# Supplementary material for: Daily electric field treatment improves functional outcomes after thoracic contusion spinal cord injury in rats
Source: Nat Commun. 2025 Jun 26;16:5372. doi: 10.1038/s41467-025-60332-0 (PMC12202812; doi:10.1038/s41467-025-60332-0)
Supplement: Supplementary file 6 — Source Data [file 41467_2025_60332_MOESM6_ESM.zip]

Archive with 203 entries (172 files):
- Fig1.m
- Fig1.xlsx
- Fig2.m
- Fig2_Fig3.xlsx
- Fig3.m
- Fig4.m
- Fig4a/
- Fig4a/longitudinal_ef_yz.txt
- Fig4b/
- Fig4b/big_cord_z_bottom_data.txt
- Fig4b/big_cord_z_middle_data.txt
- Fig4b/big_cord_z_top_data.txt
- Fig4b/epidural_medium_cord_z_bottom_data.txt
- Fig4b/epidural_medium_cord_z_middle_data.txt
- Fig4b/epidural_medium_cord_z_top_data.txt
- Fig4b/medium_cord_z_bottom_data.txt
- Fig4b/medium_cord_z_middle_data.txt
- Fig4b/medium_cord_z_top_data.txt
- Fig4b/small_cord_z_bottom_data.txt
- Fig4b/small_cord_z_middle_data.txt
- Fig4b/small_cord_z_top_data.txt
- Fig5.m
- Fig5C/
- Fig5C/Voltage_Transient.txt
- Fig5D/
- Fig5D/90h_stimu_CV_after.txt
- Fig5D/90h_stimu_CV_before.txt
- Fig5E/
- Fig5E/90h_stimu_EIS_after.txt
- Fig5E/90h_stimu_EIS_before.txt
- Fig5G/
- Fig5G/60d_37C_2GND_CV_after.txt
- Fig5G/60d_37C_2GND_CV_before.txt
- Fig5G/60d_37C_4GND_CV_after.txt
- Fig5G/60d_37C_4GND_CV_before.txt
- Fig5H/
- Fig5H/60d_37C_2GND_EIS_after.txt
- Fig5H/60d_37C_2GND_EIS_before.txt
- Fig5H/60d_37C_4GND_EIS_after.txt
- Fig5H/60d_37C_4GND_EIS_before.txt
- Fig6/
- Fig6/Fig6_1.mat
- Fig6/Fig6_2.mat
- Fig6_1.m
- Fig6_2.m
- Fig7.m
- Fig7/
- Fig7/Fig7.txt
- readtable_custom.m
- runall.m
- scatter_with_yjitter.m
- SFig1.m
- SFig10.m
- SFig10/
- SFig10/SFig10.mat
- SFig12a.m
- SFig12a/
- SFig12a/Implant/
- SFig12a/Implant/Armenia.csv
- SFig12a/Implant/Brazil.csv
- SFig12a/Implant/Croatia.csv
- SFig12a/Implant/Estonia.csv
- SFig12a/Implant/Gambia.csv
- SFig12a/Implant/Greenland.csv
- SFig12a/Implant/Israel.csv
- SFig12a/Implant/Jordan.csv
- SFig12a/Implant/Mexico.csv
- SFig12a/Implant/Netherlands.csv
- SFig12a/Implant/Nigeria.csv
- SFig12a/Implant/Niue.csv
- SFig12a/Implant/Paraguay.csv
- SFig12a/Implant/Romania.csv
- SFig12a/Implant/Russia.csv
- SFig12a/Implant/Spain.csv
- SFig12a/Implant/Togo.csv
- SFig12a/Implant/Trinidad.csv
- SFig12a/NoImplant/
- SFig12a/NoImplant/Akaroa.csv
- SFig12a/NoImplant/Ashburton.csv
- SFig12a/NoImplant/Auckland.csv
- SFig12a/NoImplant/Blenheim.csv
- SFig12a/NoImplant/Christchurch.csv
- SFig12a/NoImplant/Cromwell.csv
- SFig12a/NoImplant/Dannevirke.csv
- SFig12a/NoImplant/Dunedin.csv
- SFig12a/NoImplant/Eketahuna.csv
- SFig12a/NoImplant/Geraldine.csv
- SFig12a/NoImplant/Gisborne.csv
- SFig12a/NoImplant/Gore.csv
- SFig12a/NoImplant/Hamilton.csv
- SFig12a/NoImplant/Hastings.csv
- SFig12a/NoImplant/Huntly.csv
- SFig12a/NoImplant/Invercargill.csv
- SFig12a/NoImplant/Kapiti.csv
- SFig12a/NoImplant/Katikati.csv
- SFig12a/NoImplant/Kerikeri.csv
- SFig12a/NoImplant/Levin.csv
- SFig12a/NoImplant/Matamata.csv
- SFig12a/NoImplant/Methven.csv
- SFig12a/NoImplant/Muriwai.csv
- SFig12a/NoImplant/Napier.csv
- SFig12a/NoImplant/Nelson.csv
- SFig12a/NoImplant/Oamaru.csv
- SFig12a/NoImplant/Paeroa.csv
- SFig12a/NoImplant/Piha.csv
- SFig12a/NoImplant/Pokeno.csv
- SFig12a/NoImplant/Queenstown.csv
- SFig12a/NoImplant/Raglan.csv
- SFig12a/NoImplant/Rotorua.csv
- SFig12a/NoImplant/Ruapehu.csv
- SFig12a/NoImplant/Sanson.csv
- SFig12a/NoImplant/Taupo.csv
- SFig12a/NoImplant/Tauranga.csv
- SFig12a/NoImplant/Te Puke.csv
- SFig12a/NoImplant/Tekapo.csv
- SFig12a/NoImplant/Thames.csv
- SFig12a/NoImplant/Timaru.csv
- SFig12a/NoImplant/Tokoroa.csv
- SFig12a/NoImplant/Twizel.csv
- SFig12a/NoImplant/Waipu.csv
- SFig12a/NoImplant/Wanaka.csv
- SFig12a/NoImplant/Wellington.csv
- SFig12a/NoImplant/Whakatane.csv
- SFig12a/NoImplant/Whanganui.csv
- SFig12a/NoImplant/Whangarei.csv
- SFig12b.m
- SFig12b/
- SFig12b/ImpactorDisplacement_NatCom_Implant.mat
- SFig12b/ImpactorDisplacement_NatCom_NoImplant.mat
- SFig12C.ipynb
- SFig12C.pdf
- SFig12C.pkl
- SFig1bc/
- SFig1bc/Armenia.csv
- SFig1bc/Brazil.csv
- SFig1bc/Croatia.csv
- SFig1bc/Estonia.csv
- SFig1bc/Gambia.csv
- SFig1bc/Greenland.csv
- SFig1bc/Israel.csv
- SFig1bc/Jordan.csv
- SFig1bc/Mexico.csv
- SFig1bc/Netherlands.csv
- SFig1bc/Nigeria.csv
- SFig1bc/Niue.csv
- SFig1bc/Paraguay.csv
- SFig1bc/Romania.csv
- SFig1bc/Russia.csv
- SFig1bc/Spain.csv
- SFig1bc/Togo.csv
- SFig1bc/Trinidad.csv
- SFig1d.xlsx
- SFig1ef.xlsx
- SFig3/
- SFig3/FigA_xy_plane_mid_lesion.txt
- SFig3/FigB_xy_plane_pos_elec.txt
- SFig4.py
- SFig4/
- SFig4/37C/
- SFig4/37C/after_stim/
- SFig4/37C/after_stim/P1/
- SFig4/37C/after_stim/P1/e12_CV.txt
- SFig4/37C/after_stim/P1/e12_EIS.txt
- SFig4/37C/after_stim/P1/e14_CV.txt
- SFig4/37C/after_stim/P1/e14_EIS.txt
- SFig4/37C/after_stim/P1/e28_CV.txt
- SFig4/37C/after_stim/P1/e28_EIS.txt
- SFig4/37C/after_stim/P1/e30_CV.txt
- SFig4/37C/after_stim/P1/e30_EIS.txt
- SFig4/37C/after_stim/P2/
- SFig4/37C/after_stim/P2/e12_EIS.txt
- SFig4/37C/after_stim/P2/e14_EIS.txt
- SFig4/37C/after_stim/P2/elec12_CV.txt
- SFig4/37C/after_stim/P2/elec14_CV.txt
- SFig4/37C/before_stim/
- SFig4/37C/before_stim/P1/
- SFig4/37C/before_stim/P1/e12_cv.txt
- SFig4/37C/before_stim/P1/e12_eis.txt
- SFig4/37C/before_stim/P1/e14_cv.txt
- SFig4/37C/before_stim/P1/e14_eis.txt
- SFig4/37C/before_stim/P1/e28_cv.txt
- SFig4/37C/before_stim/P1/e28_eis.txt
- SFig4/37C/before_stim/P1/e30_cv.txt
- SFig4/37C/before_stim/P1/e30_eis.txt
- SFig4/37C/before_stim/P2/
- SFig4/37C/before_stim/P2/elec12_CV.txt
- SFig4/37C/before_stim/P2/elec12_EIS.txt
- SFig4/37C/before_stim/P2/elec14_CV.txt
- SFig4/37C/before_stim/P2/elec14_EIS.txt
- SFig4/55C/
- SFig4/55C/e20_CV_after.txt
- SFig4/55C/e20_CV_before.txt
- SFig4/55C/EIS.txt
- SFig4/XPS/
- SFig4/XPS/Lukas_electrode_refined/
- SFig4/XPS/Lukas_electrode_refined/ASCII files/
- SFig4/XPS/Lukas_electrode_refined/ASCII files/Contaminated electrode/
- SFig4/XPS/Lukas_electrode_refined/ASCII files/Contaminated electrode/C1s.csv
- SFig4/XPS/Lukas_electrode_refined/ASCII files/Good electrode/
- SFig4/XPS/Lukas_electrode_refined/ASCII files/Good electrode/C1s.csv
- SFig9.m
- SFig9/
- SFig9/SFig9.mat
