# Supplementary material for: Daily electric field treatment improves functional outcomes after thoracic contusion spinal cord injury in rats
Source: Nat Commun. 2025 Jun 26;16:5372. doi: 10.1038/s41467-025-60332-0 (PMC12202812; doi:10.1038/s41467-025-60332-0)
Supplement: Supplementary file 6 — Source Data [file 41467_2025_60332_MOESM6_ESM.zip › Fig1.m]

clc, clear all, close all

% Requires Panel from the Matlab File Exchange
addpath("Z:\AnalysisCode\Master_Current\external\panel")

figsize = [18, 18];
h_fig = figure('Units', 'centimeters','Position', [10, 10, figsize]);
set(h_fig,'PaperPositionMode', 'auto', 'PaperUnits', 'centimeters', 'PaperSize', figsize)
set(h_fig, 'visible', 'on', 'MenuBar', 'none', 'color', 'w')

% Create panel
p = panel();
p.fontname = 'Arial';
p.fontsize = 8;

% Create subpanels
m = 1;
n = 3;
w = 4.8;
p.pack('v', {0.25, 0.11, 0.32, 0.32})
p(1).pack('h', {0.525 0.18 0.275}); 
p(3).pack('h', {1/2 1/2}); 
p(4).pack('h', {1/2 1/2}); 

ax(1) = p(1,2).select(); 
ax(2) = p(3,1).select();
ax(3) = p(3,2).select();
ax(4) = p(4,1).select();
ax(5) = p(4,2).select(); 


p.de.margin = 10;
p.margin = [10 8 5 5]; % l, b, r, t

co = [161, 195, 152;
    250, 112, 112;
    83, 100, 147]/255;

errorbar_linewidth = 1;

%% BBB Scores

filename = "Fig1.xlsx";
data_BBB = readtable(filename, 'Sheet', 'BBB Data', 'Range', 'C4:R32', 'ReadVariableNames', true);

% Treatment Group
mask_treatment = contains(data_BBB{:, "Group"}, 'Treatment');
traces_treatment = data_BBB{mask_treatment, 3:end};
mean_treatment = nanmean(traces_treatment, 1);
error_treatment = nanstd(traces_treatment, 1) / sqrt(sum(mask_treatment));

% Non Treatment
mask_notreatment = contains(data_BBB{:, "Group"}, 'SCI Control');
traces_notreatment = data_BBB{mask_notreatment, 3:end};
mean_notreatment = nanmean(traces_notreatment, 1);
error_notreatment = nanstd(traces_notreatment, 1) / sqrt(sum(mask_notreatment));

% No Injury
mask_noinjury = contains(data_BBB{:, "Group"}, 'No Injury');
traces_noinjury = data_BBB{mask_noinjury, 3:end};
mean_noinjury = nanmean(traces_noinjury, 1);
error_noinjury = nanstd(traces_noinjury, 1) / sqrt(sum(mask_noinjury));

x_time = 1:14;
xtick_text = [{'Day\newline  1', 'Day\newline  3'}, sprintfc('%d', 1:12)];

set(h_fig, 'CurrentAxes', ax(2)); cla
hold on
% Treatment Group
line_treatment_individual = plot(x_time, traces_treatment', 'g');
line_treatment_mean = plot(x_time, mean_treatment, 'g', 'LineWidth', 2);
scatter(x_time, mean_treatment, 20, co(1, :) ,"filled", "o")
errorbar(x_time, mean_treatment, error_treatment, 'LineWidth', errorbar_linewidth, 'Color',co(1, :))
for i = 1 : length(line_treatment_individual)
    line_treatment_individual(i).Color = [co(1, :), 0.5];
end
line_treatment_mean.Color = [co(1, :), 1];

% Non Treatment
line_notreatment_individual = plot(x_time, traces_notreatment', 'r');
line_notreatment_mean = plot(x_time, mean_notreatment, 'r', 'LineWidth', 2);
scatter(x_time, mean_notreatment, 20, co(2, :) ,"filled", "o")
errorbar(x_time, mean_notreatment, error_notreatment, 'LineWidth', errorbar_linewidth, 'Color',co(2, :))
for i = 1 : length(line_notreatment_individual)
    line_notreatment_individual(i).Color = [co(2, :), 0.5];
end
line_notreatment_mean.Color = [co(2, :), 1];

% No Injury
line_noinjury_individual = plot(x_time, traces_noinjury', 'b');
line_noinjury_mean = plot(x_time, mean_noinjury, 'b', 'LineWidth', 2);
scatter(x_time, mean_noinjury, 20, co(3, :) ,"filled", "o")
errorbar(x_time, mean_noinjury, error_noinjury, 'LineWidth', errorbar_linewidth, 'Color',co(3, :))
for i = 1 : length(line_noinjury_individual)
    line_noinjury_individual(i).Color = [co(3, :), 0.5];
end
line_noinjury_mean.Color = [co(3, :), 1];

hold off

set(gca, 'XTick', x_time)
set(gca, 'XTickLabels', xtick_text)
set(gca, 'YTick', 0 : 3 : 21)
xlim([min(x_time - 0.5), max(x_time) + 0.5])
ylim([0, 21])
xtickangle(0)
xlab_BBB = xlabel('Weeks Post Injury');
ylabel('BBB Score')

ax_leg = axes('Position', ax(2).Position, 'Color', 'none', 'XAxisLocation', 'top', 'YAxisLocation', 'right');
hold on
plot(NaN, NaN, 'Color', co(1, :), 'LineWidth', 2);
plot(NaN, NaN, 'Color', co(2, :), 'LineWidth', 2);
plot(NaN, NaN, 'Color', co(3, :), 'LineWidth', 2);
hold off

set(ax_leg, 'Visible', 'off')
leg = legend({'Treated', 'Non-treated', 'No Injury'}, "FontSize", 8, 'Box', 'off', 'Location','southeast');

%% Von Frey

filename = "Fig1.xlsx";
data_VonFrey = readtable(filename, 'Sheet', 'Von Frey', 'Range', 'C4:P30', 'ReadVariableNames', true);

% Treatment Group
mask_treatment = contains(data_VonFrey{:, "Group"}, 'Treatment');
traces_treatment = data_VonFrey{mask_treatment, 3:end};
mean_treatment = nanmean(traces_treatment, 1);
error_treatment = nanstd(traces_treatment, 1) / sqrt(sum(mask_treatment));

% Non Treatment
mask_notreatment = contains(data_VonFrey{:, "Group"}, 'SCI Control');
traces_notreatment = data_VonFrey{mask_notreatment, 3:end};
mean_notreatment = nanmean(traces_notreatment, 1);
error_notreatment = nanstd(traces_notreatment, 1) / sqrt(sum(mask_notreatment));

% No Injury
mask_noinjury = contains(data_VonFrey{:, "Group"}, 'No Injury');
traces_noinjury = data_VonFrey{mask_noinjury, 3:end};
mean_noinjury = nanmean(traces_noinjury, 1);
error_noinjury = nanstd(traces_noinjury, 1) / sqrt(sum(mask_noinjury));

x_time = 1:12;
xtick_text = [sprintfc('%d', 1:12)];

set(h_fig, 'CurrentAxes', ax(3)); cla
hold on
% Treatment Group
line_treatment_mean = plot(x_time, mean_treatment, 'g', 'LineWidth', 2);
scatter(x_time, mean_treatment, 20, co(1, :) ,"filled", "o")
errorbar(x_time, mean_treatment, error_treatment, 'LineWidth', errorbar_linewidth, 'Color',co(1, :))
line_treatment_mean.Color = [co(1, :), 1];

% Non Treatment
line_notreatment_mean = plot(x_time, mean_notreatment, 'r', 'LineWidth', 2);
scatter(x_time, mean_notreatment, 20, co(2, :) ,"filled", "o")
errorbar(x_time, mean_notreatment, error_notreatment, 'LineWidth', errorbar_linewidth, 'Color',co(2, :))
line_notreatment_mean.Color = [co(2, :), 1];

% No Injury
% line_noinjury_individual = plot(x_time, traces_noinjury', 'b');
line_noinjury_mean = plot(x_time, mean_noinjury, 'b', 'LineWidth', 2);
scatter(x_time, mean_noinjury, 20, co(3, :) ,"filled", "o")
errorbar(x_time, mean_noinjury, error_noinjury, 'LineWidth', errorbar_linewidth, 'Color',co(3, :))

line_noinjury_mean.Color = [co(3, :), 1];

hold off

set(gca, 'XTick', x_time)
set(gca, 'XTickLabels', xtick_text)
xlim([min(x_time - 0.5), max(x_time) + 0.5])
ylim([0, 14])
xtickangle(0)
xlab_VonFrey = xlabel('Weeks Post Injury');
ylabel('Latency to Withdrawal (s)')

ax_leg = axes('Position', ax(3).Position, 'Color', 'none', 'XAxisLocation', 'top', 'YAxisLocation', 'right');
hold on
plot(NaN, NaN, 'Color', co(1, :), 'LineWidth', 2);
plot(NaN, NaN, 'Color', co(2, :), 'LineWidth', 2);
plot(NaN, NaN, 'Color', co(3, :), 'LineWidth', 2);
hold off

set(ax_leg, 'Visible', 'off')
leg = legend({'Treated', 'Non-treated', 'No Injury'}, "FontSize", 8, 'Box', 'off', 'Location','southeast');

%% Error Ladder Total hind limb type 1 Errors averaged over 3 trials
filename = "Fig1.xlsx";
data_VonFrey = readtable(filename, 'Sheet', 'Error Ladder', 'Range', 'AC4:AO30', 'ReadVariableNames', true);

% Treatment Group
mask_treatment = contains(data_VonFrey{:, "Group"}, 'Treatment');
traces_treatment = data_VonFrey{mask_treatment, 3:end};
mean_treatment = nanmean(traces_treatment, 1);
error_treatment = nanstd(traces_treatment, 1) / sqrt(sum(mask_treatment));

% Non Treatment
mask_notreatment = contains(data_VonFrey{:, "Group"}, 'SCI Control');
traces_notreatment = data_VonFrey{mask_notreatment, 3:end};
mean_notreatment = nanmean(traces_notreatment, 1);
error_notreatment = nanstd(traces_notreatment, 1) / sqrt(sum(mask_notreatment));

% No Injury
mask_noinjury = contains(data_VonFrey{:, "Group"}, 'No Injury');
traces_noinjury = data_VonFrey{mask_noinjury, 3:end};
mean_noinjury = nanmean(traces_noinjury, 1);
error_noinjury = nanstd(traces_noinjury, 1) / sqrt(sum(mask_noinjury));

x_time = 2:12;
xtick_text = [sprintfc('%d', 2:12)];

set(h_fig, 'CurrentAxes', ax(4)); cla
hold on
% Treatment Group
line_treatment_individual = plot(x_time, traces_treatment', 'g');
line_treatment_mean = plot(x_time, mean_treatment, 'g', 'LineWidth', 2);
scatter(x_time, mean_treatment, 20, co(1, :) ,"filled", "o")
errorbar(x_time, mean_treatment, error_treatment, 'LineWidth', errorbar_linewidth, 'Color',co(1, :))
for i = 1 : length(line_treatment_individual)
    line_treatment_individual(i).Color = [co(1, :), 0.5];
end
line_treatment_mean.Color = [co(1, :), 1];

% Non Treatment
line_notreatment_individual = plot(x_time, traces_notreatment', 'r');
line_notreatment_mean = plot(x_time, mean_notreatment, 'r', 'LineWidth', 2);
scatter(x_time, mean_notreatment, 20, co(2, :) ,"filled", "o")
errorbar(x_time, mean_notreatment, error_notreatment, 'LineWidth', errorbar_linewidth, 'Color',co(2, :))
for i = 1 : length(line_notreatment_individual)
    line_notreatment_individual(i).Color = [co(2, :), 0.5];
end
line_notreatment_mean.Color = [co(2, :), 1];

% No Injury
line_noinjury_mean = plot(x_time, mean_noinjury, 'b', 'LineWidth', 2);
scatter(x_time, mean_noinjury, 20, co(3, :) ,"filled", "o")
errorbar(x_time, mean_noinjury, error_noinjury, 'LineWidth', errorbar_linewidth, 'Color',co(3, :))
line_noinjury_mean.Color = [co(3, :), 1];

hold off

set(gca, 'XTick', x_time)
set(gca, 'XTickLabels', xtick_text)
xlim([min(x_time - 0.5), max(x_time) + 0.5])
ylim([0, 12])
xtickangle(0)
xlabel('Weeks Post Injury')
ylabel('No. Hindpaw Misplacements')

ax_leg = axes('Position', ax(4).Position, 'Color', 'none', 'XAxisLocation', 'top', 'YAxisLocation', 'right');
hold on
plot(NaN, NaN, 'Color', co(1, :), 'LineWidth', 2);
plot(NaN, NaN, 'Color', co(2, :), 'LineWidth', 2);
plot(NaN, NaN, 'Color', co(3, :), 'LineWidth', 2);
hold off

set(ax_leg, 'Visible', 'off')
leg = legend({'Treated', 'Non-treated', 'No Injury'}, "FontSize", 8, 'Box', 'off', 'Location','northeast');

%% Error Ladde rTotal hind limb type 2 Errors averaged over 3 trials

filename = "Fig1.xlsx";
data_VonFrey = readtable(filename, 'Sheet', 'Error Ladder', 'Range', 'C4:O30', 'ReadVariableNames', true);

% Treatment Group
mask_treatment = contains(data_VonFrey{:, "Group"}, 'Treatment');
traces_treatment = data_VonFrey{mask_treatment, 3:end};
mean_treatment = nanmean(traces_treatment, 1);
error_treatment = nanstd(traces_treatment, 1) / sqrt(sum(mask_treatment));

% Non Treatment
mask_notreatment = contains(data_VonFrey{:, "Group"}, 'SCI Control');
traces_notreatment = data_VonFrey{mask_notreatment, 3:end};
mean_notreatment = nanmean(traces_notreatment, 1);
error_notreatment = nanstd(traces_notreatment, 1) / sqrt(sum(mask_notreatment));

% No Injury
mask_noinjury = contains(data_VonFrey{:, "Group"}, 'No Injury');
traces_noinjury = data_VonFrey{mask_noinjury, 3:end};
mean_noinjury = nanmean(traces_noinjury, 1);
error_noinjury = nanstd(traces_noinjury, 1) / sqrt(sum(mask_noinjury));

x_time = 2:12;
xtick_text = [sprintfc('%d', 2:12)];

set(h_fig, 'CurrentAxes', ax(5)); cla
hold on
% Treatment Group
line_treatment_individual = plot(x_time, traces_treatment', 'g');
line_treatment_mean = plot(x_time, mean_treatment, 'g', 'LineWidth', 2);
scatter(x_time, mean_treatment, 20, co(1, :) ,"filled", "o")
errorbar(x_time, mean_treatment, error_treatment, 'LineWidth', errorbar_linewidth, 'Color',co(1, :))
for i = 1 : length(line_treatment_individual)
    line_treatment_individual(i).Color = [co(1, :), 0.5];
end
line_treatment_mean.Color = [co(1, :), 1];

% Non Treatment
line_notreatment_individual = plot(x_time, traces_notreatment', 'r');
line_notreatment_mean = plot(x_time, mean_notreatment, 'r', 'LineWidth', 2);
scatter(x_time, mean_notreatment, 20, co(2, :) ,"filled", "o")
errorbar(x_time, mean_notreatment, error_notreatment, 'LineWidth', errorbar_linewidth, 'Color',co(2, :))
for i = 1 : length(line_notreatment_individual)
    line_notreatment_individual(i).Color = [co(2, :), 0.5];
end
line_notreatment_mean.Color = [co(2, :), 1];

% No Injury
line_noinjury_mean = plot(x_time, mean_noinjury, 'b', 'LineWidth', 2);
scatter(x_time, mean_noinjury, 20, co(3, :) ,"filled", "o")
errorbar(x_time, mean_noinjury, error_noinjury, 'LineWidth', errorbar_linewidth, 'Color',co(3, :))
line_noinjury_mean.Color = [co(3, :), 1];

hold off

set(gca, 'XTick', x_time)
set(gca, 'XTickLabels', xtick_text)
xlim([min(x_time - 0.5), max(x_time) + 0.5])
ylim([0, 12])
xtickangle(0)
xlabel('Weeks Post Injury')
ylabel('No. Hindpaw Slips')

ax_leg = axes('Position', ax(5).Position, 'Color', 'none', 'XAxisLocation', 'top', 'YAxisLocation', 'right');
hold on
plot(NaN, NaN, 'Color', co(1, :), 'LineWidth', 2);
plot(NaN, NaN, 'Color', co(2, :), 'LineWidth', 2);
plot(NaN, NaN, 'Color', co(3, :), 'LineWidth', 2);
hold off

set(ax_leg, 'Visible', 'off')
leg = legend({'Treated', 'Non-treated', 'No Injury'}, "FontSize", 8, 'Box', 'off', 'Location','northeast');

%% Impact

filename = "Fig1.xlsx";
data_Impact = readtable(filename, 'Sheet', 'Impacts', 'Range', 'B2:D20', 'ReadVariableNames', true);

% Treatment Group
mask_treatment = contains(data_Impact{:, "Group"}, 'Treatment');
traces_treatment = data_Impact{mask_treatment, 3:end};
mean_treatment = nanmean(traces_treatment, 1);
error_treatment = nanstd(traces_treatment, 1) / sqrt(sum(mask_treatment));

% Non Treatment
mask_notreatment = contains(data_Impact{:, "Group"}, 'SCI Control');
traces_notreatment = data_Impact{mask_notreatment, 3:end};
mean_notreatment = nanmean(traces_notreatment, 1);
error_notreatment = nanstd(traces_notreatment, 1) / sqrt(sum(mask_notreatment));

mean_impacts = [mean_treatment, mean_notreatment];
error_impacts = [error_treatment, error_notreatment];
x_ticks = [1, 2];
xtick_text = {'Treated', 'Non-treated'};

set(h_fig, 'CurrentAxes', ax(1)); cla
hold on
bar_impact = bar(1, mean_treatment, 'FaceColor', co(1, :));
scatter_with_yjitter(1, traces_treatment, 'k.');
bar_impact = bar(2, mean_notreatment, 'FaceColor', co(2, :));
errorbar(1, mean_treatment, error_treatment, 'LineWidth', errorbar_linewidth, 'Color', 'k');
scatter_with_yjitter(2, traces_notreatment, 'k.');
errorbar(2, mean_notreatment, error_treatment, 'LineWidth', errorbar_linewidth, 'Color', 'k');
hold off

xlim([0.25, 2.75])
ylim([174,182])
xtickangle(20)
set(gca, 'XTick', x_ticks)
set(gca, 'XTickLabels', xtick_text)
ylabel('Max Impact Force (kDyne)')

%% Custom stuff
xlab_BBB.Position(2) = -2; % xlab_VonFrey.Position(2)

%% Output
print(h_fig, 'Fig1.svg', '-dsvg');
