# Supplementary material for: Daily electric field treatment improves functional outcomes after thoracic contusion spinal cord injury in rats
Source: Nat Commun. 2025 Jun 26;16:5372. doi: 10.1038/s41467-025-60332-0 (PMC12202812; doi:10.1038/s41467-025-60332-0)
Supplement: Supplementary file 6 — Source Data [file 41467_2025_60332_MOESM6_ESM.zip › Fig1.xlsx]

## Sheet: BBB Data
			Group	day 1	day 3	1	2	3	4	5	6	7	8	9	10	11	12
			Treatment	0	0	3	11	11.5	13	14	13.5	15	15.5	15.5	15	15	16
			Treatment	1	0.5	3	10.5	11.5	12.5	13	13.5	14.5	14.5	14.5	15.5	14.5	15
			Treatment	0	0	4.5	4.5	12	13.5	12.5	13	13.5	14	14	14	14.5	14
			Treatment	0	0	1	9	12	12.5	13	13.5	14	14	14.5	14.5	15	15.5
			Treatment	0.5	0	0	8.5	13	14	16	14.5	16	16	17	16.5	19	17.5
			Treatment	0.5	0.5	1.5	10	12	13.5	14	15.5	14	15	15.5	15.5	15	15
			Treatment	0.5	0.5	1.5	10	11	12	13	13	14	14.5	13	14	13	15
			Treatment	0	0.5	4.5	10.5	12	13	14.5	16	15.5	16.5	16.5	18	17	16.5
			SCI Control	0	0.5	8	10	10.5	11	11.5	11	11	12	12	11.5	12	11.5
			SCI Control	1	3	11	12	12.5	13	12.5	12	13	12	12	13	12.5	12
			SCI Control	0	1	10	12	14	14	13.5	13	14	13	14	14.5	14	14
			SCI Control	0	0	2	8	11	11	12	12	11.5	12	12	12.5	13	13
			SCI Control	1	1	8.5	11	13	10.5	12	12	12.5	12	12	11	11.5	12
			SCI Control	2.5	4	7.5	7	9	11.5	12.5	11.5	12	12
			SCI Control	1	1	11	12	11.5	11.5	11.5	11.5	11	11	12	11	12.5	12.5
			SCI Control	0	0	0.5	8.5	11	12	12	12.5	12.5	12	12.5	12.5	13	13
			SCI Control	0.5	0.5	3.5	10.5	11	12	12	12.5	12	12.5	12.5	12.5	12.5	12.5
			SCI Control	0	0.5	3	10.5	11.5	12.5	12.5	12.5	13	13	13	13	13.5	14.5
			No Injury	21	21	21	21	21	21	21	21	21	21	21	21	21	21
			No Injury	21	21	21	21	21	21	21	21	21	21	21	21	21	21
			No Injury	21	21	21	21	21	21	21	21	21	21	21	21	21	21
			No Injury	21	21	21	21	21	21	21	21	21	21	21	21	21	21
			No Injury	21	21	21	21	21	21	21	21	21	21	21	21	21	21
			No Injury	21	21	21	21	21	21	21	21	21	21	21	21	21	21
			No Injury	20	21	21	21	21	21	21	21	21	21	21	21	21	21
			No Injury	21	21	21	21	21	21	21	21	21	21	21	21	21	21
			No Injury	21	21	21	21	21	21	21	21	21	21	21	21	21	21
			No Injury	21	21	21	21	21	21	21	21	21	21	21	21	21	21

## Sheet: Von Frey
			Group	W1	W2	W3	W4	W5	W6	W7	W8	W9	W10	W11	W12
			Treatment	5.58	11.8833	8.15	9.93333	6.88333	6.8	10.55	7.75	7.83333	7.15	8.95	10.8167
			Treatment		5.71667	5.73333	6.76667	5.7	5.08333	8.41667	5.38333	7.48333	6.51667	6.96667	6.85
			Treatment	10.25	9.4	9.36667	7.53333	8.65	7.45	7.8	10.5	7.25	8.75	8.88333	6.71667
			Treatment		8.8	6.45	8.18333	6.46667	7.86667	9.56667	9.28333	10.55	7.8	5	9.46667
			Treatment	5.8	9.11667	5.68333	6.06667	8.38333	4.93333	7.8	7.33333	3.4	7.91667	5.4	7.88333
			Treatment	6.5	6.53333	7.86667	7.41667	8.71667	10.8833	9.16667	5.9	8.08333	11.55	12.4667	6.35
			Treatment	5.2	5.71667	9.26667	5.56667	7.76667	7.48333	8.53333	6.15	7.48333	7.75	8.66667	5.28333
			Treatment	5.86667	5.43333	9.73333	7.18333	6.2	9.5	6.56667	7.56667	7.13333	8.66667	9.31667	7.06667
			SCI Control	15.55	10.5167	10.9833	10.75	10.65	15.2833	12.2833	11.6	11.4833	11.4	11.9667	12.0667
			SCI Control	6.78333	10.0833	9.76667	9.81667	10.25	9.03333	8.31667	9.16667	9.46667	11.8667	13.1333	16.8333
			SCI Control	5.83333	11.3333	9.3	10.25	8.96667	8.98333	10.6167	10.0333	11.4833	12.0333	9.76667	11.8167
			SCI Control	10.6167	9.86667	11.75	9.46667	12.5667	11.55	9.43333	10.0667	10.2333	10.0333	10.6667	10.8167
			SCI Control	11.95	9.85	9	10.75	6.78333	11.2833	12.4	8.2	11.2167	10.4333	13.8167	12.05
			SCI Control	8.93333	12.0333	12.7167	8.06667	11.8167	15.1	13.2667	10.1333
			SCI Control	10.4333	6.6	8.71667	10.3333	9.73333	13.3833	10.55	12.6333	12.0667	9.11667	11.0167	12
			SCI Control	10.74	6.71667	8.75	9.21667	11.1	9.86667	10.4167	10.15	12.2833	10.6667	10.5333	11.5333
			No Injury	6.63333	4.65	8.86667	9.03333	7.26667	4.9	7.8	7.51667	6.61667	6.13333	7.65	4.7
			No Injury	7	5.75	9.01667	12.4	7.7	10.2667	8.91667	4.96667	10.1	7.38333	6.36667	9.2
			No Injury	10.05	7.25	10.9333	7.6	7.75	7.5	8	10.2667	9.7	8.73333	6.25	9.45
			No Injury	10.6333	7.71667	7.36667	7.11667	9.3	7.38333	7.58333	9.83333	13.3833	14.3167	11.2	9.6
			No Injury	8.21667	7.98333	11.4	9.53333	7.23333	7.35	5.25	9.51667	11.2	8.96667	11.9667	9.96667
			No Injury	9.41667	9.65	6.88333	10.6333	10.8	7.83333	11.3	10.9667	11.7833	7.5	7.18333	8.35
			No Injury	11.5833	11.3333	13.5167	11.7	8.81667	15.3667	13.0833	12.5333	10.5	9.81667	6.65	7.66667
			No Injury	9.01667	9.35	12.0667	10.55	6.48333	8.73333	8.41667	10.5333	8.05	8.66667	8.06667	9.21667
			No Injury	6.43333	6.98333	7.13333	9.3	7.55	8.23333	10.75	9.03333	8.71667	5.95	4.91667	6.25
			No Injury	6.06667	10	8.18333	7.98333	6.2	10.5	7.55	6.45	9.4	9.25	11.2833	7.4

## Sheet: Error Ladder
		Total hind limb type 2 Errors averaged over 3 trials																										Total hind limb type 1 Errors averaged over 3 trials
		Rat ID	Group	2	3	4	5	6	7	8	9	10	11	12														Rat ID	Group	2	3	4	5	6	7	8	9	10	11	12
			Treatment	5.66667	6.66667	5.5	4.33333	2.66667	4.66667	3	5	1.33333	3.33333	4.66667															Treatment	5.66667	4	3	6	3	4.33333	7.33333	4	4.33333	4.66667	9
			Treatment		4.66667	4.33333	3.66667	4.16667	2.66667	1.66667	2.5	1	2.33333	3.33333															Treatment		3.33333	4.33333	4.66667	4	3	3.33333	4.66667	5.66667	5.16667	4
			Treatment		6.5	5	5	6.66667	4.66667	4.83333	6	4	4	4.66667															Treatment		6.66667	4.66667	4.33333	5.33333	3.33333	5	5	3.66667	3.33333	7.33333
			Treatment		8.66667	6	2.33333	4.33333	5	3	3.33333	2.5	0	2.5															Treatment	6	5.66667	6	5.5	5.66667	4	2.33333	3	4	3	6.33333
			Treatment		4	3.5	3.33333	3.83333	2.5	3.33333	2	3.16667	3.66667	1.33333															Treatment		3	7	5	5.33333	4.66667	5.66667	5.33333	6.33333	6	5.66667
			Treatment	4.33333	4.33333	3	3.5	2	2.83333	5.5	5.33333	4	5	4.33333															Treatment	5.33333	6.33333	4.16667	5	7	6.66667	6.66667	6.66667	5.66667	6	4
			Treatment	9	10	8.66667	10	10	5.66667	6.66667	4.33333	7	5.83333	1.66667															Treatment	7.33333	5.33333	6.66667	8.66667	8.66667	6.66667	5.66667	8.33333	7.66667	6.33333	4.66667
			Treatment	11.1667	7.33333	9.33333	4.66667	4	5.33333	5.66667	3	4.83333	3.5	3															Treatment	7.66667	7.33333	4.66667	7	6	5.66667	6.33333	6.33333	7	3.33333	7
			SCI Control	2	1.5	1	2	2.33333	1	2	1	1	1.5	2															SCI Control	8.33333	4.33333	4.66667	5.33333	3.66667	5.33333	3.66667	2	3.66667	3	3
			SCI Control	2	2	1	2.5	1	3	2	1	1.5	0	1															SCI Control	2.83333	2.66667	3.16667	3.33333	2.33333	2.33333	3.33333	2.33333	2	3.33333	3.33333
			SCI Control	2	4	3.5	3	2.5	4.66667	1	1.5	2.66667	3.5	3															SCI Control	3.33333	4	5.66667	6	4.33333	4.33333	2.66667	2	5	2.33333	3.33333
			SCI Control	4	2	1	2	2.66667	2.5	4	1.66667	2	1.66667	1.5															SCI Control	5	3.66667	3	5.33333	3.33333	4.66667	1.66667	4.33333	4.66667	2	1
			SCI Control	1.5	4	3.5	4.33333	5.33333	3.66667	3.5	4	3.33333	4.33333	2															SCI Control	4.33333	2.66667	5.66667	4.66667	5	2.33333	3.33333	5.66667	7.33333	5.33333	8.33333
			SCI Control		4	3	2	4	4.16667	4																			SCI Control		6.33333	7	4	9.33333	3.66667	6.66667
			SCI Control	2	3.5	2	2	1.5	2	2.33333	1.33333	2	3.33333	1.66667															SCI Control	3	5.16667	3.83333	1.5	6	4.66667	5	5.33333	5.33333	4.66667	4.66667
			SCI Control		5.66667	3.66667	3	1.66667	2.66667	4	2.33333	1.33333	3	3.66667															SCI Control		5.33333	8.33333	5.66667	4.66667	5	4.33333	4.83333	5	5.66667	5.83333
			No Injury	3	0	0	0	0	0	0	0	0	0	1															No Injury	2.5	1	2.66667	1	3	3	2.5	3	2.5	2	1
			No Injury	0	0	0	1.5	0	1	0	0	1	0	1															No Injury	3.16667	2.5	3.66667	0.666667	2	3	2.5	4	1	1.5	1
			No Injury	1	0	0	0	0	1	0	0	0	1	0															No Injury	1.5	1	2	0	1	2.66667	2	2	2	3.33333	3
			No Injury	1	0	2	0	1	2	1	7.5	0	2	1															No Injury	1.5	1	3	1.5	2	2.33333	3	5	2	1	0
			No Injury	1	0	0	0	1	0	0	0	0	0	1															No Injury	1.5	2.66667	5	3	2	1	3	2	0	1	1
			No Injury	0	1	0	1	0	0	0	0	1	3	0															No Injury	3.16667	2.5	2	3.5	2	2	1	2.5	1.5	0.5	2
			No Injury	1	1	1	0	0	0	0	1	0	0	0															No Injury	1.5	2.5	2.33333	3	2.5	1	1	2	0	2	0
			No Injury	0	1	0	0	1	0	0	0	0	1	0															No Injury	1	2.66667	0	2.5	0.5	1	1	2	0	0	2
			No Injury	0	0	2	0	0	0	0	0	0	0	1															No Injury	3	2	1.5	2.5	3	2	3	2.5	2.66667	3.83333	2.83333
			No Injury	0	0	0	2	0	0	0	0	0	0	0															No Injury	2	3	1.5	1.66667	2	2	3	1	2	1	2.33333

## Sheet: Weights
	Rat ID	Group	Surgery	1	2	3	4	5	6	7	8	9	10	11	12
		Treatment	267	236	249	260	265	280	275	276	275	283	282	285	284
		Treatment	251	232	237	249	270	275	278	284	289	290	296	298	307
		Treatment	246	213	220	228	242	250	257	260	269	272	275	279	283
		Treatment	244	233	234	248	260	279	288	291	302	301	309	309	307
		Treatment	253	226	218	228	247	254	268	276	276	278	289	292	297
		Treatment	260	234	233	253	262	268	278	291	292	292	298	300	304
		Treatment	254	230	238	245	254	265	276	275	277	284	278	278	282
		Treatment	251	229	230	244	250	262	267	275	279	286	290	294	298
		SCI Control	242	217	221	227	237	245	258	262	266	286	286	285	284
		SCI Control	243	244	254	276	271	275	275	275	281	276	276	278	279
		SCI Control	210	191	193	204	205	205	215	225	227	227	228	232	236
		SCI Control	252	229	230	238	245	251	254	257	263	271	272	273	285
		SCI Control	255	253	263	263	263	257	258	267	272	268	265	286	281
		SCI Control	264	243	256	268	272	283	287	297	309
		SCI Control	240	221	227	254	275	281	292	290	291	295	297	302	306
		SCI Control	251	237	240	245	252	256	267	268	270	273	276	279	284
		SCI Control	267	246	245	257	277	290	305	314	318	320	327	336	340
		SCI Control	239	216	221	238	261	269	276	286	285	284	287	294	308
		No Injury	239	241	255	265	273	279	285	293	293	298	311	310	312
		No Injury	238	240	248	256	268	287	290	291	304	304	311	309	309
		No Injury	261	260	264	272	271	278	278	281	285	288	290	300	305
		No Injury	240	235	242	256	257	269	271	272	276	277	281	280	292
		No Injury	252	248	267	282	285	284	287	288	292	295	297	306	307
		No Injury	290	284	301	312	323	322	333	347	347	343	343	348	341
		No Injury	261	269	285	301	316	322	329	336	345	349	350	360	368
		No Injury	260	265	275	276	278	282	289	295	304	302	299	299	300
		No Injury	245	237	255	257	264	279	281	292	287	280	288	297	298
		No Injury	242	243	263	273	280	289	301	302	300	308	311	314	320
	Rat ID	Group	Surgery	1	2	3	4	5	6	7	8	9	10	11	12
		Treatment	100	88.3895	93.2584	97.3783	99.2509	104.869	102.996	103.371	102.996	105.993	105.618	106.742	106.367
		Treatment	100	92.4303	94.4223	99.2032	107.57	109.562	110.757	113.147	115.139	115.538	117.928	118.725	122.311
		Treatment	100	86.5854	89.4309	92.6829	98.374	101.626	104.472	105.691	109.35	110.569	111.789	113.415	115.041
		Treatment	100	95.4918	95.9016	101.639	106.557	114.344	118.033	119.262	123.77	123.361	126.639	126.639	125.82
		Treatment	100	89.3281	86.166	90.1186	97.6285	100.395	105.929	109.091	109.091	109.881	114.229	115.415	117.391
		Treatment	100	90	89.6154	97.3077	100.769	103.077	106.923	111.923	112.308	112.308	114.615	115.385	116.923
		Treatment	100	90.5512	93.7008	96.4567	100	104.331	108.661	108.268	109.055	111.811	109.449	109.449	111.024
		Treatment	100	91.2351	91.6335	97.2112	99.6016	104.382	106.375	109.562	111.155	113.944	115.538	117.131	118.725
		SCI Control	100	89.6694	91.3223	93.8017	97.9339	101.24	106.612	108.264	109.917	118.182	118.182	117.769	117.355
		SCI Control	100	100.412	104.527	113.58	111.523	113.169	113.169	113.169	115.638	113.58	113.58	114.403	114.815
		SCI Control	100	90.9524	91.9048	97.1429	97.619	97.619	102.381	107.143	108.095	108.095	108.571	110.476	112.381
		SCI Control	100	90.873	91.2698	94.4444	97.2222	99.6032	100.794	101.984	104.365	107.54	107.937	108.333	113.095
		SCI Control	100	99.2157	103.137	103.137	103.137	100.784	101.176	104.706	106.667	105.098	103.922	112.157	110.196
		SCI Control	100	92.0455	96.9697	101.515	103.03	107.197	108.712	112.5	117.045
		SCI Control	100	92.0833	94.5833	105.833	114.583	117.083	121.667	120.833	121.25	122.917	123.75	125.833	127.5
		SCI Control	100	94.4223	95.6175	97.6096	100.398	101.992	106.375	106.773	107.57	108.765	109.96	111.155	113.147
		SCI Control	100	92.1348	91.7603	96.2547	103.745	108.614	114.232	117.603	119.101	119.85	122.472	125.843	127.341
		SCI Control	100	90.3766	92.4686	99.5816	109.205	112.552	115.481	119.665	119.247	118.828	120.084	123.013	128.87
		No Injury	100	100.837	106.695	110.879	114.226	116.736	119.247	122.594	122.594	124.686	130.126	129.707	130.544
		No Injury	100	100.84	104.202	107.563	112.605	120.588	121.849	122.269	127.731	127.731	130.672	129.832	129.832
		No Injury	100	99.6169	101.149	104.215	103.831	106.513	106.513	107.663	109.195	110.345	111.111	114.943	116.858
		No Injury	100	97.9167	100.833	106.667	107.083	112.083	112.917	113.333	115	115.417	117.083	116.667	121.667
		No Injury	100	98.4127	105.952	111.905	113.095	112.698	113.889	114.286	115.873	117.063	117.857	121.429	121.825
		No Injury	100	97.931	103.793	107.586	111.379	111.034	114.828	119.655	119.655	118.276	118.276	120	117.586
		No Injury	100	103.065	109.195	115.326	121.073	123.372	126.054	128.736	132.184	133.716	134.1	137.931	140.996
		No Injury	100	101.923	105.769	106.154	106.923	108.462	111.154	113.462	116.923	116.154	115	115	115.385
		No Injury	100	96.7347	104.082	104.898	107.755	113.878	114.694	119.184	117.143	114.286	117.551	121.224	121.633
		No Injury	100	100.413	108.678	112.81	115.702	119.421	124.38	124.793	123.967	127.273	128.512	129.752	132.231

## Sheet: Impacts
	Rat ID	Group	Actual Force (K dynes)
		Treatment	181
		Treatment	179
		Treatment	176
		Treatment	179
		Treatment	177
		Treatment	177
		Treatment	177
		Treatment	175
		SCI Control	176
		SCI Control	175
		SCI Control	176
		SCI Control	181
		SCI Control	181
		SCI Control	181
		SCI Control	175
		SCI Control	175
		SCI Control	180
		SCI Control	177
		Treat Mean	177.625
		SCI Mean	177.7
		Treat SD	1.92261
		SCI SD	2.71006
		Treat SEM	0.679745
		SCI SEM	0.856997
