# Supplementary material for: Daily electric field treatment improves functional outcomes after thoracic contusion spinal cord injury in rats
Source: Nat Commun. 2025 Jun 26;16:5372. doi: 10.1038/s41467-025-60332-0 (PMC12202812; doi:10.1038/s41467-025-60332-0)
Supplement: Supplementary file 6 — Source Data [file 41467_2025_60332_MOESM6_ESM.zip › Fig2.m]

clc, clear all, close all

% Requires Panel from the Matlab File Exchange
addpath("Z:\AnalysisCode\Master_Current\external\panel")

figsize = [18, 10];
h_fig = figure('Units', 'centimeters','Position', [10, 10, figsize]);
set(h_fig,'PaperPositionMode', 'auto', 'PaperUnits', 'centimeters', 'PaperSize', figsize)
set(h_fig, 'visible', 'on', 'MenuBar', 'none', 'color', 'w')

% Create panel
p = panel();
p.fontname = 'Arial';
p.fontsize = 8;

% Create subpanels
m = 1;
n = 3;
w = 4.8;
p.pack('v', {1.85/3 1.15/3})
p(2).pack('h', {1/7, 1/6, 1/6, 1/6, 1/6, 1/6}); 

ax(1) = p(2,3).select(); 
ax(2) = p(2,4).select();
ax(3) = p(2,5).select();
ax(4) = p(2,6).select();

p.de.margin = 10;
p.margin = [10 12 5 5]; % l, b, r, t

co = [250, 112, 112;
    161, 195, 152;
    83, 100, 147]/255;

errorbar_linewidth = 1;

x_tick_label = {'Non Treated', 'Treated'};


%% IBA1 D
filename = "Fig2_Fig3.xlsx";
data_IBA1D = readtable(filename, 'Sheet', 'Sheet1', 'Range', 'A2:B8', 'ReadVariableNames', true);

% Treatment Group
mean_IBA1D = nanmean(data_IBA1D{:, :}, 1);
error_IBA1D = nanstd(data_IBA1D{:, :}, 1) ./ sqrt(sum(~isnan(data_IBA1D{:, :}), 1));

set(h_fig, 'CurrentAxes', ax(1)); cla
hold on
bar_IBA1D = bar(mean_IBA1D);
scatter_with_yjitter(1, data_IBA1D{:, 1}, 'k.');
scatter_with_yjitter(2, data_IBA1D{:, 2}, 'k.');
bar_IBA1D.FaceColor = 'flat';
bar_IBA1D.CData(1,:) = co(1, :);
bar_IBA1D.CData(2,:) = co(2, :);

errorbar(mean_IBA1D, error_IBA1D, '.', 'LineWidth', errorbar_linewidth, 'Color', "k");
hold off
set(gca, 'XTick', 1:2)
set(gca, 'XTickLabel', x_tick_label)
ylabel('IBA1 Area')
title('Dorsal')

u_IBA1D = axis();

%% IBA1 V
filename = "Fig2_Fig3.xlsx";
data_IBA1V = readtable(filename, 'Sheet', 'Sheet1', 'Range', 'A11:B17', 'ReadVariableNames', true);

% Treatment Group
mean_IBA1V = nanmean(data_IBA1V{:, :}, 1);
error_IBA1V = nanstd(data_IBA1V{:, :}, 1) ./ sqrt(sum(~isnan(data_IBA1V{:, :}), 1));

set(h_fig, 'CurrentAxes', ax(2)); cla
hold on
bar_IBA1D = bar(mean_IBA1V);
scatter_with_yjitter(1, data_IBA1V{:, 1}, 'k.');
scatter_with_yjitter(2, data_IBA1V{:, 2}, 'k.');
bar_IBA1D.FaceColor = 'flat';
bar_IBA1D.CData(1,:) = co(1, :);
bar_IBA1D.CData(2,:) = co(2, :);

errorbar(mean_IBA1V, error_IBA1V, '.', 'LineWidth', errorbar_linewidth, 'Color', "k");
hold off
set(gca, 'XTick', 1:2)
set(gca, 'XTickLabel', x_tick_label)
ylabel('IBA1 Area')
title('Ventral')

u_IBA1V = axis();

%% GFAP D
filename = "Fig2_Fig3.xlsx";
data_GFAPD = readtable(filename, 'Sheet', 'Sheet1', 'Range', 'D2:E8', 'ReadVariableNames', true);

% Treatment Group
mean_GFAPD = nanmean(data_GFAPD{:, :}, 1);
error_GFAPD = nanstd(data_GFAPD{:, :}, 1) ./ sqrt(sum(~isnan(data_GFAPD{:, :}), 1));

set(h_fig, 'CurrentAxes', ax(3)); cla
hold on
bar_IBA1D = bar(mean_GFAPD);
scatter_with_yjitter(1, data_GFAPD{:, 1}, 'k.');
scatter_with_yjitter(2, data_GFAPD{:, 2}, 'k.');
bar_IBA1D.FaceColor = 'flat';
bar_IBA1D.CData(1,:) = co(1, :);
bar_IBA1D.CData(2,:) = co(2, :);

errorbar(mean_GFAPD, error_GFAPD, '.', 'LineWidth', errorbar_linewidth, 'Color', "k");
hold off
set(gca, 'XTick', 1:2)
set(gca, 'XTickLabel', x_tick_label)
ylabel('GFAP Area')
title('Dorsal')

u_GFAPD = axis();

%% GFAP V
filename = "Fig2_Fig3.xlsx";
data_GFAPV = readtable(filename, 'Sheet', 'Sheet1', 'Range', 'D11:E17', 'ReadVariableNames', true);

% Treatment Group
mean_GFAPV = nanmean(data_GFAPV{:, :}, 1);
error_GFAPV = nanstd(data_GFAPV{:, :}, 1) ./ sqrt(sum(~isnan(data_GFAPV{:, :}), 1));

set(h_fig, 'CurrentAxes', ax(4)); cla
hold on
bar_IBA1D = bar(mean_GFAPV);
scatter_with_yjitter(1, data_GFAPV{:, 1}, 'k.');
scatter_with_yjitter(2, data_GFAPV{:, 2}, 'k.');
bar_IBA1D.FaceColor = 'flat';
bar_IBA1D.CData(1,:) = co(1, :);
bar_IBA1D.CData(2,:) = co(2, :);

errorbar(mean_GFAPV, error_GFAPV, '.', 'LineWidth', errorbar_linewidth, 'Color', "k");
hold off
set(gca, 'XTick', 1:2)
set(gca, 'XTickLabel', x_tick_label)
ylabel('GFAP Area')
title('Ventral')

u_GFAPV = axis();

%% Set axes
set(h_fig, 'CurrentAxes', ax(1));
ylim([0, 90])
set(h_fig, 'CurrentAxes', ax(2));
ylim([0, 90])

set(h_fig, 'CurrentAxes', ax(3));
ylim([0, 80])
set(h_fig, 'CurrentAxes', ax(4));
ylim([0, 80])

print(h_fig, 'Fig2.svg', '-dsvg');
