# Supplementary material for: Daily electric field treatment improves functional outcomes after thoracic contusion spinal cord injury in rats
Source: Nat Commun. 2025 Jun 26;16:5372. doi: 10.1038/s41467-025-60332-0 (PMC12202812; doi:10.1038/s41467-025-60332-0)
Supplement: Supplementary file 6 — Source Data [file 41467_2025_60332_MOESM6_ESM.zip › Fig2_Fig3.xlsx]

## Sheet: Sheet1
IBA1 Dorsal			GFAP Dorsal			btub Dorsal			GAP43 Dorsal			5HT Dorsal
SCI	SCI + Tx		SCI	SCI + Tx		SCI	SCI + Tx		SCI	SCI + Tx		SCI	SCI + Tx
38.4938	40.9028		40.1991	29.5106		180.366	73.2193		208.321	100.678		70.2301	28.1125
	45.5621			24.4582			4.68308			53.8519			4.89525
60.4065	52.3563		18.3695	33.6062		76.7179	28.3802		75.6558	83.0849		27.4595	43.203
44.672	85.4576		38.2175	51.3435		22.4137	152.15		101.442	205.603			32.4959
	61.5194			26.9975			94.102			139.823		24.5661	42.8365
	91.5163			19.3923			91.3004			120.546
IBA1 Ventral			GFAP Ventral			btub Ventral			GAP43 Ventral			5HT Ventral
SCI	SCI + Tx		SCI	SCI + Tx		SCI	SCI + Tx		SCI	SCI + Tx		SCI	SCI + Tx
27.9314	30.1466		39.7436	42.3703		104.181	78.3656		202.493	126.674		99.8743	38.806
	20.3174			21.0106			7.22427			75.4984			16.9683
54.887	40.4979		12.9611	49.7261		84.4175	24.1818		119.169	101.16		77.5973	81.0781
23.0767	73.726		49.9063	75.9716		24.247	130.612		219.927	198.552			70.075
	87.0019			53.7678			132.606			216.287		61.9155	60.8212
	71.5517			71.4696			143.264			256.676
