# Supplementary material for: Daily electric field treatment improves functional outcomes after thoracic contusion spinal cord injury in rats
Source: Nat Commun. 2025 Jun 26;16:5372. doi: 10.1038/s41467-025-60332-0 (PMC12202812; doi:10.1038/s41467-025-60332-0)
Supplement: Supplementary file 6 — Source Data [file 41467_2025_60332_MOESM6_ESM.zip › Fig3.m]

clc, clear all, close all

% Requires Panel from the Matlab File Exchange
addpath("Z:\AnalysisCode\Master_Current\external\panel")

figsize = [18, 12
    ];
h_fig = figure('Units', 'centimeters','Position', [10, 10, figsize]);
set(h_fig,'PaperPositionMode', 'auto', 'PaperUnits', 'centimeters', 'PaperSize', figsize)
set(h_fig, 'visible', 'on', 'MenuBar', 'none', 'color', 'w')

% Create panel
p = panel();
p.fontname = 'Arial';
p.fontsize = 8;

% Create subpanels
m = 1;
n = 3;
w = 4.8;
p.pack('v', {1/3 1/3 1/3})
p(1).pack('h', {2/3, 1/6, 1/6}); 
p(2).pack('h', {2/3, 1/6, 1/6}); 
p(3).pack('h', {1/6, 1/6, 1/6, 1/6, 1/6, 1/6}); 

ax(1) = p(3,1).select(); 
ax(2) = p(3,2).select();
ax(3) = p(3,3).select();
ax(4) = p(3,4).select();
ax(5) = p(3,5).select();
ax(6) = p(3,6).select();

p.de.margin = 8;
p.margin = [10 12 5 5]; % l, b, r, t

co = [250, 112, 112;
    161, 195, 152;
    83, 100, 147]/255;

errorbar_linewidth = 1;

x_tick_label = {'Non Treated', 'Treated'};


%% Btub D
filename = "Fig2_Fig3.xlsx";
data_BTUBD = readtable(filename, 'Sheet', 'Sheet1', 'Range', 'G2:H8', 'ReadVariableNames', true);

% Treatment Group
mean_BTUBD = nanmean(data_BTUBD{:, :}, 1);
error_BTUBD = nanstd(data_BTUBD{:, :}, 1) ./ sqrt(sum(~isnan(data_BTUBD{:, :}), 1));

set(h_fig, 'CurrentAxes', ax(1)); cla
hold on
bar_IBA1D = bar(mean_BTUBD);
scatter_with_yjitter(1, data_BTUBD{:, 1}, 'k.');
scatter_with_yjitter(2, data_BTUBD{:, 2}, 'k.');
bar_IBA1D.FaceColor = 'flat';
bar_IBA1D.CData(1,:) = co(1, :);
bar_IBA1D.CData(2,:) = co(2, :);

errorbar(mean_BTUBD, error_BTUBD, '.', 'LineWidth', errorbar_linewidth, 'Color', "k");
hold off
set(gca, 'XTick', 1:2)
set(gca, 'XTickLabel', x_tick_label)
ylabel('B-Tub Area')
title('Dorsal')

u_IBA1D = axis();

%% Btub V
filename = "Fig2_Fig3.xlsx";
data_BTUBV = readtable(filename, 'Sheet', 'Sheet1', 'Range', 'G11:H17', 'ReadVariableNames', true);

% Treatment Group
mean_BTUBV = nanmean(data_BTUBV{:, :}, 1);
error_BTUBV = nanstd(data_BTUBV{:, :}, 1) ./ sqrt(sum(~isnan(data_BTUBV{:, :}), 1));

set(h_fig, 'CurrentAxes', ax(2)); cla
hold on
bar_IBA1D = bar(mean_BTUBV);
scatter_with_yjitter(1, data_BTUBV{:, 1}, 'k.');
scatter_with_yjitter(2, data_BTUBV{:, 2}, 'k.');
bar_IBA1D.FaceColor = 'flat';
bar_IBA1D.CData(1,:) = co(1, :);
bar_IBA1D.CData(2,:) = co(2, :);

errorbar(mean_BTUBV, error_BTUBV, '.', 'LineWidth', errorbar_linewidth, 'Color', "k");
hold off
set(gca, 'XTick', 1:2)
set(gca, 'XTickLabel', x_tick_label)
ylabel('B-Tub Area')
title('Ventral')

u_IBA1D = axis();

%% GAP43 D
filename = "Fig2_Fig3.xlsx";
data_GAP43D = readtable(filename, 'Sheet', 'Sheet1', 'Range', 'J2:K8', 'ReadVariableNames', true);

% Treatment Group
mean_GAP43D = nanmean(data_GAP43D{:, :}, 1);
error_GAP43D = nanstd(data_GAP43D{:, :}, 1) ./ sqrt(sum(~isnan(data_GAP43D{:, :}), 1));

set(h_fig, 'CurrentAxes', ax(3)); cla
hold on
bar_IBA1D = bar(mean_GAP43D);
scatter_with_yjitter(1, data_GAP43D{:, 1}, 'k.');
scatter_with_yjitter(2, data_GAP43D{:, 2}, 'k.');
bar_IBA1D.FaceColor = 'flat';
bar_IBA1D.CData(1,:) = co(1, :);
bar_IBA1D.CData(2,:) = co(2, :);

errorbar(mean_GAP43D, error_GAP43D, '.', 'LineWidth', errorbar_linewidth, 'Color', "k");
hold off
set(gca, 'XTick', 1:2)
set(gca, 'XTickLabel', x_tick_label)
ylabel('GAP43 Area')
title('Dorsal')

u_IBA1D = axis();

%% GAP43 V
filename = "Fig2_Fig3.xlsx";
data_GAP43V = readtable(filename, 'Sheet', 'Sheet1', 'Range', 'J11:K17', 'ReadVariableNames', true);

% Treatment Group
mean_GAP43V = nanmean(data_GAP43V{:, :}, 1);
error_GAP43V = nanstd(data_GAP43V{:, :}, 1) ./ sqrt(sum(~isnan(data_GAP43V{:, :}), 1));

set(h_fig, 'CurrentAxes', ax(4)); cla
hold on
bar_IBA1D = bar(mean_GAP43V);
scatter_with_yjitter(1, data_GAP43V{:, 1}, 'k.');
scatter_with_yjitter(2, data_GAP43V{:, 2}, 'k.');
bar_IBA1D.FaceColor = 'flat';
bar_IBA1D.CData(1,:) = co(1, :);
bar_IBA1D.CData(2,:) = co(2, :);

errorbar(mean_GAP43V, error_GAP43V, '.', 'LineWidth', errorbar_linewidth, 'Color', "k");
hold off
set(gca, 'XTick', 1:2)
set(gca, 'XTickLabel', x_tick_label)
ylabel('GAP43 Area')
title('Ventral')

u_IBA1D = axis();

%% 5HT D
filename = "Fig2_Fig3.xlsx";
data_5HTD = readtable(filename, 'Sheet', 'Sheet1', 'Range', 'M2:N8', 'ReadVariableNames', true);

% Treatment Group
mean_5HTD = nanmean(data_5HTD{:, :}, 1);
error_5HTD = nanstd(data_5HTD{:, :}, 1) ./ sqrt(sum(~isnan(data_5HTD{:, :}), 1));

set(h_fig, 'CurrentAxes', ax(5)); cla
hold on
bar_IBA1D = bar(mean_5HTD);
scatter_with_yjitter(1, data_5HTD{:, 1}, 'k.');
scatter_with_yjitter(2, data_5HTD{:, 2}, 'k.');
bar_IBA1D.FaceColor = 'flat';
bar_IBA1D.CData(1,:) = co(1, :);
bar_IBA1D.CData(2,:) = co(2, :);

errorbar(mean_5HTD, error_5HTD, '.', 'LineWidth', errorbar_linewidth, 'Color', "k");
hold off
set(gca, 'XTick', 1:2)
set(gca, 'XTickLabel', x_tick_label)
ylabel('5HT Area')
title('Dorsal')

u_IBA1D = axis();

%% 5HT V
filename = "Fig2_Fig3.xlsx";
data_5HTV = readtable(filename, 'Sheet', 'Sheet1', 'Range', 'M11:N17', 'ReadVariableNames', true);

% Treatment Group
mean_5HTV = nanmean(data_5HTV{:, :}, 1);
error_5HTV = nanstd(data_5HTV{:, :}, 1) ./ sqrt(sum(~isnan(data_5HTV{:, :}), 1));

set(h_fig, 'CurrentAxes', ax(6)); cla
hold on
bar_IBA1D = bar(mean_5HTV);
scatter_with_yjitter(1, data_5HTV{:, 1}, 'k.');
scatter_with_yjitter(2, data_5HTV{:, 2}, 'k.');
bar_IBA1D.FaceColor = 'flat';
bar_IBA1D.CData(1,:) = co(1, :);
bar_IBA1D.CData(2,:) = co(2, :);

errorbar(mean_5HTV, error_5HTV, '.', 'LineWidth', errorbar_linewidth, 'Color', "k");
hold off
set(gca, 'XTick', 1:2)
set(gca, 'XTickLabel', x_tick_label)
ylabel('5HT Area')
title('Ventral')

u_IBA1D = axis();

% Axes
set(h_fig, 'CurrentAxes', ax(1));
ylim([0, 200])
set(h_fig, 'CurrentAxes', ax(2));
ylim([0, 175])

set(h_fig, 'CurrentAxes', ax(3));
ylim([0, 250])
set(h_fig, 'CurrentAxes', ax(4));
ylim([0, 250])

set(h_fig, 'CurrentAxes', ax(5));
ylim([0, 125])
set(h_fig, 'CurrentAxes', ax(6));
ylim([0, 125])


print(h_fig, 'Fig3.svg', '-dsvg');
