# Supplementary material for: Daily electric field treatment improves functional outcomes after thoracic contusion spinal cord injury in rats
Source: Nat Commun. 2025 Jun 26;16:5372. doi: 10.1038/s41467-025-60332-0 (PMC12202812; doi:10.1038/s41467-025-60332-0)
Supplement: Supplementary file 6 — Source Data [file 41467_2025_60332_MOESM6_ESM.zip › Fig4.m]

clc, clear all, close all

% Requires Panel and SlanCM from the Matlab File Exchange
addpath("Z:\AnalysisCode\Master_Current\external\panel")
addpath("Z:\AnalysisCode\Master_Current\external\slanCM")

figsize = [18, 12
    ];
h_fig = figure('Units', 'centimeters','Position', [10, 10, figsize]);
set(h_fig,'PaperPositionMode', 'auto', 'PaperUnits', 'centimeters', 'PaperSize', figsize)
set(h_fig, 'visible', 'on', 'MenuBar', 'none', 'color', 'w')

% Create panel
p = panel();
p.fontname = 'Arial';
p.fontsize = 7;

% Create subpanels
m = 1;
n = 3;
w = 4.8;
p.pack('v', {4/10 6/10})
p(1).pack('h', {1/2 1/2}); 
p(2).pack('h', {6/10 4/10}); 


ax(1) = p(2,1).select(); 
ax(2) = p(2,2).select();

p.de.margin = 15;
p.margin = [10 12 5 5]; % l, b, r, t

co = [50,50,50;
    218, 5, 0;
    150,150,150]/255;

errorbar_linewidth = 1;

%%

data = readtable("Fig4a\longitudinal_ef_yz.txt");
data.Properties.VariableNames = ["z", "y", "e"];


z = data.z;
y = data.y;
e = data.e;

% Create a grid for z and y
n = 1000;
[Z, Y] = meshgrid(linspace(min(z), max(z),n), linspace(min(y), max(y), n));
E = griddata(y, z, e, Y, Z, 'linear'); % Interpolate 'e' values onto the grid

% Clip
E(E<0) = 0;
% Clip
E(E>3) = 3;

% Display the data
set(h_fig, 'CurrentAxes', ax(1)); cla
hold on
imagesc(Z(1, :)-5, Y(:, 1), E);
axis tight
axis xy; % Set the origin to the bottom-left

colormap(slanCM("viridis"))
cb = colorbar(); % Optional: display a colorbar
cb.Ticks = 0:3;
cb.Label.String = 'Electric Field Strength (mV/mm)'; % Set the label text
cb.Label.FontSize = 8; % Optional: set the font size

xlabel('z (mm)');
ylabel('y (mm)');

set(gca, 'XTick', [-4:2:4])
set(gca, 'YTick', [-4:2:4])

u = axis();
x = [u(1:2)];

w = 0.25;
w2 = 1.5;
w3 = 2;

yline(1.25, 'w-', 'LineWidth', w); 
yline(1.35, 'w-', 'LineWidth', w); 
yline(1.40, 'w-', 'LineWidth', w); 
yline(1.6, 'w-', 'LineWidth', w); 

%yline(1, 'w-', 'LineWidth', w); 
%plot(x, [1, 1], '-', 'Color', 'w', 'LineWidth', w3); 
plot(x, [1, 1], '-', 'Color', [co(3, :), 1], 'LineWidth', w2); 

yline(0.2, 'w-', 'LineWidth', w); 
%plot(x, [0,0], '-', 'Color', 'w', 'LineWidth', w3); 
plot(x, [0,0], '-', 'Color', co(2, :), 'LineWidth', w2); 
yline(-0.2, 'w-', 'LineWidth', w); 

%plot(x, [-1, -1], '-', 'Color', 'w', 'LineWidth', w3); 
plot(x, [-1, -1], '-', 'Color', co(3, :), 'LineWidth', w2); 

yline(-1.25, 'w-', 'LineWidth', w); 
yline(-1.3, 'w-', 'LineWidth', w); 
yline(-1.35, 'w-', 'LineWidth', w); 

yline(-1.6, 'w-', 'LineWidth', w); 

yline(-2.5, 'w-', 'LineWidth', w); 

hold off
%% 

% Big
data_big_bottom = readtable("Fig4b/big_cord_z_bottom_data.txt");
data_big_bottom.Properties.VariableNames = ["x", "e"];
data_big_bottom{:, "x"} = data_big_bottom{:, "x"} - median(data_big_bottom{:, "x"});

data_big_middle = readtable("Fig4b/big_cord_z_middle_data.txt");
data_big_middle.Properties.VariableNames = ["x", "e"];
data_big_middle{:, "x"} = data_big_middle{:, "x"} - median(data_big_middle{:, "x"});


data_big_top = readtable("Fig4b/big_cord_z_top_data.txt");
data_big_top.Properties.VariableNames = ["x", "e"];
data_big_top{:, "x"} = data_big_top{:, "x"} - median(data_big_top{:, "x"});

% Middle
data_medium_bottom = readtable("Fig4b/medium_cord_z_bottom_data.txt");
data_medium_bottom.Properties.VariableNames = ["x", "e"];
data_medium_bottom{:, "x"} = data_medium_bottom{:, "x"} - median(data_medium_bottom{:, "x"});

data_medium_middle = readtable("Fig4b/medium_cord_z_middle_data.txt");
data_medium_middle.Properties.VariableNames = ["x", "e"];
data_medium_middle{:, "x"} = data_medium_middle{:, "x"} - median(data_medium_middle{:, "x"});

data_medium_top = readtable("Fig4b/medium_cord_z_top_data.txt");
data_medium_top.Properties.VariableNames = ["x", "e"];
data_medium_top{:, "x"} = data_medium_top{:, "x"} - median(data_medium_top{:, "x"});

% Small
data_small_bottom = readtable("Fig4b/small_cord_z_bottom_data.txt");
data_small_bottom.Properties.VariableNames = ["x", "e"];
data_small_bottom{:, "x"} = data_small_bottom{:, "x"} - median(data_small_bottom{:, "x"});

data_small_middle = readtable("Fig4b/small_cord_z_middle_data.txt");
data_small_middle.Properties.VariableNames = ["x", "e"];
data_small_middle{:, "x"} = data_small_middle{:, "x"} - median(data_small_middle{:, "x"});

data_small_top = readtable("Fig4b/small_cord_z_top_data.txt");
data_small_top.Properties.VariableNames = ["x", "e"];
data_small_top{:, "x"} = data_small_top{:, "x"} - median(data_small_top{:, "x"});

% Epidural
data_epi_bottom = readtable("Fig4b/epidural_medium_cord_z_bottom_data.txt");
data_epi_bottom.Properties.VariableNames = ["x", "e"];
data_epi_bottom{:, "x"} = data_epi_bottom{:, "x"} - median(data_epi_bottom{:, "x"});

data_epi_middle = readtable("Fig4b/epidural_medium_cord_z_middle_data.txt");
data_epi_middle.Properties.VariableNames = ["x", "e"];
data_epi_middle{:, "x"} = data_epi_middle{:, "x"} - median(data_epi_middle{:, "x"});

data_epi_top = readtable("Fig4b/epidural_medium_cord_z_top_data.txt");
data_epi_top.Properties.VariableNames = ["x", "e"];
data_epi_top{:, "x"} = data_epi_top{:, "x"} - median(data_epi_top{:, "x"});


set(h_fig, 'CurrentAxes', ax(2)); cla
hold on

% Top
fill([data_big_top{:, "x"}; flipud(data_small_top{:, "x"})], [data_big_top{:, "e"}; flipud(data_small_top{:, "e"})], co(1, :), 'FaceAlpha', 0.1, 'EdgeColor', 'none');

plot(data_big_top{:, "x"}, data_big_top{:, "e"}, ':', 'Color', co(1, :), 'LineWidth', 1.5);
plot(data_medium_top{:, "x"}, data_medium_top{:, "e"}, '-', 'Color', co(1, :), 'LineWidth', 1.5);
plot(data_small_top{:, "x"}, data_small_top{:, "e"}, '--', 'Color', co(1, :), 'LineWidth', 1.5);
plot(data_epi_top{:, "x"}, data_epi_top{:, "e"}, '-', 'Color', [181 199 231]/255, 'LineWidth', 1.5);

% small
fill([data_big_bottom{:, "x"}; flipud(data_small_bottom{:, "x"})], [data_big_bottom{:, "e"}; flipud(data_small_bottom{:, "e"})], co(3, :), 'FaceAlpha', 0.3, 'EdgeColor', 'none');

plot(data_big_bottom{:, "x"}, data_big_bottom{:, "e"}, ':', 'Color', co(3, :), 'LineWidth', 1.5);
plot(data_medium_bottom{:, "x"}, data_medium_bottom{:, "e"}, '-', 'Color', co(3, :), 'LineWidth', 1.5);
plot(data_small_bottom{:, "x"}, data_small_bottom{:, "e"}, '--', 'Color', co(3, :), 'LineWidth', 1.5);
plot(data_epi_bottom{:, "x"}, data_epi_bottom{:, "e"}, '-', 'Color', [51 91 156]/255, 'LineWidth', 1.5);

% middle
fill([data_big_middle{:, "x"}; flipud(data_small_middle{:, "x"})], [data_big_middle{:, "e"}; flipud(data_small_middle{:, "e"})], co(2, :), 'FaceAlpha', 0.3, 'EdgeColor', 'none');

plot(data_big_middle{:, "x"}, data_big_middle{:, "e"}, ':', 'Color', co(2, :), 'LineWidth', 1.5);
plot(data_medium_middle{:, "x"}, data_medium_middle{:, "e"}, '-', 'Color', co(2, :), 'LineWidth', 1.5);
plot(data_small_middle{:, "x"}, data_small_middle{:, "e"}, '--', 'Color', co(2, :), 'LineWidth', 1.5);
plot(data_epi_middle{:, "x"}, data_epi_middle{:, "e"}, '-', 'Color', [105 142 207]/255, 'LineWidth', 1.5);

hold off

xlim(2.5*[-1,1])
xlabel('z (mm)')
ylabel('Longitudinal Electric Field (mV/mm)')

print(h_fig, 'Fig4.svg', '-dsvg');

%% Legend
h_leg = figure('Color', 'w');
hold on

plot(NaN, NaN,  ':', 'Color', co(1, :), 'LineWidth', 1.5);
plot(NaN, NaN,  ':', 'Color', co(2, :), 'LineWidth', 1.5);
plot(NaN, NaN,  ':', 'Color', co(3, :), 'LineWidth', 1.5);

plot(NaN, NaN,  '-', 'Color', co(1, :), 'LineWidth', 1.5);
plot(NaN, NaN,  '-', 'Color', co(2, :), 'LineWidth', 1.5);
plot(NaN, NaN,  '-', 'Color', co(3, :), 'LineWidth', 1.5);

plot(NaN, NaN, '--', 'Color', co(1, :), 'LineWidth', 1.5);
plot(NaN, NaN,  '--', 'Color', co(2, :), 'LineWidth', 1.5);
plot(NaN, NaN, '--', 'Color', co(3, :), 'LineWidth', 1.5);

plot(NaN, NaN, '-', 'Color', [181 199 231]/255, 'LineWidth', 1.5);
plot(NaN, NaN,  '-', 'Color', [105 142 207]/255, 'LineWidth', 1.5);
plot(NaN, NaN, '-', 'Color', [51 91 156]/255, 'LineWidth', 1.5);


hold off
axis off

leg = legend({' ', ' ', ' ', ' ', ' ', ' ', ' ', ' ', ' ', ' ', ' ', ' '}, 'Box', 'off');
print(h_leg, 'Fig4_leg.svg', '-dsvg');
