# Supplementary material for: Daily electric field treatment improves functional outcomes after thoracic contusion spinal cord injury in rats
Source: Nat Commun. 2025 Jun 26;16:5372. doi: 10.1038/s41467-025-60332-0 (PMC12202812; doi:10.1038/s41467-025-60332-0)
Supplement: Supplementary file 6 — Source Data [file 41467_2025_60332_MOESM6_ESM.zip › Fig4a/longitudinal_ef_yz.txt]

% Model:              medium_cord.mph
% Version:            COMSOL 6.0.0.405
% Date:               Oct 21 2024, 23:06
% Dimension:          2
% Nodes:              14394
% Expressions:        1
% Description:        Surface
% cpl1x;cpl1y;Electric field, z component
9.411764705882351;-4.749999999999999;0.03972857930828092
9.160711379919416;-4.413392438117839;0.05664822431430624
9.143565743040154;-4.4377061292707065;0.05767340151866706
8.823529411764708;-4.75;0.07852807135279151
9.126294627584407;-4.424862241504797;0.058846705714494345
9.02317859152338;1.6;0.019473570842582964
8.94019756543374;1.6647451000809115;0.026738248808658015
8.856711344087321;1.5999999999999999;0.03032471101153619
8.453627358421596;-4.441228695407168;0.10230173174443402
8.235294117647058;-4.749999999999999;0.11537361489340883
8.4787754562955;-4.430263969409105;0.10074871097386287
8.412912650171478;-4.412664765477006;0.10489041637590235
8.959692301057935;1.7204471649105924;0.028263763677499686
8.88806897298106;1.7022975666136713;0.03206316536508656
8.332313954300629;1.6;0.09870131100851598
8.417887123811475;1.7366114255982272;0.08847093558949937
8.509211201279363;1.6;0.06922840747757596
8.413360036206173;1.7435192568584967;0.08931271899506854
8.430680487450445;1.7433975092597562;0.08838431757652734
7.647058823529411;-4.749999999999999;0.14917564429926244
7.419954060318179;-4.446125489025554;0.16158427845642348
7.388590860864225;-4.4733302226527005;0.1630241449331335
7.058823529411764;-4.749999999999998;0.17827776324070826
10;4.75;1.7045163491809175E-5
9.660416366428976;4.556203175548621;0.03298557580638918
9.852757166315346;4.326480896806379;0.0143781479556911
9.411764705882351;4.749999999999999;0.05725320253114086
9.532362693639012;4.298533817462139;0.045025815866449756
7.990755742815679;1.6;0.18169314341088655
8.077006571294522;1.6831912153262325;0.1607183904426716
8.159526274629833;1.6000000000000003;0.13672019119012982
8.11695859513506;1.7130563509018621;0.15220187430914356
8.05350246499829;1.754096145656665;0.1672217602353266
7.360876341243404;-4.45175474237744;0.16441728266357084
6.470588235294116;-4.749999999999999;0.20142409008236584
5.912548592622941;-4.343108303147791;0.21890836961486868
5.958587837924554;-4.3070986836095395;0.21832640156942032
5.882352941176469;-4.749999999999999;0.2186032602605105
5.889554197559996;-4.343108475447231;0.219502810654516
5.2941176470588225;-4.749999999999999;0.2263183881558503
5.886216038121566;-4.318248849855837;0.22013295865570243
9.331600012520147;4.256446660963213;0.06482282844905896
9.188652714985285;4.532730407626696;0.07921443828998787
8.823529411764708;4.75;0.11583234449303263
9.071947045142963;4.329820951993446;0.09050468513555494
7.016672739955997;1.6;0.4915086677264784
6.929606407309431;1.6798623459897484;0.5054885272505785
6.853723265913212;1.6;0.5283142727938563
6.9457198531129825;1.691792397862352;0.5005118833595241
7.33906848634614;1.6;0.39814335659498906
7.427727824733303;1.6622063099450881;0.36711326791702187
7.4998154693049335;1.6;0.34473798223101426
7.099933015850861;1.6634152294330273;0.4651825468769839
7.178451669643117;1.6;0.4482358030123701
7.080634116773074;1.67999667720319;0.46888752264618894
7.440753503661494;1.7898775339593762;0.35533771691406785
7.101478135351038;1.7074060052795361;0.46247784252635626
6.909498482318321;1.703738632912409;0.5059003215746773
6.521364331720475;1.6;0.5824097431648271
6.62307287129558;1.6803452225939137;0.561867791704453
6.689344138762751;1.5999999999999999;0.5587915852549038
6.643653719707922;1.710845924013176;0.5549298683093722
6.574051640575654;1.711177577693944;0.5638731415264601
4.705882352941177;-4.75;0.22644871588281537
4.65670675465511;-4.311091685665985;0.22854094600857128
4.6530073652340285;-4.313610950940865;0.22795033648194984
4.649661573834357;-4.313610665925474;0.22762803449102958
4.117647058823529;-4.749999999999999;0.21778922304930054
4.642951488545607;-4.307888002808091;0.22819887163481348
1.764705882352941;-4.749999999999998;0.11536500231447533
1.4930886252663407;-4.461645375312304;0.09888691753144395
1.5212131289151287;-4.437999961466676;0.10069487248355727
1.176470588235294;-4.75;0.07856548758188922
1.3865121573448613;-4.4359066852089555;0.09220937205377018
0;-4.75;4.333816129508089E-5
0.32077425696343403;-4.571002972683612;0.02172535053867757
0.588235294117647;-4.749999999999999;0.03971038216638263
0.39443009095923326;-4.501877294333293;0.026664293408859185
0.20238547513480573;-4.440452500992653;0.013757123767053223
5.160856050435742;1.6;0.6436601865581406
5.249445803690237;1.7254544283301578;0.6316154919251487
5.323344750928836;1.5999999999999999;0.6424693354840736
5.292055084266498;1.7415771986078692;0.6292757133146109
5.183393629043316;1.7379157902867166;0.6303293321793033
5.0000000000002025;1.6;0.6439262171989629
4.964310055768342;1.708010187701547;0.6340964908383598
4.901585430164118;1.6746876288522692;0.6374956016258391
4.839143949564651;1.6000000000000003;0.6435778130925988
4.8613646188544095;1.7217599006338662;0.6325930296806954
4.1771621634078;1.5999999999999999;0.6321029768314551
4.07965360654573;1.6938719124366621;0.6201129221189495
4.150171524271922;1.7169796102206645;0.6195874081878231
4.004095510380392;1.6;0.6251581384333074
5.2941176470588225;4.749999999999999;0.3825650349312628
5.0259518527737175;4.345011439834233;0.38881269112988903
5.030082714351354;4.338424894788298;0.3900292499500713
4.705882352941177;4.75;0.3829812383967138
5.021132645009045;4.338328452132196;0.3897565534112548
4.0562211774812775;1.7213243870433637;0.6158204739816603
4.117647058823529;4.749999999999999;0.36579320016105654
4.4377165997766035;4.3450107637213575;0.38114079969331194
4.442572306636264;4.338328452132196;0.38219926861166603
4.4303457701036475;4.3381068939152545;0.3815367324272774
3.650794297365247;1.6;0.6005674202671902
3.5593807941389763;1.6925022527604663;0.5823848378940921
3.478635668279704;1.6;0.5829969078080702
3.5637960528558117;1.70025660179699;0.5810704009885536
3.556859529454112;1.6999382407139152;0.5808554706990968
3.1462767340869444;1.5999999999999999;0.5283393159903218
3.0584452279410197;1.681478557250892;0.5028195665863047
2.9833272600441463;1.6;0.4915038163717124
3.075062284648631;1.7026317535027382;0.5037331911454233
2.89779082750681;1.6911835093606022;0.46213985447936795
2.821548330357024;1.6000000000000003;0.4481582779787005
3.174334230467731;1.7303085316218132;0.5212730397346806
3.2283267844421157;1.723683460758754;0.5313552820608068
3.3106558612374215;1.6000000000000003;0.5580947437284638
3.2419566904485975;1.739333177698412;0.5315323647023662
3.043233642196615;1.720061123279465;0.49671801142565786
2.9082432702582763;1.7064661732254431;0.46227317655962386
2.7253439538150865;1.6760519068670119;0.41508861432837113
2.6609315136539897;1.5999999999999999;0.3991109951135001
2.6947429296205714;1.7203425260434955;0.4029024207863145
2.8881268809533376;1.7129922537760593;0.45858774713725475
2.759613618880903;1.7296794111972176;0.4194324996146734
0.9768214084766649;1.5999999999999999;0.019248888072686758
1.0929823350646668;1.6631437391875696;0.029864096979767652
1.1432886559127118;1.6;0.030502712138304924
1.1443070507235658;1.7680600560542954;0.038088112222484906
0;4.75;7.129196258730707E-5
0.23139475402728535;4.413395812566402;0.02261802223089979
0.3139204213521911;4.514954457946711;0.030356845517457313
0.588235294117647;4.749999999999999;0.057411105864051015
0.39379017138765715;4.449833624971997;0.03805646033165459
0.9142687786280317;1.7343189970446566;0.020511707044717782
0.9063124682916472;1.7047296350492638;0.019063899294127436
0.8132342949403436;1.6;0.011514030289699153
0.8916876896230489;1.71769265316099;0.01952010158510168
1.0678996761505193;1.699852934591788;0.02903376780847659
0.16035994666697928;1.6000000000000005;7.136159580732908E-4
0.21735655324444417;1.662358365835813;0.0013303146658441884
0.20119233859797403;1.704289380625431;0.002010853528047718
0.3217045860757188;1.6000000000000003;0.0016163665593930275
0.25441776732779864;1.6860146834081364;0.001539455794975375
10;-1.375;8.280211338510904E-6
9.947875651827118;-1.403778606057235;0.003388661648041999
9.928571428571429;-1.375;0.004593158349415205
9.962306749344494;-1.4136929865483834;0.002467781237763327
9.92647471898248;-1.419493603266993;0.004841501607895063
9.857142857142856;-1.3749999999999996;0.009248676772230624
9.818917714857587;-1.4074092775918265;0.011999857292615521
9.785714285714286;-1.3749999999999998;0.014041044389118032
9.827960466302024;-1.4124427804526714;0.011418341391452362
9.817272891469976;-1.410878862031558;0.012125028225877443
10;-1.6;-1.8823723525684954E-5
9.894654877607774;-1.5046942064859865;0.007186511241354201
9.897081877785524;-1.5007585998416852;0.006990064530411472
9.571428571428573;-1.3749999999999998;0.029747567152131754
9.59223088324652;-1.4306684134987087;0.02881587510909737
9.60233896449769;-1.4196561673630588;0.027883013242392188
9.642857142857144;-1.3749999999999996;0.024226829403175998
9.61020265826007;-1.4307665485079697;0.02739688298489378
9.714285714285714;-1.3749999999999996;0.019000603038034133
9.686816350600296;-1.4303162443140778;0.021525748358084275
9.67349710023759;-1.4144434502010086;0.0223658856114935
9.662796935050583;-1.4302033804130772;0.02332031215627625
9.530910023554302;-1.4196595361244542;0.033701236740980384
9.500000000000002;-1.3749999999999998;0.0356425912699838
9.5208108772323;-1.4308019619147987;0.034709443865653375
9.532366300680014;-1.4306684134987087;0.03371530373252536
9.357142857142858;-1.3749999999999998;0.048748289023473036
9.320559570841798;-1.4190867175704733;0.05331814597370775
9.329977284752834;-1.4292395369305386;0.05253286577228978
9.285714285714288;-1.3749999999999998;0.05608499526130552
9.311631665229939;-1.4271930996328965;0.05440076141117256
9.838104183225543;-1.6000000000000003;0.011264628717596568
9.892801877048328;-1.4992957666308377;0.007258493851831946
9.214285714285715;-1.3749999999999998;0.06396816041733218
9.191231927187797;-1.421150518565009;0.06770162904579727
9.181066518098213;-1.408983482896422;0.06865632911155799
9.142857142857144;-1.3749999999999998;0.07254368921240939
9.170112538928567;-1.4220247498490726;0.07025291887724536
8.57142857142857;-1.3749999999999998;0.16775591251475708
8.532692714034152;-1.4193096736751407;0.17694314735285832
8.499999999999998;-1.375;0.18337562723111195
8.527504600352513;-1.430647365464437;0.17822847080743007
8.55518771623823;-1.427443593541966;0.17226559522341572
8.428571428571429;-1.375;0.199718868029467
8.388446146818456;-1.4203041803513496;0.2099302583683536
8.357142857142854;-1.3749999999999996;0.21697104722659563
8.40543474641385;-1.4309894522469253;0.20603026524765775
8.384032126069318;-1.4332069321029126;0.21111557651583007
8.285714285714283;-1.3749999999999996;0.23489501952330372
8.23392822498761;-1.419309668907218;0.24869846533873133
8.214285714285714;-1.3749999999999998;0.25365972451344304
8.245904286489155;-1.43047275820924;0.24561528873408967
8.226222854014686;-1.4303383296784609;0.2507260247102619
7.857142857142856;-1.3749999999999998;0.35662118181935654
7.822822807533243;-1.4293031051840557;0.36596175197528524
7.81299733990684;-1.4158988166097508;0.3692830759351356
7.785714285714283;-1.3749999999999998;0.37865485626626266
7.79587304352917;-1.4291549748594838;0.37424029017481275
7.6428571428571415;-1.375;0.4235142009550259
7.589223373853874;-1.4196548161744802;0.4387651155615841
7.594977263021855;-1.4352432511846422;0.4363309090823456
7.902352069512599;-1.4300939941128172;0.34198341480549044
7.898255687167616;-1.4395661834860296;0.3430348996551964
7.928571428571429;-1.3749999999999998;0.3349167899583669
7.916236355907215;-1.4445380738772482;0.33764958493296515
7.571428571428571;-1.3749999999999998;0.446246514500937
7.583420054663264;-1.430745634062016;0.44014142244579413
7.499999999999998;-1.375;0.4689506104727954
7.539900383626364;-1.4143097021196667;0.4544764282071867
7.563244247439696;-1.4279263275051939;0.4465748636500742
7.531476748866304;-1.4257720010548238;0.45662940700089544
7.071428571428568;-1.3749999999999998;0.6015406240217906
7.108279979352749;-1.4245332514560523;0.5867472444659693
7.142857142857139;-1.3749999999999998;0.5802894186627302
7.114729664652494;-1.427877698403151;0.5845794768900234
7.089147837201085;-1.4300013175795632;0.5919276395057983
6.9999999999999964;-1.3749999999999996;0.622235670629872
6.963909710892027;-1.4165218797068708;0.6288147591309101
6.9285714285714235;-1.3749999999999998;0.642455713194303
6.958629543433481;-1.4193751764653473;0.6300555612320514
6.965207126474983;-1.4190646080482416;0.628265244482386
6.571428571428565;-1.3749999999999996;0.7329838024376003
6.54589794871342;-1.4191190084036878;0.7338221522747149
6.534895919243262;-1.4113378084268158;0.7371066841131182
6.499999999999993;-1.3749999999999998;0.7488029602881798
6.525701580480447;-1.4182766699843619;0.7383788704489584
6.463467347814628;-1.411337808429496;0.7523918185717575
6.465715229285259;-1.4182766699843619;0.751171410270293
6.428571428571421;-1.3749999999999996;0.7638032289959469
6.448071941086715;-1.421037173226674;0.7545332610635754
6.21428571428571;-1.375;0.8038199731589231
6.255804202567335;-1.4069759413275995;0.7928506239865223
6.285714285714281;-1.375;0.7912844916751767
6.245096950537705;-1.4171905936470843;0.7934747178483139
6.259804909452599;-1.429609658536016;0.7895947020061288
7.5175454407120155;-1.6;0.45374817280211815
7.403409273282733;-1.5268773929833932;0.49159941128495077
7.408510264357674;-1.517593019633419;0.49050369246624115
7.298853313927252;-1.6000000000000003;0.5197172551191449
7.3987181925385315;-1.5198215710919833;0.49351268957793565
5.766646282664105;-1.6;0.8402391595275761
5.863157004503103;-1.5225086065757183;0.8368271344937217
5.850068037275689;-1.5048080445435636;0.8401765343958173
5.985614295349264;-1.6;0.8149808825016848
5.870117527255684;-1.5084260508869454;0.8374750522907645
5.714285714285708;-1.3749999999999996;0.8689601404619651
5.667898604565023;-1.4191980183649138;0.86762409264315
5.6721709439025885;-1.4256983783656916;0.8665109485126559
5.642857142857137;-1.3749999999999998;0.8752358600317978
5.665892973685412;-1.4254898652292782;0.8670595992036644
5.499999999999996;-1.375;0.88565771948047
5.529894606590818;-1.4210993367373967;0.8779715365918128
5.527348670932458;-1.4226763285162303;0.8780224756644596
5.571428571428566;-1.3749999999999998;0.8808012222515345
5.53143194355528;-1.4221608937668815;0.8777592782829208
5.1096078599120265;-1.5999999999999999;0.8761984530989275
5.255972981610638;-1.5121984714887053;0.8813339635250748
5.255623282399151;-1.5120097711047251;0.8814661945290948
5.3286122206536115;-1.6;0.8705059211531461
5.2559861304387985;-1.5120940675096053;0.8814404836893854
5.285714285714283;-1.3749999999999998;0.8962018070519363
5.25982293628647;-1.4134974921297068;0.8922683049594194
5.250280702875407;-1.4011843601586045;0.8940524863930714
5.357142857142853;-1.3749999999999998;0.8933341841662987
5.394293906333683;-1.41931268838105;0.8860823552636073
5.428571428571424;-1.375;0.8898222671002264
5.406154795031416;-1.430369198765057;0.884180372719486
5.377388008466444;-1.4292016088019377;0.8857397273670167
5.214285714285712;-1.375;0.8984208792154108
5.232207241997146;-1.4162569197717456;0.8927429003553637
5.0714285714285685;-1.3749999999999998;0.9008850461373826
5.031754281963396;-1.4300865037296995;0.8943626512927056
5.020748537855846;-1.4190610915545399;0.895694795205422
4.9999999999999964;-1.3749999999999998;0.9012170347001909
5.005825236574334;-1.4412284729072236;0.8931756564089973
4.919651950611378;-1.416108554064004;0.8957657594462418
4.919540353739811;-1.4226220144588932;0.89496867630878
4.928571428571427;-1.3749999999999998;0.9010068322897652
4.915491023167871;-1.416108554064004;0.8957175186429565
4.857142857142855;-1.375;0.8999914085708207
4.897308843050443;-1.4183640223788805;0.895205784302212
4.830321512294503;-1.4098759506667142;0.895121477299718
4.837651020526497;-1.418319607013255;0.8942448397239743
4.785714285714286;-1.375;0.8984046567645123
4.822059313122287;-1.4196444024446708;0.8937815412381497
4.739340089002802;-1.43125;0.8901521802906578
4.714285714285712;-1.3749999999999998;0.8962289136384488
4.0147159843023585;-1.6;0.8151297378283623
3.9120991232571374;-1.513498094959537;0.8084901146442853
3.9148296271800924;-1.5103840152410295;0.8093083143437779
3.795661291723934;-1.6;0.7828687434042394
3.9093920783307716;-1.5088047242201699;0.8086651213903036
4.499999999999997;-1.375;0.8856759461173717
4.513676264313628;-1.4264010780761829;0.8802198434439215
4.517990701421039;-1.4202982397471349;0.8811501796548274
4.5714285714285685;-1.375;0.8898459354279282
4.5220752928325565;-1.426686668377566;0.8806584321176095
4.428571428571427;-1.3749999999999998;0.880831993009491
4.388881332872689;-1.4119055940026264;0.8732222387615314
4.405410969304211;-1.4219711563138682;0.8732852119612617
4.357142857142855;-1.375;0.8752562827651076
4.380431473027813;-1.4237094784775346;0.8711437878298252
4.285714285714282;-1.3749999999999996;0.8689566948063998
4.325496755218087;-1.4213433228736034;0.8668443558689276
4.322996623320782;-1.4256632072727489;0.8660857379827436
4.340141423258067;-1.4247955424195107;0.8676650987795838
4.142857142857139;-1.3749999999999996;0.8542843440360685
4.100131040102171;-1.4197088606245951;0.8437861555828746
4.1035788196806955;-1.4247156865764066;0.8436123053626734
4.1750574212197495;-1.4102147979744741;0.8534630703276693
4.169288474547696;-1.4214894880917843;0.8515125158435343
4.214285714285712;-1.3749999999999996;0.8620347329946298
4.193771010346673;-1.4224226864057838;0.8539944676295032
3.66284185133805;-1.4893474471432895;0.7693207063376731
3.650093680956529;-1.4967786121354365;0.7661932631381102
3.5766406631591225;-1.6;0.743293954434699
4.0714285714285685;-1.3749999999999996;0.8457916265310459
4.089278251296676;-1.4233812689056085;0.8420563533951266
3.6471875507780114;-1.4900189870073537;0.766411324919642
3.857142857142854;-1.3749999999999998;0.8155595796823025
3.8202691026339357;-1.4248846698196085;0.8036387606530285
3.83068700107316;-1.4315368040323773;0.8046111655727598
3.785714285714282;-1.3749999999999998;0.8038660906612354
3.8184494889821616;-1.4305752512508982;0.8027402793718125
3.767021708038795;-1.4303052719565559;0.7941722355453386
3.757420879194078;-1.4210722784668972;0.7935350259858311
3.714285714285711;-1.3749999999999996;0.791352437865303
3.7531981318040857;-1.429643475476075;0.7918543380547373
3.285714285714284;-1.3749999999999998;0.6990691423102549
3.3240876470516136;-1.4007047502589463;0.7057262290205029
3.3086417308621168;-1.410751870743435;0.7009548168220394
3.357142857142854;-1.375;0.7164693488195226
3.3339485885098536;-1.4129680649854803;0.706821983942276
3.0714285714285694;-1.3749999999999998;0.6425045886403764
3.0481056675834974;-1.459196158709747;0.6286397701284048
3.05096450898229;-1.4634349567172447;0.6291273098826401
2.9999999999999982;-1.3749999999999998;0.6222621045926416
3.0460623171539303;-1.4622849441884664;0.6278857609199281
2.357142857142857;-1.3749999999999998;0.423590791187468
2.386848477489475;-1.4252125212692894;0.43108904671888004
2.385965524566409;-1.426376503657291;0.4307798814620367
2.4285714285714284;-1.375;0.4463101937037622
2.387257644652872;-1.4262681486564341;0.4312056774972307
2.285714285714286;-1.3749999999999996;0.40100221289733473
2.3242578193693357;-1.4193228576716086;0.4117104938210467
2.3131882622688513;-1.4304287187846247;0.4078756403531556
2.3279255507437258;-1.430387646058319;0.41249482358553946
2.142857142857143;-1.3749999999999998;0.35666243092123356
2.1816491479779243;-1.4310343324448203;0.36740482547030595
2.181654650346343;-1.4310252013573006;0.36738972307067563
2.214285714285715;-1.3749999999999998;0.3787050245917393
2.181672751487535;-1.4310344017215888;0.36735666649785137
2.071428571428571;-1.3749999999999998;0.334983513376109
2.1092483176929053;-1.419311453671196;0.345696136543592
2.0954879648339997;-1.430154744765696;0.34141259745158575
2.114226939166783;-1.4304098118365456;0.3469940919430808
1.9758461108181604;-1.4312499999999997;0.30636702984189007
2;-1.3749999999999998;0.3138122382219732
1.9285714285714282;-1.3749999999999998;0.29315709672739104
1.8876308292284443;-1.4136509011125113;0.2815439551023041
1.857142857142857;-1.375;0.27304380062451655
1.877144566679797;-1.4288342551197597;0.27859582789675214
1.9029702307612792;-1.4284234323508413;0.28578301685517976
1.642857142857142;-1.3749999999999996;0.21697798146331007
1.6759310920261354;-1.4207745105607092;0.22567851265312577
1.6779240790257393;-1.4138181036797943;0.22613780401062106
1.7142857142857137;-1.3749999999999996;0.23494543304298787
1.685733266701417;-1.4190765413814375;0.22815309181353136
0;-1.6;-4.2800940510308765E-6
0.09831989114477707;-1.5072402367442428;0.006699142844711627
0.16189581677443515;-1.6;0.011265008313961893
0.09992829798238771;-1.4993647426524936;0.006783047033127973
0.0871576201514416;-1.5017421998563085;0.005903433417766072
0.8571428571428574;-1.3749999999999998;0.07256448388236705
0.8954349997989595;-1.424808827625493;0.07856548152125829
0.9285714285714287;-1.3749999999999998;0.0817794186080223
0.8912792115143743;-1.4310186430442506;0.07815236746822286
0.9130036490678204;-1.4309344165074656;0.08099854493382949
1.0714285714285712;-1.3749999999999998;0.10239423712897988
1.0225476992378162;-1.4180901117326232;0.09605192072651314
1;-1.3749999999999998;0.09167668867614667
1.012205947111567;-1.4305340622932161;0.09479793224844818
1.0263770725357464;-1.4287515528336852;0.0968314998738448
1.2142857142857144;-1.375;0.12608382118192168
1.168145997536805;-1.4166581094281303;0.11906826723293236
1.1428571428571426;-1.3749999999999996;0.11381299839291997
1.1426485687147054;-1.4273326379881102;0.11506072895634482
1.181785973261394;-1.4304469655693786;0.12173864202567486
1.6168174811896616;-1.4363760946287576;0.2113823940477675
1.6096815558611075;-1.4196557281182114;0.20951828199077227
1.5714285714285714;-1.375;0.19975604638939998
1.6006945710115048;-1.4304574395804908;0.2075044585517267
0.6428571428571428;-1.3749999999999998;0.04874705515019725
0.6544597167853342;-1.4248087849744357;0.050884571331938175
0.6489958886206766;-1.4309940300382942;0.05041984021521707
0.8240064283703883;-1.424808827625493;0.06963281150408743
0.8282338019434876;-1.4310186430442506;0.07024713254673375
0.7142857142857142;-1.3749999999999996;0.05610065366031307
0.6642123568031243;-1.4310151527311525;0.05197580289241628
0.785714285714286;-1.3749999999999996;0.06399941878067317
0.8198508600858379;-1.431018638557723;0.06923899957859302
0.7790294918205339;-1.4312499999999997;0.06441770901282988
0.28571428571428586;-1.3749999999999993;0.019001505113798868
0.3305755115800115;-1.4059707692446546;0.022584940453235475
0.35714285714285704;-1.3749999999999996;0.02424216016848888
0.33920433845914316;-1.4359981611566548;0.023537240432924076
0.3212199053708602;-1.419632233054315;0.022038485134819697
9.785714285714285;1.3749999999999996;4.6836556344143077E-4
9.825070716414112;1.4196543052226815;2.466782274708805E-4
9.857142857142856;1.3749999999999996;2.0855347524175726E-4
9.83323018803679;1.4307167401905279;2.2608412590649504E-4
9.815460940305169;1.430655435635034;3.382110687766625E-4
9.5;1.3749999999999998;0.0025924211337949588
9.458011205947937;1.4196557972018806;0.003178568164449391
9.428571428571429;1.375;0.003747040517601079
9.462351488500678;1.4308184740220298;0.0030781441747207722
9.449600789947569;1.4308188907317163;0.003357879477533373
10;1.6;-1.5916416186811944E-4
9.897096115094953;1.5110009544155896;3.1568224883831656E-4
9.92039793470331;1.4988625485273457;1.014632272497694E-4
9.839640053333028;1.6;6.880950594522615E-4
9.893475811622523;1.493934477790464;3.873456135604979E-4
8.92857142857143;1.3749999999999998;0.023324315811534314
8.88562803443321;1.4196558101811279;0.02606882784826663
8.85714285714286;1.3749999999999996;0.02863193856172176
8.910607358405528;1.4308201590726781;0.024322481966515885
8.86298317391151;1.4308200118571086;0.02790935033896913
8.61778736825297;1.43125;0.05217579835306602
8.642857142857144;1.3749999999999998;0.049785103390026265
8.571428571428573;1.3749999999999996;0.05898806653047446
8.500000000000002;1.3749999999999998;0.06936939321147188
8.53724964191351;1.4116438827404034;0.06303834644839809
8.555870962908514;1.4304760495265083;0.06017495693567804
8.42857142857143;1.3749999999999998;0.08102990776596845
8.473270723714526;1.419655675745563;0.07271690667997789
8.496354653392984;1.4308199925608487;0.06917465278914225
8.470159185057112;1.4308200520209202;0.0731277354434616
8.395090084506103;1.4248086807187859;0.08612591530221914
8.401299276615232;1.4310111362557367;0.0849891416329835
8.35714285714286;1.3749999999999998;0.09397972393253555
8.39100473911303;1.4310213452307616;0.08691772767726377
8.328018038232887;1.4310213452307616;0.09862968057910465
8.323661510422937;1.4248086225272412;0.09970852293092758
8.285714285714286;1.375;0.10836983462688181
8.319576145610519;1.4310213457051821;0.10059715750864791
7.928571428571431;1.3749999999999998;0.20203708967530223
7.892285541939195;1.424808969763125;0.21258377225784403
7.857142857142859;1.3749999999999996;0.2248724424876914
7.9061691712458035;1.4309920071272253;0.2082094084075525
7.878821234681594;1.4310350909835157;0.2169243574024545
7.777810676516411;1.43125;0.25030399944027815
7.785714285714288;1.3749999999999998;0.24849544718053995
7.714285714285717;1.375;0.27295022898317145
6.9285714285714315;1.375;0.5202457573076048
6.889360159700562;1.4223809913365224;0.5289390653310038
6.85714285714286;1.3749999999999993;0.5359739603068301
6.891730566418344;1.4301621336530788;0.5282385755621559
6.8698205959923;1.4300545309937671;0.532725986898164
7.661964703201745;1.6;0.2869568474355196
7.825528420351344;1.6;0.23385951696738314
7.769907067318531;1.4875000000000003;0.2522786385698203
6.714285714285717;1.3749999999999996;0.5631382881098399
6.674323108599879;1.42669266095748;0.5693487073820023
6.642857142857143;1.3749999999999998;0.5748106055185991
6.681726425391367;1.4304119754651692;0.5678210469646415
6.673054663084555;1.430373364525803;0.5695207237977532
6.469626797215835;1.43125;0.5973628582736633
6.500000000000004;1.3749999999999998;0.5945171020486174
6.4285714285714315;1.3749999999999996;0.6029119010191041
6.571428571428574;1.3749999999999996;0.5851981296514467
6.528213704191183;1.419656145573625;0.5904812009033772
6.54524247934193;1.4309634546446874;0.5877873094274058
6.522511482646795;1.4308088216132502;0.5910090913832291
6.214285714285716;1.3749999999999998;0.6224694330576962
6.177410001904965;1.4193122911472504;0.6240908898037492
6.142857142857145;1.375;0.6275036796894821
6.3571428571428585;1.3749999999999998;0.6100942467601393
6.332200256945831;1.4306971497299004;0.6113640413563581
6.326983997669844;1.419656145573625;0.6121729970672045
6.285714285714288;1.3750000000000004;0.6167295455782836
6.310847523574628;1.4307893116764008;0.6132612060754941
6.181557894434531;1.4304454602957706;0.623580183048839
6.170729843976046;1.4304454602957706;0.6243586889955295
6.962890192042931;1.5068995692064904;0.5091363469246015
6.965527450910279;1.5015710874149368;0.5083559330946731
6.953035655599271;1.5007722032943587;0.5121613556994372
6.099180897923952;1.4196561455736254;0.629372084997253
6.071428571428573;1.3749999999999996;0.6319051608413115
6.10479738415331;1.430793018260996;0.6286996548552662
5.785714285714288;1.3749999999999998;0.6445949792699052
5.822934137827318;1.422844335785732;0.6419822230438733
5.8571428571428585;1.375;0.6420457143861048
6.030835630125352;1.4244297244539643;0.6329001007289746
6.000000000000001;1.3749999999999998;0.6357022103947488
6.052539637846058;1.430820027122142;0.6315062516380598
5.963603068732194;1.411643453672196;0.6367863874793677
5.92857142857143;1.3749999999999998;0.6390923527786933
5.900495179102933;1.424808969763125;0.6390480953613381
5.913814943877738;1.430992007127225;0.638129977466625
5.896184020106881;1.4309932224662154;0.6389840796375781
5.829383567333986;1.4301582916401054;0.6415122187276205
6.630386355095663;1.4874999999999998;0.5743422518434212
5.9658127601984345;1.4300829124720928;0.6361672100589412
6.0249516787854525;1.4305855497681765;0.6329061847518607
5.814735586755406;1.4302424727018217;0.6419384071758052
5.642857142857146;1.3749999999999998;0.6486273005455002
5.662301997605725;1.4318433896191836;0.6463883739039425
5.673554067499279;1.419656145573625;0.6465962362875246
5.714285714285717;1.3749999999999998;0.6467792572153094
5.696253322594159;1.4302498443611684;0.6455180909100409
5.214285714285719;1.3749999999999998;0.6547308156775955
5.174213160756189;1.4171287564199548;0.6535866497853879
5.142857142857149;1.3749999999999998;0.6551201821513268
5.179458411357121;1.4212655049154916;0.6533323745028687
5.167008130173521;1.4210713239440347;0.6534708331812019
4.722735240839312;1.4312500000000001;0.6523634577721064
4.71428571428572;1.375;0.6541983611153684
4.785714285714291;1.375;0.6547687806738937
4.571428571428576;1.3749999999999996;0.6525756998877483
4.608320762478101;1.424808969763125;0.6514946826480803
4.642857142857148;1.375;0.6534955786984229
4.621860857787865;1.4310350909835157;0.6513346087392442
4.605383514211798;1.4309767676829654;0.6511610979911723
4.214285714285717;1.3749999999999996;0.6445665467121628
4.176948151679217;1.4228420288446637;0.6419491983727877
4.142857142857148;1.3749999999999998;0.6420084506622071
4.185108929925498;1.4302386006050307;0.6419186604044996
4.170483325044582;1.430154547277817;0.64149812892319
4.103787598973374;1.4309928672441328;0.6389618263734966
4.099504820897104;1.424808969763125;0.6390115926397508
4.071428571428575;1.3749999999999996;0.6390522933231672
4.0000000000000036;1.3749999999999998;0.6356960790380036
4.036396931267834;1.4116434536721958;0.6367851579401652
4.086185056122302;1.4309920071272253;0.6380944783447361
4.676655249071519;1.6000000000000003;0.6426726172179748
4.731184767392905;1.4875000000000003;0.6499816550874485
3.972247673504653;1.419656145573625;0.633282508992389
3.995075189436864;1.430820027122142;0.6339212449418559
3.9285714285714324;1.3749999999999998;0.6318663947022378
3.9549642428371516;1.4308918183058597;0.6318750969848715
3.7857142857142905;1.3749999999999998;0.6223861279975684
3.7511614266664974;1.4196561455736252;0.6187283877402023
3.7579732258146703;1.430766607183683;0.6189692600271485
3.714285714285718;1.3749999999999998;0.6165977476910335
3.747983857621896;1.4305562115111332;0.6181390539721798
3.642857142857146;1.3749999999999996;0.6101595388516672
3.6108768171218797;1.418940162431619;0.6061515544372993
3.622194419266586;1.4298990278941905;0.6069892850500038
3.571428571428575;1.375;0.6027722221769867
3.4285714285714324;1.375;0.5852015572824409
3.4716346378477483;1.429880649851431;0.5901001148202738
3.5000000000000027;1.3749999999999996;0.5945294428108036
3.6068966531804647;1.430006214498273;0.6054280348376425
3.471672373060052;1.429898737900728;0.5899595112619126
3.4715861210078587;1.4298997953342818;0.590048150297703
3.1428571428571455;1.3749999999999998;0.5358976187458925
3.110639842040769;1.4223810171568558;0.5288395151646146
3.1279020949214047;1.430242612859589;0.5321463067598988
3.071428571428574;1.3749999999999998;0.5202191912782297
3.1082694426098265;1.4301621355529268;0.5281286960034816
2.222189323483608;1.43125;0.2504120126916507
2.214285714285715;1.3749999999999998;0.24858277119589223
2.2857142857142847;1.3749999999999998;0.27304508913028813
3.0737849922333105;1.5099482681317262;0.5185457940974948
3.0638518067990694;1.484624047036158;0.5165460168531739
3.094775997354178;1.4926416738585575;0.5235896543395142
2.071428571428571;1.3749999999999998;0.20218430111712943
2.107714458060816;1.4248089697631252;0.21268738154194572
2.1428571428571423;1.375;0.22500407316896248
2.119669248776248;1.4310085503547967;0.2165169806542252
2.0938308287542067;1.4309920071272257;0.20833620276535839
1.6428571428571432;1.3749999999999998;0.09403823975969203
1.6799398030775197;1.4062579285860963;0.10064558553790431
1.7142857142857149;1.3749999999999998;0.10848626090889056
1.785714285714286;1.3749999999999998;0.12432910677108566
1.7459954125643153;1.412742496104323;0.1144190314576691
1.7852442691289885;1.430348195501006;0.12334753223191951
1.7378627966563402;1.429853760489876;0.11218065550853691
2.338035296798349;1.6000000000000005;0.28866870262861155
2.1744715796487197;1.6;0.2331652606045248
2.230092932681502;1.4875000000000003;0.25232923234788895
1.6811011143043313;1.433515443427427;0.10051468493951095
1.382212631747037;1.43125;0.052239319768479016
1.3571428571428574;1.3749999999999996;0.049898700445595946
1.428571428571429;1.375;0.059055870813523606
0.8640228594493715;1.43125;0.012013186306596068
0.8571428571428571;1.3749999999999996;0.011926712847131857
0.9285714285714287;1.3749999999999998;0.01507361731257446
0.7857142857142858;1.375;0.00927004862419898
0.7498018837728168;1.424808969763125;0.007899940515164152
0.7142857142857142;1.3749999999999996;0.007048685293580673
0.7631699763872762;1.4310350909835157;0.008392291605390012
0.6942022768202025;1.4253363108567705;0.006429912489705485
0.6900748304429312;1.4161997007927654;0.006320656756663096
0.6428571428571431;1.3749999999999996;0.005177270036138992
0.7278934037242906;1.4286946698320087;0.007330032879001458
0.6589444861644833;1.4275504972175532;0.005491653448209096
0.35714285714285776;1.375;0.001129751936345734
0.39698094687435287;1.4196539498635201;0.0014604875537267959
0.3876964041579012;1.4307861640647426;0.001377994535756161
0.428571428571429;1.3749999999999996;0.0018226346365635263
0.41542612185422345;1.4305959534322708;0.0016729059642620178
0.16508998666674557;1.43125;2.7157538217171515E-4
0.14285714285714346;1.375;2.336312193973E-4
0.21428571428571497;1.3749999999999996;4.3204194244594873E-4
0.07142857142857183;1.3749999999999998;1.1000720647072858E-4
0.016083838772211513;1.4104610822926253;-2.1741063208133186E-6
0;1.375;-1.0334486347943108E-4
0;1.4241064234949703;-1.553497453919112E-5
0.09184454716070052;1.4159033886731385;7.902504010837137E-5
0.015952564894889665;1.4331395006544367;4.6854001897488936E-5
0.07739528177736428;1.4333447786932594;6.559395146152009E-5
0.870902861755886;1.4875000000000003;0.01242773117134377
9.678295413924301;1.6;0.001659751729740977
9.83507340206881;1.6905346425556025;0.0012368535043062489
9.893428255414063;1.6932270842878914;0.0010261400625379803
10;1.7540307854904824;1.2000250459511174E-4
9.515094255734256;1.6;0.0035762969875948215
9.668367647508468;1.7259368604609808;0.0032730617641208277
9.739213079359605;1.7163785799269005;0.002204542716079172
9.989854746362282;-3.944993009062035;6.878802315776577E-4
10;-3.937178781795245;4.007783236347294E-5
10;-3.9329891491093765;-2.6880829416003346E-6
9.997654354025741;-3.931822085613085;1.240518564553718E-4
10;-3.826388306143437;-3.1320160185392706E-5
10;-4.75;1.1302182134784625E-5
10;-4.276935067693421;-4.235691162733758E-6
9.787166847141496;-4.233568774771489;0.014489354295863368
9.72936736502156;-4.194761994205773;0.01846302731715978
9.67796989517176;-4.262071184970333;0.021939663139271492
9.557432155867586;-4.1883465462221725;0.030163550709649888
9.283181394027544;-4.378567321347786;0.04845818445239269
9.262188542363544;-4.13048799160904;0.05020395095133148
9.126545267285133;-4.026493988352209;0.05961729855140372
9.134399987379934;-4.374654396975133;0.05842683302444336
9.53177253967813;1.7292641258044847;0.0059241723012026315
9.767231793052611;1.8051727745753499;0.0036463417089481883
9.799379829264304;1.7965263026902685;0.0028726528128370926
9.844060351557271;1.7979008288830935;0.001762533877704925
9.792713194043417;1.8238328869100573;0.003098877509281273
9.747054753626378;1.8349140545513256;0.003951186664229158
9.632755158645374;1.7880925599851876;0.004952439423333341
9.840665727049856;1.8619713399772246;0.0027601693198356933
10;1.8845964262237538;1.2148635225626254E-4
10;1.9802469527942477;-3.641704548188432E-4
9.350731626699334;1.6;0.006601332190317975
9.46853519662982;1.731608076135639;0.007027613872825465
9.400722390193081;1.7880037064110565;0.010130022724662777
9.484354410065727;1.7761548671899745;0.00797979705859702
9.41518517656103;1.810445346812805;0.01112076036251541
9.543611422709489;1.8614070007014045;0.008430782232509293
9.339110851589584;-3.7896650775295684;0.04562764512410404
9.063217266543301;-3.8304189578798304;0.06437008017566305
9.482299404916061;-3.816428506451081;0.03578431205196313
9.517478022250671;-3.7240973533958184;0.03354467694949655
9.447704910377425;-3.688061014480878;0.038494906758489884
9.951561646973804;-3.4833107413013855;0.0034041507454316056
9.999999999999998;-3.4632017915387294;-1.3607595518683028E-4
9.630488475374158;-4.016882303702653;0.02541390307422543
9.174583099971503;-3.6748885852231425;0.057221923186500795
9.703678591530833;-3.262845444857854;0.021125639201624972
9.714054376900721;-3.184093009289857;0.020501442283280193
9.976961078281667;-3.4323596560238494;0.0014971499337940667
9.61572062180331;-3.244162624484774;0.027513941674508734
9.787406095136381;-3.1082102902725643;0.014982937243927838
9.662512838526018;-3.1142290308548706;0.02451477443432844
9.99500538880076;-3.457640748962834;1.3079035412642432E-4
10;-2.9662505805907164;3.375891153000604E-5
10;-3.4424839818466024;-1.3252818652050773E-4
10;-2.5;9.120998770650127E-4
9.401546508226355;-3.187049234422779;0.04274812066979136
9.335049882836413;-3.3966583033240108;0.04705911016932956
10;-3.455241499681302;-3.7989490893164347E-4
9.00485905096204;-3.649731287901787;0.06903789323644824
9.127279977182347;-3.4557023588981446;0.061333062861578774
9.202100801251735;-3.242702685831472;0.05681749869633815
8.955872823009205;-3.4980609994659377;0.07305006310264477
8.998096437342152;-3.2533277633298576;0.07147414399187099
9.665749017456282;-2.900170048255113;0.024170292530263652
9.486843285982905;-2.5;0.03816995279738187
9.459145826833451;-2.908480464353822;0.039482156397789625
9.283580997060639;-3.1367582428761698;0.05127917888436571
8.878629694708476;-4.421672057960899;0.07525546569680426
8.972015516203996;-4.3101305904848335;0.06921093035510154
8.780749815454328;-4.112807720587111;0.08225079427774963
8.694864839348915;-4.14649864277725;0.08773416322321308
8.742112761268869;-4.055329354709968;0.08497024956228894
8.677671335557683;-4.083329730508101;0.0890947597982267
8.621623575273851;-3.625;0.09489774605771488
9.186765705059681;1.6;0.011634864298812053
9.28030124168751;1.7388151480522305;0.012375177281295632
9.36058257430173;1.781448600414906;0.011730279861925593
9.213723619544396;1.7115273688611237;0.014743698401868306
9.153690108317225;1.6811592949107532;0.015677014323166715
9.774061645746864;2.052283362896917;0.0066054710816512655
9.696861023496442;2.026247565142895;0.008699351952340284
9.645658471943646;2.0181960482247425;0.008599258056622356
10;2.057237503269333;-5.597305180919972E-4
9.672460652836133;2.0565512927493432;0.009057427181204716
9.51667501227849;2.0473351354355174;0.015022863333447474
9.450019901016958;1.9784036280595414;0.01520233383533236
9.639225598768943;2.0754287565837046;0.010164261227911583
9.805142214539984;2.2014030387992176;0.0067764296269848135
10;2.319993013928391;2.2837242821321683E-4
9.66737034931485;2.0995365592597737;0.010864586920501145
9.396516033727442;1.9965558613041174;0.01825032149052866
9.372408448728361;1.808156825920831;0.011406310598717656
9.29376394502467;1.8734163053302755;0.01714799338260218
9.267612168113505;1.8025503083179322;0.015218899685914444
9.42977372598365;2.0183292727587574;0.016657014270279324
9.869608650006452;2.414799254298212;0.006737234374382333
10;2.7631804405642817;0.001723458877398571
10;2.384116883119138;-6.548445523205993E-5
9.648286750617514;2.4046045180532483;0.01785484691126025
9.418290746856316;2.0377233301434523;0.01754974653532388
9.183091571516313;-2.8610597052631235;0.059654247580330305
9.194017290978987;-3.0804123144232163;0.0580430153530466
9.055389234997632;-2.86592295836581;0.0683679944734455
9.110539199896463;-2.7414246148182224;0.0651468077514757
8.964406447327892;-2.5;0.07620040677312279
9.103929721827551;-2.8077113926886943;0.0648107905799009
8.718488954941723;-2.78125;0.09414903845793544
9.26244916590107;-3.2029577713242094;0.05267193394455878
8.386403607545237;-3.9649132955514625;0.10819211787770097
8.651895509871123;-4.085322213070316;0.09071377244827415
8.419717738782996;-2.5000000000000004;0.11903150735235143
8.87834478675725;-3.0321649671295923;0.08088122866193875
8.686105356378958;-3.21526372946104;0.09310692793874682
8.874850408350062;-3.401086982649254;0.07906544090249376
8.501997708271832;-3.0625;0.10763250417878478
8.427282762929213;-3.190116593691675;0.11147662693330182
8.452982585715848;-4.421797753170124;0.10241310249471
8.65678132245285;-4.114536629549003;0.0903674819738028
8.096452266439584;-4.337207857576201;0.12440212420923091
8.213674970557893;-4.191670600068909;0.1179973183465257
8.547600158259554;-4.156864644383424;0.0971332868622305
8.242438131789406;-3.404046006779895;0.1217653973550001
8.154006662627438;-3.8426389183606515;0.12373332866762958
8.135760047754417;-3.7359047592147805;0.12567786884723073
8.031977952134266;-3.763136808499852;0.13184124018572785
8.184654862769422;-3.47092131038779;0.1249815269998895
7.88379671729046;-3.9612456030311454;0.1389781886924711
7.927927386977987;-4.219389371309307;0.1347486813727538
10;3.903055111827541;-4.844132592521867E-5
9.869907362206286;4.104700425948909;0.012269721995914036
10;4.185072236865609;-5.4493763044667695E-5
9.23564379888007;1.8542130085814477;0.019253483746069153
9.341338962632555;2.0301010072444416;0.022240236498951377
9.18677368763824;1.99986406268469;0.028121901901575343
9.15055491245407;1.9829670907194012;0.027328709063625337
9.162864377690685;1.7623279411334771;0.018336170573950775
9.142738047973666;1.776893667513091;0.020680749726367766
9.130933654988748;1.739871778641065;0.018529779357888743
9.07717959756874;1.7446653510695838;0.021559778910351178
9.116279228340609;1.7703214794372002;0.020884688466259505
9.577595986167275;2.113526550137162;0.014743671811346592
9.495736946926119;2.3462537809562836;0.02503501889197172
9.339826970156455;2.174702019066803;0.025892624497499177
9.206111265431574;2.0936951537826407;0.03187740341253371
10;2.7797795596218884;6.616590616181058E-4
9.996342862142763;2.778158531268155;0.0015679804369360263
9.665897195908892;2.5185357259098797;0.018811199141394466
10;2.785051249031773;-7.470710480675998E-4
9.98507248706224;2.789332253898052;9.508403177253383E-4
9.749096803601981;3.025567498446919;0.019571203843940493
10;3.189133471033158;1.504669729411315E-8
9.655972309506872;2.8009942503281158;0.024223078237947487
9.707961686238036;2.955339137424291;0.022239591898589654
9.64340179956979;2.9581376003147515;0.027387162280169804
10;3.5131143731226455;8.78170510589426E-5
9.673841278716136;3.4088515036067815;0.028645638739076506
9.661151357656484;3.347983534986043;0.029344311640171893
10;3.6897696155822812;4.2043760682669344E-5
9.670515108391205;3.425689730259795;0.02914893350274702
9.546464195789016;3.761208213565062;0.04237813589274658
9.58338844397932;3.851035948868888;0.03908039503477636
9.658447845219484;3.7434279295172663;0.03166889231361817
9.639039311106398;3.474565024319488;0.03216521820454635
9.520205417953646;3.79509796977726;0.04517088034161662
9.443261201008152;3.817758325187552;0.052396830958611626
9.632479956633349;3.001597774580075;0.0284737389819337
8.910442123144007;1.822012262399498;0.03540573181096747
8.88630824627571;1.8277186295460435;0.038378488310778655
8.883489304066511;1.8280102368922537;0.04031549938578295
8.881460032283348;1.8237696934996295;0.03954405968966372
8.776703163799754;1.7231618485088123;0.041693326489739134
8.685435187297585;1.6000000000000003;0.04606823241119088
9.575616808176283;2.8777239029956077;0.031711220890573245
9.509476383607616;2.6384705088416607;0.031779988068413825
9.36494577155936;2.4221119957851736;0.035260921408659184
9.29117986696577;2.2370665414209014;0.03216924465761125
8.692763334276709;1.7466013639033067;0.05157115591536118
8.585403858697424;1.749388710455731;0.06484259856027318
8.377155288953734;-2.948637611289012;0.11720760510582313
8.158705929784713;-2.7896494825096214;0.1345754949307618
7.729911514534357;-3.6370508670675603;0.15151007024113433
8.108159888392374;-3.4333936058548997;0.13036808351370555
8.363051712113554;-3.0972990499418693;0.11687131606907467
8.227867960738545;-3.3804187291849703;0.12279519004233833
7.768239948336603;-4.4274113680467675;0.14310189789914757
7.701642574336746;-4.209097732802158;0.14780611348523226
7.850647966941063;-2.5;0.16139411894186348
8.063516647760142;-2.7183596294380585;0.1427469916768851
8.034974644725036;-2.8511207813834556;0.1429219519183766
8.1851729926564;-3.3479545036443343;0.12606898457882582
8.186424627359873;-3.050906356908654;0.1294398877031419
7.923198982017132;-3.019101490707387;0.1478217897574527
8.207949479321776;-3.410664286404318;0.12408621665224195
8.194584886206526;-3.3889300182103312;0.12520483555028442
7.753185215113756;-4.155397430022199;0.1451994571891365
7.891899502226133;-3.1442367506329294;0.14763694647639017
7.823255837742574;-3.2974633354880236;0.15022676536239427
7.690515212083422;-3.498741427296925;0.15558720704126985
7.637921102834559;-2.935020865714478;0.16820212428543338
7.638729002325764;-2.9127284374718383;0.16874192630488477
7.6273564125433975;-2.909542213774934;0.16956131700640284
7.628835763871267;-2.8868829424417517;0.16981892993376954
7.716726163376658;-2.8813763394481775;0.16388931839285778
7.992733257021979;-2.760770806115914;0.1475423342213718
7.606362889027404;-2.905589043407033;0.17092100832006338
7.548322926517221;-3.6327982847398563;0.16165502901863285
7.63799623468783;-3.8717800219328744;0.15402201400174897
7.4030113136692695;-3.8147440454311727;0.16752974419851027
7.657487340177747;-4.0683398254899545;0.1512019706480622
7.636207129292465;-4.158409205365933;0.15157864207698976
7.385320828497497;-4.415468855277644;0.16347191749421736
7.4063891234573624;-4.013961056006439;0.1650513393735939
7.343885503006954;-4.124053438156861;0.16744886183130075
9.546795799382059;4.09858046083096;0.04342629691164178
9.319635003196737;4.034471434121825;0.06521530891867247
9.115766882775404;2.0245869946740847;0.03361217302465815
8.88429951841018;1.8313324700782387;0.03951785784093169
9.038614836077846;2.208752757434753;0.049342476542442726
9.0064707472574;2.1982539218059576;0.04951737810907532
8.99629751759899;2.1543114657242937;0.04856456928340946
9.035631607674572;2.000683813390462;0.038246085270137196
8.955174691741053;1.976684691347639;0.040365722018755136
8.975456483959718;1.9366069732052582;0.03681935048145101
9.06961389557586;1.849045759895844;0.027630763710368333
9.006485420256999;2.2073789362026135;0.05119844720761564
9.013702388600908;2.2294904212073887;0.052535954776992556
9.260433955515353;2.5599605128336442;0.047617739118035775
9.126911847611854;2.410410163922468;0.05089487042170917
7.881581837130824;1.7129768647081303;0.2168855790749136
7.608039856024913;1.685373068121924;0.305678152970222
9.402057919021798;2.7003093626642958;0.04068037122804614
9.659035990038912;3.409654085080185;0.030166513336722572
9.655836646782399;3.4193100359387927;0.030369420734095376
9.291137311688052;3.5585826904149456;0.06512905728130218
9.438220153840188;3.712672967897781;0.05222325638466344
9.056085786015434;2.4868798910705383;0.06095110502553558
8.945236056614036;4.17709655381762;0.10294003480116358
9.101882133568484;4.064072292998137;0.08686013436315995
8.906177160623251;4.30706881328878;0.10733325717453794
9.279627591976947;3.3607222847979683;0.06383051290997052
9.633361502395214;3.3959113693679477;0.032510405797596745
9.356617012364248;3.167671036061052;0.05450276890328771
9.360561483114928;2.924149183702677;0.04939340942152616
9.2609898127311;3.1929086300418232;0.06358056838065818
9.117451842745929;3.645325508603847;0.0830564450019541
9.11837922235036;3.8273061988747816;0.08416254618002002
8.982377071992644;3.8313031314167825;0.09777427454234207
9.140350773594118;3.0977882326590676;0.07347376893123526
8.956148429327538;3.39284067240067;0.09682700312478024
8.856363533476319;3.5467940537090485;0.10846644588719484
8.617853846112673;1.8243977829457179;0.06632717348184317
8.714598996911825;1.8281415290177534;0.05453380904767226
8.877834525328122;1.8320461470722604;0.040051601545653424
8.884902423858598;1.9626598957918113;0.047527381122130404
8.725071090611273;1.9100622211430611;0.05780514251029334
9.16924578835225;2.672214214236541;0.0600284662973
8.893930782617097;2.843870497815816;0.09056610998635703
8.910641280834074;2.63462189345411;0.08059961851700556
8.863404498950796;2.3868374790575833;0.07562644324923347
8.80857349487745;2.433001261724433;0.08259381418276236
8.51126104377563;1.8608668425969188;0.0830121770331279
8.52509290884478;1.8858265095399664;0.08201615825036192
8.486651636557138;1.8733066046120779;0.08723823700785246
8.501110230342814;1.888228839524559;0.08698748009507086
7.9511831652428935;1.754096145656665;0.19820790871596805
8.476442885642463;1.8872878836556068;0.08844284146391064
8.408237370943018;1.7513358732631092;0.09107692408494354
8.198159291066618;1.7885939015453225;0.13714263279280278
8.227791411471694;1.7967364192702373;0.1288195534031108
8.22158061163959;1.8073234532650935;0.132412221566865
7.2951114460135695;-3.530398546283748;0.1776091337060982
7.417975708088868;-3.3787817680496803;0.1728999665354174
7.253407164219375;-3.404034421243921;0.18185874642454952
7.275943840708052;-2.5000000000000004;0.20249569698935
7.641152187776009;-3.280095511652237;0.16172746296646526
7.326855802027163;-4.408360218250129;0.16633144075050016
7.217202358099394;-4.128851611284807;0.17360283636436952
6.920135821154602;-4.181420456546604;0.18678190046961052
7.285382912447302;-3.031919514114795;0.18809547513738506
7.204534628045064;-3.036227483808382;0.19245667284907017
7.191970084816495;-2.990430415048934;0.19419114143409016
7.210369973391958;-2.9638582250602914;0.19388149698563137
7.123938028814098;-2.925797075864357;0.19980149980339154
7.06521676147702;-3.5820511153862062;0.18826656548578097
7.152347895027324;-3.7147836726716377;0.18172947818240595
6.89416065709192;-3.6546356523451995;0.19501799563396666
6.94197545204697;-3.972707485699676;0.1884163023961925
7.21474461399262;-3.932488588131779;0.17590387837158383
6.70530165253493;-3.947962157002247;0.19855745419639273
6.63666647438177;-3.8895097109416596;0.2020022921727791
6.665193135972541;-3.856967652238557;0.20140208425297423
6.585426533997662;-3.947962157002247;0.2030994533969923
6.370911228682943;-4.189726158920565;0.20800511642697475
6.819570074939851;-4.189726158920565;0.1912078879884835
5.905736474379487;-4.3152413785746395;0.21933681292418214
8.810423427735532;4.425697710815844;0.11702780233583966
8.673840567224321;4.364432415718416;0.1309441034220373
8.489933308678506;4.340039059192458;0.1497060733998242
8.720703404801247;2.006016534185658;0.06479899773290003
8.52304232580606;1.90862525569386;0.08543096796493978
8.987551552329943;2.2053266524748367;0.05372849883056065
8.830283704777422;2.060008779732666;0.05665147858461926
8.78543325992163;2.327627255771765;0.07946738244851664
8.716707523225221;2.1575262966003033;0.0745079725229402
8.795609018906841;2.3705964632657937;0.08068649555280388
8.201314515071541;1.80399668549079;0.13677171559948562
8.006677751415154;1.822151688177862;0.1823286497931859
7.784360982202542;1.821981853014638;0.2483677811007134
7.770632921938299;1.8150814333159442;0.2506788373035643
7.78696218720898;1.8079557116425882;0.24660046564762314
7.759342637869862;1.8086910324954697;0.2542768776703148
7.765967773490848;1.819822606331943;0.24999830422854377
7.577431615976604;1.7359899599718205;0.31389095269390477
7.733465637963613;1.8122535159697557;0.2631290328944632
7.4475856643380505;1.788286074290941;0.3532768486059812
7.441846173279866;1.7926739349013243;0.3544701007453332
7.438239078599202;1.792611185749502;0.35626296002384933
7.274264764673273;1.7491624811184612;0.4098979805322852
7.652734178121943;1.742425544484845;0.2895293592247217
7.597127152290433;1.7822820345146702;0.30621040626221313
7.446606333888593;1.7935411713409393;0.35299855372068895
9.158546140676162;3.5029465379421443;0.077422240345596
8.821336287477724;3.4637815959427054;0.11123170149846755
8.771372243699748;2.6844940508193087;0.09856754919285379
8.47438660622931;4.078340833299096;0.15117412750977272
8.640228596384876;4.060742155599544;0.13397381102172076
8.67640032394787;3.870747064833977;0.12956932249438907
8.519697752137459;3.950837793688129;0.14637512410513887
8.485852663775766;3.8558609307152554;0.14958476100321846
8.734867627815934;3.533554363631346;0.12107970688425548
8.785277279223287;3.380289291057057;0.11374060045905426
8.68701951565507;2.8965328166055775;0.11472649126434359
8.816307386218838;3.0321856562720644;0.10434369451922487
8.780773126528834;3.474137678543928;0.11564901367690843
8.603060915855615;3.048441864798205;0.12908979335077017
8.510098097034493;3.216642541776522;0.14225887350234925
8.415423051888904;3.5337068900815067;0.15654416915494773
8.382711681752625;3.384080904906442;0.15922447289004077
8.700887098769366;2.323475479235067;0.08783991443356133
8.50421636744851;2.177261803967182;0.10597654952141455
8.410837148056638;2.250041243832823;0.12359834563687189
8.49312494196564;1.9195464557817044;0.08926324191590951
8.583546778297835;2.0363486665268704;0.08703807116275653
8.448978284025207;2.0914401160036586;0.10698875828717136
8.509070350372019;2.506309826538016;0.12238852291802223
8.72782384106557;2.425147482846241;0.09130186570581801
8.59457843422614;2.6079562937579706;0.11707850429318162
8.531558633029295;2.7371985980396527;0.12798143410796084
8.331749004052682;2.1351617904090294;0.13077659691531598
8.229030551942017;1.966121183878985;0.13640783565559172
7.925164269927656;1.9495030521615457;0.20623643372609737
8.127672636487357;2.077894210722139;0.16531372245194578
8.206399667324531;1.8281802346263343;0.13885239674013716
8.04874453018077;1.942372999555333;0.1801695018552716
7.971649879613734;2.0534157164063895;0.20247814205616926
8.376628630178944;2.5399092325114694;0.14374388039348837
8.28305003966731;2.334752425846821;0.1486856073279826
8.104894715019473;2.2626238392883136;0.1775766904281707
6.859207905223175;-3.122309110335918;0.2087599628027219
6.821663521644772;-3.0573184921969956;0.21251392688490567
6.833143221440181;-2.9496747307408935;0.21539451189017012
6.780720239605066;-3.0113414876421882;0.2158814297399216
6.769824294119335;-3.09093969124216;0.21391381005089746
6.653797449922845;-3.4157138429594722;0.21087625106833902
6.6494551562289015;-3.217939442955632;0.2159966783893437
6.615245980735928;-3.677401220800446;0.20719889712149833
6.69188965462833;-3.057302187815896;0.21903015071263354
6.693430382778496;-2.9621066772301696;0.22173152170960977
6.920594554063687;-2.701901637158966;0.21793651307110196
6.700909525036441;-2.4999999999999996;0.23791760027465064
6.860381244769737;-2.778678198898573;0.21963727764605306
6.574897770591095;-2.778585024263571;0.23287533518941386
6.545858775797674;-3.3357407603350846;0.21722197819681105
6.300116131282327;-3.9218108195459536;0.21427676412623095
6.392168196468037;-3.7393234050709308;0.21382783992668405
6.4814541146358025;-3.408104408280922;0.21795043632479727
6.239167930603524;-3.6288930802896235;0.22124041970520367
6.332972806842255;-4.118412225346918;0.20996470984913126
6.0161075779245845;-3.9729266751048984;0.22087597597142655
5.92583775232367;-3.9415081274005392;0.22396505528679903
5.940031737913263;-3.8810117733630856;0.22438753944151216
6.270322763322036;-4.174931888416717;0.21106963594201486
5.877434983654421;-3.857571614801293;0.2265966428010894
5.90306989597183;-3.536137410407396;0.23322361367774588
5.736037201814559;-3.51596393641028;0.23705790646013827
5.734196657340615;-3.88685000844625;0.22861509822372428
5.491128232049336;-3.893744317250157;0.23244837060246173
5.789490195080708;-4.208986980282117;0.22309957931785968
5.557308925845399;-3.7554749872178688;0.23422904541309608
5.380468574781553;-4.149679950322873;0.22954839644577119
5.190135382666656;-4.297276675763213;0.2291602743761393
5.409792681844935;-3.953159267559925;0.23245190422186307
5.453867574891403;-3.8614968818062594;0.23352489997884684
5.080825341647919;-4.393498340122282;0.22870093410853554
5.280706400234835;-4.052674977856058;0.23192504575980016
5.004938001124095;-3.981727849559521;0.23395473122800872
5.206302908632226;-3.935301583564045;0.23408433172075838
4.989339222156912;-4.1501239142443245;0.2316822668361919
5.042458766287547;-3.8388478276782125;0.23680131027770565
4.931741882505172;-4.0367587156698335;0.2328817108423622
7.182079268889393;1.7512898960263372;0.4357077877539967
8.457300448975486;3.968947490460437;0.15305848509642025
8.235294117647058;4.749999999999999;0.1758725087685562
8.10148038727773;4.379536569637992;0.189858228396747
8.326050682206695;4.388518919567905;0.1667163159884434
8.139534322158857;4.0393927459790255;0.18690061424475649
8.130613037149548;4.0622440082552576;0.18763958056933935
8.126716238463736;4.043908677639629;0.18807456976222242
8.159574734518799;4.067139204300367;0.18464722450293974
8.181834353696624;4.0348248751645786;0.18238720117546006
7.850043853017393;2.042894698146043;0.22877827892042368
7.770244028292437;1.8318462840022995;0.2516132118293518
6.82818970798978;1.732901623766295;0.5219510159475961
6.748338851434633;1.7252203641339061;0.536614305338768
6.988993408965317;1.7649166309179658;0.4832917226831796
7.020248686860616;1.7835675383720635;0.473427885500527
6.940215135514612;1.7790773636368142;0.4925986894552979
6.979683796637968;1.7892377256349885;0.4835262910283379
7.762397399539209;1.828025269029932;0.2537749970538164
7.625071007023865;1.9265476682663156;0.29405379667297193
7.548511019377417;1.9769440629308128;0.3156097907200916
7.561153830725137;1.9890127703188765;0.3098329886690678
7.547411147661625;1.9861556996840943;0.31664909997397556
7.126791234576109;1.7985364767427068;0.44744221633409564
7.543704673325806;1.9853851326169136;0.3169603249259581
7.530550818788173;1.982353237096124;0.3204227879821281
7.275168473194468;1.8817674804385014;0.3991322833846912
7.436839625833064;1.7952300831133787;0.357202372610833
7.242867610491314;1.7876645700272265;0.41542237990786796
7.190280995157886;1.856873912782242;0.42447978727770186
7.440772737729848;1.794402554718687;0.355689821456745
7.540274103184611;1.9845944039209953;0.3150873745400908
8.277993378750976;3.413540322228428;0.1718943587959924
8.419725439139741;2.9150073559853107;0.14907256487441073
8.442298500399103;2.6412494144436067;0.13696062466243247
8.234734888444896;2.79834544440694;0.1714294591120567
8.202374514150954;2.596851088840471;0.17272715048042522
8.121275628690082;4.015883365049325;0.18873812037039864
8.23709952907441;3.7257928323899305;0.17677152105954086
8.050002674029662;3.695596194818121;0.19817745125984074
8.196734919435816;3.3009103089036147;0.18143422020424835
8.26792053830178;3.149046345607262;0.17148200996681162
8.045852824979828;3.507731026271056;0.19919319617360634
8.108792148077484;3.112489420374999;0.1917497582915336
8.069548164168069;3.231161776148763;0.1967988451043162
8.095041322067965;4.0310388621741335;0.1912398997385022
7.548089678529316;1.9942276646524908;0.3106345930120058
7.542612212436642;1.9894615525166184;0.3147320741179855
8.016461255740534;2.8345895555692717;0.2046473622547211
8.038999633261351;2.704605419013352;0.19948812512614714
7.90414049890677;2.750080570603987;0.22339455639001837
7.7521835645893855;2.1190143635678442;0.2529242092429508
7.648350693722948;2.2302867878737533;0.2813074080161869
7.579932459620613;2.180215145783217;0.30027767426006813
8.129001251750374;2.5119737759696683;0.1812622078628053
7.945467287053675;2.57433603926966;0.21396449087620875
7.998080508951658;2.220802678055298;0.19576083848505332
7.900978601289095;2.1692900482715265;0.21993043250188485
7.931742028494279;2.290780593492766;0.21483299102286094
7.860611139329476;2.2661622237786774;0.2331583951672693
7.990731417199312;2.352024884182465;0.20471392919928083
7.87817590038361;2.390640933858425;0.2268820335769951
7.687309494613148;2.3947980606085584;0.2681358568785185
6.493786715540325;1.7136258787109822;0.5750194778004808
5.862672671367898;-3.3975431057331527;0.23783763969487207
6.134752084381432;-3.47682180813794;0.22840033186441372
6.499908325841233;-3.262747553303914;0.22156818629570152
6.3497098900717095;-3.0571793302408734;0.2336046265201749
6.177481136084042;-3.1562154846258403;0.23599703429795985
6.280569567473135;-2.962550826383454;0.23955883879755852
6.44056035619842;-2.9130447787524156;0.23442288185995455
6.1291793764910425;-2.5000000000000004;0.2638004261546593
5.851506903778428;-2.7987014244972226;0.25956471305954687
6.476101706125368;-2.6905914807280196;0.24139290843937267
4.664562836091335;-4.297691089148189;0.22833974404256874
5.989584618942239;-3.2834255867045403;0.23797773828501073
5.392570913871683;-3.0883543158566447;0.2567767334270304
5.363515060017729;-3.0798279075332715;0.2571352713591016
5.295773153634529;-3.456849011637593;0.2449986604605185
5.489109256518116;-3.487975681112707;0.24233494190987
5.443168733554333;-3.7574121428309573;0.23603734502617257
5.832691120300826;-3.1923564658408354;0.24514425532174747
5.375761599159624;-3.059689533030391;0.2581934851273427
5.807454136362398;-2.789721139893614;0.26100252445983907
5.394863121185022;-3.810431161098921;0.2353065740457283
4.863853042484706;-3.4455903565195563;0.24621978450518048
4.860947253879669;-3.3922315184731255;0.24803853535516937
5.1949295600633265;-3.516160979905994;0.24399516431628127
4.855634021140466;-3.396879703445016;0.2473130196659493
4.62681199542998;-3.8844471084566785;0.23401202132003326
4.601421637459902;-3.872571993547709;0.23392592835022383
4.65117917166183;-4.310114868569074;0.22812073528834473
4.597299831002491;-3.8768544933394375;0.233741664266636
4.976470569995989;-3.0509544295452957;0.2605337444501088
5.289352589156269;-3.0577992034479684;0.2587796691323518
5.044866184923534;-3.1713692471126564;0.25597190078684856
4.867568598477848;-3.350167648107989;0.24931248181841012
4.996678898603371;-2.5;0.28519901057079117
4.899381720131011;-3.016951251677213;0.2615626737554885
4.902632185955544;-3.945471774427021;0.2343744973717537
3.65747450091472;-4.371214152328491;0.20724747455715184
3.5294117647058822;-4.749999999999999;0.2015954062091989
3.7829570320741537;-4.287521680072888;0.21153061700194145
3.6525848347607615;-4.307496246678895;0.20779775070579065
3.5018874904674444;-4.314265386674831;0.20223581304434074
7.907374041339026;2.88019702856644;0.2207112583538759
7.108522828978265;1.8919916459771722;0.43886336985251495
7.008188253857615;1.8406335227503348;0.4712640892638122
7.727620111010559;4.079600830692126;0.2304043700072529
7.7078213448220785;4.265255318314721;0.2306912738983145
7.872545017294014;4.255273189729717;0.21384147015423846
7.647058823529411;4.749999999999999;0.23501249398240276
7.665708192358524;3.7909206344174438;0.24026841460770365
7.909105668152506;3.7426992824835184;0.21356252701708156
6.621146002790866;1.7320861853711327;0.5554950405194238
6.787347080065511;1.8056053046233078;0.5189111406315267
6.742788905557229;1.8002678585139182;0.5270981890060396
6.73305771889153;1.8304473313757514;0.52587657326988
6.936413756847044;1.8991049023379878;0.47891539967832086
6.838549243204832;1.919533230787588;0.4966457706475154
6.761768815103823;1.8567696882796123;0.5181851356989584
6.910177442776256;1.9936268940384607;0.47203386029819583
7.04032864774342;1.9522535189139405;0.4502551792501849
7.237409025547997;2.0659353075471456;0.39234127389201723
7.238444471128577;2.061814416178658;0.3883804898534993
7.2472269172142445;2.069767344925369;0.3886277272419343
7.324169602123524;2.0446720516712293;0.3716020441951688
7.24190195527795;2.067562854638298;0.38987765730668356
7.24150175190832;2.063820806798558;0.39002715716638525
7.239845448905841;2.066048915706949;0.3891192846615929
7.79492475619436;2.6573181286672347;0.2423932434109974
7.80350485175387;3.17357210962734;0.23343664834692507
7.822552885950467;3.137799283961966;0.23105526709981983
7.838797051423151;3.1481794246729877;0.22907733907544864
7.854982946535116;3.229554226302273;0.2263530960401236
7.852954111447775;3.1257800968705967;0.22702805225560965
7.774861384638987;3.6095414466174844;0.2308041228115741
7.570211679360277;3.622305691448282;0.2538834426445318
7.503396935767802;3.4802014636533265;0.26462315774696027
7.346942918159982;3.221762486269667;0.29310332352073976
7.370340788682053;3.177514284189191;0.2920422226894054
7.344620354108528;3.1935048632832927;0.2945852819459736
7.3605447367114065;4.062376676616932;0.268075157490434
7.258719206493325;3.9216453559243445;0.2805030136687123
7.4077181208128335;3.8877173997850636;0.2661394627445636
7.324691971740197;3.7963472007488557;0.2763731579720402
7.320438972116498;3.518087000849489;0.2853336558643143
7.427349043095505;2.3813464749288773;0.3231362099698548
7.4495538520394025;2.3906911147004357;0.31660935455810796
7.440740904062629;2.3658618907090476;0.32023728136269447
7.426204608271013;2.369313585368719;0.32578569443145805
7.269907149778582;2.1161029159316027;0.3774189059750264
7.429077718650198;2.3599382801559314;0.32330327238614665
7.4192148129181525;2.3647064741922486;0.32589664937071344
7.356345864499792;3.1166338573027668;0.29636857920940346
7.751337365177806;3.0922920445982696;0.24190856214002948
7.48983999737572;2.843626674342357;0.28795481155761127
7.6892573137614395;2.84953002131655;0.25605264199345196
7.4235519750903505;2.4264759522345356;0.3209652474728473
7.4783569662503435;2.7713639251941635;0.2924146014726778
7.716653880514167;2.59689285945054;0.25700463671255735
7.236074476800126;2.339207630081229;0.3650991732108596
7.059814505132756;2.2915609746951744;0.40589763833831977
6.428175582916479;1.713710224658613;0.5815813069655371
6.349205702634922;1.5999999999999999;0.6011005121478351
6.32524926272123;1.7190122907738008;0.5919050163110339
6.172764295239108;1.6000000000000003;0.6153034411568308
6.594756439184954;1.8494304012240677;0.5458336699077732
6.502152379352989;1.8124272425334804;0.5611046117107519
6.460672686600226;1.7592596961399147;0.5731507329741795
6.438038443238541;1.8186537480394303;0.5680854240776076
6.374061489694878;1.7681171052247644;0.5813091613131202
6.24279350970342;1.7390835168393948;0.5948779954022502
6.156314136319667;1.7349526942570863;0.6031372272746868
5.942676127811685;-3.1375434712401526;0.24467653833469113
5.817044595553283;-2.7821063001019564;0.26103332949655517
5.366873413598704;-3.0489513930375494;0.25862326630449334
5.567772960205048;-2.5;0.28017598975597036
5.799261664806036;-2.7785479198942693;0.26184073773945415
5.812616418253952;-2.7682044984009395;0.2618842142693236
4.26736641551099;-4.112231415313914;0.22527072089057548
4.333822244815569;-4.170709187024142;0.2255778204445309
4.5830487859860645;-3.88704993360057;0.23334538115499598
4.172708600835154;-4.180614289030363;0.22241402635490934
4.853699656413842;-3.388379770115739;0.24807293932067376
4.598799576842646;-3.866318442838472;0.23357430905119836
5.359339981638685;-3.0554069303529143;0.2585661200332157
4.839368116092622;-3.3713122525939254;0.24861823232917737
4.5497865151590355;-3.0905858137790174;0.2560091975015902
4.593261369390627;-2.9904319967017092;0.2605193003881522
4.4745388434627325;-3.358289225270382;0.24556713328925825
4.478696847298538;-3.39193226840993;0.2446217761803052
4.301351609603764;-3.9510344467935417;0.2289248932113533
4.5955414166396285;-3.872116362947322;0.23366221106976207
4.590468816878615;-3.8662937946261193;0.23375955447022356
4.462716297147412;-3.4003494765682487;0.24420597375351868
4.298550826830096;-3.605984996495141;0.2354661187262382
4.591980937551367;-3.8764505638685347;0.2334730367370289
3.9615761545883212;-4.178604590251846;0.21771607683453234
4.690788650055842;-2.7695527339453587;0.27090598309785974
4.434904898228007;-2.5;0.27937773350236245
4.315003312786484;-2.823612324994346;0.2622199868202394
4.186960665419287;-2.78125;0.2605947326537448
4.349108243624036;-3.0551583958269903;0.2537993007977021
4.1435920571373535;-2.875;0.25643577144670865
4.142899782606063;-2.75;0.2609066172426374
3.2818961309617727;-4.248466374263341;0.19476517813443014
2.941176470588235;-4.749999999999999;0.1782062003706642
3.5083758677873487;-4.044532968965808;0.2052946995503359
3.6834992457551996;-3.94003502420693;0.21299138170745158
3.790877481901778;-3.8875919634184353;0.2171947886606967
3.819962599096348;-4.013571707006238;0.21616125830999594
3.738239383934402;-3.8114002940449088;0.21719801448555653
3.925557453126995;-3.7751029609804156;0.2229136270411629
3.344809668651517;-3.8842338062078743;0.20191908839224346
3.5096468665306686;-3.811400294044909;0.2087634013326501
2.6581046521398535;-4.446425466546626;0.16536599386261716
2.352941176470588;-4.749999999999999;0.14920948024813332
3.00083571716511;-4.355057690334261;0.18203641952339888
2.758652036711429;-4.295926317387095;0.17155185801793132
2.9385409189195584;-4.191251993459469;0.1803509845745781
2.934487262198438;-4.022071656085739;0.1819808677436903
3.163484084615714;-4.040055668340125;0.19202155125111253
3.23317675443056;-3.8140100041022453;0.19797808583378682
3.071831091166307;-3.894227369367678;0.1896284924562886
3.0719482287002022;-3.81553190352903;0.1909567176896352
2.816700280212299;-4.16746956994771;0.17517208911716298
2.705786976584169;-4.164411692064442;0.16960266528789197
2.413958681247542;-4.439393872350849;0.15308260547815222
6.051304744500287;1.7333821016333402;0.6088521391135142
5.995904489619749;1.6;0.6252708317796927
6.013165574009608;1.7332181700420635;0.610507480891968
7.180608782348734;4.069995845837398;0.2849494696714437
7.058823529411764;4.749999999999998;0.2895544424751767
7.438806623811619;4.328383430888262;0.25691349039502726
7.133358490271194;4.325433277507143;0.28552097201360205
7.21433017276147;3.8019248797629475;0.28812642587447296
7.197775321272733;3.5174409851674246;0.29878692041108623
7.315560983753911;3.219722807995532;0.29644415526245343
7.143080005372638;3.9209766510516637;0.29177017130366767
7.018099500996268;4.237526991792399;0.2967961323916277
6.928603863117827;3.9939631805320017;0.3099813956791135
6.458493243672953;2.0136586109006767;0.5387221106613334
6.477888536367519;1.9777575776721819;0.5416302326860191
6.536400877441324;1.9810847510372758;0.5328168777998057
6.448624250531561;1.9816843151914596;0.5439403032073168
6.424469395552587;1.9885937145892518;0.5450183851428053
6.689959454810077;2.1121600219806256;0.49397622193488316
6.670747244466786;2.105998971812092;0.49604190555152344
6.694204153179092;2.0440745152275177;0.5028551078810887
6.599879681971807;2.08727040838287;0.5087310366090337
6.6607581268928335;2.1024290313236156;0.49617539241388886
6.669788601788581;2.1173632234942663;0.49390725722550965
7.060892259216873;2.3038069023888523;0.4060007206326491
6.67984357754201;2.1250374762166078;0.49234046751588334
7.238440698789997;2.067552664525251;0.3918025964661638
7.239843539471564;2.0687015855021644;0.3883294527665187
7.06754490599472;2.308968600931916;0.40459033357946483
7.4062049199535736;2.3838863310288896;0.32730992124597263
7.398647070371824;2.89171128603518;0.3004432158838824
7.2046772706083795;3.1545161135576034;0.3139600619333711
7.083561144921702;3.1847672815294024;0.3274681644278881
7.068575016599432;3.097660786389;0.3346028090954007
7.045401922585968;3.131072001439046;0.3347710435243768
6.862798545853538;3.5130094665192324;0.333686111349864
6.976070262908669;3.221765306128664;0.3381474995757751
6.817556870619404;3.610687024238807;0.33339424468846096
7.116128771874264;2.6106995128436474;0.36511196160566267
7.066667918575361;2.3186337298572766;0.4023848721556166
7.364062552230613;2.8345509546324688;0.30915561483660137
7.052485960878359;3.0745373293085834;0.3380454184337742
6.205135685920856;1.832370239766842;0.5872387013887104
6.268863100896199;1.821840862795201;0.5830393894742742
6.245029407971657;1.887650120742443;0.577175062377007
6.301980542198955;1.8793175035900032;0.5720605737901223
6.157013295477757;1.8771779477645834;0.5840481474643479
6.021747059758482;1.7742216954881926;0.6054724776010358
6.100542722762652;1.7992828171907864;0.5979702061622241
6.822513726384807;2.446538234920094;0.42749642523631354
7.025414780944308;2.317200686683271;0.4095482543349847
6.752163290904094;2.3705931153790045;0.4473204763555594
6.705335668394794;2.3438147295184786;0.45894969352693715
6.671373911231567;2.164868798175282;0.48826679019123265
6.043153061498698;1.8485286604531688;0.5960608448142514
4.153253719541792;-3.646109160716259;0.23147028901008895
3.8631994291900185;-3.6677654498655885;0.2238206563035077
3.619700446644655;-3.517659753713377;0.21903802450537002
3.651834803540172;-3.548144637527602;0.21936137394356747
3.5404072637928774;-3.6048096676643473;0.214237773745558
4.468226934865021;-3.38797958024528;0.2443146106844279
4.456792096184842;-3.3771647144250596;0.24483530898954475
4.136601309127523;-3.055034822450785;0.2494486425490558
4.086367612578568;-3.46799926703346;0.23461184654564482
4.4302368441368145;-3.38547004368521;0.24453577847006555
4.027473980067439;-3.180800995798096;0.24205756520960137
3.98525349924145;-3.328411896503038;0.23604523678255424
3.8757932838876616;-3.4342534570613443;0.22989879697857604
3.814213953345524;-2.92464800134575;0.24441295306194313
3.798504562927455;-2.9092278607840405;0.2441600926030328
3.879360407168571;-2.5;0.2647341030614563
3.830763921956255;-3.2248427623935916;0.2344645790017403
3.6368743975727766;-3.478570722380497;0.2205361296249703
3.7911447829309632;-2.9203600571025077;0.24368377411939138
3.790307497648333;-2.9092278607840405;0.24415459370180323
3.4269405112824325;-3.047685638492889;0.22450935325136342
3.5237377821989817;-3.0489558720671357;0.22858429834924401
3.4808795545217714;-3.1092370985821343;0.22460562905908515
3.366835667549074;-3.7183584696871974;0.20519623309689802
3.5065788267729694;-3.4761736673066714;0.21584132478081958
3.3406629923956217;-3.1936478424575827;0.21643035337601546
3.2707060113114137;-3.3845240728206023;0.20800121655366252
3.166355358749609;-3.5970463665907926;0.19938554324426067
3.16592478564029;-3.386593320625602;0.20366509482329842
2.968618437303503;-3.6044584826432695;0.18947376341307953
2.0472912583936895;-4.450950272872566;0.13244266768799354
1.9927062908452198;-4.450760996238473;0.12932282432456774
1.7586569362363569;-4.445324119202122;0.11525224357437469
2.2757334545979564;-4.209198284866554;0.1465439587571508
2.4364704215107054;-4.2618810484425955;0.15478178264116477
2.3244315972551526;-4.153524365321202;0.1495642518146385
2.677634029698199;-3.7693876882448665;0.1723314015639328
2.5987785292846683;-3.808307663791632;0.16759557222557922
2.659885046261431;-3.958523532913209;0.16917620277976236
2.420869128148178;-3.982512130775996;0.15621172275151218
2.0218539804596816;-4.391874462062315;0.1311249663564865
2.213166643522253;-4.125436752127807;0.1434156723551134
2.6854788150112676;-3.4970425787268846;0.1767560996273092
2.5959966936679346;-3.671959216027308;0.1695988679789412
1.4810292278205561;-4.43544800555342;0.09821809730280642
1.468779377709378;-4.403011236699828;0.0974160490551531
1.502440803176339;-4.397980932625;0.09956428067270905
1.1366959654937918;-4.433387491253333;0.07616526377596498
5.822837836592358;1.6;0.6322353140460706
5.757458834326497;1.7114304440383403;0.6242091615314415
5.813858033412115;1.7155772697705487;0.6214661802845814
5.653484623210673;1.6;0.6371263393024719
5.888361224748441;1.74471592966518;0.616220856354676
5.974011201305892;1.7484429656980214;0.6107701655223332
5.855082926648572;1.818720307796037;0.6080217153977855
5.821847520326461;1.796687517381332;0.611575962361252
5.87948678552553;1.8368922704575343;0.6046644293032528
5.442164769387469;1.7261627722058348;0.6295744427291015
5.4874826724832095;1.6000000000000003;0.6404371848495849
5.51691216463829;1.7212617091742737;0.6291308632298722
6.4363520696850545;2.2463454702723897;0.5048181092874735
6.491458700556767;2.219003770385672;0.5028522656559392
6.440018110220786;2.248536709111924;0.5040989934213603
6.692672096651577;2.4014599043437066;0.45089687268599593
6.438256047413004;2.2523384230768473;0.5032803101238592
6.204280023267268;2.006571132621844;0.5626001376318592
6.418722840566666;2.240889378303393;0.5070100840503708
6.365117877517921;2.0393808129827646;0.5424466939534704
6.197280886808279;2.117580169636569;0.5475177208556175
6.433047970308631;2.2478978128835334;0.5026117940973422
5.853174311419062;1.8519939505430068;0.6042325440223127
6.434207419574965;2.251322712933221;0.5040818557758704
6.878761914530301;4.3282821480319384;0.3073504756919084
6.802878494831429;4.166908387666126;0.3167694319299552
6.690878051554479;4.326334047070395;0.3225326279969626
6.470588235294116;4.749999999999999;0.33435259313778054
6.782715809015311;3.5125484948102867;0.3412286407721004
6.5536057575879045;4.058887263974793;0.3389236073340713
6.6922594547806336;3.918111435129264;0.33205283493284016
6.618302384443542;3.7598076548470782;0.3440364477755913
6.5075065997613875;3.911766377324185;0.3466213987244319
6.253669060714402;3.9141465922592023;0.3639133645655797
6.6628715829515395;2.125637357181382;0.49298153594798083
6.725998720002524;2.746895240300473;0.40564121955325144
6.655368565320953;2.5544203715800546;0.4382564391290063
7.015090271397892;3.1079907136842495;0.3408438371597664
6.6177574853374415;2.8326695660834527;0.41050599385531295
6.885624631954894;3.1600394537560996;0.351798598576351
6.511970805217403;3.3468475382793597;0.3763794172940137
6.4685608060335085;3.2592012317655215;0.3864710312876979
6.523356575285062;3.052469940009001;0.40013567937890526
6.633472493316492;2.753785508796306;0.4172232415989841
6.071536152367501;2.0583639416348736;0.5643298297499664
5.9973127161307715;1.9508914126762398;0.5839521568578044
5.957831325497592;1.9958290246587878;0.5802247475388551
6.506240078488688;2.4962426953273225;0.4617746617918386
6.418177919789741;2.4576980679342104;0.4771421915840822
6.534246311637649;2.6607494157915452;0.4382738398897968
3.3087219477907155;-2.5;0.23833412947926721
3.0847669347756126;-3.0388768419784045;0.20825009730983574
2.97110328795388;-3.0793748251192046;0.20102905051517764
3.0084319081378785;-3.0160545296552708;0.20510042931991151
1.9692578860585908;-4.4147796621568824;0.12800031767642098
1.2327381049573898;-4.126240930441989;0.08305997001083668
1.1920314964703078;-4.274388734493257;0.08008275286376697
2.5225034381926776;-3.7595564828624033;0.16407707592969664
3.2082285347923;-3.2850784486107023;0.2076518626561441
2.9821079931555357;-3.037340906810188;0.20300935270550882
2.560233530851317;-3.498597975492894;0.17006486621529737
2.955465620290343;-3.0424764329810468;0.20122474010336303
2.6314230875862883;-3.3831284466268894;0.17597909777950305
2.5587302592351016;-3.053521061891197;0.1781210573175769
1.8045240642189828;-3.9294834414107243;0.1203712994943638
1.660103891461211;-4.154992603558831;0.11044516830088967
1.626721723002976;-3.965104849295587;0.10904706337542121
1.8589440137977533;-3.9119512121792877;0.12394882992001391
1.8263859217707892;-3.892328858120553;0.1219932971693371
1.8809845463550774;-3.8584515799970873;0.12559309590773987
2.2088037137844783;-4.0120767381446685;0.14413951244666207
2.1636992124608776;-3.6801833703203877;0.14453643394495796
2.3949354383486225;-3.5861698611525785;0.15918542604984193
2.006128326818284;-3.5936689174680785;0.1355196076330352
2.214733449232183;-3.3519776177330987;0.15177356339648823
2.339424838054917;-3.3657585837928927;0.1590187166392965
2.2832535088348176;-3.239486844805072;0.15795365489071916
2.1160506111727266;-3.3610923162585795;0.14540373136911555
0.9518141313376502;-4.431523107701333;0.06401752693229475
0.7490034815519737;-4.445468866960502;0.05060794524304242
1.2528578152460683;-4.046498243633279;0.0847434030100257
1.1502959544998406;-4.042073863396496;0.07789282256624894
0.9466467624847006;-4.256655413921971;0.06390073014020584
0.7984303243170607;-4.196255152210944;0.05423807569827431
0.8879723138810705;-4.055386762993087;0.060479537098988276
0.7874670379901553;-4.127019560885855;0.05359629305297523
0.9440219188378937;-3.8314840074435854;0.06481627514851059
0.8219085258856652;-3.81846551823139;0.05662581994594215
0.5797693578330217;-4.296529894953644;0.039331458454432776
0.3358904460757494;-4.383774037278869;0.02285518347077238
0;-4.27808902540896;-1.5493859340792368E-5
0.23262309123621788;-4.233902990823055;0.01583944205802194
5.247961006815883;1.7413061132061296;0.6298078639405373
5.255927188419724;1.7538278339664108;0.6286039407600467
5.669145116805142;1.7911071606628277;0.617492079817451
5.6004237891433455;1.7991315653771687;0.6183408376952572
5.821669054253312;1.8321328090251092;0.6076785224893932
5.646190221854706;1.8196501183472558;0.6146881024008438
5.624902906155904;1.8191673834924895;0.6151746037615285
5.76365051035518;1.982214321325655;0.5899161633310837
5.806547436844487;2.020006057143622;0.582902182602569
5.056649317105185;1.7317801453192518;0.632309715473363
5.491800179483462;1.8419072823710296;0.6152791924239456
5.3943876291480475;1.8511824900182607;0.615813247316996
5.407518772207826;1.8536734982368943;0.6154598902931422
5.404427206576122;1.8344224394347592;0.6177377087520128
5.4256679087166235;1.8352847350932655;0.6175293110343563
6.08592322778375;2.373130616840834;0.5166159233024157
6.092787634584996;2.238626541965562;0.5359734668638277
6.379014768902119;2.5527909021260142;0.4668580839535558
6.056100975612669;2.4316125524662957;0.5105417185908344
6.022131568465107;2.376804248518365;0.5205956710897082
5.765003015363915;2.0564636185770864;0.5794059095115855
5.994916799076723;2.3328942872396197;0.5286196613793033
5.972422330921631;2.0775640046667085;0.5675040150234777
5.817118828412874;2.078528128822547;0.574114190345765
6.264203105008566;4.328083505702492;0.3514756696319508
6.1914054362294495;3.9984162223293396;0.365265915593934
6.172646872676115;4.323523009222079;0.35668796759240967
5.882352941176469;4.749999999999999;0.36610904186528614
6.391910048884859;3.3585262655036145;0.3844400728956726
6.403476670594697;3.7113920630981996;0.36327985926527406
6.202079562811235;3.9151318570458544;0.3678363252426331
5.978734289551625;4.093897762267831;0.3729709638013353
5.828017176139026;3.892850609489045;0.38696859996264416
6.159862094214929;3.913498869859714;0.37027559058548276
6.178472648834793;3.863143867767716;0.3715297153447694
5.896257743827343;3.7626112625617183;0.3901772373317754
6.145119165812357;3.514278302782048;0.3911485960408064
6.153286891877611;3.075569465407733;0.42587781808868913
6.121881238617551;3.0877737179233247;0.4269091680938939
6.120226614929488;3.0983086041708487;0.42670415787781507
6.128922598577465;3.1008590349075362;0.42567682551404556
6.122838541421958;3.115074093652729;0.4243136001193043
6.116067947645386;3.1060093585224764;0.42565324794262843
6.114042428539198;3.0970064916607773;0.42640626086548156
6.220513501485444;2.747069191890097;0.45625567872279016
6.085677312864875;2.726637884303571;0.4693698984350656
6.047003945467504;2.76621712224927;0.46654274745060725
6.533987624541906;2.7633847566880076;0.42644061703732344
5.164912364313859;1.8748378954827802;0.6147422595948393
5.171896053334304;1.8619280769901665;0.6166957712021585
5.205862371577174;1.872480829389307;0.6154214671931031
5.159869682138199;1.8724279955858871;0.6155390065880215
5.422938433180216;1.876237728517129;0.6127794299021347
5.398281212914693;1.867909000950795;0.6138798512149258
2.9808242032550765;-2.987502696244009;0.20412510070881118
2.4848273463911554;-2.842012619189566;0.1783396090969349
2.8208028331321655;-2.9522596413130424;0.1958667113047573
2.5263085105104612;-2.7651551467592848;0.18319915849065666
2.7336876321191084;-2.5;0.20215419336040377
2.4583003246210127;-2.716502462336319;0.17936950419497238
1.7893631919260824;-3.875257182114016;0.11983334434332389
1.3828245866679776;-3.625;0.09526392385874129
1.09501547611232;-3.8177764042613767;0.07508357862636948
2.1637855976874727;-3.260093315122627;0.14959134166779384
2.371111446306078;-2.8283579729363955;0.17061899263410105
1.6804505090413246;-3.3429130780348544;0.11705332972114754
1.534274361858409;-3.2242621869885215;0.10867833560648608
1.6618668316567389;-3.210666845450237;0.1172395583537165
2.158941864491991;-2.5;0.16228336109611075
2.05902773495633;-2.988784426978187;0.14725765801486645
1.8199663913901976;-3.8275447487310257;0.12224436940152295
1.8832361431664026;-3.4252471718004758;0.1298438575289971
1.92471668795767;-3.161495186202168;0.13587617171812832
0.39366941664752036;-4.122898377691143;0.026934840874698912
0.6879030444952706;-4.102606368197295;0.0468801622895727
0.6738541220709897;-3.8396916863243007;0.046449657066903446
1.1200261871485166;-3.42964895829465;0.07854952045007867
0.90734546342722;-3.6092789988973655;0.06320404663828948
1.4241104637946445;-3.288655379806593;0.10057052851446054
0.7916660489766365;-3.672365399924584;0.05490705649386494
0.9520094542141322;-3.342474599048697;0.06736734333043938
0.8097509596698707;-3.4035913394598403;0.0571729788399753
0.5545358146480706;-3.67480595156404;0.038673416253849624
0.41668802989039583;-3.922751020565655;0.028684752461097834
0;-3.9384563642474144;3.624555191133098E-5
0.006095524736227046;-3.9354264693994203;4.3128287543784126E-4
0;-3.9330428510929356;2.2149638266330973E-5
5.161735181173394;1.8750610978241518;0.614800682716264
5.163400361336775;1.8766647748318197;0.6147275436909733
5.720368764536286;2.0375666115638893;0.5837157438142221
5.615909046736679;1.8412986233833095;0.612677354745292
5.531107837065025;2.0223811595851675;0.5921512197084466
5.734847117102621;2.360867573407465;0.5364980216619726
5.672343819689082;2.17973919668556;0.5654439781525867
5.55409896562632;2.2309768741634066;0.5617792540417694
5.570521586916048;2.3222279908233374;0.5487285115568066
5.574321405132919;2.389074226082083;0.5390965155534729
4.796680830586455;1.778570013370135;0.6264947892418892
5.158360537372067;1.875675606099356;0.6148737601597402
4.5894293348183375;1.7376743565297992;0.6287980939115417
4.7276813601424745;1.7464915012404154;0.6291765064345276
4.512517327517084;1.6;0.6404490590195016
5.005822831918675;1.7960554698580071;0.6253154736203848
4.853850258934282;1.8160203754030944;0.6224560263888885
4.9047993193356145;1.740713809178207;0.6305646782497171
4.939018981029057;1.8462083685781445;0.6195282716437391
5.407975755621965;2.0726247754991345;0.5865891502638912
5.310998885161376;2.0754696859445154;0.5882890248644967
5.16788119732677;1.8857517221761342;0.6140021814511594
5.938719992786423;2.4084007163556063;0.5201845931862766
5.717398641322204;2.558499833854921;0.5108955642673502
6.011965841837425;2.7027225717391676;0.47678708124396846
5.154953751325117;1.8844072480988605;0.6142036161358672
4.974307420591174;1.9749207739084564;0.6034323704939647
4.5319607177710015;1.735224402799851;0.6276815481678261
5.91816786612177;4.277796595833067;0.3698155713953769
5.7024797839976475;4.093428581362781;0.3839833815408802
5.679767204521974;4.254666848195656;0.37977181707756635
5.853664197712007;3.496851626530673;0.40837832255808665
5.790639527487413;3.5977207401176736;0.40524558358105256
6.092838125166752;3.1278989335272147;0.4249120235204853
5.551861799609022;4.242257403870943;0.38467735849138673
5.533804700777033;3.9814507458655175;0.3940340757203597
5.658905124963362;3.8450258390983008;0.39570690849281265
5.644196452637864;3.615191641904499;0.4087505057471815
5.431050928844877;3.809942236349676;0.4035793474672878
5.733202600299593;3.486990231554003;0.41443550197981693
5.764779956068335;3.4050285529176785;0.4192876219002599
6.012077071309508;3.0507521019647514;0.43738122104828725
5.812013714977171;2.8296861385563066;0.4715890820641149
5.661010751696387;2.897421448742979;0.4708108036282153
5.658239007373137;2.867228691143849;0.47472658544707935
5.2407271402792;2.091968788115518;0.5865901098323411
5.02690693477397;2.05178967528266;0.5933773692744811
5.505306588764199;2.307349994331255;0.5519757795331921
5.3271265216488155;2.148259949122849;0.578004363746625
1.4470800870400529;-3.0968853494459925;0.1033624666763497
1.2554137376183254;-2.875;0.09157951422394091
1.1447001311576441;-3.2225804712192563;0.08149622308302924
1.8260216204575328;-2.9669232091380278;0.13128670982060095
1.7541246455737358;-2.7666257641014247;0.12866712731074398
1.6324528390110489;-2.964480829310864;0.11797443973014443
1.4778952204102187;-2.8436163950790467;0.10801548616331093
1.589178585100662;-2.5;0.11918145986650597
0.0027020830410294247;-3.9288131245960427;1.8929831257203403E-4
0.33425375452683653;-3.6671668881157142;0.023283433926940145
0.9853063485859912;-3.0265051136914507;0.07090611564956634
0.8700441696928293;-3.1654135580807425;0.06222393950134408
1.1151775831489268;-2.8211325393275444;0.08086071756815338
0.8820245497427706;-2.957480120256635;0.06382828595153642
1.0384894343064461;-2.5;0.07810628477700465
0.43177444554893185;-3.2728458555576148;0.03092647457177309
0.5736026755578637;-3.267868074387275;0.040800423447108054
0.46226095152724866;-3.2319512934490042;0.033074055642831064
0.5535307876581783;-3.1438082826625355;0.039930265360776436
0.435088669431286;-3.3720626274756276;0.03087832291919566
0.011071128117877598;-3.4680861570922206;8.048118998430127E-4
0;-3.7686422096310803;2.173726320585839E-5
0;-3.464157122343415;7.456613735178224E-5
0.004991179472121388;-3.460392580766903;2.678532115533773E-4
0.3755663166899349;-3.252779151622158;0.026796651113681482
0;-3.4585122361633642;-1.8637381487067472E-4
4.371347554718344;1.731435642456949;0.6256242022605942
4.3465153767895455;1.6000000000000003;0.6370730270464867
4.263123780600356;1.7250393417915073;0.6231399291973753
5.428084154696688;2.583873891233257;0.5161033684224999
5.356873969200619;2.4077945463823016;0.5415193478046368
5.366668414530701;2.529644242050024;0.5248021320507613
5.340690570306237;2.6154686652188195;0.5138307392380447
5.6372792591976655;2.8835930016236926;0.4731663217717028
4.762488123124235;1.9564059216867964;0.6046699814700636
4.717928720141662;1.9134883698588;0.6098980305494545
4.696564489934873;1.9066349603672963;0.6101690765862513
4.7087520852824705;1.9372210997846653;0.6067004052626309
4.454701358276371;1.807427205866831;0.6183135045019486
4.487570979180139;1.8704488055997013;0.6122995303898003
4.565178375854673;1.7594462999529494;0.6262795677142048
4.690685189826159;1.9249484820092588;0.6074712405785019
4.968328711206384;2.06216551153613;0.5919040675381758
5.189103207992545;2.161934954360111;0.5771689582973105
5.066295015436996;2.1346330297258014;0.5817813060593847
5.103052239344928;2.1834732178956524;0.5753183966951457
5.136102030746601;2.2046857459333604;0.5715673518336128
5.1875592513784365;2.311114053102397;0.5564418290504545
4.726148022311092;1.98100389334102;0.6013213398482272
4.836580833321364;2.189887341806876;0.5743442361176283
5.004652676244389;2.2083436897213486;0.5716439657413327
4.407468173009161;1.88236801354154;0.6082173789672721
4.296567302039918;1.7902228511763236;0.6168846961177814
5.051406123139391;4.333698484808772;0.39079247225516833
5.356419456696555;4.110977560507538;0.3921856075935097
5.244228152547384;4.106686432696744;0.39452766613630236
5.27866270553251;4.008227628622338;0.39766154718573077
5.184015209300995;4.032079374612584;0.39789473544329895
5.024348803603926;4.325658105223448;0.38945887139948476
3.9230201834318943;1.7170487768327551;0.6099301920535609
3.8272357047610432;1.6;0.6150565000627599
3.822419403104366;1.714870775767338;0.603310418009561
5.310406029546826;3.453636765795086;0.4288812075721826
5.362048306234376;3.560088837551966;0.4208839888256477
5.550357767070893;3.4654325980563807;0.4216649551820395
5.586683116269174;3.0175375024484574;0.46030610265118155
5.410581616499777;3.387452637190325;0.4308019453813819
5.09619439049637;3.692319250715842;0.4149909273183202
5.106142458042393;3.6906600164153573;0.415168565611957
5.09964735628486;3.6830650334411517;0.41540537563784274
5.235770023332591;3.1414978137371032;0.45704176194844404
5.282291897517415;3.106327938547951;0.45913361825707877
5.484623812787758;2.977646516617256;0.46757245750655213
5.274069097793724;2.960833022667494;0.47487179188344697
5.246180341840074;3.073673411298072;0.4624130274319668
5.241245243087106;3.105826137812354;0.45954269016524085
5.313023999935042;2.517395449740458;0.5268473982269096
1.2898060706904393;-2.6875;0.09530015950865714
0.5131567039052541;-2.5;0.03806411645912071
0.5781177090194778;-2.9312588316295596;0.04206760871478228
0.3768885762412173;-2.8351213790657877;0.028551219780279434
0.39816908046348976;-3.0913730120124656;0.028622019805410164
0.3203621545801057;-2.766401761429787;0.023451465127421457
0.24498220036238114;-2.8959320720811657;0.017816812059797342
0.341294550719108;-3.1817121489627223;0.024150043380369277
0;-2.975047764514094;1.1141772407701495E-5
0;-3.4495974606364626;-1.846315847143257E-4
4.228057397299176;1.8482196964276194;0.607511433031494
4.225034659303005;1.7672803083853665;0.617048305362108
4.150620313877029;1.847897849968493;0.6048842631641895
4.074033969695371;1.7641207352988126;0.6113324882709621
4.019651591437464;1.8506661850511272;0.5985310992444317
3.982086718620939;1.7956938632892956;0.6036014088816268
4.981997331216828;2.604174065422755;0.51819526649296
4.973095039480419;2.6456325922632495;0.51275979201849
4.939828669377483;2.615742628303044;0.5164442526494882
5.0473228430954356;2.6172682071581495;0.5166421433922593
4.958990195399671;2.5876275656753154;0.519346515233292
4.915314524092193;2.5146317599067176;0.5297513930933876
4.969904431993621;2.676868788640351;0.5078578903149716
4.576236572508025;2.0941857268339583;0.583553991860163
4.526041959611283;2.1672881273258686;0.5721945895325099
4.520041870010458;2.1607483528616744;0.5736780246338041
4.5114004996600565;2.1450383194284535;0.575532621354201
4.516499890968291;2.166404584192718;0.5724195223780321
4.331477864784756;2.011003695321672;0.5893539344567611
4.507656283473244;2.1673106387978294;0.5715111151463562
4.378132186649157;2.110293054378686;0.5774439564032734
4.449135160230039;1.9365423582442851;0.6029894752773255
4.520493007296126;2.174587166806956;0.5710536003852068
4.812559904990158;2.2566752532113163;0.5646601647122549
4.930035301021182;2.6613546928062735;0.5110053263622437
5.090822871064778;3.683108867612607;0.41609296129393875
5.069271306049699;3.6473615328583655;0.41809559504263266
5.001567524500555;3.3166787164149345;0.4413619368155485
5.0616111087861455;3.1484486504841804;0.456101400581064
4.879551902269143;2.8392838010681594;0.490053944755635
4.8283024081156345;2.6356950292957917;0.5134260727749539
4.553833444644047;2.5664668667457455;0.5181686717423588
4.176631629830382;1.9915365311714912;0.5864428718996048
4.205366383884806;2.082958521383539;0.5741942925735574
4.178106092252791;2.0600321891433873;0.5763026548856341
4.7569821388203115;3.9399796529811364;0.40025933216256115
4.751394773936088;3.9072646139213365;0.4021084318174964
4.771207979255656;3.9274718073784114;0.40179065194107855
4.44052745579937;4.325120529567774;0.38182134584264016
4.438807101123013;4.33519490914329;0.38213016407499256
4.745950081644096;3.9232138026733687;0.4019664443636127
3.750278662066784;1.7394508141182095;0.595672056625032
3.652518483325593;1.7447055970564689;0.587020769435743
3.8855107302202336;1.8482209355888497;0.5910256757234644
3.861087802687318;1.8477757308251768;0.5895199863312856
3.858405370769354;1.8281420428242277;0.5916152260272272
3.8332168617018247;1.838844186614064;0.587895719955539
3.685803765361682;1.8234109804643421;0.5807805520972396
3.5715590281188643;1.7138904166223992;0.5816045819108326
4.753267480276325;3.2843741703381615;0.44358937579721697
4.70963029332172;3.4913859920538397;0.42633123883045676
4.752863062872947;3.2047982555892083;0.44988452722175215
0;-2.5;0.0011563494444798057
4.5126743200562265;3.4669257825188655;0.4231354115971094
4.690177029065022;3.265245700192729;0.44403026151056396
4.48174703520905;3.656384208824532;0.41041966176563155
3.3532330274649143;1.733957390383374;0.5530310291886421
3.470639339161981;1.7916688567938566;0.5602631107297756
3.449645516971711;1.7872040299346694;0.5574175104841045
3.228461368754155;1.7393251521963027;0.5289653520273975
4.158836460052943;2.066433788096617;0.575015855994768
4.12478975112151;2.067921544056066;0.5724767068645912
4.024923977754479;1.9229407068239595;0.5899385811143422
3.868690944358973;1.873237256655034;0.5862353935688004
3.922438670780676;2.014303251843666;0.5721518513963529
4.7240394367356755;3.149024459115146;0.4546803552868563
4.662367509218621;2.863433069175178;0.4833474118462875
4.525828072081485;2.675413678826907;0.5033609706746953
4.179126862496973;2.1182991006787413;0.5684965895514105
4.505954245266858;2.1774351446009437;0.5706025083607726
4.422690011100895;2.533389105166206;0.5183147327796098
4.298748459448741;2.2511860282124156;0.5546693894446542
4.243836723919737;2.376278155059973;0.5343626273064135
4.398006881032313;3.145067460235805;0.44701730696517067
4.263168247856029;3.0921938051711604;0.448648231637776
4.293849387365817;2.98471778051577;0.46037283139987073
4.238950254930432;3.1078401900477264;0.4457318179203302
4.228564224608807;3.0894220218684785;0.4456952913303731
4.228751750936424;3.133501298561591;0.442529701962657
4.365784424537934;3.440910647788714;0.42062788762766273
4.245000212850185;3.601296984955825;0.40579636633039173
4.208025903218746;3.1856509302759703;0.43612994875897704
3.473062185720781;1.8036011532538518;0.558707500954987
3.557293479340695;1.7071099319297933;0.5809237686610471
3.506285977338454;1.8077119561754496;0.5623153809446619
4.096448835933695;2.79038960790378;0.4723875707844794
4.19752362072439;2.7477131545530296;0.4824194067019592
4.109159696888712;2.709643525482968;0.4832770421492282
4.073389078178184;2.284063761755569;0.5381007207327697
3.9567880292668764;2.176890804720692;0.5492018324855905
4.209875397604491;3.1055790003831167;0.4444458185199087
4.0762870177657895;2.8089321531232936;0.46791728849125463
4.070370345804501;2.7816287216933286;0.4717234126975219
4.385463223751561;4.302885200895358;0.38056240544720993
4.10828255504755;4.11949880780459;0.37559847723412243
3.892598366832042;4.31655733313049;0.3597726280344036
4.036805493929952;4.144454283665036;0.37188597554244734
3.5294117647058822;4.749999999999999;0.334316332921734
4.367906490879051;3.8686347614046634;0.39510252827027686
4.13326966314891;3.7740068434415703;0.3914097426434705
4.095029819590549;4.074966844306683;0.3763694016715179
3.7025939688886993;4.306852625416479;0.3496862664601056
3.9003587068934222;3.743081633142269;0.38181678706959754
3.839026592537007;3.581327213217675;0.38664481936535633
3.7956558865049232;3.5843520945296907;0.38377769990159494
3.8042078257603893;3.5623714319001984;0.3860653454566485
3.659353530703438;1.8913582637743458;0.5690920433720253
3.8183607340881833;1.8651233512522416;0.5836129445145899
2.9789123929006696;1.793251757960895;0.4734716823668215
3.762133312453324;2.088263351217835;0.5472780047048674
3.686619946287494;2.053174075277016;0.5464681258505618
3.714638515663559;2.090927387739654;0.5426310578211481
3.5699688988134985;2.04154479225325;0.5359313034291708
3.5256515211056447;1.953187906181574;0.5448919192920655
3.4684941203158264;1.9704740867842143;0.5368390748117865
3.467180388854128;2.0089325637513884;0.5292692712737367
3.419264566180388;1.8227547758684464;0.5487747729549961
3.3189618826580984;1.851471378193317;0.5329432571878516
3.3879009265121773;1.940428194041215;0.52880888486898
3.311122056871552;1.8771834128107883;0.5284390912469499
3.2368698386713923;1.7523301085020944;0.5294938837478085
3.2099409520817774;1.75460010380425;0.524659967511147
3.2535986641454375;1.8606170632436263;0.5189287763352972
3.0787354575973076;1.7912119369710524;0.49598002809073566
2.6479805527527356;1.7362815446143043;0.3873360692967447
2.500184530695185;1.6000000000000003;0.3449678964056127
2.9377382110659274;1.797188980079679;0.4621145057956084
2.8078108120139555;1.7930159564855557;0.4293447202107448
3.140623325193585;1.8864371306030576;0.4962120617640641
3.013961593895454;1.8390668844171882;0.4756567700842448
2.9669847299699517;1.826464260875496;0.4671237673225012
2.854112171000385;1.8549126830300704;0.4352285446442994
3.9467607885258427;2.26053469603463;0.5358687424309312
3.7292348207495425;2.1234531425498004;0.5383745754890525
4.001898804385365;2.4588548295128616;0.5104560345586486
3.947272307029727;2.4084608399199157;0.5142682236173624
3.837297626384074;2.307007091643437;0.5208546060200274
3.943247093085127;2.4981417855879977;0.5016021523060126
3.805176409195235;3.5231528832451366;0.38827279816352456
4.027288666846279;2.8625865161184207;0.4597695159382839
4.1493158648372415;3.1207535433991005;0.43932692912778987
3.7731562389093245;3.128032435584008;0.4159444127693079
3.440537061804159;2.0022321618621084;0.526913787491117
3.9488241847085717;2.7407961396917115;0.46919534942496344
3.8402439143711895;2.5140298233795075;0.4908710176016259
3.640949994426759;2.715543923900519;0.4485104754344646
3.98101927087585;4.046026876597728;0.37243263671157334
3.587071535372959;3.8429826564567353;0.35667367365917213
3.5725748581976724;4.071022717483899;0.3481556484052574
2.941176470588235;4.749999999999999;0.28874388647867316
3.1819641090343507;4.1317623825603915;0.3155746943321729
3.0297949786294365;4.0865284725827715;0.30444883222004615
2.9256232180908524;4.106863309986357;0.294153162178541
3.0228729445597997;4.060943050335927;0.30385289698930806
3.511553106750136;4.2838097154006025;0.3378948122818914
3.7629218396202435;3.547041228469299;0.38414103065969135
3.6703618297508562;3.2914629171814056;0.3946355803620973
3.437208424778005;3.400303938804401;0.3680196358735869
3.2993056563006022;3.7522760868662424;0.33764932218319776
3.1264325193220825;3.873883316660261;0.3189065170084254
3.636818917857587;3.611796034184783;0.37090127294324393
3.261288671104421;3.6683812447817408;0.3384174887246527
3.6625003315514415;2.103697321772329;0.5354437506374936
3.0332466847679713;1.9895655573432256;0.46100449658918236
2.956352030991628;1.9738053582640918;0.44720354540478935
3.2736051700766113;1.9092002076085;0.5176940365040066
3.138592588009515;1.989327005187795;0.4830380692891056
3.44012397284812;2.3245447253100715;0.4802947555706433
3.5846970161649736;2.3683576098507926;0.48892246005920154
3.5882385877038634;2.565585851060324;0.46445046116517297
3.453617957244568;2.322859256817205;0.4829286134323351
3.434975437986054;2.3101716885622627;0.48202534372021505
3.442957847136074;2.223743341693383;0.49498344034185554
3.163607863057391;2.133720737865277;0.4667777677315918
3.266013964570446;2.093457172264455;0.48890264445629555
3.1861851517546285;2.1419421644928294;0.46937926329241636
3.119474642978117;2.11061656169237;0.4620566167223634
2.4350684401935982;1.6901935919656317;0.31929340378621673
2.4048694390477903;1.6987605282363778;0.3101093383401125
2.2936595932281243;1.7192336189872377;0.2719785821753048
2.223509590384252;1.71326405694187;0.2503274930444979
2.009244257184339;1.6000000000000005;0.18209000466245617
2.1060218758881044;1.7006559891513653;0.21308124473500492
2.6546389462091344;1.865897708379596;0.3779196553925075
2.670972388104248;1.8475668367129763;0.3845387395784514
2.672114170355668;1.8757185103146485;0.38314546476472455
2.6542410694828154;1.8827103227334256;0.3776074308896433
2.6631056396224038;1.8923400021735166;0.3776615446483199
2.5618879875138814;1.7598631567760927;0.3591834840394871
2.5372832592672494;1.7995769036752114;0.3481659372821454
2.4999528706226295;1.7505045294274915;0.33732945115046153
2.7591191773943677;1.8695727787965981;0.40981540052758947
2.88438355902507;1.9866315930802725;0.42757246607128385
2.7349720441517995;1.9738415298409158;0.3937846535709079
2.945269637044188;2.0194185222094116;0.43987555774273857
3.5706799653475647;2.656409786260096;0.4500230276006052
3.438093410673562;2.3458796371471617;0.47554884444749845
3.4433257814652585;3.109269379758231;0.3902331361432315
3.4135130314023554;3.1940859050008794;0.38131819380223186
3.55450257580243;3.1373266680330087;0.3973206183849739
3.5117757238833116;2.8579242087461294;0.4218618661214263
3.337203369414429;2.980364272952732;0.39047554650205907
3.2944308703140845;2.860570683564929;0.3965684599291016
2.352941176470588;4.749999999999999;0.2349657429295278
2.729443503249011;4.274063284598359;0.2731846369154206
3.315520561591146;3.1156295383394403;0.3773638846752328
2.942269113719841;3.8938636850484696;0.30054210038916385
2.526288146195313;4.222233114566384;0.2544329213461826
2.376644992944368;4.2654657343945175;0.23918315473301965
2.4522891310296315;4.138242173875184;0.24803701832998418
3.187409169351379;3.7277412476235665;0.32924671981285625
2.860483689546429;3.6852932805383807;0.29903474924478646
2.7889216612109426;3.7526585956168326;0.28971850151333295
2.658075245749354;4.150911071418737;0.26835677793944596
2.5994707861032644;3.998420072959086;0.26459323760714615
3.230988996596083;3.379412692261983;0.3498102314975952
3.0962744371440505;3.284206867685767;0.34257245875463505
2.942703926852201;3.553167530866916;0.3129044837317345
3.1791557922197016;3.6245433393608404;0.3328241180099344
3.432827478020405;2.333836801542161;0.47639723817333857
2.835469934778061;2.1958901923616505;0.39689436463050676
2.785878100155025;2.113468463167775;0.39114870282470837
3.106272338768483;2.160051045072973;0.4524653346109261
2.8749526976765365;2.2602943160880247;0.3957442284559741
3.41743687369454;2.3205715268427887;0.4750904117040622
3.1616335387538728;2.1512667364788927;0.4647943094453057
3.4007154609500025;2.3534064164993027;0.47002713092302173
3.165925107954579;2.204576592855714;0.45826370346255085
3.0939422882220207;2.4804396901703956;0.41153104991486417
3.2083197697526087;2.7312029213382214;0.39966696475923585
1.983112778359116;1.7320233732490695;0.17843317965984107
2.045739610307569;1.699137186479868;0.19502384484052163
1.906682535568828;1.7060184822271471;0.15700373657251632
1.8404737253701546;1.6000000000000005;0.13665519054937766
2.085476590233479;1.7345696250161118;0.20486207435641074
2.6234036193118473;1.8851797096623588;0.36866486530967235
2.4808284328466463;1.8329716599078814;0.33001894627441075
2.4321658680013565;1.7535770978082885;0.3164104137927317
2.474081105021644;1.914183078430041;0.32402080169722636
2.293233154116722;1.810449089955069;0.270884404578222
2.3387412623560735;1.8540801307772297;0.28276840679028004
2.257715524551478;1.8079231727346712;0.26051483761475136
2.287203587263779;1.8387717723330592;0.2683987611507256
2.2538827231208924;1.8345651963698848;0.25864175226124925
2.1244012622550157;1.8050751970078864;0.21994311229408706
2.1491437371713795;1.7476280312926673;0.22787158311878067
2.0090745623809263;1.8514857716676412;0.18734769564197673
2.0417149341771164;1.8880599556925806;0.20285958324697384
2.6524162303607137;1.889498933681474;0.37640807936530285
2.641056440911592;2.0591569611588927;0.3623752388133947
2.648256810720978;1.9100164744714716;0.3727002412989701
2.539795480215405;2.0659433198157617;0.3340316087414625
2.4396502656424555;2.0743159932653534;0.3056208560164734
2.4063311126793083;1.9187896243430642;0.30324764390045184
2.4765294693233315;2.173006360039076;0.3127597531080148
2.7844990638167113;2.2274371526877466;0.38150754693337624
2.611232384578182;2.1924002523301187;0.34300695031277106
3.227581781293341;2.871426764012772;0.3892723649765064
2.7949314398707035;2.4133714177047825;0.36556526759551045
2.6937099711298833;2.36436349059129;0.3503666136583983
3.168313343690572;2.9010655341723655;0.3790287537664739
2.989784393150946;3.097144013418424;0.34130776377033917
2.8025935094313854;3.023091559601208;0.32195912570212804
2.81159096772706;2.805777157531453;0.3374446359901935
3.0544447830470136;2.805456219450136;0.371119376812603
3.0301057895408015;2.5727397492218134;0.3915091760796541
2.8018569535049536;2.708846437130692;0.3428409246944382
2.6938109056944146;2.495677653391487;0.34018026734561274
2.5973514747979523;2.450434327397948;0.32445442997857493
2.115211177435668;4.388092764077841;0.21193950667673755
1.764705882352941;4.749999999999998;0.17584207720856124
1.808989927108256;4.398190259352484;0.18064794446603175
1.9801485614050343;4.392546387481482;0.1982670544977297
2.5813272376941265;3.3236395539039734;0.2798034138859786
2.48546803510503;3.277772871728726;0.2694316335100655
2.328748286277539;4.045846982557389;0.23630188366456523
1.9705675841848036;4.197804970951093;0.19804290687712478
2.112949357032286;4.158407644447167;0.2130003397968883
1.9878515126482161;4.062465048557489;0.20027809772874297
2.1630016875992184;3.829642007550828;0.2209028017535999
2.4428773053669963;3.3499041962389446;0.2619056979735041
2.7467468579968513;3.6764138542167366;0.28730871544710357
2.502323722942629;3.830142693462167;0.25766244719069464
2.3186193028017303;3.7510349852637876;0.23922726265785582
2.449672887907454;3.305240658809695;0.2644197967204197
1.8926976907645086;1.8197627569911816;0.1585708936787719
1.9372374333595141;1.7867471544060232;0.17118656535762625
1.8722678337785201;1.762424325510989;0.1500600249205876
1.9754895855463506;1.877708654105131;0.1797153532015875
1.8328134061989703;1.7059293760427021;0.13874583400241575
1.6676860456993465;1.6000000000000003;0.09904931000724648
1.7604171802661492;1.735845829065859;0.12484194478172754
1.49078879872063;1.6000000000000003;0.0688258152186402
1.6583718198521453;1.767898153611891;0.1054132873816173
1.6465887905252587;1.9239609656640306;0.11436363298195595
1.6377660884930207;1.9182239246477657;0.10972574604089629
1.6508506708083963;1.914067580949841;0.11193729771003741
1.8913298696391734;2.009826652477961;0.1655440315420777
1.9336531811630235;1.995318705580707;0.1740266591557062
1.9124350393746992;2.0301496337794367;0.17246914283581488
1.5415309461408553;1.7663215712690754;0.08490375022027616
1.8916912205675736;4.103791004741696;0.18985369766699883
1.6525517871621735;4.206908131580047;0.16467642186458512
1.6424024175649068;4.042255112983085;0.16360727321977125
1.4802622152090055;4.403448271691085;0.146768247693367
1.176470588235294;4.75;0.11591968326453364
1.3968525264199014;4.40333613822794;0.13824792897157437
1.2265331608465666;4.341867897354813;0.12090317316570386
1.311354354127194;4.106530337758328;0.12892326535627477
1.3031956330598922;4.1454519192754695;0.12814407110790232
1.4101551689134717;1.764163954135236;0.06532886804398441
1.314564812702435;1.5999999999999999;0.045791772242273716
1.2011436077635211;1.7859747426520705;0.04443826346188703
1.1769175177531583;1.7737056445744055;0.040966602757681714
1.1572338129325048;1.785949697948122;0.041570946059116196
1.1529650880132014;1.798370155475044;0.04214996638026138
1.1721608531223635;1.802764480141002;0.04307688688101527
1.8792740171534674;2.034221764741392;0.16702282307936475
1.6415666507942483;1.9298329880978526;0.1124727837558233
2.021122022840228;1.9327431661353616;0.1959383157603759
2.228929596612729;2.037274048309769;0.2523540222327153
2.164848772968585;1.9818143080021375;0.2322692421742164
2.2441128695550687;1.9247848965703858;0.2560250522386823
2.164284431947493;2.0473847928812248;0.23272436007653602
2.0966998362703437;1.986904716671467;0.21659710041499225
2.2144614086743912;2.198601273974416;0.24450271004367377
2.353521547774216;2.3401561668667017;0.2764350303347951
2.310506983620357;2.2699798425980378;0.27021728776726833
2.2526749232301904;2.293807398694775;0.2564062406301331
2.2666850702995376;2.355985772919782;0.2573489572903571
2.5136308548122672;2.6137046209539294;0.2983295087675379
2.3630412349611527;2.5582774068600025;0.27294894032663236
2.482497770234297;2.969933407436224;0.2788417241888449
2.433731773655912;3.186823170135802;0.26492575189247786
2.474519241311281;2.894253419030621;0.28131091723871277
2.4203964553135195;2.9490308287617397;0.2702959200554168
2.2583953239490233;2.7001671352892735;0.25206911879045946
2.329120543861154;2.8964689033678694;0.25710721446010193
1.6277588480349183;1.9318552716382673;0.11090628530173949
2.188600377831722;3.0393729705166344;0.23442065155908393
2.409838655789743;3.3291648494659687;0.25740515028764954
1.9403718688161613;3.592302077472958;0.1971237300360345
1.9757022479770368;3.1883091751819768;0.2035601551281821
2.1679962458129243;3.692114911960206;0.22286556173136454
2.420815589184225;3.278335057643539;0.2607983270533957
2.0207929089553103;3.1093193389282874;0.20951835886267353
2.1896354933392144;2.8717987631817286;0.23638925514901504
2.0291309366551626;3.7418478640257824;0.20677964567563623
1.9234266092015173;3.998985569122228;0.19339411574927431
1.8751444713740668;3.646664908776123;0.1894420936752731
1.7150151315029436;3.82367473875208;0.1716399471387164
0.30755877360435285;4.456132122347559;0.029806906986630227
0.40701230614212075;4.174735700624717;0.03917393866043208
0;4.195123406813323;1.7298621074407604E-5
0.3828116201173787;4.097914372128001;0.036376131574008215
1.8345899605408347;2.2476934677374003;0.16676181621059674
1.8722598142346667;2.3117195569699915;0.17568704057847867
1.844909311920154;2.266809984989212;0.16876068947980047
1.9577891138681176;2.2735223046832163;0.19224320516781412
1.855906598984314;2.246323549390195;0.17192512190136588
1.819661985162714;2.3046598932689912;0.166503214099464
1.7866176898789474;2.226384086307338;0.15404442529276863
1.5407882960782915;1.833464577142088;0.08931994651808961
1.453124673567456;1.9545175675245703;0.08194604050667693
1.4148024670319206;1.8235433138533472;0.06952229983274506
1.5057624252155022;2.0283700630017676;0.09583046667406048
1.3410120631538822;1.7776922143072178;0.057390956147794076
1.2927703319115698;1.737532465222603;0.04904507681311591
1.0410504850907536;1.8294593128604684;0.03314950269065804
0.8478995502184439;1.7565053051021415;0.018779525652840093
0.9612379762162618;1.7144126170900147;0.02327745547606735
1.0058349510838347;1.8219793008352607;0.03091837936527518
1.0191105202485966;1.834247875114503;0.03192143683492396
0.6675770661608365;4.386612626113399;0.06478685707805815
0.45440298116575245;4.09895854657377;0.04381603453279256
0.9109530255619355;4.275806321623343;0.08863508377407267
1.3459023568942916;3.7724304984002375;0.131298952428371
1.5614653796790927;3.65641478031916;0.15465869540485352
1.2936631554207423;3.6424112652468468;0.12501698511422066
1.2397330028569336;3.7391712222074363;0.12010596800433478
1.0962029980476717;3.6634067002226645;0.10473936509976164
1.2836534390616672;4.058800571917708;0.12602977574961577
0.9331790691984909;3.792702302425143;0.08896665265093646
0.9461341203109013;3.9462804731722327;0.09105510368905047
0.5596109837203409;4.050323912263881;0.0536103140687527
1.0053709923996381;3.90248771953503;0.0969021057941253
1.238237934524072;4.082549801409173;0.121444745446367
0.9721579588239487;4.069676227016469;0.09417241073085952
0.9978390596566717;4.252159498187417;0.09737487582787929
1.2716005282040663;4.11424881244249;0.12478356727876888
1.2867934063682898;4.103439367213142;0.1263698082713141
0.44372956277949177;4.076759865019646;0.04254167869098219
0.2805480924737885;3.7974582411524764;0.02605968877365944
0.4068252019279712;4.03840504075498;0.03891141692247998
0.16760250146949912;3.929393705459601;0.015598398081289305
0.11888054950617984;3.7391432113461875;0.011132989878218905
0;3.8895386470148994;5.18651158303311E-5
1.2098340153571479;1.925781515838528;0.05309164690882619
1.1995915722181396;1.9396232100930721;0.05301747963604064
1.19261818678914;1.9384385241210969;0.05301149162311806
1.0801342811504107;1.8720851144895527;0.039414674372709145
1.2114870252191503;1.944129370516429;0.05446488672918011
1.0207342017639924;1.836652708818417;0.03191798439087028
1.186104965942815;1.9409196511733442;0.05305306360136906
0.976391629592406;1.9662395017196093;0.03587987006683126
1.0195180697825572;1.8415741460152375;0.03280305881918304
1.0422846068129918;2.021756011913851;0.04329245646111892
1.1910655588475534;1.9477978964887903;0.05374593477581741
1.8183148999902536;2.2700928382093792;0.1630049392466198
0.36828416552204213;3.5836270814808078;0.03322569999427598
0.875144484825039;3.2636675889511464;0.07759438729227577
0.8251022125067522;3.6106389003020842;0.07701318369929941
0.49487857079409614;3.4860758788601895;0.0446748806049908
0.46438400124426715;4.0407878210603;0.0443125020299305
2.082988041254543;2.669886710382897;0.219127613381182
2.204399328790382;2.325224405374433;0.24628770799967686
1.736351572981944;2.6225795221061214;0.1634474646075441
2.145837719705151;2.773417991148509;0.23033776510618748
1.5398814920425106;2.9655972966157704;0.14454889419945155
1.5225711603194465;3.116520884578824;0.1450486493580788
1.7333753041002997;3.1134738163428093;0.17188427171758844
1.4019999762923616;3.1034669269773505;0.13032162571877967
1.4651802760439279;3.1667845756116226;0.13864950807647633
1.6372311858373965;3.2805339468864854;0.16028201887765353
1.4093850966011883;2.984905800641175;0.128546183495324
0.9733696412618118;3.228330317169986;0.08637912642118921
2.0362929788249753;2.7825109631919864;0.21320135492132022
1.7124310951123072;2.7380483809365734;0.16216399725023958
1.9335967666141691;3.0413533304505096;0.19731352906938177
1.3036006840586316;2.1986927456784;0.08181489819374994
1.3798831088300034;2.1537967562992466;0.08803273533519186
1.346601190527004;2.2020665611851915;0.08600740187202764
1.367553257687842;2.2412004348939014;0.08986400699987467
1.4573860689039364;2.4786431559749142;0.11597717255697708
1.5414376560872194;2.6208151293872235;0.13360030881255378
1.3375734347928727;2.6394436870604006;0.11027616201523485
1.847499096549892;3.555556319699207;0.18675758549057542
1.9224245110511482;3.157827006613135;0.1964453382665277
1.1833798403614666;3.423656109832517;0.11141041635248403
0.9531159012494134;3.553201958564021;0.08890041207646235
0.8937688790273968;3.2559251050434397;0.07897779335219998
0;3.702145220030669;-1.3236123127904878E-4
0.7502970958180236;1.7993307545653567;0.01566637694646592
0.6492683733007226;1.6;0.006867431518955709
0.8066617716736371;1.9829804340557504;0.02611038993782655
0.6838728755856436;1.811337136362702;0.014305061382959842
0.5652725531738401;1.8022999366610006;0.009310929546052896
0.5937938427502013;1.831013556202081;0.011370240730974134
0.547932455572611;1.8424900732900826;0.010596188405734721
0.7121844586877581;1.938413986606654;0.02059675964886992
0.7578661039019484;1.9597419788761976;0.022925468517285802
0.503682046896186;1.7250458044856027;0.006247694113647413
0.4849057442657656;1.6;0.0035528549969116047
0.47907849925508905;1.7952280954961493;0.007473198292746802
0.3610203116721722;1.728044923577651;0.003731551598726465
0.42511327887871325;1.7266931048924077;0.005069076895558371
0.4060442694047056;1.7938340383007492;0.0060360097383681185
0.23651289762592892;1.7539897926482637;0.003232140346189341
0.17164106823740152;1.7780817798612873;0.0026629852993357234
0.1050176607862332;1.769739454994097;0.0010581611405890234
0;1.7555195086402806;-1.688898973388204E-4
0;1.6;-1.487949854596019E-4
0.36358505334483077;3.4293701076537815;0.03221878262928869
0;3.5627834429146983;-1.956511132620769E-5
0;3.2037364053082107;-1.0088954422714275E-4
0.0794192284252036;2.865447849212551;0.005231119431821478
0;2.839110144857039;-3.1660972035298655E-4
0;2.9810626193226573;-7.142943196253563E-4
0.8744242913232161;1.9071547027108058;0.02556579806294377
0.8386568619459926;1.8648815072547476;0.02131779830754939
0.8974041329650759;1.8382234024548676;0.024542717246055515
1.0142149315333353;1.8381887190088806;0.032138889478120124
0.7813683194512215;1.969381884283796;0.024363558453225527
0.7894689788680667;1.8246330114771454;0.018061628300687787
0.44579587031747836;3.464877022759048;0.0397406599554422
1.055252883550482;2.1002192102193384;0.04916631945829698
0.785754762923754;1.9946326937184813;0.025925486418453273
0.8147636010681188;2.2000536098644066;0.03921811181694818
0.8087326219445323;2.1979770216179904;0.03979169255333177
0.7994158778219241;2.1628317653631175;0.035478147876526166
0.8060482976010417;2.2017289033855563;0.03872863713859973
0.7981025095814247;2.201459652147707;0.03623541836915643
1.217621557588082;2.423273492061079;0.08532913365873662
1.2677880270389528;2.2654887788465;0.08175500068407834
1.0637097536372118;2.2735109357553727;0.06060977922706008
0.8209805218628128;2.209766727519682;0.03946711467035537
0.20793487291001306;3.1471736731605793;0.017110463731608645
0.4514819980647793;3.349569061143444;0.039137754278944774
0.45464241292732277;3.0755633382326373;0.03654984700680334
0.8527665394648495;3.2386903794558455;0.07509958917983448
0.6352790263443397;2.9245538395872215;0.04905325832622253
0.8954570218363842;3.2272186591809975;0.07868863486497218
1.069077239061253;2.9730602926807506;0.09085175827286338
1.0928462354283084;2.5160110706470413;0.07678042776289715
1.1633458093317226;2.800548880353081;0.09616460833813907
0.9341262597676172;2.7972235176528812;0.07240636296555993
0.8821338246582221;3.249435497917274;0.07802582009344777
1.1063705297655206;2.3604856919814705;0.07004622502944573
0.41847751561041113;2.054883066335065;0.01270364780801316
0.4907329581464902;2.0898528394834113;0.015253563479305355
0.49018370816947604;1.980678963311967;0.01268359115803281
0.7229767498302229;1.9964637245659353;0.023870335903201548
0.7577769723231293;1.9765180110960663;0.02330389750386821
0.7606393477679853;1.9889477653795522;0.023678115582985878
0;1.8525820901423875;9.300651588739596E-5
0.09863128346333883;2.017477603453578;0.0018721893090947335
0;1.973482354828967;-1.623030236746929E-4
0;2.1010237556213354;-7.585067836436686E-4
0.09016545656537586;1.878173659280744;0.001541486181255504
0.2578037041733743;1.9166776151019604;0.005258257205340744
0.25577504354918795;1.9116297031537552;0.005136394655926369
0.25884612164800774;1.9137613838765604;0.004958453484349999
0.2603658976025408;1.9104849312672825;0.004743912635738055
0.262806737300579;1.9138409499067557;0.0054272667764092295
0.43981186912291836;1.871440568924926;0.008388661131694354
0.3702300254276978;2.2537962581189297;0.014078238618152796
0.33111352418508744;2.6538751893610817;0.02096271774703658
0.23144891256723094;2.611901258786218;0.013951341267690157
0.2611029748598704;2.6885170075975573;0.017304987679416628
0;2.7151551174890027;1.5674935374395286E-4
0.4445467972089723;2.67632680218309;0.029348954127520643
0.32383857985204756;2.7041955824965616;0.021751227578283176
0.3097005038371382;2.4610622908826714;0.016184240385348863
0.5907833385664388;2.4337872211379787;0.033669224777618655
0.6299144407050553;2.4555993606560227;0.03722215612920917
0.6498527950990975;2.5198040082101345;0.04040433834817074
0.7546678988698965;2.448737500760928;0.04478698290279579
0.6016529687469087;2.471152791556023;0.03619282597354167
0.6113105299594014;2.4896670271147707;0.03749292623210867
0.4755246625762836;2.417162593553365;0.026414431737741217
0.26332993803219823;2.347594438527113;0.012206061272038979
0;2.261261576145931;0.001921444836564593
0;2.4251335602417594;-2.2521784771505535E-4
0.5513289853881262;2.2344410633777394;0.02443880006547869
1.0095596742820325;2.3528507223499657;0.06056139417778226
0.3605869231757056;2.339051987279001;0.017383123498853213
1.0445242811165985;2.4074093323464476;0.06734534863628583
0.8106718496872448;2.679571565828866;0.058263553062631465
0.7169190853663965;2.735768046378718;0.052049819529377296
0.33022046939659905;2.3223033875355927;0.015536350987992723
0.07218317279409225;2.167855713243779;0.003198553496613754
0.23594357509722733;2.0827842506921828;0.007177860539271071
0.3035861469771022;2.310886755299679;0.01396934845727218
0.309072522680214;2.346003070331949;0.015400303176238033
9.949804672735208;-1.4393415640478002;0.0033228840106860565
10;-1.426392460877421;-5.463827689626902E-6
9.965130110967277;-1.4519774788919388;0.002320426512880271
10;-1.4517153876812885;-4.18856745831922E-6
9.934244594042228;-1.4522329147104298;0.004378897810510756
9.88687084198244;-1.4308661417053838;0.007502383536318075
9.782162527145475;-1.442474573144334;0.014724142806498872
9.773635908441138;-1.4424746568331046;0.01532801654803884
9.786385441023576;-1.4454677168330416;0.014457572297190918
9.81992830245429;-1.4120621886113067;0.011951768699745386
9.949158924965937;-1.4601493538008938;0.0033852728532331234
9.908910705707767;-1.491143435828053;0.006146944761972223
9.90217467641954;-1.500421716080559;0.006609455776441962
9.894368261226285;-1.4926550535427343;0.007135199801796449
9.95772297080119;-1.466981281041963;0.0028125361121898343
10;-1.497445547653458;-3.364856975311628E-6
9.80691178755441;-1.4888316222259643;0.013242495546479341
9.839989375471621;-1.4661206225240768;0.010854364692256747
9.735908898345205;-1.46043026545304;0.018183506239638082
9.666858436398854;-1.4671712656727207;0.023298949777651467
9.63559309472691;-1.4613059083519442;0.025692212862099682
9.778327749008758;-1.451288672584563;0.015036257806326286
9.786219917832929;-1.5013885375700071;0.014733824325496362
9.709828950333502;-1.4909857985139707;0.02027048241102216
9.678298784845266;-1.4859871502017294;0.022568684017937872
9.43149512765079;-1.4306046639961902;0.042619863251232286
9.428571428571429;-1.375;0.041947569132348685
9.474922804715685;-1.4303406683613025;0.03866635205183302
9.267528070883518;-1.4197809606164795;0.05898274605091626
9.249061634796432;-1.4208015057765953;0.0610100728789196
9.374457800177876;-1.4303405945133787;0.048040419317724334
9.412885019698912;-1.4306046639961905;0.044388779243398804
9.529303861585191;-1.4451587256331022;0.034136644644304145
9.582299271684347;-1.4451587256331022;0.02978236568991391
9.602601253984716;-1.4439173110858359;0.02812390634577775
9.324690546416068;-1.44457011258858;0.05331552798097722
8.785714285714285;-1.3749999999999998;0.12607144705829398
8.745192843855776;-1.4303740203062367;0.13460051968215478
8.714285714285714;-1.3749999999999998;0.13914225980299788
8.713144624095449;-1.4307140011919854;0.14060285381352317
8.778657530313794;-1.4386954941828956;0.12877078920366142
8.857142857142858;-1.3749999999999998;0.1138170870150581
8.85849881010627;-1.434098575035511;0.11494127109412491
8.804028595422585;-1.4426997949566882;0.12434104738958217
8.875045583952398;-1.4321944407396012;0.11214987157945165
8.90815351149091;-1.4310075185487245;0.10690330943895648
8.928571428571429;-1.3749999999999996;0.1023233310348687
8.932955233604002;-1.4268966790174107;0.10286436806692065
9.000000000000002;-1.3749999999999998;0.09166860606922715
8.933260636534559;-1.4450540519495914;0.10316535093024319
9.005863099202749;-1.4429389026478296;0.09237885949592252
9.02189843937427;-1.4333864900209743;0.08988264845668585
9.009362508592037;-1.4318057743932515;0.0916318733597965
9.071428571428571;-1.3749999999999998;0.08175840310434968
9.031180265362106;-1.4336078065636717;0.08857373051473313
9.028887070412374;-1.4449151750978237;0.08908890949123223
9.107175031423521;-1.4466363769355068;0.07862494887849959
9.11181136593541;-1.4469119543461706;0.07806828826747074
9.103467339915063;-1.4525848363835467;0.07926183618512542
9.109471962188392;-1.4497743485679866;0.07845045537115872
9.178811476413816;-1.4404882476835092;0.06949338283340842
9.116520594562807;-1.4520972102844578;0.0775520705110161
9.633451167287713;-1.4867546650162071;0.026078321844547246
9.57775657757086;-1.4864509214767727;0.030543861269646266
9.546585635645549;-1.486534407170136;0.03310005234785319
9.659440029679349;-1.4863893288063779;0.024006203504329506
9.675323516289623;-1.5999999999999999;0.023295944708361764
9.467834745811171;-1.4650398860992135;0.03975229932323922
9.432469696196037;-1.449426356209377;0.04278891228691153
9.483408084033089;-1.486533990221703;0.03858466476092459
9.434519385959682;-1.4865700218492772;0.04308090768832995
9.406652246671413;-1.449426356209377;0.04523772707021143
9.39267118771017;-1.4865700218492772;0.04705780158205949
9.370844420719312;-1.4650390149493537;0.048902255929121785
9.35706698888065;-1.4865700218492772;0.05051908193014812
9.283148232881821;-1.4907580343924656;0.05837380994510707
9.26210997302681;-1.4680078235347995;0.06032609683666814
9.22188993951305;-1.491364895776388;0.06527445206448337
9.243422748671176;-1.476985895215907;0.06257940368778925
9.252918697655305;-1.4919491374351685;0.06169748668586408
8.682015084931379;-1.4307615925333983;0.1465071302081814
8.642857142857142;-1.3749999999999998;0.15303623140092526
8.623642361620664;-1.424287848437798;0.15793017675766743
8.59901372677658;-1.42542322344993;0.16298345482147564
8.7376287445995;-1.4515455225453833;0.13632788870366364
8.621282471206985;-1.4699086635494825;0.15908334940475818
8.61331330702682;-1.46771414743659;0.16068569241929842
8.47205193025441;-1.4299948947702799;0.19055954287956026
8.446653194598584;-1.427557048312939;0.19628643873626345
8.341007360899821;-1.4327764912478143;0.22157348252574288
8.331362130619443;-1.4308179764033975;0.22389903477075662
8.55801303129371;-1.4619574828217856;0.17208116686197433
8.532909852130395;-1.4520081263785043;0.17731806352687282
8.438467432703666;-1.4599784880529008;0.19849119903819257
8.491451283332575;-1.4498285834437634;0.18648985939961005
9.511694821479576;-1.6;0.03676583863162989
9.344742376020594;-1.6;0.052592246733386416
8.74021610874745;-1.4849388897155178;0.13628603926536265
8.794689594158251;-1.451759908853504;0.12614851515865277
8.823412179884375;-1.4975279622717306;0.12178834078216945
8.715767854277676;-1.486345032630897;0.14096905918809902
8.693980532834692;-1.4454268740306833;0.144441669093443
8.628596730062915;-1.4762291131217997;0.15766545338930524
8.619579152513545;-1.4748772108103236;0.15944281221103418
8.848181285070904;-1.4963781075630689;0.11761167728609706
8.81532059490168;-1.457938135001608;0.12266903156906515
8.863850049046416;-1.4584825811844728;0.11443901079382635
8.896360666032592;-1.4793131023915649;0.10965831520537088
8.937438428804452;-1.4777179319805023;0.1030773225014722
8.985774396733937;-1.6000000000000003;0.09671620837086994
9.030991991788884;-1.4866616716275558;0.08947283297069088
8.957795662107085;-1.4758977643025786;0.09994871810837688
9.167015867432742;-1.4870283081407571;0.07161205063062376
9.057804319492313;-1.4861714036650355;0.08586773793604494
9.169596318432149;-1.6000000000000003;0.07225270824265172
8.54399073000222;-1.4824394559903418;0.17528930089770295
8.614760200098539;-1.4752852664240588;0.160461739571443
8.520446759337773;-1.482934435422572;0.18042901066370245
8.440778515149367;-1.4798241034525068;0.1981076275549743
8.793336672907206;-1.6000000000000003;0.12744700386910637
8.592034999539521;-1.6;0.16550294074973593
8.41753182929914;-1.4813994018236214;0.20351250463369358
8.38576180065695;-1.44229058193608;0.21076378269760165
8.344599855002755;-1.442052313796252;0.2207575669089779
7.988439592271945;-1.4308196471090402;0.31662664558328746
7.999999999999998;-1.3749999999999998;0.3137220758713468
8.207100288974956;-1.4277602442920871;0.2558114520962569
8.1661719644623;-1.420565072128697;0.2667553067189501
8.14285714285714;-1.3749999999999998;0.2730499527611414
8.338172388676119;-1.4896756582966866;0.2224956517037126
8.32500620964972;-1.4448693709764213;0.2255601394117563
8.244881155238243;-1.4445456966806076;0.24592429331934645
8.298511229267824;-1.487996321727334;0.232331557297867
8.223213705721022;-1.4494247293870406;0.25151653378601285
8.247271184331359;-1.4880726084498765;0.24537569709310988
8.205858743732062;-1.4845301264344573;0.2559651534451479
8.195474551205642;-1.4543092953299748;0.2588210731122582
7.7548525674003805;-1.428464862938362;0.3868137071248059
7.714285714285713;-1.3749999999999998;0.40095740888851905
7.72384863006957;-1.4288549561293362;0.39639641764959543
7.682808331620329;-1.43021262839805;0.40908865049808996
7.666904856148633;-1.4362775126416445;0.4138386398761852
8.048838303194831;-1.446346652734372;0.29919716068157615
8.077063697059835;-1.4488778921008856;0.29121370439194366
8.105444410737517;-1.4442483632418566;0.2833426268593818
8.071428571428571;-1.3749999999999998;0.29305742947707064
8.136471636793285;-1.470568392521303;0.2747956380280047
7.862698346796889;-1.4375869641127117;0.35378956852549065
7.961964403382078;-1.4365788874301568;0.3243133128969501
7.987146785764132;-1.462160051248873;0.3166102978322812
7.977795463420842;-1.4662643188075586;0.31926620990314014
8.38257801306467;-1.6;0.21145547867125813
7.808749660842983;-1.4501143779242458;0.3697459179848047
7.769576252605805;-1.4504838834407272;0.3817736021601683
7.684033090170708;-1.4512161122753735;0.4080446856385331
7.731217012436066;-1.4673625954946683;0.3929393883389117
7.727184700521224;-1.461904351625054;0.3943654173473973
7.71921651547495;-1.4627316765760963;0.39681737535145106
7.718141423486262;-1.466596851064654;0.39707162314818284
7.723289378374206;-1.4647589839365296;0.39547994514195994
7.846712699697294;-1.4860573270587145;0.35758539443969467
7.898863846441764;-1.4581410068659821;0.3425962161847912
7.597870300738279;-1.4632451646328657;0.43436029102103574
7.62951834834444;-1.4686418688793186;0.4242937173122277
7.486896895744369;-1.428289658273378;0.47049367781108714
7.428571428571427;-1.3749999999999998;0.4915971575298146
7.457329014846593;-1.4307098855647875;0.47964674677898717
7.420214569789334;-1.4268997949456115;0.49142297477235336
7.536087659800394;-1.4459799159820963;0.4542843704467462
7.534908550043973;-1.4846063123272644;0.45302532371300364
7.50076323606609;-1.4515517976595826;0.46514456796405224
7.586836247298844;-1.4848893124874336;0.43692321880191826
7.818344972386868;-1.4848727861638507;0.36603393832832853
7.987132537728147;-1.4706225372017;0.3165027430635859
8.070596692930923;-1.4630322978214325;0.2929183319477838
8.087838590850936;-1.4701315152264964;0.2880972827091987
8.169641120697163;-1.6;0.2645221819325396
7.792435298930866;-1.4860141244990104;0.3738420093785369
7.603251951058999;-1.484991431740832;0.43183295886195494
7.612780121737428;-1.4855978189600518;0.42888368819755035
7.66741437311965;-1.4828898140920823;0.41213960270536365
7.69316903157196;-1.4883621397492188;0.4040705421033026
7.765375501253606;-1.4937710034463343;0.381843486261445
7.953758413870216;-1.6;0.32379065143033436
7.357142857142855;-1.375;0.5141676621439285
7.406555109529926;-1.440078958298658;0.49498268312650173
6.857142857142851;-1.3749999999999993;0.6619795807582838
6.8215509459516595;-1.4245282271966437;0.6666409228413639
6.78571428571428;-1.3749999999999996;0.6808378307072407
6.804773645461198;-1.4222880161535931;0.6712252667991068
6.837836024813725;-1.4234672759351519;0.6624799472057812
7.735857475644372;-1.6;0.3876295661939712
7.4260409433546375;-1.4528116028375235;0.48827868718890727
7.493892628762756;-1.4847127311935835;0.4657457400484559
7.361391213598448;-1.4818093896684859;0.5068427278433627
7.360882478059191;-1.4815958451155398;0.5069646551908001
7.361228251890545;-1.4819692311465456;0.5068852652837623
7.361722075474323;-1.4819798907279962;0.5067620925930001
7.360832213992326;-1.4819505927259744;0.5070260338709139
7.285714285714284;-1.375;0.5365709058953575
7.299075199191707;-1.4303735414028504;0.5288132476759912
7.271141899917396;-1.4308185202091634;0.537365228230301
7.214285714285712;-1.375;0.5586031174550442
7.278688119469852;-1.4586607336508957;0.5333355910001769
7.260269624943719;-1.4565931027095749;0.5391103108173457
7.268247567004504;-1.472045717348669;0.5357352632155863
7.235175040655813;-1.4307705780101607;0.5483299952914011
7.188114636441223;-1.4303564883968747;0.5625731398338134
7.161305624266509;-1.4240112974908625;0.5710468809507006
7.444672570481256;-1.4871167723884997;0.48070315194832036
7.475340339871457;-1.444232054432383;0.473344874214553
7.032532720698623;-1.4298348120353988;0.6082936274841979
7.046570071584537;-1.4298988331630915;0.6042758920517007
6.978366266625368;-1.4206569456576301;0.6244179326302551
7.105762593370732;-1.4299778417656244;0.5870733178243792
6.917730977468861;-1.4221801085657841;0.6411329447862664
6.8940076703474755;-1.4223977130324217;0.6475481381331493
6.752060816593513;-1.420642231597075;0.6848440241339135
6.580054099693992;-1.4259082922350248;0.7255005207065784
6.61139427777445;-1.4283281606228078;0.7180379458731163
6.63561510367196;-1.4205006436713958;0.7132248634062739
6.655061956745691;-1.4479912414009022;0.7059215604815553
6.642857142857136;-1.3749999999999998;0.7163600652890191
6.714285714285707;-1.3749999999999993;0.6989756039169931
6.687495879685837;-1.44658960503677;0.6982813124634695
6.418059728312471;-1.4252661668962356;0.7602098504143203
6.3571428571428505;-1.3749999999999998;0.7779618192501059
6.396921823691452;-1.429972660173084;0.7638831103602934
6.356185828390518;-1.4262854735018589;0.7722230793513303
6.337176661374948;-1.4287577591316791;0.7755732420846329
6.29099124606258;-1.4199936899332823;0.7850067945852088
6.142857142857136;-1.375;0.8154871034075057
6.1833093163547375;-1.4548331926815752;0.799731504825722
6.17411005930059;-1.4537457022951723;0.8013542866790061
6.104290122278899;-1.4294117527857497;0.8149516647234278
6.193183936559247;-1.457226355346739;0.7978748211700738
6.2531105391362996;-1.462143862552654;0.787194587338258
5.987207579722759;-1.4713060930776947;0.8269540338056658
5.992603063355964;-1.4555387024005157;0.8279411355148361
5.965708101701052;-1.4477392505381403;0.8323453236074837
5.976214222139331;-1.427319025595828;0.8332596403909196
6.016715049248601;-1.4286090634769106;0.8276919906696171
5.9424639008682245;-1.4262685176074739;0.83774975237842
6.0198602728087725;-1.4736158115123277;0.8223164255335739
6.070602240448717;-1.4283323505948369;0.8200724788559978
6.033108859400757;-1.4652525860187908;0.821378430827048
5.931844795021223;-1.479834060751501;0.8332146205647384
5.9317579980668125;-1.4754258736086945;0.8336077235993611
5.929881671754929;-1.4797318190036493;0.8333510425364252
5.914196225665789;-1.434234226041539;0.8403031684134041
6.104412859251991;-1.4847931769626839;0.8087803024659121
6.095117736438978;-1.4496873677397049;0.8141426667879663
6.1723495843207;-1.4608942503688565;0.8008239589896858
6.049967122147368;-1.4785863739720924;0.8175036119246307
6.036206703457672;-1.4764738915490976;0.8197447205470407
6.181032763617909;-1.4593923556844708;0.799645288854933
6.82457401049441;-1.435738130288991;0.664832413775763
6.783121852375997;-1.459157446591407;0.6733444373021384
6.8060431906875385;-1.4477832429087103;0.6685287190789959
6.807760849771103;-1.4698939111002423;0.666173046106077
6.78417148237494;-1.4417551865548262;0.674692472878027
6.727669365409138;-1.47323862867791;0.6861308784791262
6.7289091294649275;-1.488884232219693;0.6843793910272655
6.720730878068648;-1.484009501993831;0.6868929289404917
6.70031716430082;-1.479743315897981;0.6921249339500625
6.7173684535478735;-1.490038738701507;0.6870505596038662
6.853830119773921;-1.481036682100723;0.6532541142687603
6.872088215470839;-1.4462505120649822;0.6513829627497316
6.893004275577013;-1.4855730499371766;0.6425637717248542
6.912912067119109;-1.452297539043962;0.6398727347420513
7.243945853593148;-1.4749757480755632;0.5428916807489831
7.20956359495935;-1.4588864324350181;0.5542297561138005
7.100396031239363;-1.437329376003867;0.5880632595443608
7.082843401953683;-1.4762293438233554;0.5903516746338302
7.05795522108237;-1.4697993053258696;0.5979917997433566
7.049237993370788;-1.442199407013706;0.6025828867961632
7.197832884666408;-1.490767073657101;0.555625087839218
7.162159529756476;-1.4949005076601714;0.5659488830828602
7.176441930779891;-1.4593558569005505;0.5641028408890585
7.119156424874899;-1.4400923584590128;0.5823821793768602
7.124479440815553;-1.4879244774825207;0.5775071617312606
7.10998183461614;-1.4364323960609577;0.5853055257118689
6.966017120429705;-1.4374608800231927;0.6265457340025241
6.9733564519487565;-1.4748533724689052;0.6214747968887472
6.962400529383329;-1.4837257970548123;0.6237675727197134
6.987652987878587;-1.479078590262104;0.6170937529945133
6.974849508578345;-1.4812051971368358;0.6205276525448828
6.414456933647851;-1.4353176180534915;0.7598466653700051
6.571154938249404;-1.4874999999999996;0.721463139664633
6.324990131755784;-1.4752831166171931;0.7729785472207384
6.314033898539471;-1.4786622489191559;0.774483960630666
6.427529767516556;-1.4493628528614653;0.7558132707443175
6.456574800452651;-1.461270343307485;0.7486422880276368
6.53498452342712;-1.422545051924739;0.7359011355249518
6.4050944681403745;-1.4634298677369582;0.758764119483136
6.424996244902706;-1.4734460448503737;0.7538961040671442
6.448870639556472;-1.4799950497101897;0.7484097847135063
6.3841094414251245;-1.4492941695012773;0.7643289760243622
6.325268030248295;-1.4802067313994531;0.7725600855933349
6.337573400781891;-1.4816214150026075;0.7700512620658911
6.505627334346546;-1.4620381633292463;0.7381190065566217
6.493746676643989;-1.4553273005355603;0.7413653359024843
6.494714853532445;-1.4640057410730734;0.7403734480985997
6.654844293625675;-1.464712739533324;0.7044225783953003
6.642309876498817;-1.5999999999999996;0.6964477272495359
6.320136692577597;-1.481316281934483;0.7731130935854588
5.928422975092006;-1.477861281465562;0.8336470492913115
5.882805162484812;-1.4402865637964155;0.8433334572808687
5.817377649158087;-1.4572706744389843;0.8488132403949031
5.832336359660945;-1.4316155735195988;0.8500875291591851
5.779112153959725;-1.4309025546461478;0.8557947730369934
6.071428571428564;-1.3749999999999996;0.8263941272302233
5.717596530333852;-1.4533026831343925;0.8592567268890065
5.745545862789172;-1.4299194983994914;0.8592508573756726
5.7206487064226055;-1.430012966947686;0.8616410939362611
5.999999999999994;-1.3749999999999998;0.8364727231066382
5.928571428571422;-1.3749999999999998;0.8457139132799227
5.857142857142851;-1.375;0.8542028235925088
5.85767515423082;-1.4350880464546285;0.8468762410768288
5.672725343919895;-1.4348020101492496;0.8654164996087008
5.653433354266213;-1.4328047121286136;0.8672493465996759
5.5979986784093345;-1.4477934675020685;0.8699753379274194
5.534724088201711;-1.4245453299279012;0.8772163113413303
5.574019428207662;-1.4231271120054834;0.8746134728334116
5.530436143486522;-1.42393140455783;0.8776128553053681
5.554015950713598;-1.4756500456279467;0.8700451501383905
5.509389172508367;-1.4918719754712053;0.8714104788235095
5.482082839148957;-1.4654646885794096;0.8759973180291332
5.47543218728083;-1.493245170496511;0.8732486065531037
5.620446757435714;-1.4717790774357233;0.8655738366110057
5.672421892640351;-1.49016280869852;0.8590890121143159
5.795216545552936;-1.4845838961137994;0.8481334819075826
5.753770786337997;-1.444369483357994;0.8568101466755564
5.7189258882184255;-1.4847427534053779;0.8557192327931148
5.852109765706071;-1.4704330422550171;0.8436161713486054
5.8690867052882405;-1.4931075842010633;0.8392466870271477
6.204535790670904;-1.6000000000000003;0.7826426153520032
5.547632230289379;-1.6;0.8584018910581127
6.861173456480334;-1.5999999999999994;0.6426719796928079
7.080021276058649;-1.6;0.5834652710683031
6.423430649620026;-1.6;0.7429840566624222
5.785714285714279;-1.3749999999999998;0.8619691697394529
5.256147817035984;-1.5120823980956464;0.8815051360933455
5.256052870514972;-1.5119677093446917;0.8812719312980913
5.3796951141865295;-1.4712198252214994;0.8809084824015094
5.360029318755192;-1.4560496713020248;0.8834313327634136
5.25646324986243;-1.5114895021688726;0.881377452803657
5.456610400222554;-1.4291554910142363;0.8815667915839165
5.392697641061197;-1.4722659746549782;0.8800693766646429
5.44131986372228;-1.45049024120576;0.8799519691504556
5.387836384742197;-1.4543506169699;0.88237838353262
5.324370347991389;-1.4280078029601135;0.8881514347770255
5.3011432466148225;-1.4253437386184915;0.8894073948491121
5.255959038662287;-1.511392406288198;0.8811496458842557
5.18894926943475;-1.4596869584493537;0.8888259013426032
5.127562211188917;-1.4765744612091567;0.8881841357221745
5.1706206434492135;-1.4839114029634763;0.8865096900908058
5.255801993473614;-1.5118132363323216;0.8813288649242119
5.207167059908242;-1.4356038054212545;0.8911070980002039
5.00596972493818;-1.4860892403031922;0.8881396213106727
5.063580402939014;-1.4741418261562933;0.8892102364058247
5.092256311771326;-1.4732441398520661;0.8890324667423568
5.113721479040345;-1.4710001552720537;0.889033051069928
5.147444971429842;-1.429778416207489;0.8931399169969575
5.117322872080792;-1.458046260339127;0.8904389834847776
5.125322268040492;-1.430679385466025;0.8934388298495499
5.066964706573092;-1.4294259641590876;0.8942616207330529
5.061640268375772;-1.4598149617285516;0.8908109538425611
5.104171632984863;-1.430632571303675;0.8937066033414185
5.014974941448224;-1.4680977054269755;0.8901318273535138
5.142857142857141;-1.3749999999999996;0.8999620969701587
4.98597598313975;-1.4865206426685518;0.8879764805151664
4.890619144158968;-1.6000000000000003;0.8762798982189995
4.916558641194381;-1.471817462653995;0.8893097521435718
4.671646070296922;-1.6000000000000003;0.8705271359084072
4.80342888372096;-1.4920611420673398;0.8850218756791434
4.692965892291317;-1.4874999999999998;0.8823010378025912
4.91430296262973;-1.4204621298009161;0.8951671622936352
4.916238052898696;-1.4185355844385183;0.8954326438372767
4.827935394428826;-1.4812008150062952;0.8868350572433791
4.892013981577061;-1.4666694872490738;0.8895392224288603
4.828698675111639;-1.4375951180233946;0.8918692589518996
4.858338366107523;-1.4362713462123207;0.8924606760349034
4.810194420530599;-1.4697225003064158;0.8877140193270051
4.6103024610467465;-1.4856159198283674;0.8787903410455129
4.579647863389781;-1.489826999686818;0.8766836502088277
4.452688639346161;-1.6;0.8585102004693432
4.623631874217119;-1.4586849711863388;0.8824056059683796
4.4763722929073015;-1.4884282714356964;0.8708779555336573
4.522312249994254;-1.4873295700208624;0.8737813901577288
4.646483071547511;-1.4307337262525932;0.88664435988647
4.410047361390241;-1.4889861929533088;0.8661058064080664
4.3774445413316085;-1.4894581878075952;0.8634448425153958
4.233725327029006;-1.5999999999999996;0.8402572605405881
4.642857142857141;-1.375;0.8933742347440633
4.140173425271581;-1.4872754707873501;0.8407924722552759
4.193205107704793;-1.4909799693365278;0.8462915616513381
4.590946762957772;-1.4521417801113259;0.881574850744
4.606470939158159;-1.427443252639496;0.8851455296062392
4.510499930264204;-1.4349491018311042;0.879018808407968
4.580038030655309;-1.4269694125362968;0.883903860654857
4.561731512650065;-1.462459678875626;0.8788032970443511
4.457768429851701;-1.4537966490240386;0.8733875924710519
4.411041518720064;-1.458746969674042;0.8694567109777914
4.440201467430004;-1.4262533414351157;0.8753090037050026
4.501283383198375;-1.425162866532427;0.8795826777541583
4.337904021265448;-1.4801485663597695;0.86112468532811
4.272329751708971;-1.4831316798230922;0.8551043583735405
4.385298715648303;-1.4448008649166757;0.8691341644642085
4.331012475168526;-1.4328794319357376;0.8659202806776902
4.3211530145890285;-1.430836570990338;0.865284373591303
4.327065293982647;-1.4260822426823585;0.8664041573377143
4.074349773197998;-1.472620687865764;0.8345929659128203
3.918358790105503;-1.504389103611949;0.8103704266842652
4.0479320111817145;-1.463917706883156;0.8323743434229034
4.234923419584863;-1.4493049305135157;0.8551856417268863
4.266471076209019;-1.4392856011623685;0.8594005093361804
4.2378684154468065;-1.4196944771923563;0.8588390496243082
4.095038140037976;-1.4272613824176106;0.842274093979913
4.106991114069238;-1.434162618990493;0.8429169008113903
4.166228704702233;-1.4420546178867366;0.8488214311054529
4.046553157322603;-1.4504912829522163;0.8337064512084451
3.846985516700633;-1.4767938785599974;0.8022585495419843
3.8270703446909717;-1.473578100277292;0.7995048001357041
3.769445666816857;-1.471317736041053;0.790165571220773
3.7275529847038307;-1.4708504991578468;0.7828742306506674
4.030495281460082;-1.4170046180720695;0.8353790655834561
3.9689823835352627;-1.454900395749307;0.8227422572935694
3.986247969637923;-1.4373263271517267;0.8271173316456331
4.013749476711923;-1.4567052228103847;0.8286660150312131
4.006304303614312;-1.412864330723373;0.8326882308093536
3.931478944756598;-1.4622037716028453;0.8167067618953181
3.968766724099928;-1.4414616236233555;0.8242714493617995
3.9183744835497976;-1.4434823076899304;0.816837947584145
3.8918290620028104;-1.4428388791861457;0.8128785386601486
3.9044278423484737;-1.4966598180069473;0.8091502001813689
3.8555328214332834;-1.4584019392160825;0.8055921673432292
3.871692301825296;-1.429827934825859;0.8112551451248387
3.816250015723382;-1.4354408371374667;0.8018585944059555
3.7656729391274415;-1.4380455432310015;0.7930877256017197
3.7463319919961835;-1.4425566609223226;0.7892430894323581
3.665103003387916;-1.4678396809201568;0.7719843398308732
3.7057086732018116;-1.442816467832401;0.7819756851101157
3.703533868227844;-1.4254218314987372;0.783521884004434
3.9999999999999964;-1.3749999999999998;0.8364999511213895
3.3576982549760617;-1.6;0.6965285567348265
3.4824744202824482;-1.5196121487721734;0.7302714413663307
3.49604199102924;-1.5083682114437742;0.7342278041790553
3.635922079577056;-1.4883803934275208;0.7644276310649574
3.53840245213665;-1.4812250234421682;0.7457133013434027
3.610259008635065;-1.4875508403281046;0.7594430231772143
3.1388265435123244;-1.6;0.6428150778119452
3.288602150896521;-1.4727899790364583;0.690069608777453
3.6484666473167677;-1.484858375514972;0.767078090527239
3.6835930168013133;-1.4241296361206643;0.7799742224056306
3.63911563054151;-1.4748020691345443;0.7662941346523896
3.6320476286992704;-1.4266162154932942;0.7700126067006465
3.5519873051703224;-1.4570520936853866;0.750927208831373
3.593019240264632;-1.4295672531400765;0.7619734307676529
3.5726660157018566;-1.4428203447001486;0.7565078892325081
3.9285714285714244;-1.3749999999999998;0.8264169887621525
3.2898331104933938;-1.4727273307081008;0.6906450931245993
2.919978723940032;-1.6;0.5835505816188361
2.980756948959365;-1.5019338895296352;0.6067169142742884
3.289204316452193;-1.4722204506689804;0.6903617658764508
3.64285714285714;-1.3749999999999996;0.7780272483194253
3.1782279679876777;-1.4758175222263168;0.6622460480909794
3.2859078811566738;-1.4725635700780473;0.6894952214715067
3.2875833784317945;-1.4715310730403286;0.6900106544987599
3.475257908133426;-1.50493838854402;0.7301296961074771
3.517414168521312;-1.477407794499293;0.7416539463643608
3.4023293003298374;-1.4734430626138448;0.7169195448881931
3.30109636951588;-1.4721503303413117;0.6934586901322979
3.423840160978483;-1.4822179678146261;0.7208098604688693
3.5122669525767822;-1.4459245194317636;0.7437098794953838
3.5566697715534534;-1.4299332114896974;0.7546169678999027
3.4701390880158396;-1.4684911901880797;0.7323806676538669
3.4117575223297134;-1.4675649383723173;0.7195652167665731
3.189362498461331;-1.4531429920383236;0.6669930652475601
3.2124321786295216;-1.4282556080256559;0.6751371149662821
3.2888294706210712;-1.470976565872406;0.69029854153976
3.248087741832367;-1.4230437264550337;0.6846675354942647
3.2746831398226774;-1.4190428762271123;0.6917494025597547
3.290358198104573;-1.471817921893711;0.6908269319577519
3.363957327633621;-1.4351164666064473;0.7116523496580502
3.392781065391388;-1.460536120204067;0.7159380256834519
3.4033035717666196;-1.4639919052510424;0.7180316309475229
3.147171657082241;-1.4609233962035117;0.6553077624587426
3.1230338728422513;-1.4552601589262208;0.6493341104985945
3.1322273626598696;-1.4501045009213789;0.652184155792219
3.0491016796865065;-1.4647419027996307;0.6284230749824082
3.044883114003349;-1.4658208810033824;0.6271692194319073
3.0376740277382885;-1.4594388532733273;0.6257829378005584
2.972928721488471;-1.46327131220854;0.6074148675644474
2.9798565572874534;-1.4267898713075273;0.6121447581531548
3.571428571428568;-1.3749999999999996;0.7638883302289079
3.4999999999999973;-1.3749999999999998;0.748795462306642
2.9382236059174787;-1.4916029417564425;0.595410685324866
2.890025894624789;-1.4757907612842063;0.5826433957750425
2.8474877959089766;-1.476620412981224;0.5700288057477446
2.7011466860717723;-1.6000000000000003;0.5197404430781896
2.8153597877376875;-1.4805698774655636;0.5602741083107586
2.752984591902874;-1.4697091208415631;0.542371431492367
2.93939118029548;-1.460727088475117;0.5979370438998662
2.9074333427778782;-1.443858049803939;0.5899583809083898
2.627902592208565;-1.4707977652457185;0.5041096109452792
2.7237406010152783;-1.4670342839870563;0.5336958766849742
2.585222937719947;-1.4767529478682269;0.49063031647129035
2.482454559288061;-1.6;0.4537751777290101
2.5327317757403334;-1.4854081764550773;0.47402803706288027
2.9179457639401525;-1.4303320175799628;0.5940246400095546
2.9592452344248605;-1.4293511970278718;0.6060457856263006
3.2142857142857117;-1.3749999999999998;0.6809428859120019
3.142857142857141;-1.375;0.6620218659886389
3.428571428571426;-1.375;0.7329199268462645
2.9285714285714266;-1.3749999999999996;0.6016222257175061
2.264142524355746;-1.6000000000000005;0.3876742464789631
2.332465712308778;-1.4800937712724207;0.41227997040016795
2.313405551727848;-1.4781034985815202;0.40643446103850567
2.8306991313653285;-1.4544175605102643;0.5666506789176422
2.8800072614893093;-1.4499902372871545;0.5814853391903436
2.8974279488870454;-1.4303568539049378;0.5880428709680203
2.8549546556071337;-1.4303318038517436;0.5755213828003193
2.821729173289473;-1.430323739737985;0.5655876478368598
2.803261787681996;-1.457991899315751;0.5582058122602604
2.738649601622033;-1.4611793239271984;0.538563451741519
2.7826567726784894;-1.430645270708347;0.5538323924462183
2.6722162781904792;-1.4456260387119297;0.5192054890948559
2.7031612219400207;-1.4251673573163997;0.529917429886723
2.726603744086642;-1.458631821432719;0.5350478679957733
2.745816892587628;-1.4300242545330035;0.5426759910546423
2.731536846492213;-1.4646906190691769;0.5362064886696567
2.392398351214663;-1.4980090543260305;0.43005979203901257
2.4543445272672937;-1.4968543864920236;0.4492184574192607
2.238414557281009;-1.4718869844775802;0.3836424870694849
2.2332525854970435;-1.471539198880847;0.3820358853907029
2.8571428571428554;-1.3749999999999996;0.5803637006799746
2.621725043041497;-1.4381998158278027;0.5040156441580104
2.6539293981407974;-1.4198404116206889;0.515045954036222
2.626231481122182;-1.4148153475626537;0.5067281979501447
2.5524419808410634;-1.4433859713597452;0.48219685701140885
2.588171995308427;-1.418351469801482;0.49459311157667896
2.557250173813216;-1.419854613167766;0.4848641340772782
2.589674521484623;-1.4447098878787183;0.49363489482542217
2.5264280277018267;-1.419551207709885;0.4751745671547359
2.4496472874903237;-1.4442851740422333;0.45000250730404
2.48839759031622;-1.446459264773408;0.46195083296961664
2.467820720829147;-1.4292028977479267;0.45631576180441386
2.389700197692022;-1.4262495419577708;0.4319669345423155
2.3869441278612777;-1.4276268751928607;0.4310436483633137
2.381136781702533;-1.4303951649088504;0.4291232093190644
2.321207127861177;-1.4537491468567476;0.40961451612564526
2.253424065024075;-1.4632184258069598;0.38849010960668495
2.1352333697206625;-1.4879773744390894;0.3521626281681917
2.046241586129786;-1.6000000000000005;0.3237288211332913
2.2253055825215164;-1.4728619077890606;0.3795529754130565
2.104003185605983;-1.4857014023536133;0.3429470562154935
2.023120793064893;-1.4875000000000003;0.31924241815089305
1.9284691809600973;-1.4863600574322373;0.29258560876472045
1.8303588793028305;-1.6;0.2645267887880604
1.8076118138958341;-1.4829175166488051;0.2596209993067946
1.79398754566436;-1.4823322834095678;0.2560197636538809
1.8945493711084629;-1.4868449706769435;0.2829899194931521
2.2357063921251688;-1.4668053568191008;0.38292329996486163
2.252902949581954;-1.4303246642013348;0.3891974124168248
2.785714285714285;-1.3749999999999998;0.5586756925007262
2.7142857142857135;-1.3749999999999996;0.5366666881752972
2.6428571428571423;-1.3749999999999998;0.5143142404845342
2.181654407474599;-1.4310399314946827;0.3673969212654036
2.1816390179116123;-1.4310500237760533;0.36737796162758396
2.1816559321182742;-1.4310342708986166;0.36739968499610537
2.1132020549973554;-1.4474590656610333;0.34635410622565627
2.5714285714285703;-1.3749999999999998;0.49173682312579103
2.5;-1.3749999999999998;0.46904047637558793
2.0434247777306265;-1.4300257141591248;0.32598536928278266
1.9120117230338003;-1.4845598621149076;0.287918521301486
1.9004751112205;-1.458621295896362;0.28486277916076913
1.796427562546367;-1.4790759308080346;0.2566455233635484
1.8273336996368057;-1.4306044796375152;0.2650420576671914
1.7928285523257474;-1.47888069491675;0.25578435820653234
1.8036693687908052;-1.4304030885418912;0.25866914035619015
1.7912024668387379;-1.4822898704803444;0.25536825083211623
1.7880405048661903;-1.4845124582897427;0.2545039615100545
1.7109710618287544;-1.497371316416873;0.23475108074921702
1.61742198693533;-1.6000000000000003;0.21138764917926953
1.7888380507300405;-1.4786642217510868;0.2547582261692232
1.7784215476222724;-1.4301882214323856;0.2520159160517427
1.7176200003758515;-1.459409879511803;0.23637110620127025
1.7357224471178099;-1.4269325015074013;0.24085907814998478
1.4079650004604756;-1.6;0.16547009545254662
1.4905893118864826;-1.486417526270872;0.18290081176391823
1.4539759005877364;-1.4872517530999305;0.17486168817819447
1.5605954384322889;-1.4784222902475084;0.19851273180970833
0.8304036815678477;-1.5999999999999999;0.07219375890229215
0.9385072189235057;-1.4892411542428712;0.08543854660057211
1.0142256032660588;-1.6000000000000003;0.09676968311743295
0.9709940284997962;-1.4886908641663006;0.08983145844313173
0.8761266314693217;-1.4874517421611857;0.07713877808004706
0.8539626905197928;-1.4870084568253472;0.07423977516338633
0.7723446979267814;-1.4874999999999996;0.06451192600262684
0.6552576239794038;-1.6;0.0526241556714675
0.6692841906448204;-1.4911409622376128;0.05330108087984166
0.6559828441386408;-1.4869697927849692;0.05186363451078
0.6387744387942371;-1.4868913820311374;0.05016201116720304
0.4883051785204289;-1.5999999999999999;0.03674167239494096
0.5661818032288854;-1.4865606109246117;0.043147994609405514
0.5273955857373005;-1.4865832798616259;0.039565535594457024
0.42369896214735225;-1.486607660411051;0.030684178517032853
0.32467648371037944;-1.6;0.02327728027121852
0.4541772621241559;-1.486583732473393;0.033179151068002545
1.123884940691372;-1.4870150606702577;0.11304889479792947
1.2066633270927913;-1.6000000000000003;0.1274914126823119
1.1676351752685923;-1.4873221917320947;0.12016903599359093
1.0775813137732908;-1.4812628731016755;0.10554296369097078
1.0402835853873431;-1.4809713449183595;0.0997383632592851
1.3835680955273417;-1.4786851041514475;0.16015337337618868
1.3408612788822294;-1.482625636274829;0.151773673118496
1.230885673042689;-1.486142479558033;0.13117181284684407
1.2623184853299747;-1.4859140872404126;0.13685271149974415
1.291476777893843;-1.4883716076093836;0.14240428416241857
0.8985463933174835;-1.4393794562916045;0.07925577714527234
0.9553890617848653;-1.4541288173687763;0.0871077502820708
0.9677597108228675;-1.4304676456057726;0.0884177764211254
0.9946369021248451;-1.4526513071076632;0.09266247501675795
1.031846248779256;-1.4447907716009292;0.09794528720677148
1.0758639257276958;-1.4436716752465044;0.10462759516505227
1.2325239432702553;-1.4462127448305946;0.13087315898458132
1.2029607958140176;-1.4441379488852422;0.1256597372799971
1.159522686132961;-1.4505471748548135;0.11824134799056528
1.1075332996906457;-1.4458849305108408;0.10967345319546856
1.094159602925634;-1.427895219088483;0.1072163217668511
1.220188063788944;-1.4301037985339038;0.12839749669720024
1.785714285714285;-1.3749999999999998;0.2536389776752688
1.2828332388299872;-1.4497060777886812;0.14018618806382627
1.6086822255141866;-1.470527620744203;0.20963883732151017
1.6846595777903508;-1.4771622710101213;0.22818002238320287
1.3712295151343157;-1.456007414172841;0.15741560673813168
1.4191678390978286;-1.463249904788795;0.1673461570431353
1.5827872139100692;-1.4568223582495792;0.2034742770452394
1.4569302492631664;-1.4542581463791477;0.17515433338575756
1.4862387068685934;-1.4613393688104672;0.18170203936573634
1.348665080450462;-1.4506818311797596;0.15287562838000784
1.3676486634531895;-1.4358480711877148;0.15640387210853432
1.3276400420352874;-1.4308196606167551;0.14845479562381586
1.5331937415296701;-1.4452642551744197;0.19196156527346378
1.5287764350655473;-1.4306562140517762;0.1907790208391389
1.545033304744503;-1.4304574395804908;0.19450176710472936
1.5016429923365355;-1.4304747900786925;0.1847443376424287
1.3959145582213925;-1.439096586044906;0.16222723360883937
1.4412751139804807;-1.429957769251165;0.1714956707522203
0.8618210980094851;-1.4752692581970768;0.07512277617819717
0.6776302455532289;-1.4662105429327168;0.053866411029750025
0.8240822825867146;-1.4379690925876942;0.06987165542311063
0.7096072485046503;-1.4304212145829476;0.05668732190376767
0.6536697071498374;-1.4736258550390873;0.05148391602859274
0.640461507502626;-1.4406552487100237;0.049724875354597374
0.5437207716284842;-1.449426348269529;0.04060645372002592
0.4663377202764558;-1.4494297916427106;0.033822198127819364
0.5020503459680884;-1.4494234799229955;0.03691755129748705
0.5930120763767467;-1.4537137747872675;0.04525284147343604
0.6096126498811766;-1.430024389760175;0.04652840402572611
0.5616667629497414;-1.4303891726085198;0.04201129821844077
0.4880094310265125;-1.4302727537611948;0.03546442787741039
0.5354246725516311;-1.43027245131026;0.03961200761366958
0.3741481930011785;-1.4863255279060965;0.026660742293751382
0.2535839883586971;-1.4901351879536084;0.017557013487980194
0.28993189755862137;-1.4899701189400782;0.02024038732971355
0.19339962774233393;-1.476710604617971;0.013201141689398005
0.1731787791024535;-1.476034588812281;0.01176237162237954
0.09505003428651237;-1.4998187566756336;0.006465349031872761
0;-1.497141365645804;-9.160796089350344E-6
0.4725224100097781;-1.430605002386686;0.03414364785081875
0.39564038471940854;-1.4587847285597042;0.028126769696495198
0.4246731504265564;-1.4494269222639964;0.03037747426480423
0.4075875270029083;-1.4302918948504248;0.028796613826884202
0.4256464967696891;-1.4306052402413685;0.030247107083488527
0.3420660979566387;-1.4677568882970857;0.024006173193930027
0.36066715145381645;-1.447446498915839;0.02527886540522466
0.3028523394491919;-1.4496284690119947;0.020911132291474965
0.26111210133898566;-1.4631590696398213;0.017936199582849133
0.21062283614269883;-1.457734388073956;0.014316412524219807
0.24304408265693786;-1.430507102976885;0.016447578236680725
0.2662990476244515;-1.4304019989859753;0.018095777843366207
1.0771778552089128;-1.4289990507284225;0.10454529898924911
1.1615974472650772;-1.4299967478377877;0.11822155642403696
1.2348712885653854;-1.4301037397695735;0.13101530866246355
1.292737260344626;-1.4306044909386917;0.1416971896188287
1.3093798606386229;-1.466331184911309;0.1454350653068692
1.2857142857142856;-1.3749999999999996;0.13914288113359516
1.357142857142857;-1.3749999999999998;0.1530413649817295
1.4285714285714282;-1.375;0.16778800757136303
1.4999999999999996;-1.3749999999999998;0.18336841806410176
0.5714285714285712;-1.3749999999999998;0.0419677926819233
0.4999999999999998;-1.3749999999999998;0.03565201426744624
0.42857142857142844;-1.375;0.02975096288473933
0.20056030254617885;-1.430411959939978;0.01345775021220701
0.18441365311840263;-1.4554010100937218;0.012458154402718408
0.17131234045269272;-1.4306013667777373;0.011447491332067699
0.10012531368543515;-1.4855077310177374;0.006775887358914565
0.13039793958115725;-1.4308998741482961;0.008668001585539787
0.15505512316041542;-1.4569111597670004;0.010462790465622611
0.09759344763297263;-1.4358022135443922;0.006474775847901883
0.1127280937355072;-1.4304131771880018;0.007476058973213706
0.05658123336541042;-1.438574496154192;0.0037466863473191413
0.09127084998374255;-1.4918171955270916;0.006155579287142524
0.016428749890379745;-1.4371058017262208;0.0010847766838609253
0;-1.4248951820427247;1.3100405380702308E-5
0;-1.4508847906004534;-2.2769254751925896E-5
0.07616123921992476;-1.4864079024444363;0.005111743187614541
0.14285714285714315;-1.3749999999999998;0.009247791698411431
0.07142857142857172;-1.375;0.004587666949046847
0;-1.375;1.542604417181792E-5
0.21428571428571455;-1.3749999999999996;0.01404014962868604
9.882383655227692;1.4331180719700551;1.5796042045386542E-4
9.771108311727593;1.4300256635402409;4.0964715497173354E-4
9.714285714285714;1.3749999999999996;7.246396006362424E-4
9.73260531043111;1.4294789515062538;6.148563243923876E-4
9.905989707528844;1.4347982539708064;1.2004524201543905E-4
9.928571428571429;1.375;1.1305238834324882E-4
9.965720617530792;1.4338029514097697;5.070736613605151E-5
10;1.375;-8.210017639243006E-5
10;1.4258520316986694;-7.894754847569595E-6
9.642857142857142;1.3749999999999998;0.0011304043267655402
9.691890497527694;1.4294806654622543;7.792190591509334E-4
9.722340761424284;1.4528804407046885;6.985402917083349E-4
9.757974823043792;1.4505447058683223;5.469076147961095E-4
9.790100420888091;1.4645178599948432;3.9897634894955973E-4
9.770762511860356;1.4859982954168711;5.245699585155603E-4
9.641775722411175;1.4304426865746258;0.0011536103453488162
9.67658183699305;1.4673082516149747;9.967907461355743E-4
9.601727318327004;1.430818857218305;0.001412556070312496
9.571428571428573;1.375;0.0017719315038779724
9.650613511300378;1.4740671709153372;0.0011446380303170825
9.661589209925923;1.477787968670537;0.0011160957372010863
9.727663981536677;1.484335617687452;7.563071173504329E-4
9.669453423952083;1.4846035141779643;0.0011039274798050956
9.939430494733392;1.4697879206596518;1.4611026109369627E-4
9.895421238112432;1.4688679419809945;1.721573072440741E-4
9.85812230547902;1.459999285272735;2.3775223315016626E-4
9.858493846369328;1.4922426501952186;3.0484162920990415E-4
9.825863504235924;1.4425225022179662;2.7066042301621086E-4
9.805597340378148;1.4862709166467394;3.7651808315165717E-4
10;1.5073750328151108;-1.1702688704401358E-5
10;1.4529837672093264;-1.6744059946085555E-5
9.534360274145655;1.430817642375674;0.002091955020678477
9.58853585018128;1.430817642375674;0.0015906243049104922
9.4781452149508;1.430817660482139;0.0028920513080724075
9.429487413884528;1.43060644846609;0.003654641281781262
9.359581268663627;1.430107489597326;0.004931290013668355
9.357142857142858;1.375;0.005133034547193108
9.31781524573338;1.4192563541720111;0.005996161983486057
9.285714285714285;1.3749999999999998;0.006931981486856497
9.55535096828088;1.4649166444235169;0.001993786821179269
9.599670830138065;1.4485931550291173;0.0014864277176829491
9.577346756887799;1.4866352771772866;0.0017663945629243349
9.645085029795645;1.4851717341607178;0.0012511914942573293
9.391756141974424;1.4604700675538242;0.004427616617616248
9.41669667046049;1.466347065455845;0.003992771577050186
9.509469920445206;1.4485931752663106;0.0024863493378649982
9.474574717689901;1.4820324838836423;0.002995322365786298
9.458956098558968;1.4485927448168887;0.0031953645477557115
9.51436515655244;1.4866353078157941;0.0025826938026276523
9.435524493635599;1.4879074827246461;0.00368537406246742
9.402854643823641;1.4878754325001116;0.00434498051404351
9.142857142857142;1.3749999999999996;0.011773375980884904
9.081571461032695;1.4305598040765561;0.014243996030438952
9.071428571428571;1.3749999999999998;0.01504889047672009
9.294413523901673;1.4175045374719242;0.006573534609923076
9.235712521737936;1.4267663629730811;0.00832612219651765
9.214285714285715;1.3749999999999998;0.009161668635668719
9.11191237843801;1.430362800729199;0.012959051489446849
9.148905193114448;1.430362800729199;0.011256847845706592
9.207001244907143;1.4270154279917517;0.009313129992675603
9.224939363427252;1.4263387556516225;0.008715266738985912
9.345157031230192;1.4874018579203976;0.00566273803783588
9.318442716340392;1.4647781221093048;0.006084385259169438
9.309299010065757;1.4859900547130103;0.006401693197164346
9.293417791720618;1.469896428823901;0.006719014773001255
9.294709772355159;1.4858118247782761;0.0066963940572906154
9.220600479849205;1.4869826943330242;0.00918750117035705
9.22816609278528;1.4739713565743622;0.00881645165080063
9.192142585633452;1.469049925105589;0.009824227385270579
9.049462798410133;1.429810233460075;0.015844427083112483
8.999999999999998;1.3749999999999998;0.018790522248524157
8.937392121736117;1.4306052500540782;0.022265390364922838
8.88509653289158;1.4306971263632349;0.026063664449639177
8.823871455498772;1.430082829301881;0.030817413091643275
8.803466941308834;1.4304760749540055;0.03261093505361265
8.785714285714285;1.3749999999999998;0.03471144652365865
8.742264390041223;1.4301580455839176;0.038326860367757565
8.714285714285715;1.3749999999999998;0.04180602891077948
8.710076564956164;1.4289543586459406;0.041470745104362
9.127027043926145;1.4625069351692837;0.012347660868372226
9.099508544402925;1.464274757141089;0.013548441018918295
8.978593514928548;1.4589441605697955;0.019934825046002486
9.017844865770375;1.4722979531566298;0.017638123704233778
9.040667620403042;1.4684629989991276;0.016484450843896895
9.053691179590961;1.4880065245592586;0.016012705922208537
9.025987430078919;1.486942498350145;0.017319297222527445
9.10705322177116;1.4882615765148959;0.013225735759162804
9.208988065992138;1.4869119435682903;0.00947957441831994
9.136805791032277;1.488078750379786;0.012074459136048312
9.221461914544596;1.4353949449385426;0.00886766947365753
8.820732961980895;1.4570163704970782;0.031181406760130814
8.928428015230143;1.449425997998255;0.023002914874100295
9.000914739317716;1.4883652568112147;0.018786547362469513
8.927682029982321;1.4888595922354764;0.023126376518360102
8.7346809239951;1.4590705476933037;0.039047191525958855
8.788274284059884;1.4580215972785193;0.033969967444583554
8.664146165077364;1.4875000000000003;0.04682176773305032
8.83543871298957;1.4847304317745866;0.030075130734452844
8.898415464647847;1.4867343359612206;0.025266959407462618
8.881431174551714;1.4407539995980594;0.026327413213041412
8.7978859967575;1.4870936243614337;0.03326424790202118
8.753644174465176;1.4897753170101948;0.03700482321134203
8.238964058346326;1.4281843367876812;0.11756360910413854
8.214285714285714;1.3749999999999998;0.12421079918130395
8.204821265155445;1.42733215311888;0.12520096010485546
8.142857142857142;1.3749999999999998;0.1415201583106267
8.270500982577902;1.430574829614427;0.11040249605154624
8.071428571428573;1.3749999999999996;0.16039094165272694
8.126357500595084;1.4310062372142625;0.14437464670553682
8.165001542667783;1.4302219802819227;0.13511972046042314
8.077676508160389;1.4308017923271477;0.15777111703765453
8.058403031516544;1.4308200890666845;0.16275340487851378
8.000000000000002;1.3749999999999998;0.18053822541729403
8.55169701679194;1.461152740289516;0.060906334255551066
8.574764867676524;1.4890558263837113;0.05749320634516262
8.545491879722185;1.4882458696589982;0.06198785976223804
8.481336207833545;1.4419867138581974;0.0712811771943891
8.006058714202705;1.4297465767450386;0.17771433474296888
7.971298454594267;1.4300263199666754;0.1879440918068648
7.889924379612835;1.4309260820905978;0.21328146576965695
7.838654328407768;1.4296178830797313;0.2297598786357992
7.642857142857145;1.375;0.2979573233390518
7.580311010183379;1.4306052729505476;0.31952178830199723
7.571428571428576;1.3749999999999998;0.32324894519042247
7.723526066306186;1.4305662213907022;0.2688765712219661
7.666667952840339;1.4310780727868126;0.28891539293162877
7.628287089437245;1.4309634546446879;0.3024208018818829
7.650303815749637;1.4310320696485823;0.2946977197530315
7.986360824245302;1.4494245053548007;0.1832042864644492
8.047223965620217;1.4419864072698902;0.165782690017835
8.46889494409013;1.4866399851216978;0.07318963797878816
8.457424439777734;1.4468794033841124;0.07521304336240171
8.433934976156547;1.4865361600325113;0.07878183772484952
8.398327524416029;1.44038411905115;0.08542693136414871
8.361379238447151;1.4752003885365363;0.09195914122764098
8.376821043525192;1.4868788539806226;0.0893299903872229
8.322771423587218;1.4390767915386447;0.09972047359880062
8.351251630356694;1.4883229119056018;0.09392842294359932
8.17908726936806;1.4589812403848381;0.13137563097054347
8.139138500855406;1.4707647520507463;0.14100390226325593
8.16609251857589;1.4977787380198375;0.13423098938382616
8.26365259466835;1.4789866239464775;0.11176943010202293
8.27036221281027;1.4913425188044873;0.11041536656514397
8.229896056873972;1.4952068107794894;0.1193706947857025
8.244949808813656;1.4730594482367958;0.11581808565858749
8.024478601527893;1.4885974612965538;0.17182265610500908
8.25348904713061;1.4913079194515513;0.11370988788123639
8.072804387841558;1.491405239794599;0.15823628969824602
8.10548783769417;1.4624031086863276;0.14976153270209613
8.06991757307219;1.4508776550189801;0.159556656888355
8.112816654864703;1.498353549580092;0.14786046465430266
7.889888637439787;1.4383669193375357;0.2132067700833155
7.915634673413203;1.4866468669107007;0.20450849176635186
7.951589119864595;1.458733447902416;0.1936158660072051
7.959326038094961;1.4868787050142789;0.1910459106721335
7.858951781551468;1.4810670241119803;0.22272610634738807
7.84470684437248;1.454046564322784;0.2276585298369997
7.142857142857145;1.3749999999999996;0.4648763347610061
7.096680697783949;1.4306359742386165;0.47762363047342155
7.071428571428573;1.3749999999999998;0.48475395193924276
7.544423646018904;1.430566249833191;0.33230843962336565
7.5000000000000036;1.375;0.3485240206965997
7.500058165257686;1.4305438840803002;0.34795243529496006
7.455752694964509;1.430572316535558;0.36351695510638404
7.4285714285714315;1.3749999999999998;0.3734783337590423
7.357142857142859;1.3749999999999998;0.39781432095278646
7.419596724469091;1.4306052729505474;0.3761557844255677
7.141685133029259;1.4305748731610675;0.46493628900928663
7.214285714285718;1.375;0.4437041614146423
7.277260601463496;1.430565789143595;0.4237786265892065
7.285714285714287;1.375;0.42132025670189677
7.33389215451982;1.4310780727868122;0.40494841216118305
7.371983074497274;1.4309634546446877;0.39226279273863224
7.350133831553864;1.4310326638584734;0.39968279517839206
7.176040033285805;1.4280071997917567;0.4548605620807133
7.234535802387047;1.427628650891327;0.4370072891088705
7.201862880057339;1.427004779788327;0.4472696281568662
7.548534797265871;1.4867523290389384;0.3301572853770281
7.536765605036026;1.459653531543452;0.33463657752425313
7.5713670611968835;1.4494269092893752;0.32247573275181074
7.639936466323336;1.444217316157121;0.29814333004650684
7.57907829683093;1.486855487793504;0.3190048495827568
7.592996649609206;1.4669875965641697;0.314379398072388
7.689852828885861;1.4536837181367823;0.28036654280440554
7.6297492656099735;1.4799667976709971;0.30122522445087735
7.6571962048171365;1.4376298531380014;0.29216846714890216
7.6705911116286;1.4755173239468191;0.2868505578379963
7.110664797513982;1.4481914528108564;0.4733026227833059
7.149311834354581;1.4547451994852787;0.4623057103206209
6.989157119941478;1.425509863189587;0.5059692066576373
6.959660399038794;1.438598282457309;0.5126533992992148
7.000000000000002;1.3749999999999998;0.5033499723262994
7.023486463227627;1.4314421879651538;0.4971453879790026
7.07076543697743;1.4320252989516842;0.48447491768539114
6.903178631387841;1.4344485845368142;0.5254946250415473
6.818064390753075;1.4295731190758376;0.5437642139195251
6.7857142857142865;1.3749999999999996;0.5502490321197115
6.7567830199644305;1.4297340685161521;0.5551131222774767
6.727588868285033;1.4300440087053246;0.560571978869851
7.1300209880807;1.476725298052557;0.46717713536490957
7.151040872478043;1.4761067920769466;0.46131247927061664
7.034643240563033;1.458321272274444;0.49382330275027564
6.884507174244637;1.4385405450471296;0.529668489912302
7.045385930411969;1.488597080656974;0.49019097282487334
7.077749134037585;1.4889277994574242;0.4818267392422306
7.078927619955284;1.44933952534317;0.48207509758399175
7.499907734652469;1.4870701819670316;0.347010572065449
7.463296446517203;1.4595791226056805;0.36040205479185616
7.428509918339742;1.4494269092893757;0.3726514324295363
7.3183916861044604;1.468463454644688;0.40956399779260266
7.451502093399084;1.4867578544660607;0.3640669772712125
7.421128124113476;1.486860588931922;0.3748731612498115
7.407376829023246;1.4670884969373765;0.3799438933066682
7.360637325795743;1.4442936277405989;0.39588617848966434
7.362793922184245;1.4870578938353511;0.39426865692856133
7.2044253443642905;1.4627766169183518;0.44562716806316804
7.246028415004416;1.4849032325546039;0.4326596830939074
7.231305803243102;1.4711580976042828;0.4373867181733191
7.220042192885071;1.4850412615973332;0.44047094219897087
7.252980713637326;1.4656500303500297;0.430774778738299
7.295588073148263;1.4861689286945563;0.41645533289571723
7.343368165173503;1.438076705997962;0.40179905496408097
7.332834852415655;1.4863105738397655;0.40450485212451853
6.6625739103496215;1.4305173977149332;0.5710185488265982
6.583050320404977;1.4308201819670314;0.5831909022287962
6.700216772741469;1.4801806794309769;0.5635192845941603
6.71081631116294;1.4718824614521333;0.5618052224517533
6.792894494923193;1.4671568266628459;0.5473367693157408
6.761166585741286;1.46937709093163;0.5534237747751315
6.775917530143923;1.4857936336619089;0.550442608506139
6.789567631228196;1.4858379254759553;0.5471660911390437
6.712696354929195;1.485791592796954;0.5608176865936387
6.387301995363721;1.4308200890666845;0.6061209675964156
6.378116880085919;1.4306971497299004;0.6067524857142064
6.705121443965424;1.4857018136420324;0.5622378389834136
6.960470906654168;1.4920356762331852;0.5105875632403514
6.9677941905624285;1.4929002781558547;0.5093210897697942
6.973712648650929;1.5000104350388679;0.5076392260476
6.9607497051717555;1.501446383223487;0.5095939931237257
6.835067149677245;1.4445539987474818;0.5399757615337497
6.858149802596684;1.4854113305544883;0.5344925071846516
6.510682165860239;1.4875000000000003;0.5905631594100353
6.4004340485389735;1.4471837688685225;0.6043155023396805
6.424046746937479;1.486555601996514;0.6007738869189914
6.137155026678788;1.4308201819670319;0.6265148041541677
6.250848831356961;1.4484974114920206;0.6180722952312053
6.205743939414323;1.4420613257725323;0.6214667798453111
6.173450147548957;1.4482642251026752;0.623445968374476
6.16098206133754;1.4783978613553042;0.62324611352195
6.112715544850889;1.443168481306115;0.627753851105934
6.213211573765305;1.4635355970109465;0.6200957116114759
6.3761890582712955;1.4419864072698905;0.6068269104971834
6.3333341944764765;1.4419864072698905;0.6109911523491431
6.388885400351054;1.4866400542442841;0.6041179897870468
6.243880456942289;1.4631869513596667;0.618216190674536
6.032848154146795;1.4305778408301137;0.63246502813968
6.283707843827884;1.4865786233528016;0.6139320277638631
6.284132141834328;1.4629833287314233;0.614485945236384
6.317463159426729;1.4866400542442841;0.6105711425027481
5.574084965560963;1.430605250030632;0.64833830451162
5.571428571428576;1.3749999999999996;0.6501660307215134
5.61826297224732;1.4324150748491509;0.6474768101358902
5.7506428277453345;1.4296640071440478;0.6441391167811993
5.727254184987401;1.4292192738098375;0.6448111716359677
5.956560233650082;1.4559303615590076;0.6354795677638794
6.014147857649035;1.4408641657417722;0.6332419943597161
6.034959078411058;1.442097477379844;0.6320669911088966
6.0940471459154315;1.4504109868420854;0.6285076843265202
6.071653797832955;1.4950133151642722;0.6281011167309484
6.131190645646171;1.4874607039693266;0.6246221534205729
5.803892319341086;1.4790404266914678;0.6402762957153433
5.808498759603137;1.4801778316018819;0.639899556293183
5.875926313463145;1.4744337471744307;0.6381390359627923
5.805081205548802;1.482742138205303;0.6397901529585275
5.28571428571429;1.3749999999999996;0.654258465209446
5.223101120569645;1.430571823870316;0.6529631320729645
5.564637544626114;1.4303429023431893;0.6485041625933561
5.500000000000004;1.375;0.651525738259668
5.5496950886220215;1.4303169359361316;0.6488468116720214
5.495265176233481;1.4302113114811907;0.649880747420806
5.357142857142861;1.3749999999999998;0.6535236756483336
5.404274527006727;1.430635950851404;0.651146715296349
5.4285714285714315;1.3749999999999998;0.6526241047046994
5.35904577778043;1.430567616571663;0.6516834024904357
5.425441620736239;1.430605250030632;0.6508034841272627
5.478990744800993;1.4305301725341704;0.6500939137189115
5.32385702953898;1.4281988183232142;0.6521340417461244
5.292355389399137;1.4271806601993255;0.6524836901276123
5.263466943583632;1.4279943180256587;0.6526130328303379
6.035275697600467;1.491326472273002;0.6300468856452974
5.965885415975233;1.482894370028011;0.6339148124696777
5.901391518966357;1.4399580562682008;0.6383749706094928
5.888813196009478;1.4947837030663211;0.6368272666509444
5.810877115431783;1.4835012351321624;0.6397234870619142
5.930280787968515;1.48590577702195;0.6352466312034919
5.806955506515508;1.4830083208473657;0.6396673248715911
5.17217098730377;1.4204677967384114;0.6534074219451937
5.088701296518085;1.4302252290986799;0.653533155188822
5.0714285714285765;1.3749999999999998;0.6553591451721807
5.389699470736674;1.4485398864796584;0.6505673243683042
5.351471925502116;1.4551574406336907;0.6507264600331801
5.3705393980566045;1.4765295350045289;0.6495049767929084
5.722852837485464;1.4505118934625902;0.6441160879328883
5.79907338593186;1.4832943716589015;0.6401510343242527
5.71083581985431;1.4917128313709642;0.6428969110942961
5.614160060631686;1.4604162389117719;0.6463914380658158
5.574818045336621;1.446173351881336;0.6476574313915447
5.533855883166444;1.4596076280024175;0.6479511606316304
5.492744200470021;1.4596076280024173;0.6486085789596475
5.576663560074254;1.4841739130724987;0.6461215114771158
5.663794210517366;1.4508224035883837;0.6455233936346325
5.6292257605373734;1.4818738682966468;0.6449118798440155
5.674141809036201;1.484006562519305;0.6437648588706708
4.928571428571432;1.3749999999999996;0.6553696648484675
5.00381970810319;1.4294473597229862;0.6537361325567075
5.000000000000005;1.3749999999999998;0.6553669826708699
5.052840121552302;1.4301386092630244;0.6534583720670915
4.947330392502738;1.4301386058656969;0.6534427735733206
4.857142857142862;1.375;0.6551777510302754
4.904268541340652;1.430635966998875;0.65342367095575
4.865438898899971;1.4304413355744605;0.6533811183023062
4.919642857142913;1.4306052658554558;0.6534154860394599
5.349002919945963;1.4771087560742253;0.6496835101846223
5.264183147054155;1.472057128247393;0.6507010444125872
5.296384439889627;1.4629186241614294;0.6508135073174114
5.245851576361934;1.4644218454899995;0.6512303962112658
5.27641232651998;1.4873216227064605;0.6497839935882601
5.17126988397237;1.4332573542914977;0.6528977157822259
5.119225139424213;1.456535866332206;0.6522138446344801
5.154369936983984;1.470530402196894;0.6514391651643394
5.205387194492133;1.4849430054467188;0.6504305733510902
5.1829125256519974;1.4656759088804807;0.6515321886059628
5.167391497342796;1.4835512294734388;0.6507675607087927
5.253330835539277;1.4856095816880834;0.650267872027302
5.5441857963662535;1.4854226229623813;0.6465492068582986
5.490530352466958;1.4854226229623815;0.6474544573171211
5.465203358390724;1.4556554588939847;0.6491682254598296
5.422363970296624;1.4535145234888143;0.649894756804384
5.450986083117423;1.488609813347673;0.6477478126087585
5.423849360044153;1.4888791438590636;0.6484430777684344
4.785519034913408;1.4303645460886263;0.6529858181608156
4.823647758838749;1.429967713350968;0.6531224134531894
5.071429540238116;1.449424822053976;0.652666841819848
5.031410913748877;1.4592777795580232;0.6522946161263833
4.664435466580015;1.43052872749078;0.6520427357097046
4.5000000000000036;1.3749999999999998;0.6515159427002241
4.5636399356850035;1.430227558681651;0.6508909968384522
4.434843129911675;1.4306052729505476;0.6486908294458001
4.428571428571432;1.375;0.6501004521102918
4.35714285714286;1.375;0.6486641041703312
5.041444526353421;1.4861986962182976;0.6510312936407507
5.071384256727804;1.4865979733619152;0.6510967181683904
5.13863135331848;1.484939391784519;0.6507231323414985
4.888201382476298;1.459754884613265;0.6521414151974094
4.86014406293363;1.4869105187613592;0.6506005215190781
4.845132447159649;1.4734467474477047;0.6513026508105566
4.817973183281367;1.468463313449446;0.6513902674467675
4.654717954315016;1.4590072464779713;0.6506167088847714
4.832565430297818;1.486946449555322;0.6505801511181052
4.928624193444701;1.4865974916779936;0.6510774158466253
4.976145017475536;1.4592787978597899;0.6522998181380676
4.968525359174779;1.486198777408361;0.6509529317495438
4.928571297603437;1.4494266268988913;0.6526083570659453
4.285714285714287;1.3749999999999996;0.6468043164398315
4.25596753476233;1.4305608346055823;0.6442776003929641
4.274128844197388;1.4306052729505478;0.6447923111837424
4.642953319061058;1.4827308357172877;0.6494360282052443
4.6105146628238725;1.4376554759342444;0.6510097142726976
4.476505450717775;1.4494269092893755;0.6485530382723466
4.522294066034807;1.4503597309335479;0.6492312355015984
4.497723570787985;1.4521508853856857;0.6487463190832985
4.58784187555525;1.4937381449634146;0.6482732711480405
4.575853070184791;1.4781116048852214;0.6486856158483721
4.4976480842731545;1.4680620548791903;0.648097393103734
4.547366026993733;1.4929116616629612;0.6474919977957481
4.337528073730396;1.4539372343939811;0.6454117751837936
4.350298141527431;1.4547712778961244;0.6458265644146809
4.377968544306526;1.4486265808120296;0.6466120463876163
4.457935440156599;1.4709373508194648;0.6473079285298768
4.425028935120327;1.4494269092893757;0.6475493858029318
4.416877892597114;1.489376802888286;0.6458752720823927
4.362472782463946;1.4637541539383676;0.6456142366154414
4.195723938846759;1.4874999999999998;0.6397518192659679
4.0341872398016045;1.4300829124720926;0.6361507330641538
3.89855925903554;1.4306052729505474;0.6289128909983716
3.8571428571428603;1.3749999999999996;0.6274646531814605
3.8628449733212538;1.4306052729505474;0.6264383517517574
3.972962362404163;1.4306971497299006;0.6329682061176971
3.8214545478183606;1.4303235706486328;0.6239069759914936
4.044369929845182;1.4561337883534111;0.6354677701841174
4.124300399406631;1.4751899157894912;0.6380566601551354
4.308437059770288;1.4867244438256808;0.6436339792482328
4.282171792263183;1.4494269092893757;0.6442578204298937
4.338144753198121;1.4639595856995569;0.6450497053090885
4.111667801194718;1.495918949680037;0.6367164817034401
4.073095422589609;1.4886445105472168;0.6352285014587253
4.098728915420731;1.4402827630694908;0.6383350822466413
3.97980126477502;1.4419864072698907;0.6328533743587055
4.0347067198351505;1.4851083705899983;0.6337875089718409
3.6796866024049133;1.4294149630168949;0.6122831219119761
3.6732999988052617;1.429499550210591;0.6119191987006846
3.5670462014373365;1.4294251515716598;0.6015120710618028
3.543053860369731;1.4294692031942062;0.5988237767793453
3.2142857142857175;1.3749999999999998;0.5501696125275366
3.276839490341526;1.4272902386636075;0.5612972700133526
3.2857142857142887;1.3749999999999998;0.5631189263311747
3.4716368304786656;1.4298987151519587;0.5899504115219446
3.3187185493700455;1.4268990580011058;0.568126502118045
3.3571428571428603;1.3749999999999998;0.5747358890255185
3.3538661727682793;1.4303036964392688;0.5737094562465318
3.3992081547126283;1.4307467685146933;0.5802948259280979
3.421203068687796;1.426117976161448;0.5835193473106637
3.9248214489093276;1.4607034445501077;0.6292473820464235
3.9582673088455573;1.491028155380719;0.6296758076015658
3.7906753900986105;1.4626886953470883;0.6204802774437098
3.931209070867215;1.494179321132877;0.6283552316326629
3.9640282537495874;1.444597297794648;0.631898917735723
3.816928213160981;1.4822543873873866;0.621343360585531
3.794072688773337;1.4829198281131801;0.6198426516489047
3.8578108316744624;1.4725422633458976;0.624557689062451
3.8638558491929573;1.4765198359028018;0.6247784318647378
3.866031808236192;1.4704275884167703;0.6251618521418714
3.87183306592786;1.477971077940266;0.6251592364157833
3.7550253596194083;1.4853773626277338;0.6167047649652782
3.7386971584095523;1.4512082783167268;0.6167766663036331
3.6837139619559047;1.4413569225655245;0.6124562714101212
3.7203576625946173;1.4915410702203702;0.6140808195894949
3.6616247242859554;1.4397691106768618;0.6106763301558484
3.6064749217205723;1.448136076459749;0.6048952743118282
3.5775491118671567;1.4570493662265567;0.6017601444988714
3.524426395233448;1.4762661358292415;0.594853524108378
3.513911391706537;1.4672937108435522;0.5940150679457672
3.423333347535647;1.443750986216922;0.5834103411823282
3.1881123227242174;1.4298995805352845;0.5449902143158432
3.2432170172687664;1.4297340657325912;0.5549832763047329
3.010180164775884;1.4286405269618294;0.5057022079005782
3.0000000000000027;1.3749999999999998;0.503384182089178
2.7857142857142883;1.3749999999999998;0.4436809721684005
2.722739398593418;1.4305657889715377;0.4237668902204117
2.7142857142857157;1.375;0.4213106021429606
2.7617774322982966;1.430364603999035;0.435801025201069
2.794594091378631;1.4303110992695292;0.4461391591254358
2.8218979799004504;1.430460632718225;0.4541927626888083
2.8571428571428585;1.3749999999999998;0.464872763528118
2.9244032435824665;1.4306052729505474;0.4832651861130588
2.928571428571431;1.375;0.4846880350997935
2.977943754670298;1.4303525963581367;0.4974179963247736
2.9033193022160897;1.4306359742386165;0.47752745395515106
2.8583148686612843;1.430574872917559;0.46492403553619555
3.3637819497289696;1.4689152717833283;0.5739372036035976
3.397796642175895;1.463544520491108;0.5789733138017559
3.3041640611499488;1.469663506581398;0.5643703422912245
3.3223399326155394;1.480884234588697;0.5668804142601249
3.314989645807148;1.4703668030436035;0.5661502826327859
3.306636133944697;1.4768039801411628;0.5644399309800899
3.300018739114495;1.476749908572797;0.5633067783518151
3.220030881955617;1.4843952892927177;0.5497559901048202
3.241090001846856;1.4625437341990501;0.5539329569327693
3.2830339774785617;1.478373343921322;0.560594061584429
3.2051945551663423;1.4646625355632867;0.5470234376104589
3.203162405861768;1.4847048268595584;0.5457471104295247
3.1158577142364563;1.43794503450166;0.5295659637735917
3.096684142404622;1.4392600392020305;0.5252291679198924
3.034426370404907;1.452584148146345;0.5111372306146531
3.695383740601465;1.489131959338454;0.6116044204089552
3.6140134766702037;1.4868046854875838;0.6043699164116217
3.5881370923972735;1.4909688710866225;0.6018249791350399
3.506627181673982;1.4746488537145754;0.5926718714219898
3.4716304307786436;1.4299139709506095;0.5900352934121005
3.449057378107044;1.4751129663422717;0.5863583274371607
3.4012274316942146;1.4925703331924152;0.5785798393244537
3.5117853466306173;1.4750208628629764;0.5933516409829442
3.3783487462440123;1.4972932409405402;0.5754195751241066
3.144566938472045;1.4857800274839852;0.534907183382267
3.167806530409936;1.4488533516559903;0.5404151953427008
3.0254322729981795;1.48123988214921;0.5078318818308054
3.006726866025426;1.4688018396850753;0.503730803625916
2.6661078454802154;1.4310780727868124;0.4049471072096977
2.6498832673592085;1.4310326803336335;0.39970372042788854
2.6428571428571432;1.3749999999999998;0.39782868304103514
2.349696756715411;1.4310321658969174;0.294763218215859
2.3333320471596837;1.4310780727868124;0.28899787042011643
2.357142857142857;1.3749999999999998;0.2980332201322329
2.3717129105627817;1.4309634546446874;0.30249957293151014
2.419688989816654;1.4306052729505474;0.31959815363382543
2.4285714285714284;1.375;0.3232851698625513
2.6280169255027594;1.4309634546446877;0.39229023367992777
2.487383178639234;1.4299512985708787;0.3436762095510113
2.5;1.3749999999999998;0.34853789195808915
2.4458837338465615;1.4301928016177161;0.32882786979858536
2.5485579051574097;1.4305844686003155;0.36498949295412364
2.580403275530939;1.4306052729505474;0.3762065829728292
2.5714285714285725;1.3749999999999998;0.3734226912911254
2.6566007825717737;1.4384527478738947;0.40179970015086963
2.681608313895597;1.4684634546446877;0.4095542793139728
2.667105257313871;1.4869506568119797;0.40447970507965325
2.965425088436303;1.462007109465921;0.4936148340538309
2.9936935384510326;1.4886262226211233;0.5000144358714105
2.747054464068478;1.4650459928861264;0.4307736818149115
2.703573876064792;1.4861807715967532;0.41618109138874376
2.7694988122884436;1.4706498292587984;0.4376218340379038
2.7969518101790225;1.4621448668905483;0.4460197869247067
2.754271586564684;1.4848780879541403;0.432714654882429
2.9518638510676407;1.492125418738353;0.48919885161119847
2.9186287434631875;1.4505364459981713;0.481320450149763
2.917658901292751;1.492975078532594;0.48045511505611654
2.7811503390462264;1.485022307440298;0.4407989932568923
2.8700810828293526;1.4764543854962244;0.4671972091018214
2.889285106495282;1.448191471509316;0.47324670709173366
2.8509282329191867;1.4546928541756992;0.4623506259535802
2.8492803338070374;1.4758245877953367;0.461383591205404
2.2764740742208316;1.43056652186399;0.268994367247542
2.164678783849344;1.4232938735677203;0.23111794418404577
2.1100769230668526;1.4309262122468767;0.21336747494308225
2.310470654869185;1.4538852891915242;0.2805799480362138
2.343875808636021;1.4384084402614636;0.292622634887599
2.33263827464127;1.477625493349482;0.28807122345331376
2.159634402175201;1.4545631369576846;0.22922987149890509
2.4286329388031573;1.4494269092893752;0.32252126267903375
2.4632421922760344;1.4596415656130695;0.3346498762773409
2.5927719856202542;1.4670913164266954;0.3799903513571693
2.639414558129581;1.444295767244424;0.3959130913368972
2.637290149472494;1.4870579763064096;0.39430587372509807
2.4514682482647974;1.4867532220544828;0.33014018173432413
2.3600747154441004;1.4442295654911999;0.2982373895012097
2.420908111858003;1.4868563123011098;0.3191345668428823
2.3706170467500347;1.4801783227840417;0.30141830664017216
2.406998072432312;1.4670038368772138;0.3144538359221889
2.5486435192972783;1.4867580080836404;0.36419525926956836
2.5714900816602997;1.4494269092893755;0.37267527645707094
2.5790001258185113;1.486860730739758;0.3748219405479131
2.5000922653475923;1.4870701819670316;0.34711155099418395
2.5215402649559855;1.4566693428359276;0.3552277235182037
2.0495395497203273;1.430137936476935;0.19436065872151181
2.0201710556781736;1.4304761036903793;0.18565417376292032
2;1.3749999999999998;0.18062070146610645
1.9843745475721795;1.430540691754405;0.17489284122004603
1.928571428571429;1.375;0.16042204408455346
1.9485818458385924;1.4306052729505476;0.16504421089543192
1.9247431825631174;1.4302366013808432;0.1583460385168669
1.8571428571428579;1.3749999999999996;0.1416048369254169
1.9008576049621695;1.4306052729505474;0.15191695562311325
2.1103694948054765;1.4373803645776912;0.21338713414520472
2.1495242182696166;1.4714750420286793;0.22572706590549996
1.8651433192478837;1.4306052729505474;0.14258982956165353
1.8213172035014635;1.4306052729505474;0.13165308281401927
2.079798534255698;1.487617512092668;0.20315741908541027
2.050416850570667;1.4648999105079494;0.19431387278531279
2.025177179458097;1.464947390244911;0.18682659303172922
2.044778561632313;1.4890236685953444;0.19241030867304348
1.590724279220734;1.4303627852304421;0.08351722712667019
1.5714285714285718;1.3749999999999998;0.08108809516311528
1.9647112823297994;1.4587820326682692;0.16917063176958572
1.9348827239200266;1.4588377274587896;0.16081573913580596
1.9689110081300072;1.4866400542442846;0.17036784500457547
1.8663502989188023;1.4675555387228052;0.14262607238917074
1.8514338448043444;1.4634015982928883;0.13909516496610275
1.8749694546197184;1.4747073115506082;0.1448243994215968
1.9413617670743448;1.4911467880970126;0.16213802949510384
1.7117029959976233;1.444354458394623;0.10693358548256238
1.6608257819716226;1.4471282351456352;0.09632765922808628
1.6417794285397247;1.4775327621421563;0.09294393945355424
1.6147545749409205;1.4670058331370184;0.08794366105377446
1.864290766535788;1.473418949649004;0.1421805526673694
1.8587572670617962;1.4735587457908539;0.1409816820914138
1.7399026981967567;1.4699335699994902;0.11268274795004707
1.688726378485299;1.463441341514802;0.10165508413032975
1.7320191793068713;1.4876882560109845;0.11095561228336004
1.8021290838833002;1.4494230319670751;0.12691219869507522
1.7800588287864187;1.4915371332532503;0.12152787310655963
1.7510998951393686;1.4909382686603678;0.11483835422051324
1.285714285714286;1.3749999999999996;0.041872466712578715
1.2245916185651382;1.4305095490598183;0.03521806374444864
1.2142857142857144;1.375;0.0348592948747258
1.2874407903493743;1.430520554073563;0.041232776511046204
1.2505012271185563;1.430601985938368;0.03788912742430241
1.4678825860977827;1.4302673981903558;0.06390146897183485
1.5000000000000004;1.3749999999999998;0.06932694145412484
1.5001910856695346;1.4299654155408386;0.06857256244379754
1.5691257711087292;1.4306052729505474;0.07981932071120783
1.5255147624867471;1.4303196808688274;0.07247916791067618
1.4432379131991306;1.4304895634129948;0.06033591719649578
1.188272501477912;1.4305279662725132;0.03196621400970075
1.142857142857143;1.375;0.028731975811264947
1.6332218352745804;1.483706435071778;0.09139748316713896
1.4871766879339061;1.4569106952242616;0.06653732066307191
1.6266673936194767;1.4833452268993677;0.09020990943383157
1.142904016563661;1.4304930164940552;0.02831848956232345
1.0981444064078554;1.4305522536794977;0.02492417216337706
1.0714285714285712;1.3749999999999998;0.023450763934289617
0.9999999999999998;1.3749999999999998;0.018908175821639617
1.0626078782638921;1.4306052729505474;0.02242213852222778
1.0142700148495276;1.4309634546446874;0.019551315391008812
0.9920843273103899;1.4310306888035649;0.018134520015741538
1.5589875362786636;1.4871780035528614;0.07747889959532342
1.533068738382944;1.4652425684348538;0.07363710505550831
1.5177369672918828;1.4862244111633054;0.0714191071699776
1.5683581710021148;1.4494269092893752;0.07951535998679542
1.3358538349226459;1.4874999999999998;0.04700910575399415
1.173030352000863;1.4522997140559721;0.030641127009699773
1.2117031318367617;1.4456482077672301;0.03413085586887754
1.2104032245247898;1.4812080102787004;0.03414966125625753
1.2378315226081682;1.4487917990581507;0.036575260931446044
1.2712111184612147;1.4622473509361242;0.03970063823941102
1.2500295125455612;1.4870199036127545;0.03752629253802303
1.419074082608613;1.4854891930522378;0.05662023644638706
1.4065397215049895;1.4721357909019415;0.05510744027732178
1.4406143342827904;1.45383587919296;0.0599963986517712
1.4454329399075647;1.485888070125851;0.06104990135762589
1.4839996748416198;1.4869058086659583;0.06597510698781467
1.1805579187910755;1.4821505397014896;0.03131672698381619
0.9268278860333277;1.4303628063081149;0.014667384839091375
0.9755997241180364;1.4310780727868124;0.017376150722892624
0.9593328735300612;1.4684634546446877;0.016597768793055533
0.9862378081986433;1.4724149786522842;0.018023028625675928
0.9750650249005127;1.4787490467353714;0.017664468692968966
1.1260162410397083;1.4853519461162845;0.027358142589171464
1.1038645385894077;1.4662028217256273;0.025439123785550254
1.0737313494311855;1.4548486795788793;0.023357608945355515
1.093865722096158;1.4895898279342803;0.024778289033156143
1.0675467935217662;1.4888485276484342;0.02290682077185705
1.0036246620131792;1.4870480936290442;0.019154767561888605
1.0022335836010603;1.4440461023813986;0.01882115822111783
1.0495079212299512;1.4667588175512627;0.02154227735146211
0.9844024981169073;1.486982858049298;0.018214360853703947
0.8017781313785364;1.4303683703171561;0.009467113040648593
0.7520611037117834;1.430925488235633;0.007973162864659012
0.5000000000000003;1.3749999999999996;0.002644463006417427
0.543557149708285;1.430605257093915;0.0031838766942693616
0.5714285714285716;1.3749999999999998;0.0037562651142591663
0.598921261928935;1.430891814781591;0.004227967937364674
0.6195984201957048;1.4285172714591443;0.00457982472383113
0.5078436723374681;1.430605249880429;0.0027141184368911346
0.47214185514534535;1.4301454440848567;0.0022133567155787496
0.6827533790759138;1.4314995036915257;0.006118640657151018
0.57315859285697;1.4620779564106239;0.003779224289538244
0.5242945377990093;1.475000485188695;0.0030463707483266577
0.5171473067951795;1.4676138712505211;0.0029659222774879
0.5090309210688405;1.4678227044190617;0.002852379632399079
0.5138853485075927;1.4734494520284462;0.0030147263199111585
0.5175529847606697;1.473043914264414;0.0030312805705317897
0.699920370733965;1.4460321796774434;0.006571110040047112
0.797435374839599;1.4556478441068856;0.00950960167849648
0.9739289672034159;1.4869432995044867;0.017616500748723164
0.3956288188800124;1.4484332194958551;0.0014892500484816492
0.21977802729647433;1.4381017253210584;4.3436051404125385E-4
0.2857142857142863;1.3749999999999996;7.180829756746182E-4
0.3448134635424214;1.4301858254867597;9.887279590342756E-4
0.31077601142011585;1.4302498648131532;8.643402432392665E-4
0.3657443079162971;1.4610367453689985;0.001215356120393436
0.2999941343782568;1.4837187166052415;9.82698211322679E-4
0.29565961152541254;1.4853857456516169;9.35511998564467E-4
0.3012046598997458;1.430157228881286;7.934514556683968E-4
0.2329234195471051;1.4448165840399096;5.256872870670091E-4
0.7846214966798297;1.4824443265673268;0.009215613609816972
0.7524404614103783;1.4382856669454218;0.008006347754822679
0.7374157658530373;1.4929768006203852;0.007716111820145664
0.6938656423301173;1.49434438918193;0.0066178113188814745
0.6507497612824465;1.4694720421638041;0.005314246093178394
0.6252148887273297;1.4440196798347422;0.004759078685489126
0.6086200403442984;1.4912982147755351;0.00476450807759326
0.6058930345283423;1.447320161992662;0.004407359896325136
0.5800221036485885;1.492395955324059;0.00397711803027886
0.4456448039470666;1.4594213195255792;0.0020272023582356908
0.45083657436232893;1.487485982433637;0.002217938930908479
0.41558300381683533;1.4865068436483218;0.001816285752991514
0.38439941147711576;1.4857650186080034;0.0013889770489204582
0.3000037245753635;1.4882643727937819;0.0010500540056842325
0.11354783360850824;1.4931229613270698;2.2181654046269915E-4
0.11666323616247104;1.4926100269848814;2.910746052062306E-4
0.11366376191341182;1.485613636955694;2.4859990088209343E-4
0.11848490924810373;1.4912879268604269;3.7494593563721274E-4
0.1359137945784252;1.484682611779956;3.6771473897793093E-4
0.2932476083890994;1.4883189970524449;8.982040239504671E-4
0.22432335230689038;1.4544455636612112;4.173239435371697E-4
0.2969974645297354;1.4884488416148056;0.0010286920115412015
0;1.5096901081108407;2.1035983503138742E-6
0.06325210444632776;1.4504166965665943;1.0031148054582848E-4
0;1.452084684311446;2.1526063945447035E-5
9.838104183225543;-1.6000000000000003;0.011245709468752892
9.711026608723394;-1.708317463241778;0.021251305497694935
9.675323516289623;-1.5999999999999999;0.023111608018536112
9.729298754264107;-1.7549808564658835;0.02088888635388418
9.579418751154838;-1.6821981694395152;0.03202880748158306
9.637376380798068;-1.7307687678707289;0.027816970510478812
9.511694821479576;-1.6;0.0368929041801934
9.545899368277961;-1.7291728250516085;0.03526898952377207
7.5175454407120155;-1.6;0.45329585296854225
7.524487944508551;-1.7804771667212345;0.3889994328403193
7.419668119328667;-1.6984912948727846;0.443121940792046
7.298853313927252;-1.6000000000000003;0.5193983457949436
7.306123632650119;-1.755402840590102;0.44969443854147195
7.217407200419503;-1.7312737724409357;0.48219024293110263
7.080021276058649;-1.6;0.5824181290332356
6.861173456480334;-1.5999999999999994;0.6424661607335214
6.742708299917249;-1.6947403335166478;0.6125009347519208
6.642309876498817;-1.5999999999999996;0.6959662699734263
6.719688875608028;-1.7207807368051458;0.6015450396622471
5.547632230289379;-1.6;0.8573563523157659
5.407778339192697;-1.6909772601517568;0.7911209773481863
5.3286122206536115;-1.6;0.8694248260628769
5.437120190307269;-1.7155376574409034;0.7704021802794301
6.769477304731301;-1.7343315755148339;0.5852019827183341
7.18487928618166;-1.7958180831193926;0.4604977346569104
5.401795099397306;-1.7353914117059008;0.7564432142877141
4.671646070296922;-1.6000000000000003;0.8680490690675183
4.529378512931155;-1.7832107518359184;0.7161380647036946
4.452688639346161;-1.6;0.8564874239393276
4.565398680808055;-1.823069984302958;0.6894268435013972
4.506366138152194;-1.823049263242457;0.6859908963383652
4.3102078817820075;-1.7830681319979003;0.7025197474878437
4.233725327029006;-1.5999999999999996;0.8376169208534506
4.319544161854247;-1.8230492632424569;0.6751024631144364
4.28715610075194;-1.8248872712858564;0.6705543725958484
4.040594129699207;-1.8234514568412328;0.6519686080534898
4.0378581580930994;-1.8229024442139508;0.6494156778836128
4.0147159843023585;-1.6;0.814177418975586
4.037639849380634;-1.823487888872187;0.6510507140776217
3.9166467348869727;-1.7115851636058539;0.7169801480272643
3.916772013322639;-1.7118561072187313;0.716837097815798
3.795661291723934;-1.6;0.7817686239187639
3.916565083795051;-1.7119646354951452;0.7168707897977695
3.1388265435123244;-1.6;0.6417310635962645
3.0584179371008315;-1.822580419475886;0.5008808186555983
3.0562005610916656;-1.8222970279534658;0.4998189347017342
2.919978723940032;-1.6;0.5831329400328009
3.0550744085679393;-1.8230925632727586;0.5013969098683966
2.7011466860717723;-1.6000000000000003;0.5195567440340071
2.631669640507411;-1.7161029734919113;0.45001937334368575
2.5705181298517545;-1.6889113999793106;0.44500955992434565
2.482454559288061;-1.6;0.45321106536993305
2.5413170181690177;-1.7308876918661373;0.42315217032498803
0.6552576239794038;-1.6;0.052874436909772934
0.5575060361022465;-1.6896040983318124;0.04499626414524111
0.5774104255767044;-1.7225803203395786;0.046600030515569234
0.4883051785204289;-1.5999999999999999;0.0366699240020109
0.5418696954589297;-1.7111439984610246;0.04369856431966965
1.4079650004604756;-1.6;0.1648933318715926
1.474655433290242;-1.6822044456233638;0.1740714948271192
1.398229500853653;-1.7091014685431594;0.15850861562321214
1.0142256032660588;-1.6000000000000003;0.09681611630250017
0.9124051825005517;-1.7472653167584002;0.08336933993581952
0.8304036815678477;-1.5999999999999999;0.07238083558632603
0.9204668072955468;-1.763118957817787;0.08373613653001435
0.9027957844885176;-1.7608498349037027;0.08252413466089834
1.2066633270927913;-1.6000000000000003;0.127120321418019
1.1003904331393635;-1.7477367371032977;0.10874764087810757
1.0909307070770757;-1.763118957817787;0.10753635895100491
1.1294120496322095;-1.766340538136665;0.11187673403277164
1.61742198693533;-1.6000000000000003;0.21029590738079093
1.512037407258294;-1.7192694620968725;0.17834160420093678
0.32467648371037944;-1.6;0.02254104191728985
0.31702132807076705;-1.7829217462291715;0.02434886182044818
0.3115729139666232;-1.7838255819947975;0.02386324506751608
0.16189581677443515;-1.6;0.011422143237665697
0.30957868122405047;-1.7861807393432003;0.023775530829571675
10;-1.741291823430457;1.5441748005025373E-4
10;-1.6;-4.1773733620171984E-5
9.820866719521472;-1.7790995949589496;0.013565956640769492
9.93615484805559;-1.7669535795214397;0.004868576345853595
9.943956806957438;-1.8603005177357905;0.004716675104655552
10;-1.832252544512521;-1.485707353824286E-4
10;-1.9157945034350985;7.022069963303464E-4
9.803445501778942;-1.9098851961992098;0.01667293322188525
9.706409431630375;-1.8826264588320192;0.02311440146327208
9.49429213352093;-1.7156512540246565;0.040020347929899565
9.622598112998203;-1.8187214704284056;0.02879806372842631
9.692903266886443;-1.735752201292503;0.023132172897376263
10;-2.0661997455521477;0.0030829717149698176
9.169596318432149;-1.6000000000000003;0.07213068633417394
9.059900470713604;-1.7241280694298418;0.08688054631749252
8.985774396733937;-1.6000000000000003;0.09657983734900455
8.941417227933522;-1.7469597939339234;0.10219073464377985
8.793336672907206;-1.6000000000000003;0.12759237641795299
9.31537192763876;-1.8098629875219807;0.05774847520116201
9.36514830188089;-1.7127205911410535;0.05187416367000406
9.344742376020594;-1.6;0.052343867580917317
9.411006528242496;-1.7688579662827186;0.048020986163694684
9.480305830099281;-1.7946389900744384;0.04166923733200399
9.605669388689718;-1.8889471157926256;0.030140585500043022
9.32057992482193;-1.821948796931852;0.05784245786715477
9.686799389593583;-1.7634712073272283;0.023923683427524267
9.662571302006501;-1.9023195234588521;0.02510157656280192
9.45173285722038;-2.0147461227870296;0.04468228977506789
9.461311562556089;-2.028827003329368;0.043693859519385606
9.973387539134434;-2.1156994999579526;0.003991352720612157
10;-2.1191251718928754;0.02350104165814383
9.470374079003605;-2.045773129523296;0.04249919878818952
9.683947992361999;-1.950148625095269;0.02321781599516416
9.743187370399717;-2.2472656020760957;0.01857868021256548
9.287965017182298;-1.821536463305412;0.06011169681758114
9.097557847481303;-1.7860809060794494;0.08162303128577533
8.987391383683454;-1.7908523484159142;0.09594961168455253
9.425241303184192;-2.029333769960395;0.044520643840541066
9.304070509272536;-1.8258378405970905;0.05899659174837297
9.304023693884277;-1.8188271459298466;0.058530397899523925
9.06700138288002;-2.0500000000000003;0.08041583621407018
10;-2.5;0.03245143329387871
9.981986149098253;-2.146291893206699;0.022052575778265037
9.743256542412322;-2.3218887017296037;0.013418154606590021
9.486843285982905;-2.5;0.03767903696318768
8.890221727181924;-1.7818316194476038;0.10837072165206371
8.748646819521296;-1.8185813535845456;0.12747394847857813
8.691192949006995;-1.8094505628152868;0.13754643970638183
8.592034999539521;-1.6;0.16405789461557047
8.58862340059914;-1.7463030575272598;0.15751655755413313
8.38257801306467;-1.6;0.21127619355044502
8.526045036475029;-1.8084098299965223;0.16515915130883613
8.890487957359717;-1.854496914312051;0.10617575185145459
8.849614886669576;-1.9636632388952069;0.10693063041094544
8.76768877500759;-1.874181765628443;0.12249431651328821
8.28496381526448;-1.8234695267397254;0.20706431198874276
8.438081258374808;-1.8211592598715356;0.18093676445890736
8.32322985689766;-1.8976205361837357;0.19193875962579215
8.202864189867588;-1.7765678280752084;0.23087611626139629
8.169641120697163;-1.6;0.26581980694775176
9.444375060292009;-2.0353494708666937;0.04187848365829331
9.276922334431463;-2.275;0.059572348171778956
9.468499112860993;-2.271481183858209;0.04089695544469546
9.451430957493587;-2.0588581000940813;0.042907655701823956
9.69178716683103;-2.2872828097676132;0.017221219890210887
8.964406447327892;-2.5;0.08078313747053797
8.627342392792292;-2.0192923091386863;0.137904007567356
8.634316140065595;-1.946976283263436;0.13843536982972038
8.573283649325617;-2.0155166120185286;0.14148379477639011
8.538093953843324;-1.9649304057488033;0.1534729041742456
8.529106652731011;-2.043878180242046;0.143774394546881
8.551481946473192;-2.029513273867501;0.14537963069641746
8.547547545789072;-2.067703177641553;0.13947985873523722
8.588186008353052;-2.0429932892712097;0.14204507052714388
8.766577966934987;-2.259691569763751;0.10420175389900137
8.742224325675044;-2.2695896025709805;0.1032779658938956
8.75850972930385;-2.2840466382609357;0.1070550008077423
8.776862024092626;-2.2716009977723184;0.10869297596248897
8.775152383587756;-2.230093189284198;0.10397965223902189
8.147097387160679;-1.8160470776243725;0.23612437534085257
7.99538554291589;-1.8182082766878551;0.2687449810333166
7.953758413870216;-1.6;0.32430403426015175
7.781429035515625;-1.7718070487274482;0.3262232701742152
7.735857475644372;-1.6;0.3878797581018585
7.899363665154545;-1.7891651185916322;0.2969299941166899
7.704647699119651;-1.7690930600713624;0.3462749471667391
8.419717738782996;-2.5000000000000004;0.11609222630821085
8.423533889283135;-2.1271015081428395;0.15179750424024221
8.132903782037609;-1.9967982545900418;0.2115008564648198
8.136064992663787;-1.9626541683653114;0.2159906360007474
8.13472933801009;-2.0737726175376157;0.20311098886961707
8.086049989612043;-2.0009680009588267;0.2203869001040375
8.066749749413031;-1.9424701057812428;0.23330711185787079
8.202711944778423;-2.227413068986894;0.171804486142156
8.234798176548134;-2.273286730352279;0.16583401447135263
7.558797821185139;-1.7819087372821363;0.3795930609582636
7.397775589107839;-1.7608212999397472;0.4244850945929809
7.932137229304149;-1.9783302371832638;0.24882331822467268
7.940244865851389;-1.836461781801471;0.27679107363794503
7.798239664394616;-1.8351839562353638;0.30614731320941063
7.549647752672744;-1.7913093961404087;0.3794106316757424
7.58702597873662;-2.0412447041525534;0.2971648046460183
7.591458436975355;-2.0388455491876902;0.3060302590363262
7.589743345496504;-2.0440579125723866;0.2998225457490367
7.585949717153373;-2.0444355255428976;0.2909083761398189
8.167622680157294;-2.310936337513551;0.16621326577483408
7.850647966941063;-2.5;0.16753105888773234
7.965108930257298;-2.093614511387032;0.22413149044455555
8.132690168075342;-2.243419314848518;0.17227291558504476
7.928321519753695;-2.2118123526202265;0.20306731168188802
7.5910288261498735;-2.0475185780751457;0.29001107296920087
7.5821100193622435;-2.043622564658595;0.2890413989526028
7.525172536345412;-1.7982738001402645;0.38292571686868765
7.32885460436462;-1.8533651430778615;0.404339296650424
7.252572573577872;-1.7947648476258151;0.4474550589709068
7.224998523367466;-1.9108056811802046;0.40395954934383027
6.423430649620026;-1.6;0.7415497276340344
6.626836831134583;-1.8000454755931035;0.5719400420295565
7.5854328318470925;-2.0493164636010595;0.2908128759764962
7.275943840708052;-2.5000000000000004;0.19898617799210175
7.585503846377251;-2.0458480905611087;0.2920771919252348
7.57884365520681;-2.048512528206647;0.2939805622194412
7.205463160172991;-2.15955568505008;0.3134433846006221
7.279677368930493;-2.1969415722942225;0.28958041560090275
7.208301667047727;-2.04804477588079;0.35704352964010866
6.204535790670904;-1.6000000000000003;0.7811805217026637
6.284814900562738;-1.7719249453171693;0.6463009366123457
6.18815891308589;-1.7080413940546422;0.7035140067826612
5.985614295349264;-1.6;0.8144716044297283
6.213234462984826;-1.8731567721283804;0.5905345615354781
6.196687308759355;-1.8632461518379537;0.5998696935986774
6.203806280458207;-1.886171895666808;0.5831501871451806
6.196327530160357;-1.8753134959138258;0.592060898737983
5.5609711829133825;-1.8016407008650073;0.6972543236043591
5.677105864180441;-1.7631121065629882;0.718166131856028
5.766646282664105;-1.6;0.8391395525639478
5.764490859439275;-1.7771244240972521;0.7017732443642795
6.191688817963424;-1.882693116533194;0.5879064950028021
5.860019085052533;-1.7924425210635901;0.680933513174113
6.072090418401506;-1.7780851600590337;0.6693605308583231
6.1734027982779045;-1.8711958150260855;0.5973144349276259
5.972730318306926;-1.8116667838309075;0.6570649941357484
6.7115140275041725;-1.8192456989911776;0.547062826587851
6.849074796637993;-1.824456643544446;0.5172196611282341
6.94309910705425;-1.783133108944892;0.5198471803112312
7.045365597982416;-1.8028717448316436;0.4870022498452854
7.1147698111329944;-1.9162727453270079;0.4229344947104362
6.98082608370649;-2.0463933061440116;0.39411887694055214
6.980320208176047;-2.0459427407784183;0.39641738764476714
6.979981662891424;-2.0456666080826196;0.3888931200887602
6.690279937971181;-1.9532029755990408;0.4818445002139281
6.762402406226273;-1.9891059750050908;0.44858652013230405
6.978951114281921;-2.046152090004758;0.3874560155802769
6.741028465816321;-2.073954734975745;0.41236673883017777
6.700909525036441;-2.4999999999999996;0.23334262865335528
6.713646578677648;-2.045361259846448;0.430331507523517
6.502082320194135;-2.0447306208125235;0.4534530662185771
6.569062124378815;-1.9141721012055428;0.5159729060291803
6.5689351453551446;-2.094064840178075;0.42401152122868574
6.433274273547108;-2.167876783665678;0.4024194854170738
6.44533398796556;-2.04412025453633;0.4632480930844583
6.437306836333174;-1.9571929185240808;0.512910699923385
6.375082328446292;-1.8215842338516284;0.5994325282914925
6.556275503599768;-1.819405520872837;0.5740779736114258
6.980216101220796;-2.046469088097871;0.3901102413463236
6.9802448215393875;-2.0461974600288317;0.39504719982124026
5.310022659903794;-1.8205905654654209;0.694378923488419
5.466483849854146;-1.8465544032377665;0.6689006079901016
5.19202435369319;-1.7988839020065037;0.7132928725377976
5.1096078599120265;-1.5999999999999999;0.8755346465936389
5.05851508088838;-1.765260214283955;0.7412830423379428
4.997955971344799;-1.7331824587517761;0.7651583089750186
4.890619144158968;-1.6000000000000003;0.8760131156600485
4.869327880918396;-1.8231915600521558;0.6969396152608077
4.869046883912821;-1.8233570173975933;0.6981695005890663
4.8691933289873734;-1.8234083050905654;0.6984134102111814
4.869685304935852;-1.8232533309237775;0.6974874609988926
4.8693603830270105;-1.8235556780642794;0.6977274414008828
6.171113623625094;-2.03822889774976;0.4942723233388965
6.206761375149786;-2.0452473262707374;0.49054339733391766
6.188939524399033;-2.075841356648874;0.4744518294695985
6.265797597702267;-2.130821265458418;0.44091484053467056
6.129068848367536;-1.976282392814245;0.5351146082020619
6.011789392019232;-1.8632394075005432;0.6166437025320104
5.424491391937754;-1.9814433400306948;0.5807783290238131
5.724080086147581;-1.8802450725472006;0.6310599043934843
5.623576036748951;-2.0027468505785357;0.5558299730403232
5.659122989418238;-1.9173066674986718;0.6093877106703265
5.716682163709411;-1.9387545903348085;0.5892087485247788
5.891850723973514;-2.061361424803531;0.5002189794228753
5.892670740573409;-2.064209842388302;0.5025971494190876
5.894888791791259;-2.0611095972569125;0.5047506391365149
5.893478729541281;-2.066891217991703;0.4992457796539968
5.895159699137196;-2.0659636452673182;0.498584485953495
5.894076736156007;-2.0644610021935117;0.5048786680984796
5.888902234777451;-2.065856550118258;0.5018474354501097
6.1291793764910425;-2.5000000000000004;0.2663153928004351
6.38700599488259;-2.3062133239849234;0.33465484911106474
6.317781925162012;-2.2671095016064333;0.3578191336911004
6.143074816431337;-2.2563425284859866;0.37461136412661167
6.980088547959884;-2.0461501404939986;0.39100074049112327
4.868971393398787;-1.8235127263495383;0.6982893918510172
5.257799303776178;-2.0052092716510197;0.5680699982541342
5.210932514566185;-1.8826357741579056;0.6514461781887643
5.111197578325784;-1.8546087971000138;0.6752945866624054
5.1116982322896884;-1.934793377217844;0.6157948612333317
5.165714811938393;-1.9988266506640406;0.5737036186054763
5.459113281315139;-2.1191822143389176;0.48700113505327475
5.567772960205048;-2.5;0.27872433432640975
5.268936899477925;-2.3378047347717126;0.3689692695111875
5.197503021325373;-2.22478768797826;0.43125303067764387
5.336429588467069;-2.2202130502667186;0.4359246249702978
4.996678898603371;-2.5;0.2855908940330905
4.700693469946763;-1.7994782887465877;0.709510765402235
4.6838673278103755;-1.8629899385965363;0.6619601330640742
4.848478965325262;-2.047078548408686;0.5408529709013489
4.848159124578003;-2.0465066618475554;0.543044987469476
4.847225972306585;-2.0470865594582297;0.5414540042648942
4.847932046804477;-2.046847299149935;0.5429959373937833
4.8476701138573075;-2.046789967805862;0.5441827666105082
4.847371287436295;-2.046533520823723;0.5427094444838333
5.533154158615192;-2.1836654520672414;0.44856945214222177
4.610673598885644;-1.9705185722161331;0.5845992634899003
4.404138364338886;-2.0245211090798465;0.5456087739982075
4.568337834393716;-2.1106578354968173;0.49475335003924725
4.528170906957703;-1.857513038560838;0.6627278545693714
4.630279449596117;-2.288856085079359;0.3950901326207788
4.510124423450872;-2.2017560584424434;0.4413611330837189
4.370980800428722;-2.058779280695067;0.5247202339673857
4.434904898228007;-2.5;0.2765994338771854
4.373265396862046;-1.9826791111350435;0.5697589150047653
4.061006256237516;-2.0469289309456293;0.5084588997092853
4.060471951626374;-2.046081169367905;0.5078345615623894
4.065428200209476;-2.046490982139493;0.5096993335363221
4.065905178177784;-2.0420061704802475;0.509571661261332
4.0601696069700255;-2.047049804875338;0.5072660721589962
4.326849723519208;-1.9701260848528535;0.5745162471755385
4.341214199019424;-2.027218181856875;0.5398406459199636
4.059000084931911;-2.0450020392660697;0.5098450720846177
4.036952586667337;-1.8234511542086158;0.6515359713486726
4.0572080618775965;-2.0476389239655286;0.5074616721687998
3.879360407168571;-2.5;0.2621689686511175
3.468749399627255;-2.0489894209682857;0.45443062990241795
3.462056087144;-2.046982338515851;0.4548960301484389
3.46275138527904;-2.0436824082935017;0.45403609953937085
3.683899752604942;-2.15993092430794;0.4118025613580725
3.45727526355891;-2.0455125205836713;0.45529975197971034
3.7398669595385226;-2.0340177422636825;0.4886657783501329
3.842315743393643;-1.8794611995428339;0.5916533177100493
3.7775792814444307;-1.898090211951618;0.5735619379596284
3.734265164695432;-1.7889406514988742;0.6365413473985806
3.8240980028993095;-1.7991828227330209;0.6428534750019808
3.626293505494198;-2.005331898948844;0.49242739649375766
3.6250308069682653;-1.8594194566271112;0.5767526378186192
3.540183955715749;-1.877607983675699;0.5541580446795896
3.5498801545282337;-1.8037740477440636;0.6022910999322661
3.607643495779918;-1.7484378676830303;0.645012381026794
3.5766406631591225;-1.6;0.7410489274323382
3.394738658461519;-1.8407744499243588;0.5520340137226925
3.3171120534380245;-1.789208380422106;0.5686751824558692
3.443150893520945;-1.776693631873893;0.6007279478897867
3.2918557042442123;-1.895440241740237;0.5057183760553368
3.2374441671067116;-1.9907819407950615;0.44603223145067294
3.3087219477907155;-2.5;0.23418920911659757
2.976073681989232;-2.0457345326107004;0.379924464882618
2.9733894359571287;-2.0465132443149563;0.380763157060456
2.9740453060386214;-2.045182969744173;0.3797629787801421
3.057048592855127;-1.823966916912701;0.5010034908746863
3.056258697488621;-1.8230702928425224;0.500701825914696
3.2296040841429026;-1.741153393061531;0.5781604923227714
3.5311261968198426;-1.7278684568239993;0.6467392065147138
3.3576982549760617;-1.6;0.6961455296570662
2.7336876321191084;-2.5;0.20402555300187256
2.9702444384431383;-2.045763069219378;0.38986571170435974
2.972432620212468;-2.0432274698027153;0.38392309694867105
2.7311669259725218;-2.0212858477659164;0.3534411939580202
2.8679711344705527;-1.8387918856214616;0.45060445732338616
2.7658289241151017;-1.9636676694556603;0.38242016941285617
2.749104766275611;-1.8696382157898492;0.41932699311485033
2.824187273682374;-1.776119832587577;0.4716802940502752
2.7519374537077512;-1.7614210000285313;0.4625785561325533
2.6871190581397206;-1.9251346624733572;0.38330582712506195
2.588774938846739;-1.7358199109804255;0.4306573354909469
2.158941864491991;-2.5;0.1620221538909631
2.5100583827263265;-2.353951516964501;0.21926963046662826
2.521666448927858;-1.8169316615039834;0.38651213458766137
2.434876043562368;-1.8180543216230303;0.36464206583777803
2.4944794809622746;-2.057598757020296;0.30134567583103694
2.5169357816906213;-2.1205460869278387;0.2755286315348731
2.603905923538122;-2.042661084552935;0.32318626024721536
2.471532994279274;-1.9395597186972693;0.3354508654779083
2.3333933706302066;-2.11391670616986;0.2641566880260224
2.3481458290458654;-2.254745184527752;0.2404031408853803
2.1803687142155406;-2.1807108610969603;0.22908587974065323
1.9688028403310116;-2.2611618413613574;0.18144829184543648
1.8875194807095395;-2.314832384393876;0.172188441252565
1.589178585100662;-2.5;0.12248321059029545
1.0384894343064461;-2.5;0.07800464060624179
1.337911965972171;-2.325665323745066;0.11722557565585523
1.2688886695171413;-2.2709257754402614;0.11337021677244494
1.3493651710613679;-2.204392507231973;0.11208000932977732
2.264142524355746;-1.6000000000000005;0.3867338366482332
2.1932985283125648;-2.0694620232096073;0.2568057167962904
2.151042238662237;-2.1104148362084105;0.23697243689241332
2.1306672440838774;-1.869519001317653;0.2842126611624627
2.172565859194039;-1.8672374160374257;0.2936712802567782
2.232590015294691;-1.9335085348084102;0.2890550933141556
2.1047114624554366;-1.8847681920553145;0.27472356210353943
2.0254415115332143;-2.0728528627769474;0.2245068406516471
1.881903461955772;-2.022988135887405;0.20962542915753182
1.9230219599008633;-2.021676142205668;0.2189846555663364
1.906989470549868;-2.1063867668827303;0.20691522194151254
2.031362296112424;-1.938254310008939;0.25154834257563874
2.0843272907583343;-1.8304668288406505;0.2817996345069263
2.023480931080613;-1.7356833393638738;0.28782651583228225
2.046241586129786;-1.6000000000000005;0.32356830348626886
1.609011867871505;-2.046409608491606;0.16269389938971382
1.6012045623898394;-2.0488159093595724;0.16759145762656028
1.8705437090684365;-2.220056095254713;0.1827727932520796
1.6040188386880512;-2.046917584417914;0.16259827570855692
1.9517390262031844;-1.8469992913369373;0.2521092909710446
1.6078192086912761;-2.041520987585264;0.16569942001495222
1.7764735488104118;-1.845142955417009;0.21814377152836845
1.7731078632206754;-1.8238501632882371;0.221338051241977
1.8464485889213729;-1.7974958712198945;0.2389737237134124
1.3090344387631574;-1.9939198903452335;0.12784942916025316
1.388016560307021;-1.8589374612177019;0.14818398884444328
1.2517045106215372;-1.8812027726288392;0.12502474589071202
1.4185736310770185;-2.0508141848631714;0.14027437546047444
1.6030967794613158;-2.0467199351216556;0.16955693322495466
1.4525334161078671;-1.8539904221706516;0.15718014329870014
1.603406574988112;-2.0473528518758264;0.1707098667347417
1.833441055636912;-2.2661536777963835;0.17293331855476102
1.117062102467746;-2.271430283992439;0.09445512510390784
0.8734659986995682;-2.2712938316658113;0.06548960078031543
0.7799442763308688;-2.1653230739132323;0.0657816087396155
0.7845540410509705;-2.3271442529891786;0.060714941859096185
0.7159917257363917;-2.271551747716911;0.06573411848083091
0.7269660150328652;-1.856269737445863;0.06180601490149621
0.7606106398286027;-1.8987519662496843;0.06563952643009738
0.7721499107827813;-1.8446113863789666;0.06588945413016296
0.5131567039052541;-2.5;0.03199085081455978
0.9317203831362307;-2.0306106048420247;0.08721494343927641
0.9439171344950977;-1.9509996480126206;0.08471350531940572
0.7496325574586693;-2.0445274828042184;0.06066632927444726
1.0949236538330465;-2.0322666311970936;0.09419508210837638
0.986064619269558;-1.9487444185822589;0.09266806543453755
0.8813590419011836;-1.8887279499385774;0.07836673688813338
1.0119588601113803;-1.9758564019744806;0.09295531856858039
1.0678331177082636;-1.9313488487046937;0.09858540437954944
1.0080034576868024;-1.9233908717718076;0.09334674344415815
0.8636187517021503;-1.7882062857412326;0.07706400054495799
1.0991877849267835;-1.7749553615389875;0.10778508284433412
1.1263974763573663;-1.7915721178365511;0.1109106196746387
1.476350857124837;-1.815085745261108;0.16424054876053734
1.6028633327710857;-2.044703799599778;0.1638803854952084
1.9063469899100935;-1.9859416693402114;0.21949779220874358
1.7958853341890224;-1.8169756701410928;0.224338595441321
1.7526360488565096;-1.799975277674106;0.21797271571246268
1.5752497011864195;-1.7718014787327472;0.1865895932059157
1.8303588793028305;-1.6;0.26433825130078165
1.3737699525380773;-1.8041479477582452;0.1481024207759945
1.2901472097950275;-1.7355727471811822;0.1377394135217196
1.2454741821913633;-1.7869779300735287;0.1284980249756684
1.4515581967666273;-1.7691803029434627;0.16382930380790503
1.6035816809702108;-2.046184808557876;0.16596212864854115
1.6333858608109901;-1.725350390591036;0.2024414455368267
0.9785486863401747;-1.9171939177099886;0.09074945542990637
0.9094710960012687;-1.7692915868873154;0.08266645519617992
0.7707579930076697;-1.8141228709306036;0.06610751972008236
0.7186004860626707;-1.81060051201312;0.0610546547383872
0.5344573395103878;-1.7360879175681267;0.04263634866594536
0.549608928159544;-2.123130981940275;0.0474305860464976
0.5036575096050282;-2.0690848971504336;0.0400218965135276
0.5895212860157644;-1.9750258117870994;0.050185356592467846
0.4757284825192948;-2.0983437442253243;0.03638160169643807
0.4745623585168827;-2.0614329669306004;0.037695482615507835
0.4749713064086469;-2.0155023765422673;0.03636056820819153
0.4778713971834812;-1.8390257942320143;0.03881523285608272
0.5285443461634751;-1.8725447124585866;0.04344069393165377
0.5679429953058562;-1.7968063574860542;0.04646193169744911
0.04766650518195616;-2.133618468116218;0.00393441554451645
0.0179365692585698;-2.146097404319183;0.01764370886208393
0;-2.5;0.04790864209390833
0.11909564173769063;-1.904110798068996;0.009816956530351098
0;-1.9158306227076691;3.0095550827684877E-4
0;-2.066367750571171;-0.0036941788793290638
0.08679738515800743;-1.8259004131570025;0.006584988512966789
0;-1.8312382836478283;-3.060928719594918E-5
0.08923307310413421;-1.737243227901584;0.0065127852505457405
0;-1.7415579635868423;2.9188228263982125E-4
0.5130640095124055;-1.7120757872430699;0.040381099450195725
0.9950675313416075;-1.8982329932293207;0.09316090148572434
0.3164804634282872;-1.7884073701166292;0.023734991783039075
0.40264303530147766;-1.7360879175681267;0.030949909487452087
0.3804837803992152;-1.7120757872430699;0.02921977197760478
0.16501633942506372;-1.7442914917823684;0.0122036574874729
0.19987311526228646;-1.839742321877921;0.01580057776445666
0.446307326875098;-2.061490649759987;0.03520059387945273
0.23743138867576946;-1.9221354293110853;0.018104155336735796
0.31232007165749726;-1.7886992504836239;0.022407530471789013
0.020710835799899616;-2.1073824376924404;0.0014057807318241114
0.31233232344988104;-1.7869015467822145;0.023125003457535327
0;-2.119046731871435;0.0222649579263019
0;-1.6;-4.371328620322856E-5
9.928675254349576;-1.325;0.003771612834204537
10;-1.325;-6.740515829051219E-6
10;-1.375;6.360820195538963E-5
9.928571428571429;-1.375;0.004657153775478188
9.714691251270747;-1.3250000000000002;0.015548756319873291
9.786024795824666;-1.325;0.011433311038198704
9.785714285714286;-1.3749999999999998;0.014077403815917933
9.857352662465493;-1.325;0.007561342665657851
9.857142857142856;-1.3749999999999996;0.00927998343141212
9.572012352977222;-1.3249999999999997;0.024640911319844843
9.642857142857144;-1.3749999999999996;0.024233486952217238
9.643353699961802;-1.325;0.019927954172800355
9.714285714285714;-1.3749999999999996;0.019027468817114368
9.500666364910398;-1.325;0.02975856097264303
9.571428571428573;-1.3749999999999998;0.02975605270784361
9.429311899194918;-1.325;0.03535976037912292
9.500000000000002;-1.3749999999999998;0.03563414615334182
9.357948485175122;-1.325;0.04149112660258917
9.428571428571429;-1.375;0.04195340800107298
9.286576121728302;-1.3249999999999997;0.04822095798023914
9.357142857142858;-1.3749999999999998;0.048737935346224504
9.215194811448223;-1.325;0.055616829394381284
9.285714285714288;-1.3749999999999998;0.05606007658579415
8.715318094046907;-1.325;0.12994904101180774
8.785714285714285;-1.3749999999999998;0.12595410551373712
8.786749758968964;-1.325;0.11662825564007069
8.85817547907813;-1.325;0.10424937446037082
8.928571428571429;-1.3749999999999996;0.10227695003026345
8.929593913651406;-1.325;0.09280952545623222
8.857142857142858;-1.3749999999999998;0.1137059181924845
9.14380551158746;-1.325;0.06371787509665221
9.214285714285715;-1.3749999999999998;0.06395532631404421
9.000000000000002;-1.3749999999999998;0.09161006259164613
9.001005063432043;-1.325;0.08227401739101954
9.071428571428571;-1.3749999999999998;0.08169498891948972
9.072408929163082;-1.3250000000000002;0.07258387103055952
9.142857142857144;-1.3749999999999998;0.07249023486700897
8.643883850174868;-1.325;0.1442484702675415
8.714285714285714;-1.3749999999999998;0.1390178851046926
8.642857142857142;-1.3749999999999998;0.15291221882258318
8.499999999999998;-1.375;0.18318974624381212
8.428571428571429;-1.375;0.19957404322388092
8.429566611794407;-1.325;0.19305049018529039
8.57244718856598;-1.325;0.15952723391561108
8.57142857142857;-1.3749999999999998;0.167634202650324
8.501008109134307;-1.3249999999999997;0.175806228503698
8.358122696472256;-1.3249999999999997;0.21125121367628216
8.357142857142854;-1.3749999999999996;0.2167543536574783
8.286676363081918;-1.325;0.23040617705652267
8.285714285714283;-1.3749999999999996;0.23471918101356928
8.215227611537948;-1.3249999999999997;0.2504426484105693
8.214285714285714;-1.3749999999999998;0.25342736350004696
8.071428571428571;-1.3749999999999998;0.2928975103158867
7.999999999999998;-1.3749999999999998;0.3135365962323912
8.000908869777069;-1.325;0.3153974875644015
8.143780894527774;-1.325;0.2713209734437309
8.14285714285714;-1.3749999999999998;0.27285443738761234
8.072341312267016;-1.3250000000000002;0.2930011689644421
7.929483566344819;-1.3250000000000002;0.33843377575309813
7.928571428571429;-1.3749999999999998;0.3347181658383249
7.858065401257687;-1.325;0.3620382741381339
7.857142857142856;-1.3749999999999998;0.35636293451731643
7.786654373800717;-1.325;0.38610636053036274
7.785714285714283;-1.3749999999999998;0.3784007276189243
7.7152504832619835;-1.325;0.41053622076298285
7.714285714285713;-1.3749999999999998;0.40072485737131086
7.643853728927057;-1.3249999999999997;0.43524096413964725
7.6428571428571415;-1.375;0.42326600595074143
7.572438239537746;-1.325;0.46012706921573
7.571428571428571;-1.3749999999999998;0.4459627169600253
7.500954316415774;-1.325;0.48506895809694583
7.499999999999998;-1.375;0.4687038639389887
7.42940066376949;-1.3249999999999997;0.509990179567429
7.428571428571427;-1.3749999999999998;0.4913934155603859
7.357777213580697;-1.325;0.534790838081714
7.357142857142855;-1.375;0.5139691383972339
6.9285714285714235;-1.3749999999999998;0.642561534028952
6.9999999999999964;-1.3749999999999996;0.62242577490206
6.998641349366802;-1.325;0.6535149928932924
7.142857142857139;-1.3749999999999998;0.5804688143588331
7.214285714285712;-1.375;0.5586488186248175
7.214320648171076;-1.325;0.5836658946517588
7.285714285714284;-1.375;0.5363291567665934
7.286083897764881;-1.3250000000000002;0.5593493145547276
7.071428571428568;-1.3749999999999998;0.601720667950398
7.070584074713363;-1.3249999999999997;0.6308735883613679
7.142487396581935;-1.3250000000000002;0.6076042692489713
6.857142857142851;-1.3749999999999993;0.662075138688086
6.926761796224416;-1.3250000000000002;0.6754647567679323
6.78571428571428;-1.3749999999999996;0.680925546597147
6.854953587290168;-1.325;0.6966162923804878
6.714285714285707;-1.3749999999999993;0.6990690809245166
6.783216651751143;-1.3249999999999995;0.7169304927130801
6.571428571428565;-1.3749999999999996;0.7330227753790174
6.642857142857136;-1.3749999999999998;0.7164297599314958
6.639956317959051;-1.3249999999999997;0.7549243157900966
6.499999999999993;-1.3749999999999998;0.7488337087786286
6.5684327784312995;-1.3250000000000002;0.7725397117858487
6.711550918864911;-1.3249999999999997;0.7363729441003196
6.428571428571421;-1.3749999999999996;0.7638280608128601
6.496980229749651;-1.325;0.7892105662645671
6.3571428571428505;-1.3749999999999998;0.7779893740512781
6.4255889460862985;-1.325;0.8049496093416716
6.285714285714281;-1.375;0.7913300817108487
6.354199987802103;-1.325;0.8197475682092943
6.21428571428571;-1.375;0.8038369315514823
6.282803375899841;-1.3250000000000002;0.8336040880775878
6.142857142857136;-1.375;0.8155214848594596
6.211399109560374;-1.3250000000000004;0.8465654879258201
6.139987187961767;-1.325;0.8585939583196875
6.071428571428564;-1.3749999999999996;0.8264017114665876
5.928571428571422;-1.3749999999999998;0.8457278426983615
5.999999999999994;-1.3749999999999998;0.836460030536756
5.9971403757068575;-1.325;0.8800228971605483
6.068567610284084;-1.3250000000000002;0.8697380167894361
5.714285714285708;-1.3749999999999996;0.8689414634118009
5.785714285714279;-1.3749999999999998;0.861958698683992
5.7828250026245485;-1.325;0.9058396325708221
5.92570548340802;-1.325;0.8894432652391515
5.857142857142851;-1.375;0.8542259789786802
5.854263632071915;-1.325;0.8980381031549977
5.642857142857137;-1.3749999999999998;0.8752195232317964
5.711392949135425;-1.325;0.9128491431159867
5.499999999999996;-1.375;0.8856216222277359
5.571428571428566;-1.3749999999999998;0.8807483665838541
5.568548567609512;-1.3250000000000002;0.9246401991028108
5.63996747099898;-1.3249999999999997;0.9191078229392247
5.428571428571424;-1.375;0.8897893371251845
5.497136238363053;-1.3250000000000002;0.929458907754622
5.425730482653638;-1.325;0.9335840790835069
5.357142857142853;-1.3749999999999998;0.8932963276638665
5.285714285714283;-1.3749999999999998;0.8961533739987241
5.354331299876501;-1.325;0.9370453410095081
5.214285714285712;-1.375;0.8983632630970343
5.282938631770891;-1.3249999999999997;0.9398479578607919
5.142857142857141;-1.3749999999999996;0.8999340798310413
5.211547814404091;-1.3250000000000002;0.94200942228314
5.0714285714285685;-1.3749999999999998;0.9008742005258531
5.140155894090047;-1.325;0.9435415046721781
4.9999999999999964;-1.3749999999999998;0.9011903268698896
5.068762870802662;-1.325;0.9444477165596746
4.928571428571427;-1.3749999999999998;0.9009004997259922
4.997368744542468;-1.3249999999999997;0.9447324221011589
4.9259735152828386;-1.3249999999999997;0.9444078216904188
4.857142857142855;-1.375;0.8999413185523887
4.785714285714286;-1.375;0.8983634999690272
4.854577183008326;-1.3250000000000002;0.9434620067766938
4.714285714285712;-1.3749999999999998;0.8961779628747498
4.783179747700818;-1.3250000000000002;0.9418810124843636
4.711781209335289;-1.3250000000000002;0.9396786601736551
4.642857142857141;-1.375;0.8933123178747829
4.5714285714285685;-1.375;0.889812530378587
4.6403824968114185;-1.325;0.9368371251042144
4.499999999999997;-1.375;0.8856430807589106
4.568984789612773;-1.3250000000000002;0.9333260962563278
4.428571428571427;-1.3749999999999998;0.8807822422316557
4.497588091820075;-1.325;0.9291492316192299
4.357142857142855;-1.375;0.8752315710395919
4.426192403408822;-1.325;0.9242881296679192
4.214285714285712;-1.3749999999999996;0.861974517964787
4.285714285714282;-1.3749999999999996;0.8689585896078142
4.283404054722137;-1.325;0.9123876931500187
4.354797724384345;-1.3250000000000002;0.9187032193032868
3.9999999999999964;-1.3749999999999998;0.836451911394685
4.0714285714285685;-1.3749999999999996;0.8457356916547004
4.069229071189449;-1.3249999999999997;0.8888158579252566
4.142857142857139;-1.3749999999999996;0.8542358451991466
4.140619743429154;-1.3249999999999997;0.8974737898611428
4.212011394408356;-1.3249999999999997;0.905330682072209
3.9285714285714244;-1.3749999999999998;0.8264085093134289
3.9978392740541633;-1.325;0.8793463079039725
3.857142857142854;-1.3749999999999998;0.8155102901047068
3.926450344471203;-1.325;0.8690023761813753
3.785714285714282;-1.3749999999999998;0.8038153801008434
3.855062282439508;-1.325;0.8577916842654455
3.714285714285711;-1.3749999999999996;0.7912971112491883
3.783675087929247;-1.3249999999999997;0.845691843798439
3.64285714285714;-1.3749999999999996;0.7779505049970604
3.7122887609382937;-1.3250000000000002;0.832664316525514
3.571428571428568;-1.3749999999999996;0.7637744041988791
3.640903301458125;-1.3250000000000002;0.8187317354877072
3.4999999999999973;-1.3749999999999998;0.7487632451149769
3.5695187094866094;-1.3249999999999997;0.8038644085946581
3.428571428571426;-1.375;0.7329550572322319
3.498134828328446;-1.325;0.7880461893465546
3.357142857142854;-1.375;0.7163307327325773
3.426750895966467;-1.3249999999999997;0.7713088106108899
3.142857142857141;-1.375;0.6619035613463211
3.2142857142857117;-1.3749999999999998;0.6807601429115758
3.21259818359353;-1.325;0.7156329351992667
3.285714285714284;-1.3749999999999998;0.6989161854356402
3.355366811106365;-1.325;0.7536523203893731
3.283982573628835;-1.3250000000000002;0.7350748329593936
3.0714285714285694;-1.3749999999999998;0.6423663225746736
3.141213640996188;-1.325;0.695359270042843
2.9285714285714266;-1.3749999999999996;0.6014526757059002
2.9999999999999982;-1.3749999999999998;0.6221870681106528
2.9984440981878313;-1.3250000000000002;0.652438252152308
2.8571428571428554;-1.3749999999999996;0.5801998324283014
2.9270590090468604;-1.3250000000000002;0.6299452630353434
3.069828945841072;-1.325;0.6742706929949426
2.785714285714285;-1.3749999999999998;0.5584998912633902
2.8556727565444007;-1.3250000000000002;0.6068149114762491
2.7142857142857135;-1.3749999999999996;0.5364478843807016
2.78428509680394;-1.3250000000000002;0.5831495524596638
2.6428571428571423;-1.3749999999999998;0.5140927239307871
2.7128960297855316;-1.325;0.5590619294031095
2.5;-1.3749999999999998;0.46880822457220955
2.5714285714285703;-1.3749999999999998;0.4915017637623957
2.5701136738344528;-1.3250000000000002;0.5098628373497908
2.641505555473731;-1.3250000000000002;0.534594007917652
2.142857142857143;-1.3749999999999998;0.3564108373638912
2.214285714285715;-1.3749999999999998;0.3784506669651364
2.2131347381302406;-1.3250000000000002;0.38608500192123074
2.071428571428571;-1.3749999999999998;0.3347597174551045
2.141736219361016;-1.325;0.3620224865046377
2.4285714285714284;-1.375;0.4460807894578996
2.4987203848341415;-1.3250000000000002;0.4849863874425561
2.285714285714286;-1.3749999999999996;0.4007705809124218
2.2845325293608227;-1.3250000000000004;0.41051406192508466
2.357142857142857;-1.3749999999999998;0.42333148452873576
2.355929593034743;-1.3250000000000002;0.43522372735401404
2.4273256884568197;-1.3250000000000002;0.46007770790525154
2;-1.3749999999999998;0.3135891152348904
2.07033697302135;-1.3250000000000002;0.33842244967888746
1.9285714285714282;-1.3749999999999998;0.29293258022973606
1.9989369991292605;-1.325;0.3153992793801497
1.857142857142857;-1.375;0.272859592878073
1.9275362976635497;-1.3250000000000002;0.2930161928840486
1.8561348686040768;-1.3250000000000002;0.2713445238082386
1.785714285714285;-1.3749999999999998;0.2534623015789445
1.7847327098164472;-1.3250000000000002;0.2504741906846372
1.7142857142857137;-1.3749999999999996;0.23476298892158334
1.713328240077538;-1.3250000000000002;0.23045029032520384
1.642857142857142;-1.3749999999999996;0.21678699601104276
1.5714285714285714;-1.375;0.19960833185884516
1.6419201031433568;-1.3250000000000002;0.21130312471107496
1;-1.3749999999999998;0.09164296009127308
1.0714285714285712;-1.3749999999999998;0.10231262675999157
1.0705436374826616;-1.325;0.0928630861704202
0.9991251018453139;-1.325;0.08232172568434255
0.9285714285714287;-1.3749999999999998;0.08172081294496063
0.8571428571428574;-1.3749999999999998;0.07251527219752536
0.9277111600714854;-1.3249999999999997;0.07262558404443098
0.785714285714286;-1.3749999999999996;0.06398073735416195
0.856301811865796;-1.3250000000000004;0.06375226815922967
1.1419667672791167;-1.3250000000000002;0.10430235835686592
1.1428571428571426;-1.3749999999999996;0.11374541327578906
1.2142857142857144;-1.375;0.12599924430431506
1.2857142857142856;-1.3749999999999996;0.1390513840704178
1.2848244039281989;-1.3250000000000002;0.1300063888350754
1.357142857142857;-1.3749999999999998;0.1529438842433327
1.356250879670372;-1.325;0.14430979036003086
1.2133944915302668;-1.3250000000000002;0.11668680214143023
1.4276736872755087;-1.325;0.15958465871718394
1.4285714285714282;-1.375;0.16766810007948152
1.5705082988230148;-1.3250000000000002;0.19311112462675814
1.4999999999999996;-1.3749999999999998;0.18322517343328096
1.4990928269294268;-1.325;0.1758648893914483
0.6428571428571428;-1.3749999999999998;0.04875568473149391
0.7142857142857142;-1.3749999999999996;0.05608012323798069
0.7134992026095308;-1.3249999999999997;0.048249319727119655
0.6421118149324219;-1.325;0.041513356727553706
0.5714285714285712;-1.3749999999999998;0.041959325263386894
0.7848970569326568;-1.3250000000000002;0.0556478107596187
0.5707349322445284;-1.3249999999999995;0.0353788115100239
0.4999999999999998;-1.3749999999999998;0.03564892325471192
0.49936855300090705;-1.3250000000000002;0.029771461671259658
0.42857142857142844;-1.375;0.02975909754885227
0.35714285714285704;-1.3749999999999996;0.02423372488298507
0.4280122321079286;-1.325;0.024649890244935097
0.14285714285714315;-1.3749999999999998;0.009278371010736919
0.21428571428571455;-1.3749999999999996;0.014060634036411557
0.21397900482963686;-1.325;0.011457286573261172
0.07142857142857172;-1.375;0.004652613150293898
0.14264819323608013;-1.325;0.007562766909605519
0.07132485596676556;-1.3249999999999997;0.00377411169968885
0;-1.375;6.320050061958682E-5
0;-1.325;-6.677518626929668E-6
0.3566622419358173;-1.3249999999999997;0.01993449666520064
0.28571428571428586;-1.3749999999999993;0.01902590244727283
0.2853177422943741;-1.3250000000000002;0.015552952943248025
9.716954528052057;1.325;0.0012863117107618411
9.787787721625287;1.325;8.406463205217225E-4
9.785714285714285;1.3749999999999996;3.910086328081282E-4
9.857142857142856;1.3749999999999996;1.7886611377093686E-4
9.858563577092916;1.3249999999999997;4.873318308610618E-4
9.92943764716736;1.325;3.0687179782754964E-4
9.928571428571429;1.375;4.473161989911508E-5
10;1.325;-4.740722943097353E-7
10;1.375;-4.5061071328689195E-4
9.645932358901817;1.3250000000000002;0.0019064847116965211
9.714285714285714;1.3749999999999996;6.832980994886384E-4
9.574756020842312;1.325;0.0027308889827584912
9.642857142857142;1.3749999999999998;0.0011131488024318514
9.503569774697267;1.325;0.0037944606964022873
9.571428571428573;1.375;0.0017290902733956652
9.5;1.3749999999999998;0.002580533369676156
9.432389141566851;1.325;0.005143973062473606
9.428571428571429;1.375;0.0036909192581428365
9.361213549180546;1.3249999999999997;0.006846568225142846
9.357142857142858;1.375;0.005119919544957459
9.290038801011569;1.325;0.00893456836343868
9.285714285714285;1.3749999999999998;0.006891498762617705
9.218864052842592;1.3249999999999997;0.011470649648487097
9.076514556504618;1.3249999999999997;0.018143812749637316
9.147689304673614;1.3250000000000002;0.01452286006531267
9.142857142857142;1.3749999999999996;0.011761190528034149
9.214285714285715;1.3749999999999998;0.009094620089456384
9.071428571428571;1.3749999999999998;0.015006094058283756
9.005339808335622;1.325;0.02238388464993098
8.862990311997628;1.325;0.03305849703752983
8.934165060166624;1.325;0.027344515360653077
8.92857142857143;1.3749999999999998;0.023322669921403378
8.85714285714286;1.3749999999999996;0.028577686943142073
8.791815563828637;1.3250000000000002;0.03964584983332505
8.785714285714285;1.3749999999999998;0.03466029729428518
8.720640815659646;1.325;0.04714761087732692
8.714285714285715;1.3749999999999998;0.04171615108198049
8.649466067490653;1.3250000000000002;0.055629628939120344
8.642857142857144;1.3749999999999998;0.049737663014373844
8.578291319321652;1.325;0.06521845424806354
8.999999999999998;1.3749999999999998;0.01878376228955858
8.50711657115264;1.325;0.07593489518118683
8.571428571428573;1.3749999999999996;0.05889761955155374
8.500000000000002;1.3749999999999998;0.06925232706511035
8.435941822983628;1.3250000000000002;0.0878515822399019
8.364767074814615;1.3249999999999997;0.10103419449833002
8.42857142857143;1.3749999999999998;0.080864376459535
8.293592326645584;1.3249999999999997;0.11554606817419237
8.35714285714286;1.3749999999999998;0.09385272054197458
8.151242830307512;1.325;0.1484687019204974
8.222417578476549;1.3249999999999997;0.13135166574251875
8.214285714285714;1.3749999999999998;0.1241338869976687
8.285714285714286;1.375;0.1082425582890778
8.142857142857142;1.3749999999999998;0.14145785334298466
8.08007534096491;1.3249999999999997;0.1668849666050581
8.009113233041965;1.3250000000000002;0.18646604089584193
8.071428571428573;1.3749999999999996;0.16029142154398338
8.000000000000002;1.3749999999999998;0.18051034653007036
7.938444661470416;1.3250000000000002;0.20712423379009692
7.928571428571431;1.3749999999999998;0.20206313341390114
7.8680684120305715;1.325;0.22866626261837078
7.857142857142859;1.3749999999999996;0.22481458911434515
7.797912669604019;1.325;0.2509675563062122
7.785714285714288;1.3749999999999998;0.24852034223946853
7.7276412305449425;1.325;0.273986673186774
7.657210334855759;1.325;0.29751364562999544
7.714285714285717;1.375;0.27301808555267826
7.642857142857145;1.375;0.2980600660780226
7.586619500053786;1.325;0.3213299871060637
7.571428571428576;1.3749999999999998;0.32334902761289186
7.515871825829123;1.3249999999999997;0.34520265524153615
7.444973493852102;1.3249999999999997;0.3689496530974452
7.5000000000000036;1.375;0.34857834670154375
7.4285714285714315;1.3749999999999998;0.3734709832125039
7.3739241832958715;1.325;0.3922877376746878
7.357142857142859;1.3749999999999998;0.3977742053223494
7.302757638549517;1.325;0.4150595248146563
7.231582890380542;1.325;0.43700309808037713
7.285714285714287;1.375;0.42127381324015306
7.160408142211573;1.325;0.45798788625761705
7.214285714285718;1.375;0.4437048749434401
7.142857142857145;1.3749999999999996;0.46487480737247705
7.0892333940426;1.3250000000000002;0.4778750331836458
7.071428571428573;1.3749999999999998;0.48478966439769994
7.018058645873625;1.3249999999999997;0.49657870322580305
7.000000000000002;1.3749999999999998;0.5032849576656417
6.946883897704652;1.325;0.5140287378055746
6.804534401366695;1.3249999999999997;0.5451835643491828
6.875709149535678;1.3249999999999997;0.5302454667119605
6.85714285714286;1.3749999999999993;0.5360100502040458
6.9285714285714315;1.375;0.5203559708026925
6.7857142857142865;1.3749999999999996;0.5502678984397184
6.733359653197701;1.325;0.5588784895764434
6.714285714285717;1.3749999999999996;0.5631687461295579
6.662184905028705;1.3249999999999995;0.5713534126511112
6.5198354086906924;1.3250000000000002;0.5929441568950248
6.591010156859712;1.325;0.582705346379034
6.571428571428574;1.3749999999999996;0.585221938174243
6.448660660521656;1.3249999999999997;0.6021699472110621
6.500000000000004;1.3749999999999998;0.594553380016805
6.4285714285714315;1.3749999999999996;0.6028589577352269
6.377485912352623;1.3250000000000002;0.6104398254976596
6.642857142857143;1.3749999999999998;0.5748120446030972
6.3571428571428585;1.3749999999999998;0.6101969536121317
6.306311164183591;1.325;0.6178374907613128
6.0927869196765485;1.3250000000000002;0.6354207116438602
6.163961667845562;1.3249999999999997;0.6302498497778117
6.142857142857145;1.375;0.6274969626431831
6.235136416014577;1.3250000000000004;0.624411062586186
6.214285714285716;1.3749999999999998;0.6224446536218409
6.285714285714288;1.3750000000000004;0.6167163958246533
6.071428571428573;1.3749999999999996;0.6319013078503701
6.021612171507549;1.3250000000000002;0.6399710298008188
5.8792626751696;1.325;0.647467021239
5.950437423338573;1.325;0.6439705844121212
5.92857142857143;1.3749999999999998;0.6391128400154287
6.000000000000001;1.3749999999999998;0.6357584593847415
5.8571428571428585;1.375;0.6420491804974043
5.808087927000624;1.325;0.6505152890749647
5.785714285714288;1.3749999999999998;0.6445623954134305
5.736913178831651;1.325;0.6531618210054925
5.714285714285717;1.3749999999999998;0.6467344665582951
5.665738430662678;1.3250000000000002;0.6554409492034191
5.594563682493705;1.3250000000000002;0.6573908042194129
5.642857142857146;1.3749999999999998;0.6485955537343102
5.167515310120196;1.325;0.6637225322085195
5.238689949491201;1.325;0.6632051474615537
5.214285714285719;1.3749999999999998;0.6547253292947914
5.523388934324731;1.325;0.6590495638537277
5.571428571428576;1.3749999999999996;0.6501467605053222
5.452214186155718;1.325;0.6604358390514165
5.500000000000004;1.375;0.6514895105160482
5.381039437986706;1.325;0.6615781360880533
5.4285714285714315;1.3749999999999998;0.652586411992966
5.309864689817694;1.3249999999999997;0.6624964373266286
5.28571428571429;1.3749999999999996;0.6542013549542295
5.357142857142861;1.3749999999999998;0.6534832301991571
5.096340798861703;1.325;0.6640498987567204
5.142857142857149;1.3749999999999998;0.6551084681440974
5.0714285714285765;1.3749999999999998;0.6553305789078934
5.025166415646874;1.3249999999999997;0.664201478128831
5.000000000000005;1.3749999999999998;0.6553918280569917
4.953992103969851;1.325;0.6641732542135325
4.928571428571432;1.3749999999999996;0.6553330522181776
4.882817679218484;1.3250000000000002;0.6639680352169061
4.857142857142862;1.375;0.6551178933721928
4.811643127046978;1.3250000000000004;0.6635856649347147
4.785714285714291;1.375;0.6547332062976162
4.740468447463016;1.3250000000000002;0.663013104773133
4.669293699395041;1.3250000000000002;0.66224364413362
4.71428571428572;1.375;0.6541849947598545
4.598118951226029;1.325;0.661260316652232
4.642857142857148;1.375;0.6534729923684495
4.571428571428576;1.3749999999999996;0.6525806086307947
4.526944203057017;1.3250000000000002;0.66004964749294
4.385025969093661;1.3250000000000002;0.6568520694936334
4.455790063382865;1.325;0.6585766996929957
4.428571428571432;1.375;0.6501369761166226
4.175711380620617;1.3249999999999997;0.6498324345670881
4.245064669700766;1.3249999999999997;0.6525073429278431
4.214285714285717;1.3749999999999996;0.644546802436679
4.105948881416479;1.3249999999999997;0.6467493981300739
4.142857142857148;1.3749999999999998;0.6420254538242224
4.035662211272043;1.325;0.6432015693430344
4.071428571428575;1.3749999999999996;0.6390862822296413
4.5000000000000036;1.3749999999999998;0.6514907807382997
4.35714285714286;1.375;0.648586792148952
4.314785462551934;1.3250000000000002;0.6548362269927471
4.285714285714287;1.3749999999999996;0.6467341977909106
4.0000000000000036;1.3749999999999998;0.6357303039742609
3.9648474317508;1.325;0.6391135613021106
3.9285714285714324;1.3749999999999998;0.6318788777726544
3.893681071649482;1.325;0.634444154300373
3.8571428571428603;1.3749999999999996;0.6274600885101714
3.8225063234804684;1.3249999999999997;0.6291584187941908
3.7857142857142905;1.3749999999999998;0.6224093220349687
3.751331575311455;1.325;0.6231836147661246
3.714285714285718;1.3749999999999998;0.6166845676633557
3.680156827142438;1.325;0.6164474173380844
3.642857142857146;1.3749999999999996;0.6101622826467216
3.608982078973403;1.325;0.6088992304205855
3.5378073308043687;1.325;0.6004501713707858
3.571428571428575;1.375;0.6028027078542285
3.4666325826353357;1.325;0.59102151468151
3.5000000000000027;1.3749999999999996;0.5945183360336159
3.324283086297326;1.325;0.5690334990970504
3.253108338128332;1.3249999999999997;0.5563273860783321
3.2857142857142887;1.3749999999999998;0.5631178317189173
3.3954578344663213;1.3250000000000002;0.580597811822391
3.3571428571428603;1.3749999999999998;0.5747500560160953
3.4285714285714324;1.375;0.5851917976045607
3.2142857142857175;1.3749999999999998;0.550218384667744
3.1819335899593386;1.3250000000000002;0.5423995438692183
3.1107588417903593;1.325;0.5272231373775375
3.1428571428571455;1.3749999999999998;0.5359448282288403
2.826059849114463;1.3250000000000004;0.4540588720396954
2.754885100945489;1.3250000000000002;0.4328789682641248
2.7857142857142883;1.3749999999999998;0.44365710248287843
3.0395840936213845;1.325;0.5107749441329285
2.9684093454524105;1.3250000000000002;0.4930709972401246
3.0000000000000027;1.3749999999999998;0.5032695523868446
2.8571428571428585;1.3749999999999998;0.4648401733563787
2.8972345972834357;1.325;0.47414972871742594
2.928571428571431;1.375;0.4847089969555706
3.071428571428574;1.3749999999999998;0.5203086234453735
2.683710352776516;1.3250000000000002;0.4107793595061935
2.7142857142857157;1.375;0.421233459220673
2.399011360100488;1.325;0.316513025319144
2.3278366119314726;1.3250000000000002;0.29254991989451656
2.357142857142857;1.3749999999999998;0.2981004664918032
2.4701861082695;1.325;0.3405460332200126
2.4285714285714284;1.375;0.3233635908347689
2.6428571428571432;1.3749999999999998;0.3977635561026697
2.6125356046075234;1.3250000000000002;0.38788669891539485
2.5413608564385117;1.3250000000000002;0.3644181555710399
2.5;1.3749999999999998;0.34857504120283994
2.5714285714285725;1.3749999999999998;0.37345540926065723
2.2857142857142847;1.3749999999999998;0.27307973776826583
2.2566618637624574;1.3250000000000004;0.2688816817486857
2.214285714285715;1.3749999999999998;0.24859748447507476
2.1854871155934417;1.3250000000000002;0.2457251175961801
2.11433290924427;1.3250000000000002;0.22330719854640316
2.1428571428571423;1.375;0.22491566888400408
2.071428571428571;1.3749999999999998;0.2021766126756006
1.785714285714286;1.3749999999999998;0.12426600885669359
1.8571428571428579;1.3749999999999996;0.14160248317108426
1.8307607018858525;1.3250000000000002;0.14419756607982967
1.7598448552856214;1.3250000000000002;0.12746183657636342
2.0432884577284285;1.3250000000000002;0.20182151439519203
2;1.3749999999999998;0.1806530602131223
1.901559117011437;1.3250000000000002;0.1621909026533217
1.928571428571429;1.375;0.16040187119765884
1.9723639277925662;1.3250000000000002;0.1814223408880101
1.6888113219156866;1.3250000000000002;0.11201794814159409
1.7142857142857149;1.3749999999999998;0.10840347090824783
1.6176946111134733;1.3250000000000002;0.09785923772648175
1.6428571428571432;1.3749999999999998;0.09399535201928681
1.5000000000000004;1.3749999999999998;0.06936121058134859
1.5714285714285718;1.3749999999999998;0.08104124664161343
1.5469930940169372;1.3250000000000002;0.08508249567654502
1.428571428571429;1.375;0.059025545562898664
1.4768660592162504;1.3250000000000002;0.07360016664244995
1.407308838778927;1.3250000000000002;0.06334756771739573
1.3571428571428574;1.3749999999999996;0.04987451141314144
1.3381107974403368;1.3250000000000002;0.054222564652889105
1.285714285714286;1.3749999999999996;0.04183787390940097
1.2142857142857144;1.375;0.03480800135213258
1.2684347871909845;1.3250000000000002;0.046052130397924884
1.1981881816280535;1.3250000000000002;0.03879138377192248
1.127366307995292;1.3250000000000002;0.032353516400917215
1.142857142857143;1.375;0.028686371904522428
1.0714285714285712;1.3749999999999998;0.023443600319694724
0.9999999999999998;1.3749999999999998;0.018915770344619887
1.0563493598096638;1.325;0.02674920395323473
0.985702038542717;1.325;0.021923462520154164
0.9285714285714287;1.3749999999999998;0.01507018827137093
0.8571428571428571;1.3749999999999996;0.01187270864426182
0.9154274907101334;1.3250000000000004;0.01778144466921579
0.6428571428571431;1.3749999999999996;0.005169301746642911
0.7142857142857142;1.3749999999999996;0.006982296553834051
0.7057531953768383;1.325;0.008865870570597659
0.7857142857142858;1.375;0.00920012861147749
0.8455149082413128;1.3250000000000002;0.014280538932572048
0.7756707627076392;1.3250000000000002;0.011335636755272086
0.5000000000000003;1.3749999999999996;0.002620084474244777
0.5714285714285716;1.3749999999999998;0.0037393674266468224
0.5656525556373595;1.325;0.0051540159062900175
0.6357621290661347;1.325;0.006827970078101468
0.428571428571429;1.3749999999999996;0.0017803895595799684
0.495228109866965;1.325;0.0038089501845774976
0.21428571428571497;1.3749999999999996;4.131340625311471E-4
0.2857142857142863;1.3749999999999996;7.014978865906111E-4
0.2822455047218149;1.3249999999999997;0.001299759562300551
0.21110249050230165;1.3250000000000002;8.40924188594272E-4
0.14285714285714346;1.375;1.8609425730649795E-4
0;1.375;-5.365711589902214E-4
0.07014112767368309;1.3249999999999997;3.751041640877399E-4
0.07142857142857183;1.3749999999999998;4.035278813792805E-5
0.14028216841859498;1.325;4.8604123867335147E-4
0.3533867763628444;1.325;0.0019246439014940127
0.35714285714285776;1.375;0.0011358584983061821
0.42446447459764325;1.325;0.002745924609030226
0;1.325;-3.0146270105750365E-6
9.685889342333626;-1.25;0.016922141550310243
9.753539034441314;-1.2875000000000003;0.013124214827428204
9.792386817611877;-1.25;0.01081682349818891
9.786024795824666;-1.325;0.011338584744586403
9.89723684966126;-1.25;0.005249024820064581
9.857352662465493;-1.325;0.007450841326601676
9.928675254349576;-1.325;0.0036857400120690422
10;-1.25;-8.395741161848491E-6
9.714691251270747;-1.3250000000000002;0.015432117502751507
9.578401331240439;-1.25;0.023767208721669642
9.643353699961802;-1.325;0.01983146247445911
9.572012352977222;-1.3249999999999997;0.02453050386401259
9.539533848075418;-1.2875000000000003;0.026719181289095673
9.47081980915288;-1.25;0.031530148308604566
9.36315617540814;-1.25;0.04047412578625134
9.286576121728302;-1.3249999999999997;0.04813229317731441
9.25549070517222;-1.25;0.050737510673309526
9.147849161019586;-1.2499999999999998;0.06258999888146
9.215194811448223;-1.325;0.055565727013046524
9.14380551158746;-1.325;0.06359768356088062
9.072408929163082;-1.3250000000000002;0.0725202590468551
9.500666364910398;-1.325;0.029649041937755787
9.429311899194918;-1.325;0.03528424833998164
9.357948485175122;-1.325;0.041363076227688894
9.040231537633188;-1.25;0.07614625476418269
9.001005063432043;-1.325;0.08225244532820247
8.932634400067592;-1.25;0.0916439935143103
8.929593913651406;-1.325;0.0927114083725088
8.85817547907813;-1.325;0.10421778971324182
8.60985072290116;-1.25;0.15075926772615844
8.643883850174868;-1.325;0.14425660606892107
8.57244718856598;-1.325;0.1595571769569517
8.825039841012115;-1.25;0.10915364758214234
8.786749758968964;-1.325;0.11664023548522096
8.717445281956639;-1.25;0.12883949925463867
8.715318094046907;-1.325;0.12987622540649119
8.394660100502223;-1.25;0.20130079568464146
8.429566611794407;-1.325;0.193103127185868
8.358122696472256;-1.3249999999999997;0.21132059032846465
8.502256163845686;-1.25;0.17489538413206804
8.501008109134307;-1.3249999999999997;0.17577256868001503
8.2870580649293;-1.25;0.22984945996152634
8.286676363081918;-1.325;0.23041903487007714
8.215227611537948;-1.3249999999999997;0.2505351733637629
8.179449761226854;-1.25;0.2604559948747343
8.143780894527774;-1.325;0.27142459905151733
7.96421434797518;-1.25;0.3270969681707167
7.929483566344819;-1.3250000000000002;0.33856849014188856
8.000908869777069;-1.325;0.31553538350706106
8.071835189032562;-1.2499999999999998;0.2929533686166985
8.072341312267016;-1.3250000000000002;0.29306820260763433
7.856587989262639;-1.25;0.3626166744517647
7.858065401257687;-1.325;0.36215020230749106
7.786654373800717;-1.325;0.38626615332726527
7.748960814281468;-1.25;0.3992048890602386
7.7152504832619835;-1.325;0.41068836039362705
7.641333639300296;-1.25;0.43653140028872184
7.643853728927057;-1.3249999999999997;0.4353914489081026
7.572438239537746;-1.325;0.4602887266205509
7.533706464319125;-1.25;0.4742390860183434
7.500954316415774;-1.325;0.48522909439066525
7.426079289337952;-1.25;0.5118780068030515
7.42940066376949;-1.3249999999999997;0.5101709682154123
7.357777213580697;-1.325;0.5349493536155961
7.318452114356784;-1.25;0.549231346547316
7.286083897764881;-1.3250000000000002;0.559505403026622
6.995570589413269;-1.25;0.6555482355351856
6.998641349366802;-1.325;0.6534991604601808
6.926761796224416;-1.3250000000000002;0.6753595668780102
7.070584074713363;-1.3249999999999997;0.6307869643664868
7.210824939375612;-1.25;0.5857733181664386
7.214320648171076;-1.325;0.5837625652958083
7.142487396581935;-1.3250000000000002;0.6075048745507673
7.103197764394439;-1.25;0.6213537615756763
6.887943414432096;-1.2499999999999998;0.6881841036761616
6.854953587290168;-1.325;0.6965413474763262
6.7803162394509275;-1.25;0.7190197578610524
6.783216651751143;-1.3249999999999995;0.7169379473716992
6.711550918864911;-1.3249999999999997;0.7362988492172443
6.672689064469754;-1.2499999999999998;0.7479384450153361
6.639956317959051;-1.3249999999999997;0.7548869582694616
6.565061889488584;-1.25;0.774777592155317
6.5684327784312995;-1.3250000000000002;0.7725841373511024
6.496980229749651;-1.325;0.7891679369986963
6.4574347145074125;-1.25;0.7995593989465988
6.4255889460862985;-1.325;0.804946425204525
6.211399109560374;-1.3250000000000004;0.8466075828000857
6.172976149562137;-1.2875000000000003;0.8537851835719863
6.139987187961767;-1.325;0.85863870422415
6.349807539526242;-1.25;0.8221485856511492
6.354199987802103;-1.325;0.8198179067598612
6.282803375899841;-1.3250000000000002;0.8335879356127075
6.242180364545073;-1.25;0.8426751120734153
6.1345531895639;-1.2499999999999998;0.8610751839042221
6.068567610284084;-1.3250000000000002;0.8697460307315149
5.9971403757068575;-1.325;0.8800850946830477
5.9582196076542076;-1.2875000000000003;0.885918496151568
5.92570548340802;-1.325;0.889503892194726
6.026926014582729;-1.25;0.8774377777698703
5.7828250026245485;-1.325;0.9059144204076297
5.743434746131882;-1.2875000000000003;0.9104698340448749
5.711392949135425;-1.325;0.9129218742232501
5.811671664620386;-1.25;0.9043701154553574
5.854263632071915;-1.325;0.8980632410645152
5.919298839601558;-1.25;0.8918460647256694
5.704044489639218;-1.25;0.915100586642901
5.63996747099898;-1.3249999999999997;0.9191436936624768
5.568548567609512;-1.3250000000000002;0.924721777803843
5.528669353643193;-1.2875000000000003;0.9280867661902263
5.497136238363053;-1.3250000000000002;0.9295336578826524
5.596417314658045;-1.25;0.9241269701291204
5.488790139676874;-1.25;0.9315195831794796
5.425730482653638;-1.325;0.9336254712522033
5.381162964695702;-1.25;0.9373456515951872
5.354331299876501;-1.325;0.9371279570615779
5.313933544795516;-1.2875000000000003;0.9393795939445795
5.282938631770891;-1.3249999999999997;0.9399253815376
5.140155894090047;-1.325;0.943622648186259
5.099218666921119;-1.2875000000000003;0.9448014059699474
5.068762870802662;-1.325;0.9445249266617922
5.273535789714531;-1.25;0.9416876602714552
5.211547814404091;-1.3250000000000002;0.9420507576123741
5.165908614733362;-1.25;0.9445694494148711
4.9259735152828386;-1.3249999999999997;0.9444864398622789
4.884500302536344;-1.2874999999999999;0.9445938366887248
4.854577183008326;-1.3250000000000002;0.9435343279227638
5.058281439752189;-1.25;0.9460282969690941
4.997368744542468;-1.3249999999999997;0.9447768457979938
4.711781209335289;-1.3250000000000002;0.9397578335805804
4.669776974581397;-1.2875000000000003;0.938745816516743
4.6403824968114185;-1.325;0.936908935642256
4.950654264771019;-1.25;0.946089434234942
4.843027089789848;-1.2500000000000002;0.9447476760851359
4.783179747700818;-1.3250000000000002;0.9419231360242861
4.735399914808676;-1.2500000000000002;0.9419947775124555
4.627772739827504;-1.2500000000000002;0.9377772669760986
4.568984789612773;-1.3250000000000002;0.9333628502472683
4.497588091820075;-1.325;0.929229822162179
4.4550531955117725;-1.2875000000000003;0.9270024790979221
4.426192403408822;-1.325;0.9243618039721921
4.520145564846333;-1.25;0.9320853841812209
4.283404054722137;-1.325;0.9124748859475383
4.240174786005147;-1.2874999999999999;0.9088787292491389
4.212011394408356;-1.3249999999999997;0.9054088474057949
4.41251829920347;-1.25;0.9248247906828624
4.354797724384345;-1.3250000000000002;0.9187367871610661
4.069229071189449;-1.3249999999999997;0.8889129215803848
4.024992582408497;-1.2874999999999999;0.8837262660521787
3.9978392740541633;-1.325;0.87943376622591
4.304808878417443;-1.2499999999999998;0.9159366184725043
3.783675087929247;-1.3249999999999997;0.8458052701948088
3.828052339026356;-1.2874999999999999;0.8540027373504913
3.855062282439508;-1.325;0.8578759536973029
4.088927995801129;-1.2499999999999998;0.8929071458977802
4.140619743429154;-1.3249999999999997;0.8975100652350155
4.196945517288157;-1.2499999999999998;0.9053272904100993
3.9807560936275443;-1.25;0.8785751497160632
3.926450344471203;-1.325;0.8690447064740946
3.5695187094866094;-1.3249999999999997;0.8039977197013984
3.6126250646691673;-1.2874999999999999;0.8136444066232258
3.640903301458125;-1.3250000000000002;0.8188344537526163
3.872429590123464;-1.25;0.8622456141488826
3.764012847961216;-1.25;0.843849351675054
3.7122887609382937;-1.3250000000000002;0.8327231877430762
3.655731419851724;-1.25;0.8233630804692567
3.141213640996188;-1.325;0.6955362846172571
3.1826764142138844;-1.2875000000000003;0.7078919396425576
3.21259818359353;-1.325;0.715785833987776
3.355366811106365;-1.325;0.7538057587004104
3.397499382593257;-1.2875000000000003;0.7648629603402028
3.426750895966467;-1.3249999999999997;0.7714329670575548
2.9270590090468604;-1.3250000000000002;0.6301410088560412
2.9677802742324983;-1.2875000000000003;0.643467979267335
2.9984440981878313;-1.3250000000000002;0.6526150123651687
3.5476045287420606;-1.25;0.8007480110660814
3.498134828328446;-1.325;0.7881233283186903
3.4396319540801503;-1.25;0.7760211885759948
3.2241391874315806;-1.25;0.7203632811591945
3.283982573628835;-1.3250000000000002;0.7351810346922321
3.3318134756288185;-1.2500000000000002;0.7491905625196367
3.1163973576239683;-1.25;0.6895554305022529
3.069828945841072;-1.325;0.674405047258564
3.0085015394181363;-1.25;0.6569140451421163
2.900451512728464;-1.2500000000000002;0.6226286317717538
2.8556727565444007;-1.3250000000000002;0.6069810158788395
2.7128960297855316;-1.325;0.559268703072076
2.7525715434701614;-1.2875000000000003;0.5730443087681465
2.78428509680394;-1.3250000000000002;0.5833452488731332
2.7922470571547913;-1.2500000000000002;0.5869344483891368
2.683887951981952;-1.25;0.5501102074214756
2.641505555473731;-1.3250000000000002;0.5347811014412779
2.575488103007806;-1.25;0.5125052311925344
2.5701136738344528;-1.3250000000000002;0.5100766024504821
2.4987203848341415;-1.3250000000000002;0.4851845775958526
2.2512147459405307;-1.25;0.39932039331696956
2.2845325293608227;-1.3250000000000004;0.4106653946681242
2.2131347381302406;-1.3250000000000002;0.3862433225184283
2.1434348169679747;-1.2499999999999998;0.3626707941187135
2.141736219361016;-1.325;0.362131087156655
2.07033697302135;-1.3250000000000002;0.33855706258048834
2.467241164607614;-1.2499999999999996;0.4746368015551165
2.4273256884568197;-1.3250000000000002;0.4602660294256206
2.359150120423344;-1.25;0.436749673831315
2.355929593034743;-1.3250000000000002;0.4353714411081049
2.035790268556674;-1.2499999999999998;0.32714107089453087
1.9989369991292605;-1.325;0.31553089591332967
1.9281693898164258;-1.25;0.2930018809601691
1.9275362976635497;-1.3250000000000002;0.2930759581006861
1.8561348686040768;-1.3250000000000002;0.27144769497471805
1.8205547754178404;-1.25;0.2605079438714218
1.7847327098164472;-1.3250000000000002;0.25056820857779866
1.712946424989695;-1.25;0.22989346195360127
1.713328240077538;-1.3250000000000002;0.23046301415084952
1.6419201031433568;-1.3250000000000002;0.21137145862704187
1.6053443381709505;-1.25;0.2013346463768073
1.5705082988230148;-1.3250000000000002;0.19315995146095344
0.49936855300090705;-1.3250000000000002;0.029661555697161102
0.4604857329353398;-1.2874999999999999;0.026725905697169594
0.4280122321079286;-1.325;0.024541427078194525
0.2853177422943741;-1.3250000000000002;0.015437528092260509
0.2464665365445019;-1.2875000000000003;0.013127087747491828
0.21397900482963686;-1.325;0.011341498775489456
1.0673698935751061;-1.25;0.0916793852057296
1.0705436374826616;-1.325;0.09276119714641355
0.9991251018453139;-1.325;0.0822995829305851
1.1419667672791167;-1.3250000000000002;0.10426967027567235
0.9597727740652212;-1.2500000000000004;0.07617315905569437
0.9277111600714854;-1.3249999999999997;0.07256033523306106
0.8521552162898813;-1.25;0.06261378535242557
0.856301811865796;-1.3250000000000004;0.06363280555412823
0.7848970569326568;-1.3250000000000002;0.0555966427530254
0.7445137346631172;-1.2500000000000002;0.050758460066968304
0.7134992026095308;-1.3249999999999997;0.04815977374499319
1.1749644774250034;-1.25;0.10916876614693176
1.2133944915302668;-1.3250000000000002;0.11669724485917261
1.2825590612749016;-1.25;0.1288814652427277
1.2848244039281989;-1.3250000000000002;0.12993627638257824
1.356250879670372;-1.325;0.14431723491045065
1.3901536451247989;-1.25;0.1507900766467666
1.4276736872755087;-1.325;0.15961692438249506
1.4977482289746964;-1.25;0.174937400036427
1.4990928269294268;-1.325;0.1758318615135305
0.6368483238655277;-1.2500000000000002;0.040486769494589334
0.6421118149324219;-1.325;0.04138477952604073
0.5707349322445284;-1.3249999999999995;0.03530260756682985
0.5291845809572262;-1.2499999999999998;0.031546793189274794
0.42160291286977175;-1.2499999999999998;0.02377444048430539
0.3566622419358173;-1.3249999999999997;0.01983777148911751
0.20761533079462954;-1.25;0.010821555054221221
0.14264819323608013;-1.325;0.007451052200377658
0.10276380288149095;-1.25;0.0052443500823278755
0.07132485596676556;-1.3249999999999997;0.003685794221595535
0;-1.25;-6.285995112875753E-6
0.3141146382893697;-1.25;0.016927906298986498
9.914893617021281;1.2500000000000002;-0.06816407979714924
9.890154538594611;1.2503000000000002;-0.08816905213975208
9.872340425531915;1.25;-0.10260068386084716
9.829787234042554;1.25;-0.13723926612217952
9.853539384792814;1.2503000000000002;-0.11786445647270227
9.957446808510637;1.25;-0.03411258021466779
9.926769692396409;1.2503000000000002;-0.058628609249015064
10;1.25;1.4331957316926491E-5
9.963384846198204;1.2503;-0.02935164329016322
10;1.2502999999999997;1.5165158941954058E-5
9.787234042553191;1.25;-0.17240354576332115
9.81692423099102;1.2503000000000002;-0.14786534172510338
9.744680851063832;1.25;-0.20791486760709432
9.780309077189223;1.2503000000000002;-0.17808319897248737
9.743693923387427;1.2503;-0.20875034750575594
9.707078769585632;1.2503000000000002;-0.24007067525967804
9.702127659574465;1.25;-0.24432733572342388
9.670463615783838;1.2503000000000002;-0.2716518449131134
9.659574468085106;1.25;-0.2811510756522087
9.48936170212766;1.25;-0.4392839643027031
9.523864621386496;1.2502538008479176;-0.4056875458212315
9.53191489361702;1.25;-0.39799079144768257
9.52957071743731;1.2503000000000002;-0.4002596999993973
9.561377281818421;1.2503000000000002;-0.37015441216234074
9.574468085106384;1.25;-0.35804088032798526
9.597233308180254;1.2503000000000002;-0.33724210878675837
9.617021276595747;1.25;-0.31914596324154826
9.524593812588497;1.2503;-0.40498177345122316
9.517412772462162;1.2503000000000002;-0.4119710372184646
9.495128243918973;1.2503;-0.43360166337642736
9.462816895840012;1.2503000000000002;-0.46580644458959114
9.462441221379823;1.250294283929256;-0.4661420860529522
9.446808510638299;1.2500000000000002;-0.48200687565876166
9.462305407570698;1.2503000000000002;-0.4662620306498708
9.460662590158048;1.2503000000000002;-0.4679113249875631
9.425722536347731;1.2503;-0.5037536498607204
9.404255319148938;1.25;-0.5261706651456777
9.416330480180376;1.2503;-0.5135501383556376
9.361702127659575;1.25;-0.5722510881263219
9.384659336667005;1.2503000000000002;-0.5471910529080414
9.365309950079677;1.2503000000000002;-0.5683831074645707
9.352970537635489;1.2503000000000002;-0.5818714966370339
9.319148936170214;1.25;-0.6202028300022183
9.33165142828175;1.2503000000000002;-0.6059294113778961
9.313921327369677;1.2503000000000002;-0.626289329490749
9.276595744680852;1.25;-0.6699511024192475
9.275252412370957;1.2503000000000002;-0.67170672860573
9.286935785037876;1.2501922573847466;-0.6576112793505844
9.287960165121854;1.2503000000000002;-0.6564086624561237
9.23404255319149;1.25;-0.7220850442730055
9.253593777238159;1.2503000000000002;-0.6978461627842619
9.229169499244483;1.2503000000000002;-0.7283490612306718
9.22118676196125;1.2503;-0.7384564305583794
9.191489361702128;1.25;-0.7766887633375745
9.194467718758858;1.2503000000000002;-0.7727619994184993
9.16170244287759;1.2503000000000002;-0.8171099113995104
9.148936170212767;1.2500000000000002;-0.8344386188699946
9.160599814407211;1.2503000000000002;-0.8184847124850065
9.120039223796162;1.2503000000000002;-0.8745765836224413
9.106382978723405;1.25;-0.894183486078191
9.156457265615261;1.2503000000000002;-0.8241252804052148
9.091210345601201;1.2503;-0.9168067922000841
9.10842218788437;1.2503;-0.8914393702921951
9.078656402308651;1.2503;-0.9356585272698892
9.063829787234043;1.25;-0.9580667876025224
9.046144300756577;1.2503000000000002;-0.985612455516916
9.055511325884623;1.2503000000000002;-0.9710410148336234
9.02127659574468;1.25;-1.0254307718532119
9.002405345444059;1.2503000000000002;-1.056301351906251
9.0103577717246;1.2503000000000002;-1.0431652139359031
9.024447592992638;1.2503000000000002;-1.0205888297590113
8.97872340425532;1.25;-1.0954397562473412
8.595744680851062;1.2499999999999998;-1.954469788938304
8.629847577699444;1.2502494033521807;-1.8585140524691082
8.638297872340427;1.25;-1.8352532288554202
8.670434273528043;1.2503000000000002;-1.7495160681891486
8.680851063829788;1.2500000000000002;-1.7220928839644407
8.681188345526003;1.2503000000000002;-1.7215080213616818
8.636075334939376;1.2503000000000002;-1.8413606323526963
8.631189157415138;1.2503000000000002;-1.8547500689473577
8.62633080290863;1.2503;-1.8684762093850444
8.76595744680851;1.25;-1.5161858631580667
8.736148827400347;1.250146604557106;-1.586271345322916
8.723404255319153;1.25;-1.6165091260243307
8.76186226959781;1.2502966013828205;-1.5256568905605485
8.762066388683111;1.2503000000000002;-1.5250692395207857
8.702186373265391;1.2503;-1.6689601108794105
8.717064679938996;1.2503000000000002;-1.6323581964783647
8.733856715471921;1.2503000000000002;-1.591572675210181
8.761776589662514;1.2503000000000002;-1.5258633313564864
8.808510638297873;1.25;-1.4221540384899298
8.794841737028559;1.2501930680577056;-1.452001802422855
8.802434031493675;1.2503000000000002;-1.4354234698530872
8.793830696097057;1.2503000000000002;-1.4542869994819372
8.893617021276597;1.25;-1.2493705233211472
8.918154839646016;1.2503;-1.2033662652417563
8.936170212765958;1.25;-1.170071578615179
8.925685833307437;1.2502999999999997;-1.1894090032201372
8.910019515965057;1.2503000000000002;-1.2186755080885652
8.95543375155746;1.2502999999999997;-1.1357019718050236
8.96653586183363;1.2503;-1.1163440686049386
8.851063829787234;1.25;-1.3332883255008738
8.8457782809621;1.2503000000000002;-1.3443095780476344
8.833804160390281;1.250131133098233;-1.368998119710659
8.829896008453062;1.2503;-1.3771252595618384
8.882798592700865;1.2503000000000002;-1.2703260659452087
8.869019122534926;1.2503000000000002;-1.2974766843114665
8.593617480884925;1.2503;-1.9608681897136009
8.578654033196054;1.2503;-2.005312908835879
8.553191489361701;1.25;-2.080276291820475
8.212765957446809;1.25;-3.30671650782648
8.234474554024754;1.2503000000000002;-3.2255245448103254
8.222875612401769;1.2503000000000002;-3.266695381540452
8.201575881268724;1.2503000000000002;-3.351756040476865
8.340425531914894;1.2500000000000002;-2.815218505633445
8.321056109837842;1.2501678817080182;-2.8898388593933624
8.330891108820685;1.250254078995908;-2.8507685733800483
8.297872340425533;1.2499999999999998;-2.978335824995787
8.27283991338194;1.2503000000000002;-3.077969310611424
8.289631982250281;1.2503000000000002;-3.0125370958285966
8.31038348036153;1.2503000000000002;-2.9290998924066733
8.510638297872342;1.25;-2.2145203894215424
8.488724402950316;1.2502308881308644;-2.286535802591429
8.468085106382977;1.25;-2.354850092240155
8.510093221640764;1.2503000000000002;-2.216749546325279
8.535903064576837;1.2503000000000002;-2.1342901157363108
8.561174212471096;1.2503000000000002;-2.056658575582552
8.529507497096345;1.2503000000000002;-2.154308352807881
8.4855140763883;1.2503000000000002;-2.296843945934376
8.450540931518155;1.2503000000000002;-2.4156284020365626
8.425531914893618;1.25;-2.5027135281664754
8.490486925528401;1.2503000000000002;-2.280498034765066
8.382978723404257;1.25;-2.656776321756084
8.358093140482065;1.2503000000000002;-2.7509192158205273
8.33198874992363;1.2503000000000002;-2.847320017458889
8.321252067900765;1.2503000000000002;-2.8885381138052644
8.371527170321198;1.2503000000000002;-2.700080356805368
8.398282218144907;1.2503000000000002;-2.6015052372127836
8.409427636185313;1.2503000000000002;-2.560970937116272
8.441208158724496;1.2503000000000002;-2.448053946591177
8.255319148936168;1.2499999999999998;-3.1420610229477077
8.247460177578171;1.2503000000000002;-3.1726990658554994
8.085106382978728;1.25;-3.7359846806045525
8.109889026328815;1.250168918445889;-3.663096159625206
8.127659574468085;1.25;-3.604854657810001
8.170212765957446;1.25;-3.4638682507041523
8.143745611862471;1.2503000000000002;-3.5577351113023674
8.122800998275526;1.2503000000000002;-3.6183286699285375
8.110623502982286;1.2503000000000002;-3.6605565188010143
8.09511243578278;1.2503000000000002;-3.6991203517553153
8.079499080824029;1.2503000000000002;-3.754116399451134
8.057829350429511;1.2503000000000002;-3.7913121136397976
8.054238093197498;1.2502199495161186;-3.7965335994803246
8.042553191489361;1.25;-3.815658373568501
8.051058044337783;1.2503000000000002;-3.800531363231515
8.016742699939336;1.2503000000000002;-3.8542921751025383
8.016329179815754;1.2502905522795076;-3.856163939596616
8.016106172977747;1.2503;-3.8550404880366766
8.000000000000002;1.25;-3.869000856131328
7.957446808510639;1.25;-3.870754636234429
7.978953457968975;1.2501600751732003;-3.8774394486424635
7.980562854599267;1.2503000000000002;-3.8792140167402542
8.014376528303337;1.2503000000000002;-3.8579683921122743
7.966893815157038;1.2503000000000002;-3.863686018984746
7.9456104700792425;1.2503000000000002;-3.8617191061307405
7.918472072255813;1.2503000000000002;-3.7748511487311327
7.914893617021279;1.2500000000000002;-3.7680074539413795
7.70212765957447;1.25;-1.6996393869061397
7.674428189977372;1.2503000000000002;-1.2069864519486433
7.659574468085106;1.25;-0.9357367997694064
7.6641227714230125;1.2503000000000002;-1.0208678091782417
7.655654570391864;1.2503000000000002;-0.8511133682613988
7.6170212765957475;1.25;-0.10832533983316069
7.860437084942898;1.2503000000000002;-3.518927864437078
7.867245448229901;1.2503000000000002;-3.54975847549633
7.8675299134425885;1.25027232812688;-3.5545492898154096
7.829787234042554;1.25;-3.300155479920781
7.872340425531916;1.25;-3.5844552646315067
7.869072822724495;1.2503000000000002;-3.553609435862947
7.876360422231055;1.2503000000000002;-3.6076864261925534
7.909509087397543;1.2503000000000002;-3.7602878210554223
7.74468085106383;1.25;-2.3477738367989076
7.737877860694385;1.2503000000000002;-2.252200573882645
7.759660702549476;1.2503000000000002;-2.5553273658211784
7.771889354988679;1.2503000000000002;-2.723638138515468
7.787234042553192;1.25;-2.8876223952624573
7.832713063662255;1.2503000000000002;-3.328216876048793
7.807516815666872;1.2503000000000002;-3.0978824041929713
7.817109355673572;1.2503000000000002;-3.1751048754714724
7.802145686665099;1.2503000000000002;-3.0367903944713857
7.629482787580622;1.2503000000000002;-0.3570250975713044
7.574468085106384;1.25;0.7504405874103839
7.559776061835038;1.2503000000000002;1.0464579574334336
7.5798988777534895;1.2503000000000002;0.6417063523125373
7.539977867720234;1.2503000000000002;1.446618286665328
7.516487379652666;1.2503000000000002;1.887176710991195
7.5029293718563785;1.250190763307558;2.147439554188245
7.5041923678823705;1.2503000000000002;2.120763066229698
7.531914893617023;1.25;1.5968768831937086
7.48936170212766;1.25;2.3879258288471523
7.23404255319149;1.25;4.808965618414223
7.213869772728248;1.2503000000000002;4.8306669855497715
7.224740969877583;1.2503000000000002;4.8253441841170925
7.26223628648919;1.2503000000000002;4.737288739835386
7.264953349074723;1.2503000000000002;4.719372615450165
7.276595744680852;1.25;4.6784269794250575
7.26550046844627;1.2503000000000002;4.710779539943857
7.266888546835085;1.2503000000000002;4.715179288151441
7.301789670201696;1.2503000000000002;4.583015338193031
7.361702127659575;1.25;4.1243597576613595
7.338404879750284;1.2503000000000002;4.323617117384393
7.342548818910381;1.2503000000000002;4.287263839395937
7.319148936170214;1.25;4.460001862076292
7.333041252667978;1.2503000000000002;4.35426242813236
7.446808510638298;1.25;3.0819185145970858
7.457278282892591;1.2502991284500493;2.9088482562738873
7.457337903347589;1.250299128450049;2.8996899906171456
7.457363194657333;1.2503000000000002;2.909896787846934
7.497961545963707;1.2503000000000004;2.2347177180624507
7.404255319148936;1.25;3.663153822215327
7.376238284365759;1.2503000000000002;3.995882248069847
7.383828030564113;1.2503000000000002;3.9123830969528437
7.419664712064613;1.2503000000000002;3.46836539519312
7.456846156834242;1.2503000000000002;2.934319153362401
7.415038001804231;1.2503000000000002;3.5150526776326196
7.457299022439472;1.2503000000000002;2.9008655625776463
7.191489361702127;1.25;4.847350063518036
7.185800909461848;1.2503000000000002;4.852809643403241
7.148936170212766;1.25;4.8139720835309046
7.122730668813976;1.2503000000000002;4.7777339115839075
7.141796442096889;1.2503000000000002;4.808055509349234
7.063829787234042;1.25;4.62623028200599
7.047937409037731;1.2503000000000002;4.58272679303906
7.057319599074511;1.2503000000000002;4.607274521246843
7.08429851953136;1.2503000000000002;4.689021897517887
7.021276595744681;1.25;4.497962124202959
6.9361702127659575;1.25;4.187661540372459
6.930831657426802;1.2503000000000002;4.163442595246815
6.936732923269576;1.2503000000000002;4.189181079602426
6.909877732998025;1.2503000000000002;4.0910695453060555
6.893617021276594;1.2499999999999998;4.024656297212346
6.765957446808509;1.2499999999999998;3.5579549042503715
6.732761854942181;1.2501876021925336;3.4440023057725
6.7234042553191475;1.2499999999999998;3.410408567576957
6.963812481886169;1.2501869469446636;4.288370359814322
6.962229011240323;1.2503000000000002;4.283413479008215
6.978723404255318;1.2499999999999998;4.343041648652498
6.971833864001876;1.2503000000000002;4.315546535516812
7.020058221195463;1.2502963013886204;4.492584214729803
7.02075977192042;1.2503000000000002;4.498164219716595
7.019805288476196;1.2502963014050192;4.4895004738588025
7.019519805757911;1.2503000000000002;4.491410476785289
6.994709678149888;1.2503000000000002;4.404469691199592
7.019941687245149;1.2503000000000002;4.491759662798786
6.701659944584329;1.2503000000000004;3.3404228237256772
6.728997907893419;1.2503000000000002;3.4301239736786435
6.6997910818925845;1.2503000000000004;3.33446166289473
6.745646852050712;1.2503000000000002;3.487854838677281
6.764059876626704;1.2503000000000004;3.55166971272869
6.77530785394311;1.2503000000000004;3.5908204021249244
6.805684036710268;1.2503000000000002;3.6985635754912316
6.8085106382978715;1.2499999999999998;3.7084646508527594
6.816344749814945;1.2503000000000002;3.7372191293320807
6.852383542695467;1.2503000000000002;3.8695125875947824
6.851063829787231;1.2499999999999998;3.866244548665758
6.852438232847589;1.2503000000000002;3.870081703969034
6.884779320085729;1.2503000000000002;3.9903463222053475
6.85349486011514;1.2503000000000002;3.8768460335816295
6.886855897904985;1.2503000000000002;3.996843629320969
7.106382978723404;1.25;4.740092777111164
7.105073157123288;1.2503000000000002;4.733507193680035
7.092711789525897;1.2503000000000002;4.711353329116424
6.6808510638297856;1.2499999999999998;3.274202078695402
6.69605255159399;1.2503000000000002;3.3224253581491245
6.664622086650899;1.2503000000000002;3.224069651987899
6.5531914893617005;1.2499999999999998;2.9029993923099626
6.569440948951563;1.2503000000000002;2.9469628906231784
6.595744680851064;1.25;3.0191835553433024
6.549000218127117;1.2503000000000002;2.892388404593373
6.53006279017422;1.2503000000000002;2.843452330158149
6.535228970500095;1.250129719072955;2.856888376035834
6.363219422135985;1.2503000000000002;2.4684968235718365
6.367710348759809;1.2501976887506419;2.4770952975431433
6.37058216209806;1.2503000000000002;2.482758357136284
6.379357554554964;1.2503000000000002;2.500508393666047
6.340425531914893;1.2499999999999998;2.424464977493186
6.330124527357371;1.2503000000000002;2.405108001716369
6.459753831323164;1.2503000000000002;2.673241379612406
6.441307041623088;1.2503000000000002;2.631645045437302
6.448619366280973;1.2501245002420482;2.648189334531132
6.504048510090264;1.2503000000000002;2.778253248776959
6.484468719523081;1.2503000000000002;2.7308454834466125
6.4921302219955095;1.2501249001845056;2.7494459002324314
6.51063829787234;1.25;2.794097085300038
6.468085106382977;1.25;2.691990565757976
6.425531914893616;1.2499999999999998;2.5965213520099986
6.420241001704354;1.2503000000000002;2.585402606902025
6.051897929332054;1.2503000000000002;1.9902115711516366
6.065964783445379;1.2503000000000004;2.006827872460936
6.06476952411399;1.2501395344501045;2.0054018221028924
6.085106382978723;1.2500000000000002;2.030081253152501
6.0805960632939104;1.2503000000000004;2.0247172939443168
6.096473350804242;1.2503000000000004;2.0443649789970677
6.170212765957445;1.25;2.1433912151777066
6.183001836205001;1.2503;2.1621485384079437
6.179965243777295;1.2503000000000002;2.157523445717748
6.172713891228517;1.2503000000000002;2.1471539451355017
6.297872340425533;1.2500000000000004;2.3463870502556334
6.2916140247704;1.2503000000000004;2.3356391817956923
6.315664963429201;1.2503000000000002;2.378645068997594
6.281197021571912;1.2503000000000004;2.317854232820848
6.255319148936171;1.2500000000000002;2.2738998418988707
6.382978723404254;1.25;2.5074913510369585
6.404269482205764;1.2503000000000002;2.551621500847362
6.137003580575334;1.2503000000000002;2.0975143326768
6.1468488820545915;1.2503000000000002;2.110913879867004
6.145054683686982;1.2501894436426955;2.1084463937746745
6.127659574468084;1.25;2.0847581175504004
6.113225809867927;1.2503000000000002;2.065904682387474
6.042553191489361;1.2499999999999998;1.9789741397499376
6.027892546538677;1.2503000000000002;1.9623864116316665
6.212765957446808;1.2500000000000002;2.2065223471716386
6.222517333105415;1.2503000000000002;2.2216313869751385
6.2328901976673405;1.2503000000000002;2.2381587090377546
5.957446808510636;1.2499999999999998;1.8875213755359739
5.952689850278327;1.2503000000000004;1.8828599003281035
5.9524244499567525;1.2503000000000006;1.8826176881052936
5.953072084740579;1.2503000000000004;1.8830652143820625
5.991121800916001;1.2503000000000002;1.922496679354755
5.914893617021275;1.25;1.8468968169177002
5.914362115925629;1.2503000000000002;1.8464021448738288
5.9046464696945975;1.2503000000000002;1.8376861000137714
5.888662797790099;1.2501639293014417;1.8231431614695295
5.885478185794371;1.2503000000000004;1.8202423076849208
5.832866696657236;1.2503000000000002;1.776012922817257
5.848838425341551;1.2503000000000002;1.7888373924215517
5.850575267992879;1.2502219574717754;1.7902637856841352
5.854623452297881;1.2503000000000002;1.7937896382984944
5.872340425531913;1.25;1.808766383435875
5.829787234042551;1.25;1.7733267091634985
5.787234042553192;1.25;1.7408231945503914
5.765886604538512;1.2503000000000004;1.7253010681704772
5.803488521627399;1.2503000000000002;1.7529381742034615
5.809521547762947;1.2502014183022228;1.7573811951707747
5.81146742875106;1.2503000000000002;1.7588902818888472
5.74468085106383;1.25;1.7104413542911794
5.731375266125771;1.2503000000000002;1.7016874055413584
5.754479868815206;1.2503000000000004;1.7171757960957024
5.721454819697598;1.2503000000000002;1.6950144880392966
5.760363553427002;1.2501615855044732;1.7213231400018603
5.702127659574468;1.25;1.6824164945153584
5.695616691805364;1.2503000000000002;1.6783148742434923
5.706958769301009;1.2503000000000002;1.6856733461534832
5.659574468085104;1.25;1.6567818031689825
5.6621203694843345;1.2503000000000002;1.658300828635384
5.684180911744491;1.2503000000000002;1.6715115717017626
5.655057629366417;1.2503000000000002;1.6542336984587174
5.5315526283209415;1.2503000000000002;1.5918812799228543
5.552227429252378;1.250128289518835;1.600948062346101
5.549962686550923;1.2503000000000004;1.599918105563396
5.57043414212823;1.2503000000000006;1.6094302256094428
5.617021276595744;1.25;1.6331705181193485
5.61151790063903;1.2503000000000002;1.6304138045532803
5.617269805735329;1.2503000000000002;1.633333191819471
5.581338936588095;1.2503000000000006;1.614422679003136
5.574468085106382;1.25;1.6111586943221
5.531914893617022;1.25;1.5919937817360927
5.521669782895943;1.2503000000000002;1.5874120280758863
5.489361702127658;1.25;1.5729447317969893
5.463749913374393;1.2503000000000002;1.5638327780236236
5.490587345278983;1.2503000000000002;1.5735020554205223
5.492484700130258;1.2503000000000002;1.574260082776762
5.491032607734061;1.2503000000000002;1.5736825737756537
5.455157953044225;1.2503000000000004;1.5608402691340582
5.4551642876136075;1.2502980977982934;1.5608243008498546
5.455019796322417;1.2503000000000004;1.5608211999225219
5.446808510638298;1.25;1.5577119472794694
5.432004372140857;1.2503000000000004;1.5522103072924758
5.404255319148935;1.25;1.5427829911658955
5.392612137692328;1.2503000000000004;1.5390817600183986
5.420215169639723;1.2503000000000004;1.5481617463475028
5.148936170212766;1.25;1.4879374410754593
5.134418868306825;1.2503000000000002;1.486508257976049
5.14260457065825;1.2503000000000002;1.487375731348905
5.162268008734465;1.2503000000000004;1.4892728860682627
5.1063829787234045;1.25;1.4835566610801418
5.084987756859633;1.2503000000000004;1.4822198946621474
5.113613009522124;1.2503000000000006;1.4841056970155564
5.063829787234042;1.25;1.4807539994261243
5.077788045317552;1.2503000000000004;1.4816191284896605
5.047462648657847;1.2503000000000002;1.4801015488317077
5.083525893501562;1.2503000000000004;1.4820215223305617
5.361702127659575;1.25;1.529780247888806
5.35366754885856;1.2503000000000002;1.5274854294138362
5.377227091840616;1.2503000000000002;1.5343729246253666
5.319148936170214;1.25;1.518509562453815
5.191489361702128;1.25;1.4933162210312325
5.1861376543872;1.2503000000000004;1.4926215480888263
5.19987672106373;1.2503000000000004;1.4945072474576893
5.23404255319149;1.25;1.5001351384042594
5.267192828355197;1.2503000000000004;1.5065844366920949
5.242777336968091;1.2503000000000002;1.5017448464461027
5.22653782144905;1.2503000000000004;1.4989190941265345
5.0212765957446805;1.25;1.4796094150470709
5.041773592403942;1.2503000000000002;1.480045568866473
5.001979038156226;1.2503000000000006;1.4792877172679209
4.9977457590029974;1.2502166590385893;1.479180257369715
4.982426653843582;1.2503000000000004;1.4793518526082394
4.994652561901976;1.2503000000000006;1.4792015112035861
4.978723404255319;1.2499999999999998;1.4792769873452358
4.960158043497726;1.2503000000000002;1.4797914724521342
4.959507448510555;1.2501828973494293;1.479860391575871
4.938339246579415;1.2503000000000002;1.4811399228204236
5.38480026008967;1.2501436006083078;1.5366280877479381
4.936170212765956;1.25;1.4811692581263327
4.8936170212765955;1.25;1.4835630599214231
4.875008191415493;1.2503000000000002;1.485085911014916
4.9158920037811455;1.2503000000000004;1.4822295537091221
4.859284257872542;1.2503000000000002;1.4867425190432801
4.851063829787234;1.2500000000000004;1.4876686412121638
4.822026307815305;1.2503000000000006;1.4911093363805314
4.841048563322178;1.2503000000000002;1.4888458702851024
4.808510638297872;1.2500000000000004;1.4931160276838895
4.800340820554108;1.2503000000000004;1.4945193841823066
4.784726311468227;1.2503000000000004;1.4970118021850787
4.921190329572891;1.2502086560148058;1.4819068077978625
4.924767759399375;1.2503000000000004;1.4817391247537528
4.46808510638298;1.2500000000000002;1.591798427342023
4.471891539778962;1.2503000000000006;1.5901114742206675
4.452373613514714;1.2503000000000004;1.598901894824958
4.51063829787234;1.25;1.5736296090282345
4.482521597932095;1.2503000000000004;1.5853608888506663
4.50970844542347;1.2503000000000004;1.5740590710381432
4.638297872340425;1.2500000000000004;1.5293173661598243
4.658766525384733;1.2503000000000004;1.52397886378641
4.655659062234248;1.2503000000000004;1.52471185408691
4.625471106532725;1.2503000000000004;1.533333694110454
4.595744680851064;1.25;1.5433057800016114
4.591313836691328;1.2503000000000004;1.5447104141936396
4.611531295508575;1.2503000000000004;1.5380980917712375
4.553191489361703;1.2500000000000002;1.5571472745177943
4.5277166392945984;1.2503000000000004;1.5668383409107223
4.55384405747755;1.2503000000000002;1.5569376541727034
4.571574366707374;1.2503000000000004;1.551155922482992
4.518518193947123;1.2503000000000004;1.5704306782820159
4.520531893748056;1.2501995971744222;1.5696188415681216
4.680851063829788;1.2500000000000002;1.5186030929745187
4.662611315056159;1.2503000000000004;1.5230668717453633
4.6892994779164106;1.2503000000000002;1.5164454359585644
4.76595744680851;1.2500000000000002;1.5006038445304881
4.769261558278197;1.2503000000000004;1.5000297314253035
4.751487050506863;1.2503000000000004;1.503297433993507
4.723404255319149;1.25;1.5084468973628078
4.725933402278684;1.2503000000000004;1.5079268094209064
4.714600504246527;1.2503000000000004;1.5105583264555653
4.425531914893618;1.2500000000000002;1.6110664147195262
4.403108632165136;1.2503000000000002;1.6227064245728242
4.410566479420337;1.2503000000000004;1.6188938884568311
4.4446396527522465;1.2503000000000004;1.6023843226291676
4.427826241131677;1.2503000000000004;1.6099202562365815
4.382978723404255;1.2500000000000002;1.633160842892572
4.356206570305427;1.2503000000000004;1.647928462662524
4.384056381064591;1.2503000000000006;1.6325773241445825
4.340425531914895;1.25;1.6567943701192462
4.3146068678397365;1.2503000000000006;1.6722009733040437
4.345961855527135;1.2503000000000004;1.6536490726282556
4.351066974070312;1.2503000000000004;1.6507335060304857
4.297872340425532;1.2499999999999998;1.6823571320785846
4.303081857408209;1.2503000000000006;1.6793245437033353
4.285661833443464;1.2503000000000002;1.6901350951554657
4.085106382978722;1.2499999999999998;1.8467603744482943
4.084144937912869;1.2503000000000004;1.847839096618144
4.111356704894392;1.2503000000000004;1.8230210666799798
4.254406446307976;1.2503000000000004;1.7112697889152084
4.246684434614636;1.2503000000000004;1.7164824994661787
4.24367952363517;1.2502305156719722;1.7185199183937114
4.242903451668164;1.2503000000000004;1.7190983124718757
4.282138596344956;1.2501237141078523;1.6925035478208714
4.067864057028815;1.2501377527586979;1.8629766023186825
4.06817005897023;1.2503000000000004;1.862668753307099
4.045352429459379;1.2503000000000004;1.885389093287596
3.999999999999999;1.25;1.931860691965608
4.025921425271781;1.2503000000000004;1.904674851537625
4.013473316249449;1.2503000000000002;1.917860926697362
3.9904071223845854;1.2503000000000002;1.9420969188733672
4.042553191489362;1.25;1.887949316370658
4.255319148936169;1.2499999999999998;1.7105249317751245
4.170212765957446;1.2499999999999996;1.7733638646992347
4.17533899907383;1.2503000000000004;1.7694215498072785
4.157121803291002;1.2503000000000004;1.7840916218739946
4.1336602043551895;1.2503000000000004;1.8037925825062207
4.190997556167121;1.2503000000000004;1.7572938640898321
4.127659574468085;1.2499999999999998;1.8088457696476323
4.212765957446807;1.25;1.7408457641508555
4.202807842122128;1.2503000000000004;1.748145400386936
4.232189330252432;1.2503000000000004;1.726920729663621
3.702127659574468;1.25;2.346638763150658
3.728404280896003;1.2503000000000004;2.301543746784491
3.714422794635883;1.2503000000000004;2.3255166041829654
3.6881350346401023;1.2503000000000004;2.371894584924684
3.744680851063829;1.2499999999999998;2.274456729439653
3.7648679156395506;1.2503000000000004;2.241876160380424
3.829787234042553;1.25;2.143574958407342
3.823839671488914;1.2503000000000006;2.1523499610785364
3.8415395417564673;1.2503000000000006;2.1270693126809443
3.806814695714333;1.2503000000000006;2.177200817615809
3.872340425531916;1.25;2.0850157644544733
3.787234042553191;1.25;2.206667381580864
3.7808075630613005;1.2503000000000004;2.2168530215557225
3.7697137820769235;1.2502085049855645;2.234021529179317
3.7718220694156446;1.2503000000000004;2.230699525836383
3.6595744680851063;1.25;2.4244703243336048
3.6241838226230536;1.2503000000000004;2.493569788323819
3.647738535538983;1.2503000000000006;2.447364369248149
3.574468085106382;1.25;2.5969600578545453
3.560136947239162;1.2503000000000004;2.62883357760634
3.5811020892029113;1.2503000000000004;2.5829091184358175
3.5890393961954223;1.2503000000000004;2.566138005826232
3.6170212765957444;1.25;2.5077455568388487
3.610630802979606;1.2503000000000004;2.521004281419506
3.531914893617021;1.25;2.692381875372689
3.5257264840560314;1.2503000000000006;2.7071232051872265
3.542088051912612;1.2503000000000006;2.669303906114168
3.4893617021276593;1.25;2.79464229508294
3.504592600426465;1.2503000000000006;2.7577746743960887
3.4844885075892327;1.2503000000000006;2.80711721763664
3.471942515095323;1.2503000000000004;2.8391295931671383
3.4468085106382977;1.25;2.903527741541969
3.4297873093331988;1.2503000000000006;2.949858602045342
3.4366869071534842;1.2503000000000006;2.930928901080894
3.455297516569761;1.2503000000000004;2.881622739399228
3.3617021276595755;1.25;3.143830578026842
3.385464303900247;1.2503000000000006;3.0739777010596625
3.357684398178445;1.2503000000000004;3.1559816723562433
3.3466336495628557;1.2503000000000006;3.1900808516624912
3.3191489361702127;1.25;3.2736797170787613
3.3263775004898397;1.2503000000000004;3.2514303015560166
3.2980099056518775;1.2503000000000006;3.342964736210309
3.3141434904422606;1.2503000000000004;3.290129392700788
3.2765957446808507;1.25;3.41349568443853
3.2667675805103222;1.2503000000000004;3.4480978818139025
3.2820637472804886;1.2503000000000006;3.3953048952983718
3.2340425531914896;1.25;3.557826654527594
3.234877291903223;1.2503000000000006;3.554564273796597
3.209997511067365;1.2503000000000004;3.6456905784787694
3.2404307978247524;1.2503000000000006;3.53581346925953
3.063829787234042;1.25;4.188886462143041
3.0544958464139236;1.2503000000000006;4.224845089344042
3.0856345481181764;1.2503000000000006;4.107853275818689
3.089068180263223;1.2503000000000006;4.093905620574387
3.106382978723405;1.25;4.0275301480169405
3.1227919915714475;1.2503000000000006;3.9687022247990633
3.0903207119299454;1.2503000000000009;4.087279644645662
3.0431606168755914;1.2503000000000006;4.267342340585693
3.04941986509279;1.2501760652872527;4.245593720336259
3.021276595744681;1.25;4.34839147441351
3.0160605278086847;1.2503000000000004;4.3706834324070245
3.4042553191489366;1.25;3.0194454335658905
3.386142111884124;1.2503000000000006;3.0716124748276226
3.4101529803604973;1.2503000000000006;3.003332775989389
3.148936170212766;1.25;3.867576587695737
3.138319098055115;1.2503000000000006;3.9073297960025988
3.1578492233935593;1.2503000000000006;3.8355878807968615
3.1808245342827304;1.2503000000000006;3.7492579904181444
3.1914893617021276;1.25;3.7094392481411274
3.188501780910904;1.2503000000000004;3.7197989917871706
2.936170212765958;1.25;4.6353183327116865
2.895230051778525;1.2503000000000004;4.746626103359398
2.9214898791058896;1.2503000000000006;4.676090052223822
2.934125692877301;1.2503000000000006;4.643001864627847
2.9471779203251653;1.2503000000000006;4.598500920033057
2.9753361773317986;1.2503000000000006;4.516625009453061
2.9787234042553195;1.25;4.500249551666926
2.8936170212765964;1.25;4.746372906493563
2.874800832537492;1.2503000000000006;4.78924077172997
2.86293553837338;1.2503000000000006;4.817707353665171
2.8510638297872353;1.25;4.823637446695381
2.8269434519571237;1.2503000000000004;4.837106419196926
2.8246599503493943;1.2503000000000002;4.835548971622784
2.8085106382978733;1.25;4.851305089740275
2.823859194418703;1.2503000000000004;4.832227992786637
2.7927425310725664;1.2503000000000006;4.859239197976241
2.8183814705400616;1.2503000000000004;4.840671093184017
2.595744680851064;1.25;3.6739470339856437
2.6231246794757617;1.2503000000000006;4.011281344087546
2.589440945223884;1.2503000000000006;3.5954021698507836
2.5531914893617023;1.2499999999999998;3.1026255862390335
2.5585846883532133;1.2503000000000006;3.189919031582096
2.5833469048587467;1.2503000000000006;3.5242597435719243
2.5382792329094648;1.2503000000000006;2.845202706929124
2.5356904682094603;1.2503000000000006;2.810171771589753
2.426453910165926;1.2503000000000006;0.7759761967869966
2.4044239242608536;1.2501775614921848;0.32726850001827135
2.405155813999423;1.2503000000000004;0.3420563891265781
2.390730395766499;1.2503000000000006;0.0530774409490806
2.510638297872341;1.25;2.4058055351719836
2.5015626382130383;1.2503000000000006;2.251247613329672
2.6808510638297878;1.25;4.474574166645072
2.6804713206090898;1.2503000000000004;4.455321440647562
2.702042510094997;1.2503000000000006;4.610060397450284
2.674096888584037;1.2503000000000004;4.4296230406362405
2.652420969219991;1.2503000000000006;4.249098176991194
2.7659574468085113;1.25;4.810219073889419
2.7622263615662623;1.2503000000000004;4.799842574488142
2.7353058495395803;1.2503000000000006;4.744476717582958
2.770332515734347;1.2503000000000004;4.81004737396777
2.7234042553191498;1.25;4.700334758955332
2.722231175811303;1.2503000000000006;4.688758481645219
2.5864008328193524;1.2502755151428162;3.55973682926711
2.586648060458911;1.2503000000000006;3.5616236321786015
2.58807577792625;1.2502755151428162;3.5746976433965645
2.647720641559732;1.2503000000000006;4.1994676490767135
2.6517787805223563;1.2502522322608334;4.24151099176395
2.6382978723404253;1.25;4.13543160194277
2.4680851063829787;1.25;1.606949472136364
2.4468483749397825;1.2503000000000006;1.1912973373066944
2.487782629924636;1.2503000000000006;1.988382577610891
2.382978723404256;1.2499999999999998;-0.11129116904501331
2.3746787425876814;1.2503000000000006;-0.280368919141643
2.3629738345534332;1.2503000000000006;-0.5016852092193117
2.425531914893617;1.2500000000000002;0.7584622377739052
2.4425709790789374;1.2502089238631315;1.1070129565116413
2.4401273909548884;1.2503000000000006;1.0555527092768209
2.3404255319148937;1.25;-0.935740308139307
2.2978723404255317;1.2500000000000002;-1.690859697476128
2.3237376177367612;1.2503000000000006;-1.2551088028516382
2.2925281688610424;1.2503000000000004;-1.771953476232759
2.2553191489361706;1.2499999999999998;-2.3616940242460767
2.25291634718974;1.2503000000000006;-2.3975078674757846
2.281441061486734;1.2503000000000004;-1.9576860879265834
2.2424554907494834;1.2503000000000006;-2.5313752160585343
2.217308985858084;1.2503000000000006;-2.842811534714695
2.285086239490083;1.2502268297600954;-1.900766884056128
2.2869648069309982;1.2503000000000004;-1.8660530664315953
2.212765957446808;1.25;-2.8856441776281296
2.06885066397793;1.2503000000000004;-3.8183007806838436
2.069160745337271;1.2503000000000004;-3.8100880090414377
2.069003385811177;1.2502951597976468;-3.81127297433868
2.085106382978724;1.25;-3.7735619122298054
2.1081063875081014;1.2503000000000004;-3.6901809913638153
2.0788378345489567;1.2503000000000004;-3.791478772510675
1.8888258003535987;1.2502281190897382;-3.66744196680908
1.8869119612615288;1.2503000000000006;-3.660658606006166
1.893511990715174;1.2503000000000006;-3.6807061068269866
1.957446808510639;1.25;-3.8325177819505143
1.986575358697368;1.2503000000000004;-3.855720096450155
1.961738605188161;1.2503000000000006;-3.845022247275957
1.9341286847080013;1.2503000000000006;-3.784886869885917
1.946777407731454;1.2503000000000006;-3.8036681368412246
2.042553191489362;1.25;-3.8762794628602855
2.0347998525018545;1.2503000000000006;-3.872322582673622
2.0399745612538482;1.2503000000000006;-3.874326218587273
2.066260380281909;1.2503000000000006;-3.8331740659064493
2.0000000000000004;1.25;-3.882290444107009
2.012809900615286;1.2503000000000004;-3.89786348100826
1.9866818887212656;1.2503000000000006;-3.852484910737235
1.986612933855911;1.250298894443354;-3.8550245469204047
1.9148936170212767;1.25;-3.74045388511513
1.9073123256749582;1.2503000000000004;-3.723061764196587
1.9246730116056252;1.2503000000000006;-3.7583064677872033
1.7021276595744688;1.25;-2.9819591157205565
1.7012032021844046;1.2503000000000004;-2.978704529166295
1.7245100055049525;1.2503000000000006;-3.0722937558457075
1.8297872340425536;1.25;-3.4711776042682643
1.8294081599351018;1.2503000000000006;-3.470864837830882
1.8441299391035013;1.2503000000000006;-3.5189099457090665
1.858658901920718;1.2503000000000006;-3.566960308724036
1.8185589820791506;1.2503000000000006;-3.4282920045741423
1.8017063705553569;1.2503000000000006;-3.3687334089305927
1.7446808510638303;1.25;-3.148243340754084
1.75584746236426;1.2503000000000004;-3.1903023252532705
1.769440322870539;1.2503000000000006;-3.245039044594628
1.7404791783036158;1.2503000000000004;-3.13325275561316
1.7872340425531916;1.25;-3.309694221620049
1.7865755984733773;1.2503000000000006;-3.30714689271654
2.127659574468085;1.25;-3.6006525189387033
2.108975929892841;1.2503000000000004;-3.6855518052297684
2.1113414599663116;1.2503000000000006;-3.680415721926357
2.069334491407883;1.250295159797647;-3.812034239681746
1.6102024238752044;1.2503000000000006;-2.6324431172425484
1.6091858391035712;1.2502726273091942;-2.6294263971567746
1.608733145974785;1.2503000000000004;-2.628518264434644
1.6122181106312887;1.2503000000000004;-2.6401790010904143
1.6866558539241672;1.2501317340139488;-2.9239763453849728
1.6838998729534622;1.2503000000000006;-2.9134237691138782
1.6595744680851068;1.25;-2.819022199248809
1.6581783138105508;1.2503000000000006;-2.813702899171001
1.6493432913459645;1.2503000000000006;-2.7804652795673928
1.617021276595745;1.25;-2.6586594526117295
1.5716889740389057;1.2503000000000006;-2.495159752308627
1.5661257076650892;1.2501772255618555;-2.475713951380478
1.5609143291902592;1.2503000000000006;-2.457728289073047
1.5744680851063833;1.25;-2.504770865723316
1.6034191321434148;1.2503000000000004;-2.609831994047603
1.531914893617022;1.25;-2.3578389800210404
1.5301769557829714;1.2503000000000006;-2.352153047477697
1.5172488842213643;1.2503000000000006;-2.3085438539191565
1.8723404255319156;1.25;-3.609157711271069
1.8644817032354044;1.2503000000000006;-3.582916803736973
1.3134286504464303;1.2503000000000006;-1.7090042689713032
1.3127320807403036;1.2503000000000006;-1.7075421496575005
1.3127771096592045;1.2502886334743664;-1.7075529668289944
1.2765957446808511;1.25;-1.6173019867015028
1.2762560808730437;1.2503000000000006;-1.6164365884457448
1.3049409392535378;1.2503000000000006;-1.6882827665253706
1.2442745306402152;1.2503000000000006;-1.54110510787621
1.2673696379900523;1.2503000000000006;-1.5956344720286026
1.48936170212766;1.25;-2.2164052830831302
1.4673363445114933;1.2503000000000004;-2.1461886476546015
1.5006810292427368;1.2503000000000006;-2.2540470842825466
1.4634787637756301;1.2503000000000006;-2.134118697595411
1.4468085106382984;1.25;-2.082788531553261
1.4264998027689977;1.2503000000000006;-2.021939534318737
1.454926143249644;1.2503000000000006;-2.107910196822661
1.4042553191489366;1.25;-1.9561064982485186
1.4139268087884722;1.2503000000000006;-1.984810646570369
1.3931686937437489;1.2503000000000006;-1.9248068456320813
1.3617021276595747;1.25;-1.8363134949695605
1.356478355379373;1.2503000000000006;-1.8219936412340312
1.3627391625851262;1.2503000000000006;-1.8394416280756858
1.3532360164735417;1.2503000000000006;-1.8135512139771863
1.3191489361702127;1.25;-1.7239436482053343
1.1914893617021278;1.25;-1.423249945232037
1.1750118755495806;1.2503000000000006;-1.3883463814693136
1.2038888904343399;1.2503000000000006;-1.4503737385295281
1.2132402407641623;1.2503000000000006;-1.4709754858685946
1.148936170212766;1.25;-1.3338023935064904
1.1558417199895072;1.2503000000000006;-1.3482818752132397
1.1663840563515349;1.2503000000000004;-1.3702284240621962
1.1372776083143843;1.2503000000000006;-1.3105794659644865
1.1063829787234043;1.25;-1.2504536001565971
1.1217370837431395;1.2503000000000006;-1.2801812945917557
1.0933742122101204;1.2503000000000006;-1.2260209997644875
1.0638297872340425;1.25;-1.1710414109564435
1.0735759659812234;1.2503000000000006;-1.1891805218349845
1.0508008767919232;1.2503000000000006;-1.1478069700790898
1.0840786111031493;1.2501824177588303;-1.2084616979792628
1.0836198338098733;1.2503000000000006;-1.2075792958863034
1.2340425531914894;1.25;-1.5172794289249794
1.2283649993209642;1.2503000000000006;-1.5047594783637805
1.2737834982891247;1.2502600822843255;-1.6105548596159864
1.273962508387453;1.2503000000000006;-1.6109773682440187
1.021276595744681;1.25;-1.0960819728068372
1.0056658943035033;1.2503000000000006;-1.0700259704998183
1.013653510202237;1.2503000000000006;-1.0831044099114706
1.0238720095308755;1.2503000000000006;-1.1008566657156542
1.0468603897400997;1.2501317221573107;-1.1409973091133778
0.9787234042553195;1.2500000000000002;-1.0257914808681101
0.9677357727683595;1.2503000000000006;-1.0081513819765247
0.9079194566353034;1.2503000000000006;-0.9162787391940542
0.9064014771599735;1.2502834472675144;-0.9140159565683496
0.9059208673707144;1.2503000000000006;-0.9132221166524955
0.8731853351259852;1.2503000000000006;-0.8659437292774341
0.8719247223888315;1.2502993505328752;-0.8641761324597479
0.8719497569649071;1.2503000000000006;-0.8641681784123487
0.8719075067703739;1.2503000000000006;-0.8641677641944252
0.8235761425530645;1.2503000000000006;-0.7973985933679355
0.8390251181144752;1.2502030837818512;-0.8182052141828707
0.8413647229007426;1.2503000000000006;-0.8213104364828613
0.8510638297872342;1.2500000000000002;-0.8346973173854767
0.871748624112645;1.2503000000000006;-0.8639534307753303
0.8936170212765957;1.2500000000000002;-0.8951733192664818
0.9517288910376049;1.2503000000000006;-0.9829069167929049
0.9619579397684155;1.250146604568362;-0.9990133454362247
0.9361702127659575;1.25;-0.9583628640572787
0.9325101081873639;1.2503000000000006;-0.9527840083007045
0.553191489361702;1.2499999999999998;-0.48225765962999956
0.5724857550830763;1.2503000000000009;-0.5022280734815222
0.546855271835165;1.2503000000000006;-0.4758432044316442
0.5426926056134445;1.2503000000000006;-0.47159437649169006
0.46808510638297873;1.25;-0.39814288901595923
0.44038208431916076;1.2503000000000006;-0.37200460051708206
0.4255319148936171;1.2500000000000002;-0.3581742835727937
0.4732228344950146;1.2503000000000006;-0.4030493106216075
0.5106382978723404;1.25;-0.43952111337290517
0.5124102837402182;1.2503000000000006;-0.441263700025528
0.5371988812954583;1.2503000000000006;-0.4660824714918265
0.4770298370877017;1.2503000000000006;-0.4066459024613285
0.5418840668402704;1.2502435971874166;-0.47076546004373415
0.595744680851064;1.2500000000000002;-0.5264745497328533
0.6104639752305416;1.2503000000000006;-0.5422570777323458
0.5829293467912374;1.2503000000000009;-0.5130443054822413
0.8085106382978722;1.25;-0.777105795649719
0.7756396849036941;1.2503000000000006;-0.7349201880072366
0.8061472958937476;1.2503000000000006;-0.774127534320507
0.8119861998082436;1.2503000000000006;-0.7817628441485849
0.6382978723404256;1.2500000000000002;-0.5723660063175897
0.6562816118296168;1.2503000000000006;-0.5925431281490073
0.6221944096949051;1.2503000000000006;-0.5548550623607016
0.7659574468085106;1.2499999999999998;-0.7227497944213335
0.7153855805381226;1.2503000000000006;-0.6608886867070195
0.7015989832520044;1.2503000000000006;-0.644505290793296
0.7049985676106019;1.2501751119138658;-0.6485065689969323
0.6808510638297873;1.25;-0.620493703647613
0.6683275538036082;1.2503000000000006;-0.6062273179717865
0.7234042553191492;1.2500000000000002;-0.6702117065793658
0.7367796554245347;1.2503000000000006;-0.686392642395519
0.4027666918197603;1.2503000000000006;-0.33734612353759985
0.38297872340425526;1.2500000000000002;-0.319291903204127
0.47506945542577944;1.250283424186559;-0.4047505435867748
0.4748271754295134;1.2503000000000006;-0.40452690634989974
0.21276595744680848;1.2499999999999998;-0.1723143109555488
0.1830757690089828;1.2503000000000006;-0.14779205407700147
0.17021276595744683;1.2499999999999998;-0.13721920324841672
0.14646061520718545;1.2503000000000006;-0.11786113742014075
0.1276595744680851;1.25;-0.10261742353410634
0.10984546140538898;1.2503000000000006;-0.08828329386962726
0.29787234042553196;1.25;-0.2441518976162532
0.3295363842161678;1.2503000000000009;-0.27206101243895847
0.3404255319148936;1.25;-0.28158287981523245
0.25630607661257576;1.2503000000000006;-0.20921577585414752
0.2196909228107775;1.2503000000000006;-0.17807357534557408
0.2553191489361702;1.25;-0.20837913083624207
0.292921230414372;1.2503000000000006;-0.23980848423831466
0.0851063829787234;1.2500000000000002;-0.06837657417482508
0.036615153801796474;1.2503000000000006;-0.029196718811268358
0.0732303076035925;1.2503000000000006;-0.05877470809868631
0.04255319148936171;1.25;-0.033965256225580255
0;1.2503000000000006;-1.3512249671521198E-4
0;1.25;-1.3404603998878883E-4
9.787787721625287;1.325;8.339700406188351E-4
9.84754622701474;1.284833937477159;5.600578193397166E-4
9.846871444046451;1.28678409352375;5.601729929170916E-4
9.858563577092916;1.3249999999999997;5.031171622363218E-4
9.852125667405367;1.2855825285987825;5.359891193115488E-4
9.741737951569368;1.2583;0.001143794774786026
9.716954528052057;1.325;0.001311981277062887
8.151242830307512;1.325;0.14860306401278348
8.124430416037768;1.280429209388931;0.15548971140550685
8.123479166921102;1.2841852935677132;0.15573285051955987
8.08007534096491;1.3249999999999997;0.16697322209191207
8.119782334491338;1.2790434422706944;0.1567000672002245
7.938444661470416;1.3250000000000002;0.20718570882264406
7.912118809616388;1.259958493218261;0.21526392841118414
7.914164533337212;1.2583;0.21462387065624355
7.8680684120305715;1.325;0.2286798995902111
7.912181686692449;1.2583;0.21523022572850573
7.657210334855759;1.325;0.29750500488206644
7.624689313813436;1.271506955055897;0.3084537020202342
7.619854974378945;1.290398516267968;0.31008105872168046
7.586619500053786;1.325;0.32125492867399424
7.606616849028797;1.2701579243715473;0.3145641947348607
4.526944203057017;1.3250000000000002;0.6600501381917722
4.482211286761622;1.2820144739744324;0.6592143120714359
4.489112418813097;1.2732951830711579;0.6593525295763873
4.455790063382865;1.325;0.6585775683216176
4.4792267584674565;1.2752532942584835;0.6591491660990328
3.3954578344663213;1.3250000000000002;0.5805769994875185
3.4684079498189084;1.2777650321830643;0.5912336225798305
3.4725668174893483;1.2864840865579663;0.5917659764181111
3.4666325826353357;1.325;0.5909541486993098
3.476346334816638;1.2864916698706261;0.5922792731822976
3.5378073308043687;1.325;0.6004127054991244
3.487338092913226;1.282798065684906;0.5938038882265978
0.21110249050230165;1.3250000000000002;8.422778116496943E-4
0.1549834850914899;1.2927646051130623;5.753544491352894E-4
0.14028216841859498;1.325;5.106637212593512E-4
0.14984987909179348;1.291198823539283;5.535055350414944E-4
0.1619022379842122;1.2904060374744657;6.079081184492332E-4
9.633848461982044;1.2503000000000002;-0.3039921362013918
8.181860049184003;1.2503000000000002;-3.422522011200775
8.160427237243093;1.2503000000000002;-3.5000293914908878
7.719926913082556;1.2503000000000002;-1.98767877790422
7.703590118110013;1.2503000000000002;-1.726635107559154
7.614237257880054;1.2503000000000002;-0.04781233186928097
7.593631737726865;1.2503000000000002;0.3658486666494198
7.161391123288947;1.2503000000000002;4.8242611429775755
6.6382978723404245;1.25;3.1420333547114696
6.629054247262026;1.2503000000000002;3.1152449388509513
6.648321062091859;1.2503000000000002;3.172897545372532
6.610583231983476;1.2503000000000002;3.061946767564646
6.589863606697308;1.2503000000000002;3.003095168588384
6.260272896158397;1.2503000000000002;2.282149201988159
6.006080594835198;1.2503000000000004;1.9386105202377617
5.999999999999998;1.25;1.9319764984535697
5.333438597945296;1.2503000000000004;1.5221885773476622
5.31064228864974;1.2503000000000002;1.5163902452679467
5.276595744680851;1.25;1.5085618189074523
5.289252280685364;1.2503000000000002;1.5114123662716636
3.9574468085106393;1.25;1.979496784020796
3.948739981850144;1.2503000000000004;1.9895461914383938
3.972725524673006;1.2503000000000004;1.9621095320147441
3.914893617021277;1.25;2.030089588986524
3.906811942961908;1.2503000000000006;2.0403601503287025
3.927820152443753;1.2503000000000006;2.0144384354149123
3.8859015605520577;1.2503000000000004;2.0671725254931483
3.8642558242293665;1.2503000000000006;2.096003434708467
3.667956922903451;1.2503000000000006;2.408982869773884
2.996944511044567;1.2503000000000004;4.434585731425452
2.3367539658781236;1.2503000000000006;-1.00581585619411
2.201905582200983;1.2503000000000006;-3.0016386120364107
2.1835265798633166;1.2503000000000006;-3.2144436694518155
2.148766287082547;1.2503000000000006;-3.4829260520728713
2.161092168573961;1.2503000000000006;-3.3995728651036075
2.1702127659574466;1.2499999999999998;-3.3326715047591624
0.7625816594167725;1.2503000000000006;-0.7186670743330258
0.7703698602855805;1.2503000000000006;-0.7282534485340392
0.36615153801796296;1.2503000000000006;-0.30417481349648295
9.815527108263833;1.2583;7.076900601710179E-4
9.848920393040398;1.2806148394281722;5.50890054851139E-4
9.845669678256392;1.282410547132645;5.650608381491029E-4
9.852421686611066;1.2582999999999998;5.31053383269864E-4
9.8893162649583;1.2583;3.8125763142777506E-4
9.88622620898099;1.2915026473872144;3.9152960712939775E-4
9.963105421652767;1.2583;1.1815768622273661E-4
9.937271106645554;1.2915758596657638;2.074535181391743E-4
9.957884082662126;1.2914153255198966;1.3731148307979496E-4
9.927286444592808;1.2805333333333315;2.4065244658686447E-4
9.926210843305533;1.2582999999999998;2.4348632595661004E-4
9.92373592062168;1.2915838070907153;2.5133773367365674E-4
9.90986280383283;1.2916500000000002;3.050892027621634E-4
10;1.325;8.164152604498669E-6
10;1.2582999999999998;-4.2395029478386747E-7
9.7786325299166;1.2583;9.064514714225426E-4
9.704843373222136;1.2582999999999998;0.0014120901255978422
9.667948794874903;1.2582999999999998;0.0017319660625692752
9.92943764716736;1.325;2.2832230022835632E-4
9.645932358901817;1.3250000000000002;0.0019321885449627985
9.63116416039091;1.2583;0.0020967813948078355
9.593992739629561;1.2583;0.002527273863838478
9.574756020842312;1.325;0.0027604328207825016
9.56170436579538;1.2582999999999998;0.0029506439997326966
9.591872025725632;1.2583;0.0025571953837809393
9.592963430658932;1.2582999999999998;0.0025418866970285756
9.535203019382338;1.2582999999999998;0.003343559496684666
9.53099872965042;1.2582999999999998;0.0034016540581462405
9.503569774697267;1.325;0.0038299108381825895
9.477007916746048;1.2582999999999998;0.004328455853756416
9.459234692323914;1.2582999999999998;0.004659695130578797
9.49711223033372;1.2583;0.003957160438110027
9.526237545180798;1.2582999999999998;0.0034762986281089803
9.432389141566851;1.325;0.005193275377018835
9.438790488029543;1.2582999999999998;0.0050795983460094575
9.397456991572408;1.2582999999999998;0.006013081275809064
9.420066558805333;1.2582999999999998;0.0054852091197892805
9.361213549180546;1.3249999999999997;0.006894105619726143
9.382166507859903;1.2582999999999998;0.006375201286638692
9.339939182967566;1.2582999999999998;0.0075149109790084295
9.348676490229808;1.2582999999999998;0.0072609568858225965
9.359752377166018;1.2582999999999998;0.006966954648300893
9.310220614142244;1.2583;0.00837982156198685
9.290038801011569;1.325;0.008992351515075825
9.29463973299366;1.2583;0.00887717552828736
9.270184108755839;1.2583;0.009686501927043917
9.251257330561472;1.2583;0.010360725902891678
9.218864052842592;1.3249999999999997;0.011540580825647257
9.230730089374623;1.2583;0.011108470156878736
9.191350090933732;1.2582999999999998;0.01268927307735905
9.203392025655956;1.2582999999999998;0.012197033270979749
9.147689304673614;1.3250000000000002;0.014584543462895195
9.150241265810529;1.2583;0.014502704931780892
9.12679450821204;1.2582999999999998;0.01563369998986817
9.177922468736538;1.2582999999999998;0.013282429936926929
9.103471621501184;1.2583;0.01682047207539822
9.076514556504618;1.3249999999999997;0.018217906834794326
9.060205591496004;1.2583;0.019184007020253552
9.055670213739923;1.2582999999999998;0.019444322292696915
9.090050089800032;1.2582999999999998;0.017519193417018745
9.051676630978296;1.2583000000000002;0.01967690872569249
8.862990311997628;1.325;0.03317263600873967
8.87098927033075;1.2582999999999998;0.03254003335379184
8.848796251830647;1.2582999999999998;0.034490793974138345
8.890930695128043;1.2582999999999998;0.030904262493311917
8.903450425384221;1.2582999999999998;0.029869364960791966
8.835935884204908;1.2582999999999998;0.03563173737829202
8.791815563828637;1.3250000000000002;0.03976618218229439
8.781243195356792;1.2582999999999998;0.040893918611187886
8.760190240702265;1.2582999999999998;0.043053344772291086
8.79892407987849;1.2582999999999998;0.03914087738083046
8.790227474268546;1.2583;0.03997665670536082
8.720640815659646;1.325;0.04727509206971092
8.74627907548601;1.2582999999999998;0.04452087022900174
8.704600692604314;1.2583;0.049171361950033333
8.706925506987552;1.2583;0.048907930900476765
8.710515948662701;1.2583;0.04849046975798432
8.266027515898303;1.264316577922003;0.12175773695850235
8.273925725771734;1.2583000000000002;0.1200340524427022
8.260620250554311;1.2583;0.12294337434111528
8.320116885591695;1.2649384707988496;0.11025055092627177
8.328023102237028;1.2583;0.10860495934269622
8.31273803098572;1.2582999999999998;0.11178736443278425
8.284052343419123;1.2695770053323425;0.11781100408453485
8.287093376505771;1.2583;0.11716375530198213
8.276920392253157;1.2874470490814058;0.11932239510391526
8.293912930717266;1.2583;0.11570646950461709
8.649466067490653;1.3250000000000002;0.05576338443761605
8.662963180784454;1.2583;0.054171241422367816
8.657448347074357;1.2583;0.05485739013802003
8.621788694919076;1.2583;0.05944707616778
8.60712497147869;1.2583;0.0614501280048955
8.934165060166624;1.325;0.027443189448407766
8.936273085898243;1.2583;0.0273387425774643
8.939525868130378;1.2583;0.02709640904814134
8.963487436336992;1.2583;0.02536220887038958
8.912164805830946;1.2583000000000002;0.02918721430051665
8.971854930813683;1.2583;0.024773782772377517
9.005339808335622;1.325;0.02247012342798918
9.012028752147337;1.2583;0.022093589385012068
9.003176155457256;1.2583;0.022670415395268782
8.578291319321652;1.325;0.06536212530091348
8.556273912082101;1.2582999999999998;0.06864664185234695
8.585756246121491;1.2583000000000002;0.0643710388494724
8.545706449621832;1.2583;0.07020785376204514
8.123490269935466;1.2666520792700395;0.15573142971995574
8.121610312708459;1.2582999999999998;0.15622982851367526
8.101089579580826;1.2583;0.1615337838676178
8.12352945072893;1.2582999999999998;0.15572133004685484
8.15077691766905;1.2585606560829978;0.14882195983792287
8.151046829648637;1.2583;0.14876211312832105
8.151082856564363;1.2583;0.1487465321091572
8.50711657115264;1.325;0.07608465308285917
8.477504089957165;1.2583;0.08100059581533928
8.496059479769205;1.2583;0.07794759326235955
8.509766531708154;1.2583;0.07574478722687561
8.53525793566718;1.2583000000000002;0.07181794052110999
8.293592326645584;1.3249999999999997;0.11568625620532676
8.222417578476549;1.3249999999999997;0.13144185393801489
8.237613227132126;1.2583000000000002;0.12812028001525927
8.196406360606737;1.2583;0.13768858343708082
8.18473072030472;1.2583;0.14048541684120394
8.228854315740387;1.2583;0.1300931624220215
8.151197683524257;1.2583;0.1486986289507956
8.364767074814615;1.3249999999999997;0.10117519995164827
8.365911319191106;1.2583;0.1010700549691742
8.376318821970845;1.2583;0.09908570083871265
8.3352547914522;1.2583;0.10715358069486357
8.400964956558738;1.2582999999999998;0.09442198510527951
8.435941822983628;1.3250000000000002;0.08800663741718646
8.431152464265057;1.2583;0.08895861369426886
8.44530090971703;1.2583;0.08646068385125873
8.41347102620471;1.2582999999999998;0.09214661818526852
8.463748225576996;1.2582999999999998;0.08330249205597993
8.065733053878018;1.2583;0.17097060393623514
8.085681908991605;1.2583;0.16560268039680393
8.054584189311498;1.2582999999999998;0.17398242856560606
8.009113233041965;1.3250000000000002;0.1865707064370622
8.024782408001457;1.2583;0.18227142254468362
8.018513987993252;1.2583;0.18401201581702153
7.988328666545007;1.2583;0.19261459061522296
7.9837248009548825;1.2583;0.19396154672222646
7.956789091524877;1.2583;0.2018349031114346
7.948563987689142;1.2583;0.20425400748156414
7.620501082580597;1.2583000000000002;0.3098730076151721
7.63839739959814;1.2583;0.3038442481556562
7.6113214793905914;1.2583;0.3129704498696214
7.595971736310159;1.2583;0.3181504176487559
7.904839993106589;1.2583;0.21742446038268076
7.875255517035877;1.2583;0.22654869806810413
7.868790225850501;1.2582999999999998;0.22856648414916217
7.833465994137302;1.2583;0.23969120718867043
7.797912669604019;1.325;0.25099675262661
7.826305146475292;1.2583;0.24196624071305456
7.793756889650195;1.2582999999999998;0.25240346457937024
7.753665329474957;1.2583;0.26547373742133157
7.78395045937768;1.2583;0.25558181784657424
7.7276412305449425;1.325;0.2739814040822708
7.71722451659946;1.2582999999999998;0.27748204884846683
7.704978948331347;1.2583000000000002;0.2815506949791298
7.742232397399004;1.2583;0.26923143850942133
7.6813363997202595;1.2583;0.2894428122140423
7.650023154006413;1.2582999999999998;0.2999322767293302
7.670158617695111;1.2583;0.2931810445188733
7.553302751530222;1.2583000000000002;0.33256174157631485
7.568518665554377;1.2583000000000002;0.3274071080522233
7.583069424765727;1.2583;0.32250114911518135
7.515871825829123;1.3249999999999997;0.34515379375308913
7.53424718644808;1.2583000000000002;0.33898211624779573
7.4939369731179255;1.2583;0.3525441672124681
7.5073045904609685;1.2583;0.3480289263447687
7.521737133876146;1.2583;0.34319133190889894
7.444973493852102;1.3249999999999997;0.3688729259912788
7.468432813710505;1.2583;0.36106758087223
7.4605917221230085;1.2583;0.36368495188202243
7.422800189142062;1.2583;0.3762203720950772
7.4212933986112635;1.2583;0.3767076156137823
7.419316990397161;1.2583;0.37735948008988746
7.3739241832958715;1.325;0.392233087492923
7.385028593743506;1.2583;0.3886108273047938
7.365625182680592;1.2583;0.3948944856907862
7.353222960718316;1.2583000000000002;0.39891948696377993
7.302757638549517;1.325;0.41498729257713335
7.3253586273124744;1.2583;0.40779998146640994
7.321906948111769;1.2583;0.40890063165203205
7.320475275010551;1.2583;0.4093586349548942
7.286647907783366;1.2583000000000002;0.4200003558137403
7.27544205924668;1.2583;0.42348142589533083
7.231582890380542;1.325;0.43694243887605516
7.249158220802559;1.2583;0.4315687816965873
7.236796827900968;1.2583;0.43531574542900087
7.2183910035751335;1.2583;0.4408581307471695
7.208652170086672;1.2583;0.4437691921233249
7.191368413127809;1.2583;0.44884808268264803
7.160408142211573;1.325;0.4579233639775892
7.142825127094207;1.2582999999999998;0.4628967019728474
7.166458484553507;1.2583;0.45610280240897905
7.1795277002907305;1.2583000000000004;0.4523510484550478
7.128943723031988;1.2583000000000002;0.4667955053128252
7.0892333940426;1.3250000000000002;0.47779746243603505
7.07385823480972;1.2583;0.4818618605388718
7.0539373358713355;1.2583;0.48719213820285895
7.08844268873244;1.2583;0.4779819486013758
7.0997190678298345;1.2583000000000002;0.4748769754232303
7.018058645873625;1.3249999999999997;0.49650784971883094
7.02044393795426;1.2583000000000002;0.49584948816050534
7.034089186183543;1.2583000000000002;0.49233380956982675
6.995175695014247;1.2583000000000002;0.5021955153141496
6.984413726888784;1.2582999999999998;0.504867016819369
6.946883897704652;1.325;0.5139803893229488
6.95870126234795;1.2583;0.5111003698966454
6.950483546727704;1.2583000000000002;0.5130612475122496
6.921295537792078;1.2583000000000002;0.5198943742951596
6.91278024171863;1.2583;0.5218379758446713
6.875709149535678;1.3249999999999997;0.5301737130240523
6.881643565527904;1.2583;0.5288335769689443
6.890717606092883;1.2583000000000002;0.5268165213391713
6.856387883501631;1.2583;0.5342958455034765
6.848622528179767;1.2583000000000002;0.535985761792599
6.804534401366695;1.3249999999999997;0.5451139176352287
6.8143811615367555;1.2583000000000002;0.5430689731368996
6.8150974668544055;1.2583;0.5429100453339628
6.77843034144643;1.2583;0.5502379035897262
6.808528998995933;1.2583000000000002;0.5442660416416523
6.7749882087684;1.2583;0.5509062946524491
6.733359653197701;1.325;0.5588474733346201
6.741442182100539;1.2583000000000002;0.5572877522740286
6.732962628634199;1.2583000000000002;0.55883266886145
6.703410391010799;1.2583000000000002;0.5642105049351418
6.6826119406801245;1.2583;0.5678118963698405
6.5198354086906924;1.3250000000000002;0.592909028068288
6.51083060466975;1.2583000000000002;0.5941155313045519
6.504388542636485;1.2583000000000002;0.5949732856818464
6.501125235386077;1.2583000000000002;0.5954254252468385
6.544324122394824;1.2583000000000002;0.5895232883445549
6.448660660521656;1.3249999999999997;0.6021632974943195
6.492625041391627;1.2583000000000002;0.5965374766187423
6.461609499449679;1.2583;0.6005466889979427
6.429796268179519;1.2583;0.6044093939053288
6.426602867533359;1.2583;0.6048203026833593
6.662184905028705;1.3249999999999995;0.5713210897639515
6.6686196170001955;1.2583;0.570215924984082
6.646643404288906;1.2583000000000002;0.573851158458631
6.63972266652702;1.2583000000000002;0.5749860152247394
6.591010156859712;1.325;0.5826792321124449
6.585458250364805;1.2583000000000002;0.5834613083658432
6.581015634368892;1.2583000000000002;0.5841407802447292
6.575427076047577;1.2583000000000002;0.5849572418021485
6.612542690371036;1.2583000000000002;0.5793488931791065
6.377485912352623;1.3250000000000002;0.6104278198247818
6.367503120241473;1.2583;0.6114934899327007
6.385651001368968;1.2583;0.6095251521099792
6.422859456314993;1.2583;0.605263414041114
6.347627159005638;1.2583;0.6136578212899814
6.163961667845562;1.3249999999999997;0.630251032903906
6.160653630138874;1.2583;0.630511468539239
6.131341852599777;1.2583000000000002;0.6327351247765225
6.171910585125289;1.2583;0.6296392532294388
6.201251228949009;1.2583000000000002;0.6273024092913945
6.235136416014577;1.3250000000000004;0.6244051616072798
6.236046927476542;1.2583000000000002;0.6243465991061381
6.2166979404053215;1.2583000000000002;0.6259874104394327
6.262801537480514;1.2583;0.6219287838610448
6.270196500516441;1.2583;0.6212861144512888
6.306311164183591;1.325;0.6178231490299063
6.318053815511736;1.2583000000000002;0.6166406704977585
6.310035321923474;1.2583000000000002;0.6174603777500705
6.288609782801743;1.2583;0.6195165051681205
6.0927869196765485;1.3250000000000002;0.6354207326605869
6.079840652452064;1.2583000000000002;0.636305490845051
6.092009911743286;1.2583000000000002;0.6354901488146341
6.119231856166088;1.2583000000000002;0.6335845619457048
6.0559410912253755;1.2583000000000002;0.6378906020428271
6.021612171507549;1.3250000000000002;0.6399771567060786
6.013142195697497;1.2583000000000002;0.6405040832445825
5.994670462387527;1.2583000000000002;0.6415706077821405
5.977509892789216;1.2583000000000002;0.6425655071727673
6.0456529194489335;1.2583000000000002;0.6385235052675668
6.018132685232012;1.2583000000000002;0.6401972324862211
5.950437423338573;1.325;0.6439797099385913
5.935339569966487;1.2583000000000002;0.6447861237436296
5.910872210837775;1.2583000000000002;0.646015915360348
5.898635912727087;1.2583000000000002;0.646626276568233
5.940547668415285;1.2583000000000002;0.6445190401488591
5.973016093043484;1.2583000000000002;0.6427854756080342
5.8792626751696;1.325;0.6474699609466337
5.894910214730385;1.2583000000000002;0.6467683972733353
5.866359197543528;1.2583000000000002;0.6481081160538539
5.843432650269054;1.2583000000000002;0.6491183518688417
5.808087927000624;1.325;0.6505279150469212
5.825143048045363;1.2583000000000002;0.6498762881677298
5.797300139710405;1.2583000000000002;0.6509910364805297
5.782388923307036;1.2583;0.6515933145316698
5.736913178831651;1.325;0.6531807185007269
5.741059338537024;1.2583000000000002;0.65307152004148
5.7535805812701115;1.2583000000000002;0.6526281678840951
5.717085717583457;1.2583000000000002;0.6538852889604807
5.709073123536298;1.2583;0.6541712336756521
5.665738430662678;1.3250000000000002;0.6554632086611383
5.6325607915364;1.2583000000000002;0.6564773015408756
5.653135682218974;1.2583;0.6558730374330092
5.670947353225884;1.2582999999999998;0.655343669182838
5.689415454396004;1.2583000000000002;0.6547909723037284
5.594563682493705;1.3250000000000002;0.6574107294286952
5.619718350728317;1.2583000000000002;0.6567980452722479
5.602995655442585;1.2583000000000002;0.6572501935002545
5.585515686518729;1.2583000000000002;0.6576796123524495
5.565620657275878;1.2583000000000002;0.6581976054139068
5.523388934324731;1.325;0.659067458865909
5.521854923035743;1.2583;0.6591556390475459
5.495373834826313;1.2583000000000002;0.6596964723177938
5.533640486012548;1.2583000000000002;0.6588907204105541
5.482704579259057;1.2583000000000002;0.6599695963182007
5.309864689817694;1.3249999999999997;0.6625188541742723
5.294452490886357;1.2583000000000002;0.6627420479594119
5.270966794955644;1.2583;0.6630174436729536
5.3104165781710275;1.2583000000000002;0.6625709466517391
5.3282587644472095;1.2583000000000002;0.6623521270199628
5.342387103574866;1.2583;0.6622066231360467
5.381039437986706;1.325;0.661599455464332
5.3706024850371055;1.2583000000000002;0.6617973420495327
5.379426362835947;1.2583000000000002;0.6616795566131302
5.3911938991289325;1.2583000000000002;0.6614998244448552
5.412946647131703;1.2583000000000002;0.6611979598786313
5.452214186155718;1.325;0.6604524328416784
5.43523717229436;1.2583;0.6607993769604285
5.44282568247776;1.2583;0.6606733995589549
5.477998177154878;1.2583000000000002;0.6600356976020103
5.238689949491201;1.325;0.6632264751020429
5.249661308954643;1.2583000000000002;0.6631853657631468
5.207985274082432;1.2583000000000002;0.6635309320900324
5.234846823575762;1.2583000000000002;0.6633200129345573
5.20297264832906;1.2583000000000002;0.6635912645636819
5.167515310120196;1.325;0.6637409803467097
5.1642769579941135;1.2583000000000002;0.6638150564977303
5.124709841732063;1.2583;0.6640467296124161
5.169277776009045;1.2583000000000002;0.6637898706261025
5.164995572797061;1.2583000000000002;0.6638120154366238
5.096340798861703;1.325;0.6640662598735677
5.067842100505782;1.2583;0.6642340923012626
5.082151474092022;1.2583;0.6641763625157067
5.117357448122144;1.2583000000000002;0.6640503727783867
5.025166415646874;1.3249999999999997;0.6642245419099825
5.011525445910675;1.2583000000000002;0.6642884157683804
5.004471397426056;1.2583000000000002;0.6642894154170256
5.015824066540847;1.2583000000000002;0.6642798232109748
5.044105255308654;1.2583000000000002;0.6642686372618654
4.97252146545673;1.2583000000000002;0.664308164421016
4.953992103969851;1.325;0.6641911648014422
4.955774527550085;1.2583000000000002;0.664252493180672
4.92009933418608;1.2583000000000002;0.6641843018141167
4.906958370118991;1.2583000000000002;0.6641654955988235
4.882817679218484;1.3250000000000002;0.6639878665736205
4.868003900684789;1.2583000000000002;0.6639832304575425
4.883812802698765;1.2583000000000002;0.6640443489765508
4.860080778823566;1.2583000000000002;0.6639705001407988
4.811643127046978;1.3250000000000004;0.6636079496020569
4.813430267294932;1.2583000000000002;0.6636705196349191
4.821259642646319;1.2583000000000002;0.6637224995277695
4.823749587948531;1.2583000000000004;0.6637357135853741
4.783334584078002;1.2583000000000002;0.6634623626601452
4.7740004955117605;1.2583000000000002;0.6634029870004933
4.740468447463016;1.3250000000000002;0.663029146726467
4.721645323981738;1.2583000000000002;0.6628993872960973
4.707735172526574;1.2583000000000002;0.6627849908043187
4.745183270595699;1.2583000000000002;0.6631360366297139
4.508123263985741;1.2583000000000002;0.6597608227302154
4.491214075043686;1.2583000000000002;0.6593964112323494
4.474393057633944;1.2583000000000002;0.6590529347120337
4.4559767240826815;1.2583000000000002;0.6586492674065916
4.669293699395041;1.3250000000000002;0.6622542984510554
4.669565373053757;1.2583000000000002;0.6623099848204015
4.6669409788611125;1.2583000000000002;0.6622805277043344
4.629402820650775;1.2583000000000002;0.6618189090564921
4.671072093516426;1.2583000000000002;0.6623268842409932
4.598118951226029;1.325;0.6612697922744303
4.58983458550253;1.2583000000000002;0.6611966687924531
4.608234006440307;1.2583000000000002;0.6614768051692307
4.563929180462742;1.2583000000000002;0.6607975763131645
4.175711380620617;1.3249999999999997;0.6498286413020196
4.169250867677717;1.2583000000000002;0.6495999136196906
4.176400721423293;1.2583000000000002;0.649898063646906
4.136498474241394;1.2583000000000002;0.6482018954562552
4.210642542828773;1.2583000000000002;0.6512796829410146
4.523737665440532;1.2583000000000002;0.6600466861014795
4.547092857372213;1.2583000000000002;0.6604806816305309
4.442997272150153;1.2583000000000002;0.6583403260179331
4.4267291697798585;1.2583000000000002;0.6579909946617835
4.385025969093661;1.3250000000000002;0.6568609881666777
4.360588790906369;1.2583000000000002;0.6562320804803276
4.3749191300047885;1.2583000000000004;0.6566357093161659
4.389680352769057;1.2583000000000002;0.6570205236357902
4.345233875095335;1.2583000000000002;0.6558206016735002
4.405797914019258;1.2583;0.6574383324042194
4.399261863709227;1.2583;0.6572773032169472
4.245064669700766;1.3249999999999997;0.652510770856192
4.268163039198302;1.2583000000000002;0.6533583104906833
4.246056052002329;1.2583000000000002;0.6525890121926355
4.27845850122859;1.2583000000000002;0.6537361581006873
4.2179825061681155;1.2583000000000002;0.6515404870455486
4.213441842883225;1.2583000000000002;0.6513711429562458
4.314785462551934;1.3250000000000002;0.6548324721290205
4.337625966647698;1.2583000000000002;0.6555691204539593
4.313919659393132;1.2583000000000002;0.6548594587275318
4.288878973402761;1.2583000000000002;0.6540522491306271
4.105948881416479;1.3249999999999997;0.6467413773651552
4.0912258645701245;1.2583000000000002;0.6460651833040029
4.093412703169233;1.2583000000000002;0.6461707759565765
4.127686043508275;1.2583000000000002;0.6477893052315408
4.0906116309484455;1.2583000000000002;0.6460620248115755
3.9648474317508;1.325;0.639108881600149
3.9546246266035228;1.2583000000000002;0.6384764731686069
3.9233092058019676;1.2583000000000002;0.6364874338226386
3.9753871791624795;1.2583000000000002;0.639758867942395
3.9639776612552686;1.2583000000000002;0.6390787297516735
3.9999621659441678;1.2583;0.6412390409635255
4.035662211272043;1.325;0.6431888698164224
4.00743841589119;1.2583000000000002;0.6416476065109131
4.05151278066425;1.2583000000000002;0.644050854189509
4.047157405584592;1.2583000000000002;0.6438272908309692
3.893681071649482;1.325;0.6344355668435071
3.877815947347119;1.2583000000000002;0.6333307284049627
3.853644091843654;1.2583000000000002;0.6315576019510164
3.894801716194225;1.2583000000000002;0.6345136608339388
3.912190357054599;1.2583000000000002;0.6357235144943584
3.4800864659414725;1.2771055936877618;0.5928246134328269
3.487262689531274;1.2583000000000002;0.5938046650885733
3.495158100250897;1.2583000000000002;0.5948609226331996
3.503692063772628;1.2583000000000002;0.5959760284852543
3.5261071088488247;1.2694098464862693;0.5989239663477126
3.5236381039142453;1.2583000000000002;0.598613305415387
3.5539927812024312;1.2583;0.6023886069374759
3.554010069418818;1.2586845471583383;0.6023818230959715
3.5546182605932026;1.2583000000000002;0.6024827324148709
3.554412471543285;1.2583000000000002;0.6024214619024106
3.5341449874639945;1.272823999892636;0.5999234916573369
3.8225063234804684;1.3249999999999997;0.6291372002868777
3.8195942804189382;1.2583000000000004;0.6289228342272424
3.80323682387575;1.2583000000000002;0.62759160616327
3.8451332574460935;1.2583000000000002;0.6309006111357964
3.7873500813327805;1.2583000000000002;0.6262949357415852
3.751331575311455;1.325;0.6231638499284539
3.7080122470731096;1.2583000000000002;0.6191615118693997
3.719708270633559;1.2583000000000002;0.6202479219552379
3.7406274843169283;1.2583000000000002;0.6222037216508417
3.748093897953309;1.2583000000000002;0.6228550403296237
3.771315715858197;1.2583000000000002;0.624919642723724
3.680156827142438;1.325;0.6164203822585771
3.704935324205858;1.2583000000000002;0.6188492973100432
3.6726120257574424;1.2583000000000002;0.6156653518907746
3.660557658239286;1.2583000000000002;0.6144114039532813
3.633486983061106;1.2583000000000002;0.6115640214328876
3.4746268708656043;1.2825390008804312;0.5920222889056148
3.4597840863770415;1.2583000000000002;0.5900067087535448
3.4501527815607043;1.2583000000000002;0.5886495431903223
3.396729207615133;1.2583000000000002;0.5806925415269092
3.3774579850066875;1.2583000000000002;0.5776925768501855
3.435057132553241;1.2583000000000002;0.5864337703340912
3.4128191358729114;1.2583000000000002;0.5831780256293282
3.3566875869082846;1.2583000000000002;0.5743538513712504
3.324283086297326;1.325;0.5689770225726526
3.3391455326043724;1.2583000000000002;0.571446797652146
3.3032869099551627;1.2583000000000002;0.565293322562388
3.3193180277670535;1.2583000000000002;0.5680952584235002
3.2861474794427137;1.2583000000000002;0.562306076279192
3.253108338128332;1.3249999999999997;0.5562645678490287
3.264548880430303;1.2583000000000004;0.5583184477020013
3.2555547625886825;1.2583000000000002;0.5566785683809893
3.227685929805313;1.2583000000000002;0.5513737504477932
3.21687708570935;1.2583000000000002;0.5492780632986297
3.1819335899593386;1.3250000000000002;0.5423406941907729
3.191381564297914;1.2583000000000002;0.5442147694817194
3.1681732734942862;1.2583000000000002;0.5394433601329941
3.608982078973403;1.325;0.6088646603394159
3.627115325388866;1.2583000000000002;0.6108579832871199
3.5583046284412094;1.2583000000000002;0.6029607746378279
3.592205948033913;1.2583000000000002;0.6069275645931256
3.594377129688948;1.2583000000000002;0.607179762542253
3.0395840936213845;1.325;0.5107308947604356
3.062680269008357;1.2583000000000002;0.5161396029689277
3.0412650041517524;1.2583000000000006;0.5110669036139313
3.0221988883334294;1.2583000000000002;0.5064471745419052
2.997998447242886;1.2583000000000002;0.500485083006621
2.9684093454524105;1.3250000000000002;0.4930182677675134
2.976357900620097;1.2583000000000002;0.49499920125978447
2.8972345972834357;1.325;0.4740885042866947
2.9310768687706092;1.2583000000000002;0.4831872608107603
2.9542723465887466;1.2583000000000002;0.48930231045687234
2.9101816187884166;1.2583000000000002;0.4775676766660839
3.1107588417903593;1.325;0.5271601774050888
3.1497411696581166;1.2583000000000002;0.5355743806628364
3.1292682167116093;1.2583000000000002;0.5311775750522345
3.1146114980052273;1.2583000000000002;0.5279433246616687
3.09750750777165;1.2583000000000002;0.5241528428875645
3.082674313628211;1.2583000000000002;0.5207538243776204
2.754885100945489;1.3250000000000002;0.4328300621108207
2.755400902123675;1.2583000000000002;0.43296666918111415
2.771587294541596;1.2583000000000002;0.437834082549047
2.86621485087;1.2583000000000002;0.4654435782355643
2.887013644079812;1.2583000000000002;0.47122083728549113
2.826059849114463;1.3250000000000004;0.45399617090653727
2.8442109722309215;1.2583000000000002;0.4591629564115647
2.8358927131717357;1.2583000000000002;0.45678377868477515
2.816850444237803;1.2583000000000002;0.45127786703025846
2.7936785725202573;1.2583000000000002;0.4444440306778802
2.785603799875715;1.2583000000000002;0.44206485648973387
2.5413608564385117;1.3250000000000002;0.3643761306414544
2.5734157426689284;1.2583000000000002;0.3750171356777443
2.6125356046075234;1.3250000000000002;0.3878570738302418
2.7467224990784187;1.2583000000000002;0.4302994291222084
2.726779688797911;1.2583000000000002;0.42419165228071504
2.683710352776516;1.3250000000000002;0.4107470124855948
2.706623451122924;1.2583000000000002;0.41789807800786855
2.6370842533034984;1.2583000000000002;0.39580869417620457
2.6439125675939716;1.2583000000000002;0.39800447718408494
2.6281987737758596;1.2583000000000002;0.39292074011489875
2.5615055417242547;1.2583000000000002;0.3710674910788334
2.503099523926185;1.2583000000000004;0.3516059143333308
2.4942932404712153;1.2583000000000002;0.3486548099863966
2.525717950238494;1.2583000000000002;0.35916185791007604
2.532625410780144;1.2583000000000002;0.3614733734438337
2.4701861082695;1.325;0.34052054611558774
2.485550691573085;1.2583000000000002;0.34569399930563566
2.4631719398342833;1.2583000000000002;0.33817302398809457
2.456267535838121;1.2583000000000002;0.33584694563468886
2.606791034378605;1.2583000000000002;0.3859707519143052
2.5773244880816604;1.2583000000000002;0.3762899842761853
2.6893226551746325;1.2583000000000002;0.41248590302872784
2.669305796961142;1.2583000000000002;0.40614752054674264
2.399011360100488;1.325;0.31650545539442143
2.377798144471463;1.2583000000000002;0.309387826665375
2.355249857142324;1.2583000000000002;0.30180390214484754
2.3278366119314726;1.3250000000000002;0.292552991978881
2.406092344422524;1.2583000000000004;0.31891225772202103
2.4169957220426266;1.2583000000000004;0.32261254227568575
2.4392229487029495;1.2583000000000002;0.330105927425579
2.338195326039216;1.2583000000000002;0.2960661916955901
2.323144536594973;1.2583000000000004;0.2910259821647898
2.2876878841206985;1.2583000000000002;0.27922248207300543
2.3058498026133414;1.2583000000000004;0.285277884667963
2.2566618637624574;1.3250000000000004;0.2689099615625176
2.2678382670947768;1.2583000000000002;0.27265458753732597
2.250430800068865;1.2583000000000002;0.2669084939865184
2.0432884577284285;1.3250000000000002;0.2018917957808429
2.018158471458319;1.2583000000000002;0.19467002064198308
2.0371982123089607;1.2583000000000002;0.20017690522630477
2.054705376080244;1.2583000000000002;0.2053734767756704
2.0702682592500192;1.2583000000000002;0.21001874402629309
2.11433290924427;1.3250000000000002;0.2233730816687564
2.22250971552008;1.2583000000000006;0.25780169970545463
2.1854871155934417;1.3250000000000002;0.24578144632077245
2.2159910933801994;1.2583000000000004;0.2556877303051093
2.181148403513864;1.2583000000000002;0.24446202480526313
2.18042529151267;1.2583000000000002;0.2442345379583145
2.088355058660286;1.2583000000000004;0.21551796322540898
2.106343022362679;1.2583000000000004;0.22098050425317778
2.1519095779085102;1.2583000000000002;0.23518055942680705
2.17844967086236;1.2583000000000002;0.24360587514159904
2.1305935549850656;1.2583000000000002;0.22851038786354638
2.1289325178639773;1.2583000000000002;0.22798930212247015
1.7598448552856214;1.3250000000000002;0.12755700832162273
1.768633912931085;1.2583000000000002;0.129680635545333
1.7390799418688938;1.2583000000000002;0.12300978124081369
1.7704568860659613;1.2583000000000002;0.13009262881842193
1.7324712764981076;1.2583000000000002;0.12161249090847559
1.6888113219156866;1.3250000000000002;0.11210740030191614
1.7095725973086067;1.2583000000000002;0.11658669912905566
1.6805777904866441;1.2583000000000002;0.11051204078075405
1.686569297415486;1.2583000000000004;0.11177109393277523
1.6640328797037376;1.2583000000000002;0.10717622563789161
1.6481794896669562;1.2583000000000002;0.10399928632762973
1.6176946111134733;1.3250000000000002;0.09797530333569952
1.644282102655174;1.2583000000000002;0.10322010846094679
1.6093770296440273;1.2583000000000004;0.09648721897978776
1.606321716650077;1.2583000000000002;0.09592481418194825
1.5754736125801547;1.2583000000000002;0.09026665086671304
1.6058809154805191;1.2583000000000002;0.09586502566607769
1.5469930940169372;1.3250000000000002;0.08518299504310646
1.780033506814553;1.2583000000000002;0.13233500339644177
1.8307607018858525;1.3250000000000002;0.14430581947803436
1.8098094858962228;1.2583000000000004;0.13933640382200163
1.815331915011445;1.2583000000000002;0.1406497358341912
1.8568549733428161;1.2583000000000004;0.1508715090936541
1.863555629976042;1.2583000000000004;0.1526090647477577
1.901559117011437;1.3250000000000002;0.16227409940869392
1.8338791153507494;1.2583000000000004;0.14518796226475492
1.89213657508722;1.2583000000000002;0.15990346203213926
1.9723639277925662;1.3250000000000002;0.1814942983162755
1.96299434534062;1.2583000000000002;0.17900032954158068
1.9705877513068004;1.2583000000000002;0.18108686636639149
1.9835042215434244;1.2583000000000002;0.18474448022539985
2.004540592778868;1.2583000000000002;0.1907065417069748
1.911182195273816;1.2583000000000002;0.1649296433615361
1.9279951685736065;1.2583000000000002;0.16940326372954542
1.5459473645132267;1.2583000000000002;0.0850946013812044
1.5441766263341898;1.2583000000000002;0.08479824405266687
1.5434538329289413;1.2583000000000002;0.08467811186456889
1.4768660592162504;1.3250000000000002;0.07369529319688148
1.5050229950809095;1.2583000000000004;0.0782451690088015
1.4920299113113942;1.2583000000000004;0.07618098138372086
1.4641967753800063;1.2583000000000004;0.07181981766078957
1.4425026011562294;1.2583000000000002;0.068614443531803
1.407308838778927;1.3250000000000002;0.06344657199274971
1.4291556369023457;1.2583000000000002;0.06663401320686181
1.417854310382163;1.2583000000000002;0.06502628471791207
1.4008311647582907;1.2583000000000002;0.06263441637585118
1.3381107974403368;1.3250000000000002;0.05432909811036486
1.369068128289146;1.2583000000000002;0.05839228339618883
1.388292899178686;1.2583000000000002;0.06092704637167769
1.0563493598096638;1.325;0.026822114476581744
1.099859080931993;1.2583000000000002;0.03022741211174056
1.127366307995292;1.3250000000000002;0.032450058181606234
1.1077959849404633;1.2583000000000002;0.030878717318371333
1.1321075330653616;1.2583000000000002;0.032897961634954065
1.1682600098616198;1.2583000000000002;0.03612401280601985
1.1609890676176826;1.2583000000000002;0.035475418747877484
1.1981881816280535;1.3250000000000002;0.03888963157326927
1.3609966083793799;1.2583000000000002;0.05732661394862514
1.3344592908569266;1.2583000000000002;0.05395230456728527
1.2024902152055397;1.2583000000000004;0.03938373242889494
1.2038668393068543;1.2583000000000004;0.039519064197255566
1.2169039700610962;1.2583000000000002;0.040826307903968954
1.315962847155948;1.2583000000000004;0.05169778171815478
1.2684347871909845;1.3250000000000002;0.046164687493475194
1.2867742596452703;1.2583000000000002;0.048309338293052353
1.2406808275147256;1.2583000000000002;0.04325000537378332
1.276992552436175;1.2583000000000002;0.04718217747207176
1.237895562399763;1.2583000000000002;0.04296757798220414
0.985702038542717;1.325;0.02200588465799787
0.9664125903991772;1.2583000000000004;0.02083966793105865
0.9680245392713649;1.2583000000000004;0.02091371780206648
1.0035793853874242;1.2583000000000004;0.023195778841914493
0.9660182296652422;1.2583000000000004;0.02082353966534653
0.9154274907101334;1.3250000000000004;0.017856848326620378
0.9569041110804949;1.2583000000000004;0.020274563269910353
1.0926244331468336;1.2583000000000002;0.029672842075470187
1.0685406178626755;1.2583000000000002;0.027776705458984762
1.0426683499695286;1.2583000000000002;0.025895495809713242
1.0402838299959052;1.2583000000000002;0.025725770342732473
1.012489127308879;1.2583000000000002;0.023790464657381476
0.8773369095203751;1.2583000000000002;0.01591216829475943
0.8455149082413128;1.3250000000000002;0.014361187977127451
0.8981001533076584;1.2583000000000004;0.016990496007545465
0.8567696499578675;1.2583000000000004;0.014926298114863484
0.8536305618764194;1.2583000000000004;0.014770350427361224
0.8236648777742178;1.2583000000000004;0.013409674854545693
0.8206437510699818;1.2583000000000004;0.013279028110038192
0.7756707627076392;1.3250000000000002;0.01139711787181949
0.8164881928084537;1.2583000000000004;0.013100232328220371
0.7057531953768383;1.325;0.008920469265167274
0.7478648023080182;1.2583000000000002;0.010381786397784079
0.7649742923961419;1.2583000000000002;0.011024665284144742
0.7849402858423213;1.2583000000000004;0.011787962060242544
0.9300937060571743;1.2583000000000004;0.01871709937143436
0.9288004581336314;1.2583000000000002;0.018643485726996378
0.9011180013698122;1.2583000000000002;0.01713690426671185
0.6747659321065816;1.2583000000000004;0.007984735462332769
0.6357621290661347;1.325;0.006872834655761532
0.6924268441143698;1.2583000000000006;0.00853478958535433
0.7199026564542852;1.2583000000000006;0.009422952262778221
0.7117347843382554;1.2583000000000006;0.009139942309817692
0.2822455047218149;1.3249999999999997;0.0013189178482627632
0.21592986313312257;1.2852143335594863;8.840681241920589E-4
0.5656525556373595;1.325;0.005193483530525968
0.580053496657988;1.2583000000000006;0.005533027877811532
0.5568206657981402;1.2583000000000006;0.005037464960637378
0.42446447459764325;1.325;0.002781238836683997
0.4729905996128126;1.2583000000000004;0.0034974212647831114
0.46843629950078464;1.2583000000000004;0.0034356459859349714
0.495228109866965;1.325;0.0038533478201770778
0.5445486594805363;1.2583000000000006;0.004779412543652803
0.5331957397128011;1.2583000000000006;0.004562733916544594
0.47780261158099546;1.2583000000000006;0.0035753117153927727
0.506974565339521;1.2583000000000006;0.004065981921795362
0.6671938721492248;1.2583000000000004;0.007772347918986895
0.6390571064314158;1.2583000000000006;0.0069831671403446545
0.6017496060369579;1.2583000000000006;0.006038849632610727
0.6236525362681009;1.2583000000000006;0.006581258903055773
0.07014112767368309;1.3249999999999997;2.3309960491126768E-4
0.04297311557978422;1.2914177781420255;1.4257468281893518E-4
0.06218421388114808;1.2915738599544433;2.0952516967223558E-4
0;1.325;7.158067849862467E-6
0.40584036181958105;1.2583000000000004;0.0025540044207635524
0.3533867763628444;1.325;0.0019495088180391503
0.332051205125109;1.2583000000000006;0.0017545303168863124
0.36894578347234064;1.2583000000000006;0.0021235984123875538
0.2582620484306386;1.2583000000000004;0.0011609127925239625
0.2951566267778716;1.2583000000000002;0.0014319157566034248
0.44006208118450973;1.2583000000000002;0.003007468750974686
0.15432927289726764;1.2909473996033631;5.725861237962992E-4
0.1529994631659177;1.2866000627218221;5.675582086484451E-4
0.15608409858823652;1.2886630161387955;5.807956363637085E-4
0.21712369882451169;1.2763560845207096;8.931721635654615E-4
0.07541189995666181;1.2915648582857597;2.52884076029172E-4
0.11163345443903969;1.2918387744935924;3.8908504997159084E-4
0.18447289173616988;1.2583000000000004;7.191330419497414E-4
0.22136747008340285;1.2583000000000006;9.180709343752369E-4
0.11068373504170227;1.2583000000000004;3.8717072804048407E-4
0.07257314702087311;1.2805333333333335;2.439445549889718E-4
0.07378915669446817;1.2583000000000002;2.4736150531930905E-4
0.03689457834723464;1.2583000000000004;1.2026052668545617E-4
0;1.2583000000000002;-3.764121174754109E-7
0.14757831338893582;1.2583000000000002;5.395430107805921E-4
9.36315617540814;-1.25;0.040511078609395665
9.422157555850642;-1.1962236769407575;0.03388918801064077
9.47081980915288;-1.25;0.03158782268339563
9.685889342333626;-1.25;0.01700755444390012
9.608500986005993;-1.1549111091575246;0.019833692398633362
9.578401331240439;-1.25;0.023860223756871475
9.616452471061725;-1.1495599140395947;0.01914434408726525
9.598432668925264;-1.1549037484974711;0.02037353299739725
9.589073226681357;-1.146229425642163;0.020698712833083874
9.44162929228336;-1.1715425643797688;0.0316089699651431
9.394932778530539;-1.1750359829399226;0.03538751918209192
9.25549070517222;-1.25;0.050845873071615366
9.186838065467853;-1.190260895205327;0.055792657925496744
9.147849161019586;-1.2499999999999998;0.06263202731463964
9.040231537633188;-1.25;0.0762396505012345
9.095840532876624;-1.1874936414660386;0.06633955090312348
9.203934366492268;-1.1647344510399227;0.05290139867651518
9.099382541005568;-1.1817571980007737;0.06568041848909718
9.161208876660236;-1.1664925946867808;0.05752703218857171
9.092093944572468;-1.182989538261253;0.06648221430651094
8.394660100502223;-1.25;0.2013337601317957
8.33091673072801;-1.1804303860612726;0.21498703299226632
8.2870580649293;-1.25;0.22990912101187747
8.336516447435415;-1.1755435503615341;0.21309995758525271
8.328399394582739;-1.1760523707832098;0.2154140967426234
7.96421434797518;-1.25;0.32713977532982963
7.905386785507948;-1.1675937803378789;0.3449605727796041
7.856587989262639;-1.25;0.36265492536410077
7.903539777168083;-1.1653206865769836;0.3455396687110817
7.797760019145183;-1.1675937884931338;0.38193184228457977
7.748960814281468;-1.25;0.3992360179297484
7.798705067855595;-1.1653206865769836;0.3815093282796954
7.533706464319125;-1.25;0.4742572150064035
7.602033968507978;-1.193407248731166;0.4509269836838594
7.641333639300296;-1.25;0.4366337121513433
7.913189269386442;-1.163452829151313;0.34230684567989744
7.794001645816395;-1.162959904897236;0.38308464095713085
7.471145140241946;-1.1648725276031653;0.49826610266998655
7.426079289337952;-1.25;0.5117956103727175
7.620908378849432;-1.161402809655732;0.4445707627421342
7.477813860778646;-1.1548636192873498;0.4961935064493659
7.587198360643052;-1.1644310255132204;0.45659536175167387
7.318452114356784;-1.25;0.5492004557378571
7.250579404690868;-1.1708445593444317;0.5759770497719011
7.251550071700908;-1.1703232354213493;0.5757134963272923
7.210824939375612;-1.25;0.5856773552247644
7.2498752016350805;-1.1708445593444317;0.5763185105425673
7.248889919960517;-1.1703714320407677;0.576687050126689
7.462048270701108;-1.1542258714642615;0.5018636673422977
6.887943414432096;-1.2499999999999998;0.6880284634924246
6.968378300048328;-1.1678028388329704;0.6694608777870596
6.995570589413269;-1.25;0.6556057716840222
6.990682046152611;-1.154666051961193;0.6635546708364958
6.962842159743375;-1.153297949260922;0.6723029288229694
6.4574347145074125;-1.25;0.799448095058799
6.4091605214580865;-1.1447485491247054;0.8191846571322419
6.409142052805441;-1.1447837612393903;0.8190478169518984
6.349807539526242;-1.25;0.821940901706183
6.40911750093152;-1.1447485491247054;0.8193348409804351
6.242180364545073;-1.25;0.8425271365828522
6.183484291434187;-1.1597548191663092;0.86066377968672
6.1345531895639;-1.2499999999999998;0.8608797576494844
6.206857274349566;-1.146382646775795;0.8579658284107193
6.178853363086761;-1.1486702469942311;0.8626278942034975
6.072015365977073;-1.1529369523076034;0.8791933177332215
6.026926014582729;-1.25;0.8773442940157368
6.108822300838403;-1.144049029954322;0.8743552645629062
5.965607343517798;-1.2056330887801885;0.8893838171446539
5.919298839601558;-1.25;0.891778239329334
5.97727499933451;-1.180051780383426;0.8900584488972132
6.053395575118891;-1.1509414347198232;0.8820418813865812
5.951337145622999;-1.1755650985670005;0.8938875567986511
5.861837880695253;-1.1678383342210654;0.9053620424996747
5.811671664620386;-1.25;0.9042936305892005
5.863617401194831;-1.165361584586312;0.9054251239346863
5.8594087472148395;-1.1667879144333873;0.9058239985375725
5.381162964695702;-1.25;0.9372952784745543
5.316570092280407;-1.1995325295628843;0.9437933121831861
5.273535789714531;-1.25;0.9416649033159359
5.339479183959598;-1.1792340062240103;0.9444064870323929
5.232926085008969;-1.187637751715863;0.9474108809676579
5.249343725495194;-1.1820884035913055;0.9473808478671861
5.165908614733362;-1.25;0.9445165515657437
5.227366452555297;-1.1774789816575006;0.9483077680674431
4.520145564846333;-1.25;0.9320019928127217
4.489874115583413;-1.1504201069076818;0.9379448387197499
4.474345972151922;-1.1671308893169654;0.9355206255562276
4.41251829920347;-1.25;0.9247594895216573
4.376716902786183;-1.1778423429586111;0.9276513150874603
4.421374984590577;-1.157082346262968;0.9326582843970677
4.304808878417443;-1.2499999999999998;0.9158305649356643
4.2465778932224785;-1.1968067355619507;0.9145567270729307
4.196945517288157;-1.2499999999999998;0.9052074089168798
4.268624795070306;-1.1826159542206935;0.917859456414776
4.368661489973391;-1.159993597403419;0.9285778026332459
4.235808145817705;-1.1683065173469787;0.9159340834524035
4.088927995801129;-1.2499999999999998;0.8928040415022427
4.025231401658581;-1.1878900383973638;0.8897647883695198
3.9807560936275443;-1.25;0.8784983591724178
4.042019725188772;-1.1728416004446012;0.8932275379710651
4.130714868791293;-1.1370070443910167;0.907329073015646
4.129152971859723;-1.1339285668097592;0.9076208384238296
4.143137472327301;-1.1365582245449222;0.9088794861436449
4.010713348627098;-1.1685155865392716;0.8896078403885564
3.872429590123464;-1.25;0.8621797704727356
3.927818369328625;-1.1890870380090555;0.8759134099255727
3.9682667040103423;-1.171781000574374;0.88322398887688
3.910241252788772;-1.176609448810257;0.8743244865758765
3.3318134756288185;-1.2500000000000002;0.7490891259800301
3.271202009935327;-1.2079706040899159;0.7364087750244996
3.2241391874315806;-1.25;0.7202903363279871
3.655731419851724;-1.25;0.8231986881617785
3.6067945713177245;-1.1537188223682815;0.8217163711463216
3.5914762077880207;-1.17844520486241;0.8161216028768401
3.5476045287420606;-1.25;0.8006443735995278
3.5819634283594435;-1.1601832425441938;0.8159398254103376
3.478601902865376;-1.1682919552944946;0.7920910630284475
3.4840870569078946;-1.1615812073844678;0.7939824770242752
3.4396319540801503;-1.25;0.7759592876028172
3.224083071529557;-1.1875872156458456;0.7249921891729301
3.1163973576239683;-1.25;0.6894330431421779
3.1829002934380766;-1.1981037878214462;0.7125151295512118
3.463869361657203;-1.16149598656135;0.7893150838495507
3.3932677926629475;-1.1863175650433886;0.7698550262476107
3.0085015394181363;-1.25;0.6568538870997316
3.0663267288845546;-1.1670936039738158;0.6802210939733054
3.1888727321379178;-1.173984684450737;0.7162264295914232
3.369952556125962;-1.1475065738921186;0.7675401470606823
3.2633372685449844;-1.1615745746986432;0.7380397427527778
3.1663900108482532;-1.173178217527114;0.7098030458140271
3.066861971216981;-1.1655760375716542;0.680602323975272
2.900451512728464;-1.2500000000000002;0.6225465259499311
2.9586768131757184;-1.2058685308608026;0.6438780356921416
3.0635263696345287;-1.1652695931435404;0.679680845521381
2.9614816635305883;-1.177788140427722;0.6466487115956412
2.7922470571547913;-1.2500000000000002;0.5868514070708457
2.847310912176556;-1.1555460389463421;0.6104323802206144
2.859354023480447;-1.1573321954808684;0.6143653296812173
2.845060077105131;-1.152431209582197;0.6099256337435107
2.575488103007806;-1.25;0.5124520708985486
2.5176434487805697;-1.1808021254737096;0.4938964267245378
2.467241164607614;-1.2499999999999996;0.4746845310725491
2.531331614460711;-1.151086569158074;0.49960802679784316
2.035790268556674;-1.2499999999999998;0.3271936086180472
2.095979332148379;-1.181901304182829;0.34569210786353616
2.1434348169679747;-1.2499999999999998;0.3627223022054893
2.1387805227879753;-1.1657863575136727;0.3599510794470036
2.1984235385246684;-1.1881178088759667;0.3807504887373377
2.2512147459405307;-1.25;0.39929692338783906
2.185957253923098;-1.1711862714807149;0.37630480827334734
2.221472229873817;-1.1741896308227606;0.38869031284461447
2.4943008446240476;-1.1484579443002452;0.4862890412889256
1.9776242393234396;-1.1909976681368484;0.3070009822708883
1.9281693898164258;-1.25;0.293031550716929
1.9733064784537224;-1.1869872824172485;0.3054285466488357
1.9805697691748487;-1.1853115959055844;0.3077107053150954
2.07924068152965;-1.1570439476538945;0.3395782964251956
1.712946424989695;-1.25;0.22999000744771161
1.6319390958622555;-1.1805425228629585;0.20509671578092908
1.6053443381709505;-1.25;0.20144120065099286
1.6339104752420472;-1.1772289104187168;0.2053255504474502
1.8205547754178404;-1.25;0.2605185339149017
1.7662067180168375;-1.1601623193574688;0.24114278263418237
1.740608779595632;-1.1697461875227881;0.2342503651808421
1.7305662803200967;-1.1462813767714517;0.2303334721984948
1.6287750132321992;-1.1805408471252168;0.20427705178946065
1.4977482289746964;-1.25;0.17511426097245816
1.441667562594837;-1.1507395515204673;0.1569568772005341
1.3901536451247989;-1.25;0.15098379951785854
1.618921471731043;-1.1692291039042213;0.20105218815144502
0.7445137346631172;-1.2500000000000002;0.05079104768171804
0.8109607590332149;-1.196831870727209;0.05591742058371035
0.8521552162898813;-1.25;0.06268702755712638
0.8215744053997656;-1.153863803669104;0.05504574823344785
0.7920937394132315;-1.170184171003873;0.052724841106454756
1.433473460555356;-1.1421950475093847;0.15461045189997577
1.4435691579476848;-1.1419089253584238;0.15657477593912972
0.42160291286977175;-1.2499999999999998;0.023822842502698904
0.3512119680894873;-1.1829856063118416;0.018015949062595883
0.3141146382893697;-1.25;0.0169475322181313
0.47583757412726563;-1.1563625990859452;0.025184345634543935
0.5291845809572262;-1.2499999999999998;0.03158183387089508
0.4948148072918984;-1.1531515261370058;0.026366977081810794
0.47187736441668704;-1.1450993371596059;0.024644886007109068
0.3592533584302708;-1.1696776187041733;0.01815769821697913
0.20761533079462954;-1.25;0.010841400833203351
0.23656518664057138;-1.1739870446176142;0.011470296014940484
0.24413681156614858;-1.1831288605446213;0.012020384577207326
0.14653228246619115;-1.1959894674473213;0.0071572964233312525
0.10276380288149095;-1.25;0.0052215810814542725
0.16911805630442756;-1.16525781156906;0.007978582045555299
0.13544704149657766;-1.163333410692475;0.006280916124461335
0.3460232930017921;-1.1701881123393292;0.01746118242280819
0.2533047005100966;-1.1701881123393294;0.012278626614658705
9.829787234042554;1.25;-0.13726424957972938
9.854298882360442;1.2341509349711273;-0.11722543527028645
9.872340425531915;1.25;-0.10257880201950323
9.858351852938476;1.214698133399653;-0.11396962251495628
9.840951281262388;1.2194085718589074;-0.12804258911825633
9.787234042553191;1.25;-0.17243937413878432
9.778038988694313;1.22206974741686;-0.18001879108084945
9.774605072331926;1.2220696144267538;-0.18278676762661425
9.78487300059383;1.2179767946450637;-0.17429725109981087
9.744680851063832;1.25;-0.20793125752388164
9.768888118648128;1.219098558862032;-0.18755672453348204
9.48936170212766;1.25;-0.4393041933484085
9.510743125204295;1.2323689209312032;-0.4183445067859881
9.53191489361702;1.25;-0.39800588056176045
9.531400705174814;1.221972337317109;-0.3985031120667555
9.574468085106384;1.25;-0.35811592380281
9.550147882717637;1.2256072469492205;-0.38055924976109873
9.509067961942867;1.2115217616244705;-0.4196342303846153
9.404255319148938;1.25;-0.5262942332992369
9.38530621293726;1.226747868609035;-0.546353425632528
9.39189877252964;1.2218375427858543;-0.5392646918745501
9.361702127659575;1.25;-0.572307683527265
9.381807466165364;1.221421106074765;-0.5499298105105958
9.331669391469738;1.2260274662470645;-0.6055254265072422
9.342676564901353;1.2185478099466667;-0.5931523913159034
9.319148936170214;1.25;-0.6202378372318593
9.55742137466035;1.2095331130655103;-0.3737543944541003
9.148936170212767;1.2500000000000002;-0.8344240261600998
9.127832670837638;1.218596580981985;-0.8632396926742505
9.123428509529013;1.2204539885281844;-0.8694638907947881
9.191489361702128;1.25;-0.7769921224166936
9.160898384372587;1.2269196582381126;-0.8174974071243171
9.157554621909187;1.2179848369943724;-0.8216584717381024
9.3088398325258;1.2186902644047222;-0.631676370062776
9.173345702395432;1.2210736563684281;-0.8007510697944673
9.106382978723405;1.25;-0.894373063785008
9.123105265394164;1.2176754499311362;-0.8696177713366948
9.02127659574468;1.25;-1.0255434275405517
9.034019581210757;1.2225647753177569;-1.0040831403328383
9.029737095653829;1.218340748521809;-1.0107040218589443
9.063829787234043;1.25;-0.9582192509104068
9.04715978875868;1.2148133349376768;-0.9830455738103088
8.723404255319153;1.25;-1.6172615839784257
8.752502320647945;1.2148985622958786;-1.5453241312133956
8.76595744680851;1.25;-1.5169807958445163
8.748827894984704;1.2109033997673624;-1.5528639314716084
8.754313845962422;1.211160353828654;-1.5398166714238728
8.297872340425533;1.2499999999999998;-2.9800516015067893
8.271191958261342;1.2314442090371847;-3.0800083715261204
8.255319148936168;1.2499999999999998;-3.145116885745068
8.638297872340427;1.25;-1.8358302816878378
8.631444164332004;1.2134709741729015;-1.85028706710521
8.632332845823694;1.2134709741729013;-1.8472181276713324
8.595744680851062;1.2499999999999998;-1.9553554153613717
8.633877934818365;1.21270878524914;-1.8425555839529295
8.630470510264031;1.2130057227587239;-1.851789853142629
8.510638297872342;1.25;-2.2148784021434667
8.534748736601149;1.2334064263227014;-2.1376698856545895
8.553191489361701;1.25;-2.081206677363366
8.528079742702845;1.2239131108836383;-2.156984171043674
8.539167564321712;1.208034154118775;-2.1164969245271235
8.487217016812645;1.2216713379812907;-2.2866090921014566
8.48516261698046;1.2257785957030303;-2.295193802137806
8.468085106382977;1.25;-2.355895570039036
8.481404128292994;1.2220867770642552;-2.3065934836791655
8.286746052390916;1.22596300002066;-3.0162629563051144
8.170212765957446;1.25;-3.4640883199242545
8.192074779488424;1.2325337024132699;-3.3794512226135573
8.212765957446809;1.25;-3.308257762907502
8.000000000000002;1.25;-3.8744979704571834
8.028713725399076;1.2251709471146155;-3.8314637923159003
8.042553191489361;1.25;-3.8108012829476077
8.192506539835225;1.219889559578805;-3.3700270103743324
8.197270634314838;1.2273938946818588;-3.3553413063766366
8.127659574468085;1.25;-3.609755023305617
8.130437643636679;1.2157634237509838;-3.578663725422119
8.151577464751451;1.2191496893048879;-3.5131060761619834
8.172954401524915;1.2194290226298998;-3.4380743100528735
8.264566755384866;1.2120645351951755;-3.09224357242559
8.021359716806518;1.219449608884597;-3.8293589311570257
8.032263001776883;1.2195317251008344;-3.8144233887438626
7.957446808510639;1.25;-3.8732772011650027
7.926697705125375;1.2225671836639986;-3.787783996486129
7.914893617021279;1.2500000000000002;-3.7740835851446697
7.932599926531817;1.2193274106954601;-3.7896580028036566
7.89348297211632;1.2267502922721532;-3.6959119281681363
7.916267925963228;1.218663919561973;-3.741069426922429
7.872340425531916;1.25;-3.5921109995440688
8.085106382978728;1.25;-3.7401770273814634
8.063948559879323;1.1908783328207095;-3.716227935783774
8.06157699065154;1.1916489623391584;-3.727304424422638
8.065635667723031;1.1909612841678263;-3.716388979965161
7.829787234042554;1.25;-3.2978403511505534
7.817688693716558;1.2117870975085756;-3.1415103772978807
7.813274303434487;1.2173753701813086;-3.122134386475971
7.787234042553192;1.25;-2.8987257792765746
7.807195518872135;1.2121329721107181;-3.0467894356668057
7.8849810203259345;1.214431515039612;-3.6320015755533044
7.70212765957447;1.25;-1.6947525611961254
7.691740377737408;1.2181410302819535;-1.4878244672966319
7.681080389101985;1.2256970597273502;-1.3215203493225145
7.659574468085106;1.25;-0.9376997674705592
7.665377885306386;1.2120943273187568;-1.0242989848327686
7.361702127659575;1.25;4.128239624679111
7.339964298294028;1.2333554076838746;4.326645517211801
7.319148936170214;1.25;4.467971685372032
7.6170212765957475;1.25;-0.10054526780916395
7.597250219076104;1.221505713672317;0.2976423805471446
7.603814572126014;1.2163379583691585;0.16539303923623797
7.574468085106384;1.25;0.7520695807304051
7.578955404229517;1.2136600947764737;0.663368839411267
7.555279963342695;1.2239709568992536;1.1317181340855322
7.531914893617023;1.25;1.5979079450489166
7.546329210808381;1.2137709700219332;1.2988533691582105
7.519921675764975;1.2176229600633268;1.8119401720959296
7.509007427743461;1.221756230572843;2.0156305740750495
7.48936170212766;1.25;2.384515946711001
7.508246215627161;1.2168738364442646;2.028731773324797
7.276595744680852;1.25;4.686438152645097
7.300116127792599;1.2215696076527396;4.545750383913459
7.286049594969076;1.2130051388384773;4.598365571929029
7.303808050290581;1.2142418839315186;4.514355228996875
7.339498052405663;1.2166933362714343;4.298963384914719
6.8085106382978715;1.2499999999999998;3.7094324494874087
6.833383473776043;1.221490152744068;3.7935554640454034
6.851063829787231;1.2499999999999998;3.8680419181369317
6.836546286562411;1.2185245317085285;3.8040994999728213
6.8266337398492425;1.219576669867778;3.766940050885053
6.9361702127659575;1.25;4.190597993246803
6.964261265806768;1.2224558401153682;4.284598313660272
6.978723404255318;1.2499999999999998;4.345024771980925
6.970916669010527;1.2177310987330088;4.3015638128878795
6.7234042553191475;1.2499999999999998;3.4121506601272955
6.750818827703006;1.2234635234906652;3.501414573851877
6.765957446808509;1.2499999999999998;3.5591544418760237
6.734635412685117;1.219459908974611;3.4444830094957517
6.959760096441028;1.2125157734966636;4.259534580626254
6.759949741467286;1.2089612055028205;3.526111783247734
6.6382978723404245;1.25;3.143211000589667
6.6615394211105725;1.2253577242998333;3.2112609103645333
6.6808510638297856;1.2499999999999998;3.2756664678269396
6.662709372531046;1.2178315979865562;3.2136923895126586
6.595744680851064;1.25;3.0200227357602096
6.62106260110113;1.2275597997166616;3.0903393440926834
6.6271013763672455;1.218103378183309;3.105959169184017
6.64533027042288;1.2180798929859273;3.1597394506832113
6.608603993979916;1.2184046450251254;3.0523785443253675
6.085106382978723;1.2500000000000002;2.030250893816268
6.0632350952782215;1.2266999241726404;2.003217905144361
6.042553191489361;1.2499999999999998;1.9793161572227853
6.108095465079098;1.2311212077222504;2.0590530909420677
6.127659574468084;1.25;2.08493640019924
6.105324027436609;1.225399567264133;2.0552445390847383
6.069304746700023;1.2191731217939026;2.010120037913046
6.052738625001844;1.2185652516562466;1.9905194637058843
6.15064865656846;1.2311212077222502;2.115890297342366
6.170212765957445;1.25;2.1436671354680827
6.154513446446067;1.2235386666069497;2.1208961866967595
6.183084550155545;1.2263618627460322;2.16175813661051
6.177771036327622;1.2167894220308173;2.153472642262183
6.212765957446808;1.2500000000000002;2.20681461212753
6.235584404043668;1.2298955915390373;2.2419314533504364
6.255319148936171;1.2500000000000002;2.274204943331797
6.229866454137572;1.2239044316469343;2.2325801210807197
6.2437519968061945;1.2227429173722388;2.2545627862008555
6.115408508219507;1.2225885833503756;2.068213247199779
6.146639497628878;1.2225885833503756;2.1100845629512746
6.015322690172621;1.204590960977166;1.9473421797049248
6.020091260999745;1.2044032317909492;1.9522945193483778
5.999999999999998;1.25;1.9322588092991055
6.0136382789793;1.2035357971706049;1.9455228238165112
6.195205500829008;1.2109559290678171;2.1787217525079874
5.531914893617022;1.25;1.5919537137299737
5.509827893461662;1.2319466929552196;1.5819726581873206
5.489361702127658;1.25;1.5731806921579707
5.514384589711705;1.223491465784627;1.5838246144277193
5.503949308443022;1.2248604156548957;1.579528817251391
5.702127659574468;1.25;1.6826531766891093
5.724513653113503;1.215151292456314;1.6967269538941678
5.74468085106383;1.25;1.7105231285772127
5.726059277848593;1.2115217187527252;1.6976167245526421
5.721095983883344;1.2120483319836097;1.6943855258232408
5.659574468085104;1.25;1.6568425685426469
5.6350521993849005;1.222103697962773;1.6427881473866077
5.617021276595744;1.25;1.633199330536798
5.630512690309525;1.2164306936056861;1.640214798524753
5.6444141338137195;1.2110318259743698;1.6477798624055218
5.148936170212766;1.25;1.4879122884440363
5.123668905875444;1.2311328001820252;1.4850659121157932
5.1063829787234045;1.25;1.4836581025100064
5.117086003329099;1.2263090034373925;1.4845473807412022
5.147955064433896;1.222382647509811;1.4877288255731391
5.361702127659575;1.25;1.5298131326392137
5.350868883679433;1.2229298824164807;1.5267262733607943
5.351741773883995;1.221429494334549;1.5269656999184278
5.319148936170214;1.25;1.518523235433797
5.34691770358891;1.2213846330324991;1.5256839562811344
5.0212765957446805;1.25;1.47957004441314
4.995596319373553;1.219110226615608;1.4792818509164727
4.978723404255319;1.2499999999999998;1.4793121281757562
5.008509359245687;1.214758241129797;1.4793737882238773
4.990621328463693;1.219110226615608;1.4792970651933766
4.955777770736918;1.2275873283910346;1.4799221609289428
4.936170212765956;1.25;1.4811788380916668
4.947365777222947;1.2160674039667028;1.480235553774173
4.46808510638298;1.2500000000000002;1.591828551891311
4.444879279008959;1.233610966377872;1.6021334383393395
4.425531914893618;1.2500000000000002;1.61124960940202
4.456809719801903;1.2214702119444159;1.5966653227437428
4.442096785820865;1.2209670502738184;1.6033285368566308
4.595744680851064;1.25;1.543285016609357
4.612275006258026;1.2273308279286768;1.5375120462175593
4.601426391692334;1.219828749723126;1.541017537200297
4.638297872340425;1.2500000000000004;1.5294122001337833
4.6458795135761175;1.2184388841194072;1.527653697947877
4.654510445168842;1.2182406176740146;1.5252742107724835
4.680851063829788;1.2500000000000002;1.5185364663519367
4.672497460217475;1.213400165742354;1.5204955072655217
4.653259751577389;1.2114383702096925;1.5257062681362725
4.723404255319149;1.25;1.5086048414091693
4.749864936540035;1.2236584338547558;1.5032179974347084
4.728040667955144;1.2151356575565373;1.50764499726329
4.76595744680851;1.2500000000000002;1.500447413702688
4.757214625591962;1.2135220166401728;1.5016763622175957
4.085106382978722;1.2499999999999998;1.8468603566884207
4.063388422205959;1.2286144188899846;1.867235396870257
4.042553191489362;1.25;1.8880440364038251
4.072814723936557;1.2184278050897845;1.8581129734611834
3.914893617021277;1.25;2.0303142368362237
3.887285395377846;1.2294186906808695;2.0651764886627655
3.872340425531916;1.25;2.0850610350476444
3.702127659574468;1.25;2.3470162141461044
3.680455185649755;1.2309694996259755;2.385374525410469
3.6595744680851063;1.25;2.4249298175197205
3.675669335052768;1.2244989829830828;2.393750022533449
3.890589572494435;1.2247938133483909;2.0607648731401222
3.8831741774340065;1.2265083387175675;2.0702749645580107
4.049398914333541;1.2083609434310776;1.8801557046516446
4.170212765957446;1.2499999999999996;1.7735999589165738
4.193745022960343;1.205493944975883;1.754685522604995
4.212765957446807;1.25;1.741038334020197
4.195889581137606;1.2030838370439094;1.752693453777373
4.192424247966235;1.203277393096639;1.7553895393181047
3.6961303043906706;1.222854989332453;2.356654015861718
3.787234042553191;1.25;2.2069300908032203
3.7573104943570246;1.2173836075924338;2.2528127556758935
3.744680851063829;1.2499999999999998;2.2747426314728845
3.761984354257783;1.212903106197636;2.2447670301030533
3.7548960026175564;1.2140980550670966;2.256199164358437
3.63074118840693;1.2267360894814041;2.479909631499882
3.6170212765957444;1.25;2.5082304300218348
3.640683711842347;1.2115630058250724;2.4587070883240756
3.574468085106382;1.25;2.5974181535420735
3.5882281660351514;1.2262450055406093;2.566852629599416
3.5786724555565996;1.218468201437283;2.5861524021159736
3.599675289240704;1.2080373512749347;2.5404261117032814
3.6225090836893044;1.2072565356918228;2.493522502037387
3.106382978723405;1.25;4.031531582586477
3.1359432568288437;1.214440461799139;3.9064191492035176
3.148936170212766;1.25;3.869342747595945
3.082519798592857;1.226662330072697;4.114173134921425
3.063829787234042;1.25;4.18947366751067
3.0805245947142215;1.2195968216180966;4.117409506290869
3.088757605511093;1.2194736688492167;4.084493007273917
3.0467568724975713;1.2252889245367595;4.243683806174064
3.042932513391741;1.2295179546667703;4.263085090315014
3.021276595744681;1.25;4.350909992120654
3.04042098464925;1.2252031822849474;4.270931820592538
3.133539115268487;1.2109159378603;3.912543048510135
3.141627390842819;1.2086936372251504;3.879043386466362
2.8510638297872353;1.25;4.819721156531472
2.852468279648174;1.2174042880213383;4.798506444938923
2.8437985416935447;1.2210139140869691;4.806695119123949
2.8168535485920683;1.2287207520913594;4.845296652480295
2.8085106382978733;1.25;4.850164273507233
2.802742743214078;1.2243584295835073;4.8385884572495765
2.5531914893617023;1.2499999999999998;3.1090857179979796
2.577662582974054;1.2247030921958855;3.4396839122227103
2.595744680851064;1.25;3.677773405769181
2.5715120014555666;1.2198967278455626;3.341420347340492
2.5891679922014106;1.2179360785118192;3.5638771463885353
2.382978723404256;1.2499999999999998;-0.11317858372918978
2.352159950654762;1.2330093550410055;-0.7018310425336576
2.3404255319148937;1.25;-0.9347509668394561
2.3893302446081606;1.2195401692791357;0.024024590947793283
2.3762524471699757;1.228599896499509;-0.24028192894034894
2.346449402519718;1.2253453516943216;-0.8090264461329246
2.3122513767694914;1.2241074190304284;-1.447522467927667
2.2978723404255317;1.2500000000000002;-1.6970843868304568
2.3185208026344775;1.2129754329519264;-1.3272441106876376
2.290080406509775;1.2165161193008682;-1.7944722507046744
2.127659574468085;1.25;-3.6096047224166448
2.0953761622200817;1.223216390764478;-3.736258649524934
2.085106382978724;1.25;-3.7821054283853295
2.099764153211492;1.2184874643586814;-3.7051518888964723
2.08194768531717;1.218525990201478;-3.758488523680414
1.8723404255319156;1.25;-3.6168996772212174
1.9022123485549096;1.2269435934793371;-3.6947970687443252
1.9148936170212767;1.25;-3.743480172385741
1.896449084250639;1.2180589126971886;-3.6699165959059386
1.9058509456640165;1.2186446111773022;-3.6974934540168243
1.7021276595744688;1.25;-2.984266629770957
1.728936531529774;1.2227107841358464;-3.0797231202168414
1.7446808510638303;1.25;-3.1506937378434237
1.7221699355003177;1.219018736918575;-3.0481428760224563
1.7470586388764962;1.2153274730125712;-3.1444158980220447
1.2340425531914894;1.25;-1.5177811431112054
1.2623052502731074;1.221964973872322;-1.5820599543448068
1.2765957446808511;1.25;-1.6177806768230532
1.302478712463901;1.230955965267199;-1.6808008459764903
1.3191489361702127;1.25;-1.7244946729482564
1.3124714053809587;1.2267273434303267;-1.7059312856127864
1.2772650562444616;1.2211145483229402;-1.617653859756872
1.2650410555972977;1.218296093400457;-1.5877384959525327
1.48936170212766;1.25;-2.2179365613366486
1.46671101251045;1.2207724650266751;-2.141361585853655
1.4468085106382984;1.25;-2.083399130368948
1.4712223337526011;1.2119268336362143;-2.152878480951948
1.4519051485518482;1.213441104828914;-2.0934107731477942
1.4042553191489366;1.25;-1.9573030653844994
1.3920771768952787;1.2091540493867101;-1.9162256002510847
1.4023384075763254;1.2071009982595435;-1.944951274784085
1.3617021276595747;1.25;-1.8383795711051458
1.3902521623027588;1.2049848590423426;-1.9102564635140709
1.1914893617021278;1.25;-1.4237161578661244
1.2197520587837456;1.221964973872322;-1.4840271021926343
1.2150288684186346;1.2182952101882947;-1.4731213561817167
1.1063829787234043;1.25;-1.250796746460627
1.0847358178123407;1.2168804735221217;-1.2082743864574954
1.0743220806465277;1.2250674354403441;-1.1896580196256326
1.0638297872340425;1.25;-1.17138636321645
1.0705215200810874;1.219365714417306;-1.1821466163350534
1.031950116257689;1.2188986567547389;-1.113987344034145
1.0342304075295186;1.21835195601607;-1.1177115208497375
1.021276595744681;1.25;-1.0965943963452138
1.031570635853125;1.218339987919807;-1.1130625089549544
1.2599509393893835;1.2162884799627383;-1.5755766888919045
1.2229532373460987;1.2162884799627383;-1.4903299257355387
0.553191489361702;1.2499999999999998;-0.48225586181701113
0.5296150370200967;1.2268214720459525;-0.4583373724230097
0.5106382978723404;1.25;-0.4396067362492717
0.5448453668413329;1.219397618368441;-0.47361593662187473
0.5280085460685264;1.2162960301258603;-0.4565142578797787
0.6808510638297873;1.25;-0.620515341769476
0.651314349416602;1.2182533508949918;-0.5866600872655384
0.6382978723404256;1.2500000000000002;-0.5725691680824501
0.6511292467444678;1.2180652979515671;-0.5864898359207396
0.6514067236449896;1.2180652979515671;-0.5865004363584738
0.7074623643384103;1.2273055463703249;-0.6511508926673878
0.69838112552205;1.2182084802766207;-0.6404256557462086
0.7234042553191492;1.2500000000000002;-0.6703397761218176
0.7143146980079842;1.218283943110698;-0.6589434401350801
0.0851063829787234;1.2500000000000002;-0.06833643140597609
0.05674464456741747;1.2329651725312347;-0.04541778582536714
0.04255319148936171;1.25;-0.03401527786631107
0.05848230728830319;1.227932993007889;-0.04674339000654249
0.05312015410640351;1.2262272820316;-0.04257778303854435
9.89723684966126;-1.25;0.005219068729142862
9.900284352955305;-1.1428247715292001;0.0044582232933915
9.866548110782192;-1.152400905576559;0.006132949814386533
9.792386817611877;-1.25;0.010838580055204262
9.933899710668294;-1.1639998123954203;0.0030268866339863646
10;-1.1717938436613269;-2.8437089097984933E-6
10;-1.25;2.1852306986147596E-6
9.968828430006425;-1.14141928052556;0.001363871417938643
10;-1.09928985787443;3.990765575004135E-6
9.94208126572085;-1.1112025667379708;0.0025411619751216
9.70431802522395;-1.1623534963196525;0.014442377595617995
9.7750710807545;-1.1503968480857636;0.010523458282770636
9.720375210522867;-1.123167505274263;0.012811750601727151
9.823566361786508;-1.1517883662888964;0.008169036368257537
9.851840185761333;-1.105625436289916;0.006333766768739191
9.902003020451325;-1.0823823162539037;0.0038683200708663767
9.872769327421047;-1.0548018111531177;0.004819596506909609
9.814957760991359;-1.072184897525274;0.00759901980074605
9.958027095200283;-1.0618488144215505;0.0016847750661517717
10;-1.0602446399345953;1.4020777615728427E-4
9.62137587256559;-1.139047649316104;0.018581574887251227
9.607213757215513;-1.1435925497426012;0.01955572875358613
9.504747497494797;-1.148064908332954;0.02621265258076906
9.963026713438873;-0.9225540028898214;8.519705463745024E-4
10;-0.8858916477261488;-5.936553217642052E-4
9.673706563631546;-1.0301188380624269;0.012942059932845537
9.639295261071249;-1.0257487524589686;0.014490184403779534
9.658571482916779;-0.9777649693429751;0.012118176866742533
9.747978883869532;-1.013550192203385;0.009226011826138905
9.740485395502207;-0.9427736842329228;0.007770674700322551
9.926773868351663;-0.8895766451971969;0.0017253705052653918
9.796581215067206;-0.9874771592277359;0.006432756787015108
9.780367869272727;-0.9352076630915911;0.005943136566487335
9.983245031031323;-0.8654731079650163;2.9518352608674635E-4
9.8522341455913;-0.7394373110681669;-3.4902648138953577E-4
9.844613537901196;-0.7447084228221805;-6.683677291837194E-4
9.856089011688123;-0.7359326970372819;-1.0803963533047208E-4
9.8809656018298;-0.7588385634315624;8.903030424409151E-4
9.85915619326745;-0.7290760104016552;5.110835316826741E-4
10;-0.858321599138264;1.9400468179942926E-4
9.311639363938607;-1.1646517906884122;0.04231057102330653
9.358544257301592;-1.1390900551071037;0.037037257961507905
9.426452138124738;-1.1307498439006833;0.0312675655543208
9.554008759311811;-1.0224311799787982;0.018907825580178617
9.52132477032043;-1.042458851284326;0.02138751871661412
9.539954230477079;-1.0526251329129495;0.020660441385640847
9.515311507904837;-1.0671692829015411;0.022753937635193868
9.401202087811342;-0.9838362481327272;0.026332879549176364
9.413511466679623;-0.9851037098666049;0.025557847908792293
9.852574399820432;-0.7338658393784717;-4.7152795601838003E-4
9.845278293535213;-0.735570071076515;2.716192246905025E-4
9.735604965943372;-0.8966776946700087;0.006095809162997455
9.285471160186676;-1.112118149092294;0.042293000833559836
9.3835947752931;-0.9967076748470831;0.028214255417984706
9.277635705141911;-1.0982111292996555;0.04238295796154408
9.271578715085239;-1.1070055009408144;0.04337262641786303
9.076932302872287;-1.1812089729636734;0.06832164217324807
8.998158032267048;-1.1724903999280758;0.07831768553849648
9.852465865815528;-0.7130798578657078;-4.335655631945343E-5
9.686946752820276;-0.2;-0.04098263951313541
9.84298403041631;-0.305715020709911;-0.013989654327123319
9.848792718923047;-0.2;-0.019068885321937994
9.869425026919684;-0.3147374042516424;-0.01182539518145657
10;-0.2;-0.001457440112687891
10;-0.37412949035661147;6.028189061315758E-4
9.896990347804884;-0.5417460039312931;-0.004938674903781331
10;-0.6132081240650621;3.1114180065369484E-4
10;-0.8203924116627199;4.6655193155675654E-4
10;-0.40139271982193625;-4.073701663744592E-4
9.855061966230869;-0.45351468866022326;-0.00840853880573981
9.994017032816581;-0.380409256683609;-6.448819726189246E-4
9.844889640500075;-0.31812127029995385;-0.015269320723246271
10;-0.3840661479911991;5.715450071725938E-4
9.835651233336538;-0.3171807990051508;-0.015196424907657945
9.82290641344244;-0.305715020709911;-0.01682662085831746
9.532192573909985;-0.9091712339455417;0.01504757944745661
9.504466332829582;-0.9441848020560886;0.017770011514921927
9.624084204119693;-0.8884342419926157;0.009781358526270763
9.49277268442101;-0.8723840155586491;0.015043299830669385
9.596582698897098;-0.7981629813450397;0.006848518939909541
9.706094621379322;-0.789216580526231;0.0030541034316348453
9.76153574386141;-0.5670839554656958;-0.006090008808890286
9.697194675933888;-0.6390180281031093;-0.004243309954639535
9.696125871514587;-0.5982458020987983;-0.006862811924987268
9.832466556125885;-0.5276591950069875;-0.006738850393758314
9.572284808166678;-0.605887312673973;-0.006509751278186185
9.44630641062949;-0.6569311784811701;-0.0010627690191693045
9.563763064870656;-0.5155530154398044;-0.01516155947841761
9.471840344785365;-0.5618569750585292;-0.011276032104285238
9.501972799825225;-0.4572271183868656;-0.02427401766050022
9.478637611062133;-0.886558689433313;0.01576399025143867
9.40184595168348;-0.9793318687375446;0.025966019274759423
8.966746835429939;-1.1682689217802267;0.0826987617002618
8.932634400067592;-1.25;0.09166827306408543
9.27451884042321;-1.0390156062987967;0.03900359775665005
9.296867482023714;-0.9273908229244503;0.030015595791687517
9.272085372663225;-0.9273496767431432;0.031727564821847534
9.263513516588215;-0.9540484294239439;0.034639038212056175
9.24576749298746;-1.097463185467905;0.04533773204714221
9.17409658064027;-1.123481126998316;0.053842132084225926
9.181703769250623;-1.0868126489687715;0.05118881765722257
9.152236166232349;-1.0916357907020648;0.054566290575065214
9.108232040478644;-1.1674250306044422;0.0638727399482161
9.080007075831311;-1.1085950207470732;0.06417981880567684
9.059406261446076;-1.125469110862556;0.06765934990621426
9.026791933419931;-1.1325716305782527;0.0722085572409065
9.042415909416805;-1.1232830518338885;0.06960915803992146
9.050829768216888;-1.1148444959323354;0.06806711481422975
9.036339802332362;-1.1159786593263372;0.0698956894875544
8.915428246212295;-1.1632315403971956;0.09000587080414534
8.861664285465876;-1.174804421686894;0.09929959858564166
8.825039841012115;-1.25;0.10918269767227191
8.925596367368035;-1.0860021590708135;0.08353722577503395
8.899397781245856;-1.0843432588571935;0.08748838066248583
8.892559589412809;-1.0850031882107902;0.08864198238884588
8.894507915343276;-1.0798224225665771;0.08801598762707168
9.653710088690667;-0.3401503821110822;-0.028844363265319573
9.654989582060072;-0.3437758041890268;-0.030180643774163716
9.523272379174927;-0.2;-0.060794408543134185
9.657686771739352;-0.370632743091513;-0.024985092077564247
9.64497502124034;-0.35570935278484805;-0.028874144630769594
9.4342951035479;-0.3808224606640356;-0.03684374503742311
9.644695734223445;-0.3465455184933515;-0.029834396363282323
9.359043691566644;-0.2;-0.07653194524846561
9.423881543726928;-0.5443628966851631;-0.013382872107227052
9.835089988717879;-0.4889422684020295;-0.007612530864480293
9.838514554414902;-0.3251443321142301;-0.01463666752658953
9.654211585018446;-0.3461556940092582;-0.02960894710613331
9.651970483926727;-0.3442779372786723;-0.02933439455498305
9.64792620716241;-0.3401503821110822;-0.029164526606764246
9.26789735107906;-0.2881750021652064;-0.06273891763787434
9.265209030082454;-0.28070168627429365;-0.06714606303518746
9.258416252458884;-0.28070168627429365;-0.06847008336062418
9.1945514998786;-0.2;-0.08972302357251757
9.127133705306482;-0.2622802966394514;-0.07823805234720697
9.249303473953328;-0.4493464908511246;-0.028491808705402556
9.479725741441767;-0.8718896127272693;0.014149175214215035
9.281472892533438;-0.9070891147885217;0.030469578856486036
9.407639022153528;-0.6322945125583916;-0.001890376798884326
9.44281869550615;-0.6050229292481323;-0.005839042015855644
9.238364377260044;-0.9372383732770251;0.03556612408633407
9.11832627840353;-0.9610405810941931;0.04906958588994893
9.150084390742638;-1.0627743181072444;0.05297978167805095
8.502256163845686;-1.25;0.17496586943832662
8.620572766068285;-1.1841330411810669;0.14521503429041546
8.60985072290116;-1.25;0.15058396831908283
8.717445281956639;-1.25;0.1289255723374083
9.378567872835294;-0.6141136060137136;-0.004244188209649403
9.274950388992908;-0.866147522290172;0.02661341360907834
9.269494280722405;-0.6497970523926827;0.0036897907246145347
9.209259237768812;-0.5115316737723312;-0.01776206347117081
9.262450053338348;-0.9136111853049087;0.03213978168814082
9.132641712581657;-0.9315872508444758;0.045093482185798
8.896759274912668;-1.0763799207947655;0.08728514389883431
9.103898489446896;-0.8511628335370894;0.03977139323290463
9.114767529660657;-0.8280329226337377;0.036371463391542444
9.099824673677894;-0.8673491862556668;0.04210799506767062
8.803951162491778;-1.1665107485429962;0.10863519018931929
8.732629587921622;-1.1444189388408097;0.1201816819375765
8.96464430522904;-0.9907387555264032;0.07075244139259043
9.045854573584002;-0.991944428831026;0.06001371706462129
9.03568141125726;-1.0941054593284671;0.06847883911277042
9.082989688566023;-0.8616782373728817;0.043163960486574615
9.002200611086982;-0.8832629225116729;0.055297723462687354
8.900176316019609;-0.9366939396365459;0.07403369205142916
8.893269869903094;-1.0489008673357827;0.08535358854717975
8.882293959334957;-0.9348160639574931;0.0766401685054855
9.172628744366147;-0.6725744578182469;0.013257149155330047
8.69692336855815;-1.138128746698692;0.12670084745465293
8.647347400497107;-1.1592116857364785;0.1383004330751672
8.73347833282669;-1.0774485419942805;0.11526993358589055
8.772695150387253;-1.03498273175636;0.10470592518786499
8.827148110338292;-0.9730125749432127;0.0894627564040695
8.761425629105538;-1.0533684369620326;0.1081832581461513
8.75751107667611;-1.0425594116532515;0.10784542108183655
8.772060028612078;-1.0813595050995422;0.10842045848728585
8.744007285809335;-1.0404757466790087;0.11051312594530367
8.605777910659823;-1.121823033750764;0.144407779597433
8.586891238878493;-1.1283859444056157;0.14880860267635954
9.092374887061789;-0.5802575163781603;0.0028812954235676097
9.20922383671928;-0.4438729045072598;-0.02885530957371347
9.262043160913095;-0.28455929751069825;-0.06764197708158641
9.648525388346998;-0.34391826163542794;-0.025025889835067667
9.030059284197089;-0.19999999999999998;-0.09886801531070262
8.951447284120935;-0.3198613506643808;-0.054459542610822795
8.989153705084085;-0.3198613506643809;-0.058310766039615505
9.079746707311283;-0.4108894154389115;-0.03396854698784364
9.112554590369125;-0.2718255165724482;-0.06885022197149505
8.997253097192074;-0.34964924064764125;-0.04584251849962118
8.865567068515574;-0.19999999999999998;-0.09678873960606893
8.974772708904828;-0.3560517691089865;-0.04475382972396824
8.989436358740589;-0.43042880552420393;-0.027381319206686933
9.122710704188497;-0.2622802966394514;-0.07168236358964591
9.125517957254516;-0.26430208719007314;-0.07368241268132131
9.258016476611152;-0.28411812495319727;-0.06631898554358202
9.184058156030327;-0.4389695164447033;-0.028924157910469463
9.192327644348033;-0.4663044056903985;-0.0233436153392033
9.038382848347252;-0.5334284022660398;-0.0023779964132544153
9.094670731658411;-0.8500756099308286;0.04091685699906749
8.44372598605998;-1.1694958680240992;0.18515313452638904
8.565898497813382;-1.1144993153699432;0.1528046847486593
8.48572796852512;-1.1377992288652403;0.17278138571851137
8.377502631562157;-1.1138414566076924;0.19849915001249413
8.39464385536767;-1.1024105411920595;0.19353277540953231
8.717201917703699;-1.0353165811557126;0.1148936754582289
8.5778477378732;-1.105794257839719;0.14950204735869965
9.009180127640164;-0.5746068220123328;0.006072295959827416
9.035782204056035;-0.6987653953780756;0.027274249608865507
9.094234941925826;-0.8395089994188035;0.039477669876554315
8.753136334433638;-1.0146114298960784;0.10646549098718815
8.971206827621705;-0.792235107000041;0.04873996666516626
8.922877026661686;-0.7826016872888266;0.05246155368194475
8.920369810135508;-0.7711322735254801;0.0509750030112333
8.922553928099086;-0.7671245996837809;0.05090519443603886
8.92580918185623;-0.7504796505968797;0.04796300787292939
8.964236431714783;-0.5612396228792462;0.008706960530040964
8.8075299547626;-0.8452110872341045;0.07875547991263555
8.914806046902678;-0.7717132765823226;0.052681273957737196
8.875550274058611;-0.919244452503761;0.07581479630239922
8.915655358750524;-0.7660630605661056;0.05073866898311791
8.877258736390608;-0.5915878304064713;0.02517238950042542
8.836499621035816;-0.5466080543931997;0.019481450159344167
8.587742376793168;-0.9963880561209576;0.13778345128508057
8.652412803438608;-0.8807875379153965;0.11204406653807064
8.601773346485109;-0.9123603453743702;0.12634625973115865
8.69614484798356;-0.9878555955260353;0.11520975379118312
8.47984198113841;-1.0978425178711195;0.1713945144787333
8.540084938583874;-0.938843543402721;0.14282594587711173
8.516373426203025;-0.977035755132132;0.15264523741897124
8.499697567025482;-1.008137051462734;0.15954476736850087
8.353575366608814;-1.1084140109137013;0.20457874043009627
8.32400991727931;-1.1713458088129511;0.21636852440444396
8.26680263935329;-1.1571204952446794;0.23137852559640995
8.179449761226854;-1.25;0.26062831346357673
8.23289467555049;-1.0899034940115215;0.23735177244506936
8.305992852384628;-0.9858710791094052;0.2087779392744445
8.79434748996433;-0.37831986602835566;-0.0261940908567513
8.779222836352336;-0.40667174987490945;-0.013845587386337652
8.764394746457008;-0.37831986602835566;-0.021449315270348768
8.795019049323379;-0.41269184053870733;-0.013982409550057306
8.769927958581025;-0.43111579419191787;-0.002151381333896717
8.850869907022496;-0.46043663020975695;-0.004966022227690877
8.701074852834054;-0.19999999999999998;-0.0909484728004469
8.723360663962273;-0.38857430892209843;-0.013287809411612015
8.656987459705874;-0.3068614683887828;-0.027844966311055624
8.375895442916562;-1.1010871007230683;0.19829795803512396
8.31044548602522;-0.9793060425190744;0.20695416279828438
8.47871164897839;-0.9655110456178445;0.1601951359845881
8.31275400086393;-0.9750952905156814;0.20577046692028542
8.378693600577487;-1.0774201730524837;0.19596379620702836
8.701514132618568;-0.6384562694366469;0.061947332129317335
[truncated: 393,702 more chars]
