# Supplementary material for: Daily electric field treatment improves functional outcomes after thoracic contusion spinal cord injury in rats
Source: Nat Commun. 2025 Jun 26;16:5372. doi: 10.1038/s41467-025-60332-0 (PMC12202812; doi:10.1038/s41467-025-60332-0)
Supplement: Supplementary file 6 — Source Data [file 41467_2025_60332_MOESM6_ESM.zip › Fig4b/big_cord_z_bottom_data.txt]

% Model:              big_cord.mph
% Version:            COMSOL 6.0.0.405
% Date:               Oct 16 2024, 14:03
% Dimension:          1
% Nodes:              505
% Expressions:        1
% Description:        Line graph
% Arc length (mm);abs(ec.Ez)
0;2.1165675268264295E-4
0.004795428522033857;7.065631358216251E-5
0.013689620817036507;7.479439483439876E-4
0.015916794454933384;8.733621145058379E-4
0.04660392843370528;0.002601437556698283
0.06070180092615427;0.003395326854269687
0.07523496896191652;0.004213728820305462
0.08402375263799675;0.004708648979587338
0.10014536095281482;0.005616500310225092
0.1006390601985222;0.00533508593456844
0.10119740346574813;0.00535976093352275
0.11070219144207431;0.005779808325357294
0.12368010947368631;0.006478790554155012
0.1262716868817211;0.006630825770898241
0.15871876924634679;0.008534337965940608
0.18349959399754112;0.00998810818744289
0.2025547145765252;0.0111059792487751
0.23931240450495936;0.013262373782298997
0.2464364192688126;0.013382731341153864
0.2531297262142097;0.013492817613713903
0.2767326503970112;0.014721392356140228
0.27675197747134767;0.014722398365161204
0.2912140739792976;0.01668611153218791
0.29124994508495733;0.016687960447370642
0.31785273285388715;0.01764662932749861
0.3812454571184025;0.021607265798204267
0.42421082381458053;0.024291646384308585
0.4459539263681945;0.025650107090327223
0.4628384612561334;0.026705015290660716
0.4890558620179433;0.028565946251308816
0.5318373263222034;0.0319215520279279
0.5466313405610855;0.03308193492846101
0.5630617649267685;0.03437067124943738
0.5784283783195759;0.035053762489097195
0.5866066320369758;0.03570686909370302
0.6044091274064891;0.037128557354687786
0.6374040709310393;0.03947049444385797
0.6422371319019288;0.039837733589473956
0.6826974655535797;0.04291210373528642
0.695665013170569;0.0442273455125175
0.7158540663766655;0.04661081509097187
0.7186258084097243;0.04682846818008102
0.7201292162491466;0.04625520649405246
0.7269609973891613;0.047268527128295545
0.753827219599652;0.04970660223783341
0.7538484172842017;0.04925138961632847
0.8028564175758636;0.05381701725399335
0.854784930694842;0.05865472238925307
0.8629505568000448;0.05941543917026815
0.8715307016650735;0.06021477287693067
0.8950529650388451;0.06240612725009709
0.927324176942921;0.06586296236485012
0.928282933174222;0.06596874475594028
0.9989615737844245;0.07376692677178198
1.0008748203580606;0.07356702362018552
1.0016669797304392;0.07365353866020996
1.0204067888712576;0.07656926203444314
1.0477064718087838;0.07958454242320556
1.0532336897563117;0.08012786184288956
1.0748559050236903;0.08242243374618408
1.0972633360264619;0.0853420251013981
1.103592969644835;0.08621927935680684
1.1135199407385041;0.08755229842075263
1.1309544813027674;0.08989345311178276
1.1595596547282148;0.09373462894920159
1.203383087069726;0.09961935151040358
1.2443191535842164;0.10532042937696673
1.2705709167237789;0.10924650042738904
1.2924279549856514;0.11251532030476596
1.3075869954717536;0.11478242402993999
1.3181349908538973;0.11618869341050697
1.3214688519435773;0.11647353536051952
1.3234209008444164;0.11659375011448958
1.3437504434315384;0.11987943831348247
1.3475854050989726;0.1204992500107096
1.3820096503519803;0.1260629431387219
1.396380870267822;0.12897510067198326
1.4174613051861138;0.1322969117429169
1.4244927258078937;0.1334049083737705
1.4354866035838971;0.13513730075800545
1.4591336153611576;0.13939721693392215
1.468245111769724;0.1410085742121261
1.4791072387658077;0.1429295284228298
1.5621055174695173;0.15788591938103735
1.5731542332442094;0.1600268238248308
1.6398994230647457;0.17310970746901067
1.6794319124080244;0.18082610510131047
1.7056955517624315;0.1859525387738472
1.707664202061729;0.18570118206702446
1.749862270114205;0.19355198251085426
1.7560953886264374;0.1947116320361033
1.7746506533773079;0.20120559384103132
1.7893245831349986;0.2042062903233699
1.7959781987046153;0.2055668993193791
1.833502686720214;0.21319758457724447
1.8410930738168398;0.2148736650450047
1.847550509153233;0.2160444281104148
1.851061519933601;0.21684807117949845
1.8687237733324857;0.22089082365613422
1.9122887106495654;0.22985909556698303
1.950056390403962;0.23988650557734392
1.9571261277606498;0.24157133818849763
1.9913409499101817;0.24972528298652996
2.0490517631231926;0.26276594638896
2.0499882087024703;0.262980320079258
2.0501298531674568;0.2630127457186475
2.050720461777605;0.26314794946145526
2.0728545184351828;0.26929057574716353
2.0804697973518227;0.2710285813128799
2.1012025024415784;0.27539312930347215
2.1099589207237592;0.2776265475313755
2.158806303601693;0.2900855954876871
2.1747795318160583;0.29402913078031645
2.1760331977947636;0.29434725598387956
2.183436759810828;0.29622595390918605
2.246199059908191;0.31165571391678526
2.2634896670911364;0.31570880502093246
2.272686103242866;0.318915389619562
2.307689105354632;0.32794066384607135
2.330368325563276;0.3347300512385658
2.3306180500071387;0.33303218039364424
2.342073214957508;0.3359624192382995
2.3473115821809647;0.3373023970725342
2.348334288900755;0.3375640061344143
2.383591564793392;0.34701622932069576
2.403734829595548;0.3521710613112736
2.4441864303292467;0.3644297925417348
2.446708957031301;0.3640394346321756
2.4628005771746264;0.36814253791099105
2.494834469307575;0.3766165744958814
2.549079811810138;0.39054395719420665
2.557385220383599;0.39267635415827673
2.5573889887675834;0.3926773216832826
2.585184088663609;0.3948070357624971
2.5851902735116497;0.3948090031465199
2.5961864868922335;0.4024044688999986
2.664164944769259;0.4200241884456126
2.677955818291547;0.4235987226633746
2.713608423562164;0.432839722320594
2.717924123701985;0.4337060132704309
2.7248749717050407;0.4354155280549463
2.735859204341926;0.43811702693403376
2.7423469009164703;0.43971263270857364
2.8064858733345837;0.4554871859086944
2.8128790027959507;0.45474935788872983
2.844518352889756;0.46415913825876487
2.8551816279654507;0.4666776201718079
2.8709879794685627;0.4703347318946902
2.8968248369395706;0.47656711573803134
2.931736616815993;0.4849885583646856
2.935494741252767;0.48589509562630084
2.9480241797934;0.4889174550759625
2.9952638484214593;0.5003126391788939
3.0041975793100435;0.5024676396510745
3.0053774877067685;0.5027522579347696
3.0058777358432964;0.5022901400603672
3.007330837934738;0.5026115526615342
3.037941792598364;0.5093824097273547
3.0532930106953335;0.5127779556899492
3.0796303680188055;0.5186035329673615
3.0839985773435217;0.5199356719698152
3.103685263281317;0.5239050771738203
3.122460558394616;0.5276907196311532
3.1575463511061908;0.5347650300873461
3.1655267760058265;0.5363741145328902
3.188471579983268;0.5410004505551811
3.2061498736045753;0.5444024065185138
3.279415676281421;0.5600340474956553
3.3101845297866666;0.5656557884215818
3.319741806356773;0.5673945815185055
3.328362208783777;0.5689629254000703
3.3425984296567806;0.5715529773252834
3.390657688590491;0.5802965882341891
3.39888197589775;0.5817928653265767
3.399546867942149;0.5822145058151538
3.4018186562472494;0.5825776533955755
3.453404476386832;0.5908236971506078
3.454363314501841;0.5909769683602013
3.456740836907886;0.5913570176399219
3.504682130155134;0.5990204802101102
3.5055235621986505;0.5991549839444268
3.5140475330940038;0.6005175490210739
3.5146319637430135;0.601005164337046
3.5265650452479087;0.6029142131882637
3.567461153832432;0.6094567536946283
3.569461334887183;0.6097767417331816
3.5846472777097613;0.6122061818310964
3.5939555434706345;0.6136953138754668
3.5949538803041463;0.6138550273396826
3.6312753600539596;0.6194144666958592
3.64229270263848;0.6211212567570783
3.675762163239269;0.6258403159415153
3.682473786047546;0.6266990230244627
3.7007554904980386;0.6290380443831447
3.70827024145108;0.6299995063207873
3.729221713416968;0.6326801065108159
3.741715338773905;0.6340923828472089
3.8161644837064985;0.6426966134266507
3.8207527713940737;0.6432675704005817
3.8220480823999674;0.6446131723524291
3.8830419703775396;0.6513915011106142
3.9031835347540293;0.6536298589129272
3.9107250775142792;0.6544679602025659
3.9378145851661728;0.6574784518247645
3.975430815092067;0.6616510886919649
3.9828464584131225;0.6624525019346983
4.01019446824931;0.6654080185766205
4.0440585882935105;0.6679913668492645
4.049824892952715;0.6684991474440096
4.073379395621249;0.6702997130439812
4.093512289524831;0.6721645067136848
4.104728054822612;0.673182511345118
4.151246491123667;0.6774047808331218
4.161851764235744;0.678367373831378
4.16953390466584;0.6791290236088281
4.186569351974681;0.6803564418650179
4.221597689256242;0.682880262923623
4.221621665673748;0.6828819904445709
4.253686511447544;0.6851922894563183
4.259187152495901;0.685588615253937
4.325970273100227;0.6899343881455948
4.3294230072005675;0.6903572953724506
4.341705322355452;0.6910829262168754
4.348229457177592;0.6912273478555448
4.379391368239359;0.6929130014200098
4.417696223067085;0.6949850410631875
4.446521362158965;0.6965442906984327
4.456965200217545;0.6971092333559881
4.483522564665082;0.6985458113616119
4.498352595561254;0.6994284410845282
4.499057437333054;0.6993681491198203
4.4991980484747955;0.6994677915530048
4.499647490615856;0.6994827952086808
4.509392503843882;0.6996580212220991
4.568475355992543;0.7017582581967616
4.569923275617322;0.7021869753100702
4.583224035368218;0.7025509145604119
4.593930611267589;0.7028438709987839
4.59461364783465;0.7027177358865373
4.6233129871972345;0.7036221503629108
4.6690495761907975;0.7050634669264539
4.682436534736148;0.7054668854674055
4.721546102978592;0.7067191362432652
4.725618670973072;0.7068234199348886
4.73409633533837;0.7070405021634851
4.745651546603355;0.7073363892032862
4.747394565158245;0.7073810215850376
4.766871087142309;0.7079668515311681
4.772551107301846;0.7080568911109779
4.814950160044658;0.7087290001504218
4.853603395890692;0.7090114294737768
4.870642717541896;0.7091926681614567
4.87668697547364;0.7092569578907835
4.910452239911058;0.7096072429757694
4.9278155552310405;0.7098195542244419
4.931998550026406;0.7098707021090078
4.933580121732159;0.7098900408964255
4.934289151352789;0.7098987106096395
4.936349459778883;0.7099239031863647
4.939514319862828;0.7101044214812955
4.946857588197859;0.7100849242825173
4.950229309134336;0.710075971986269
5.010360839318951;0.7100225723487767
5.021662547824249;0.710256068175287
5.070378822418319;0.709770207932511
5.1013271747602325;0.7094615518600431
5.119766610173372;0.7092776505121137
5.132313321010576;0.7091525188589713
5.149761063035743;0.7090024548070524
5.164430771470652;0.708723516323186
5.170050994908163;0.708641216967969
5.178133065055083;0.7085001007344847
5.227461715842599;0.7079124360615143
5.257918650794159;0.7071705131480002
5.262872490124123;0.7070154130285147
5.282440612853346;0.7065565496533459
5.301924334937209;0.706120999397541
5.326433961226118;0.7055730972074556
5.342210158189289;0.705220427086573
5.350732643649664;0.7048910297561148
5.3803385260057714;0.7036985701078802
5.402794879788941;0.702728130030259
5.409752384791611;0.702442526710616
5.420498189499558;0.702001414918886
5.4374625755311214;0.7014690340069833
5.461723439101211;0.7006166594748109
5.486726348120615;0.6997382141211279
5.503598521836563;0.6991454317934318
5.5165754038621895;0.698623636312055
5.525721563733175;0.6982142664562563
5.543284142063021;0.6974662309289954
5.623418858236643;0.6927414385726856
5.6238859137083885;0.6927139006936471
5.655243785436918;0.6908650212101151
5.7069145451023875;0.687129101935767
5.707245825522677;0.6871076727032772
5.74782174603999;0.6844676655576194
5.75691554699538;0.6843504861426055
5.783907278955693;0.6821721719439857
5.785070439218974;0.6820810657042351
5.785099033822081;0.6820788259897341
5.78738539162014;0.6826910341904521
5.871384427949625;0.6754505055196329
5.910153367422753;0.6720943300500224
5.920647930719412;0.6711858296788904
5.940620431004953;0.6693198323202285
6.007313394742559;0.6623107334661817
6.030603560585119;0.6603901751602841
6.043818037684815;0.6600640161163955
6.0577926824038615;0.6584970218975634
6.0689441742420485;0.6572123576288647
6.087364851105338;0.6550920088374284
6.099653508860788;0.6537124432302823
6.137077006625763;0.6493332943635832
6.1819625565471625;0.6440809658318529
6.212478470580099;0.640510114940446
6.215598603963702;0.6401450093413872
6.238474413720965;0.6357194227257779
6.239651745948149;0.635564142539355
6.262852232629875;0.6337355491783432
6.267987770629489;0.6330667356165435
6.273889060029189;0.6322981963938431
6.2924017480639645;0.6298872441579384
6.324077985429329;0.6257018578222988
6.348546347374545;0.6219853278125234
6.380544184453459;0.6178043362626227
6.390228075413319;0.6163209957993558
6.437129911635702;0.6088448795219712
6.451283074240325;0.6068710488488804
6.4677103031493965;0.6045800719696217
6.468561110501102;0.6044614165358553
6.469287151692553;0.6035375006750741
6.474957839057549;0.6026252192765611
6.4809030675160635;0.6016687706162998
6.48824910525631;0.6004869643992947
6.496086431433213;0.5998656409147785
6.505498439204189;0.598327585269331
6.543540034706859;0.5921110486760917
6.572995569067133;0.586819405654115
6.6032318112914465;0.5815335955843732
6.623438647573424;0.5780010964760223
6.6258988666454695;0.5770478099983141
6.639338010511138;0.5746250427976598
6.6772077862162815;0.5677979970131615
6.684464856567222;0.5664897148640922
6.700234251035027;0.5631285246002324
6.714036179345203;0.5603150389278833
6.751441342791535;0.5526900977559368
6.754304473700907;0.5521064562813027
6.754833224183127;0.5522864895001209
6.779562741622175;0.5473767484086025
6.803236470680655;0.5426766210956728
6.809134517742907;0.5424378791280553
6.8666465077842425;0.5301043363431264
6.913446807371571;0.519868804276026
6.933652122194717;0.5154003385959491
6.9509596015553505;0.5115727378775894
6.98896580556009;0.5030171144976716
7.006193030239319;0.49932501128113493
7.061319764518142;0.48751036343522003
7.086243431289791;0.4800874228780323
7.103771354835475;0.4772277733345973
7.115124828923496;0.4744668687604161
7.1494711894963;0.46611031661733726
7.187530947471947;0.45657134175747416
7.194266434444993;0.4548832164429051
7.214413108970534;0.45000338455640954
7.2191244139934145;0.4488549563789912
7.222017217972969;0.448149806195421
7.245319346101495;0.4424696771426917
7.279848208231396;0.43405291830168036
7.315670315146825;0.4258723712585635
7.322433693612425;0.4237335681096166
7.328225089848334;0.42118749340922434
7.398321957380773;0.4034230578343747
7.413934929029621;0.39954382061849625
7.426387790935191;0.3964497520174084
7.451255988810301;0.39027093860132744
7.473543086865844;0.38473343157475703
7.506112514183664;0.37664115180938573
7.51371800963442;0.37378302841660616
7.530758335794807;0.3685397393409602
7.555141924489055;0.3626461906829306
7.5584477687493585;0.3624253707581957
7.5864231682367445;0.35528328515189145
7.589308891722224;0.3545465634411755
7.613736311685926;0.34831027271001247
7.618914833794992;0.3469882022875943
7.630537443393612;0.34402096413391803
7.6336700257214565;0.34332926697915056
7.646984826386167;0.3389522506260825
7.696594511801324;0.3255217323528665
7.702914110720226;0.3230996843886338
7.703539310688776;0.32294010877719614
7.739488628296515;0.3166433064554313
7.748012297326379;0.3145304607849244
7.758928685987618;0.3108874385100435
7.789882534920709;0.30332011070552056
7.7907424128719756;0.30310989522169507
7.791428299258217;0.302942215682652
7.80187102752447;0.30038926828870416
7.822073409393563;0.2958152928056548
7.823948477139461;0.2953415213345312
7.862890296721749;0.2855021311619532
7.879008732905528;0.28142950219175966
7.924511403572171;0.26941974883659014
7.927375082443738;0.2686961832378856
7.942535777849783;0.2646938940536785
7.94739901637575;0.2652236948176494
7.951304951196515;0.26282335151269365
7.957566313098415;0.2614170447772608
8.009097864630153;0.24896902334367965
8.04974229322528;0.23924151178859177
8.051551345733543;0.23882545918264952
8.057793926410486;0.23738976732362005
8.063859330142268;0.23595820093627484
8.064477129361093;0.23581588469530423
8.107556983972636;0.22589200848571922
8.148161293064215;0.21730075182732378
8.157008699761258;0.21453448854049384
8.169825570589063;0.21257002087268262
8.172726904663543;0.21080479083760784
8.173239290184306;0.2107028496251493
8.176266592004058;0.21010055544335193
8.279572996387538;0.18929178425580062
8.29113786508316;0.1869025564201685
8.297245186476566;0.18564082291862682
8.403835924837018;0.1636198587542843
8.421857479985666;0.15989672083240158
8.423019764732729;0.16007024585291063
8.4550355374522;0.15434982166526723
8.490778791780173;0.1480307682797264
8.497847560022153;0.14697977510271532
8.552109470646181;0.13750522864449088
8.556596284097086;0.13672179654637784
8.578622056192009;0.1334200409280477
8.589648120709233;0.13156756196919517
8.604546438306297;0.12906450933165559
8.612818827217557;0.12767467287881118
8.630134443499985;0.12471061100804093
8.667924317076196;0.11829305777691523
8.680940493932422;0.11579038796585328
8.72392367031145;0.109721585378457
8.73743936875399;0.10781330142667667
8.748920321503563;0.1061923035939838
8.782583545472852;0.10153243304199933
8.810177247999324;0.09626953858295906
8.811068543635535;0.0961447871651302
8.826308023830508;0.09602434836222873
8.826415683015703;0.09547852918882516
8.8832818111868;0.08841192497536987
8.899892834672858;0.08634771676685737
8.911114131118588;0.08495327576490297
8.918594964685315;0.08402365224905672
8.9402757948382;0.08132943249756508
8.941485730102626;0.08088799179251627
9.004034298921088;0.07304862703050574
9.015242191760265;0.07173246575503356
9.017907306344776;0.07196240528190856
9.053199554870277;0.068529643210681
9.090876840737721;0.06426450166073039
9.12769496593285;0.06037212960736227
9.13046667251808;0.060079107809126064
9.155754093542525;0.05740574922889863
9.17617413082732;0.0553998957376786
9.183770344286597;0.05469274888936216
9.214579952348128;0.05182462026746232
9.223469445605978;0.05099707939135373
9.22548596951892;0.05079468967057732
9.25183327138361;0.04865202039599481
9.258687400493658;0.04809461486266642
9.280944943775722;0.04628454131650983
9.307721511500146;0.044017290220669025
9.31086788712989;0.04373049618853386
9.343092688630993;0.04114105481388375
9.351545061764547;0.04048533063254389
9.370694074552073;0.03899977497431095
9.390598326939289;0.037455628804217156
9.393262630598224;0.037181282274911354
9.404053764659718;0.03634889436204958
9.435235731301859;0.03394363352605012
9.471861573340503;0.031240429973074413
9.473986979574605;0.031744851140079966
9.511413948110224;0.02896385244347588
9.571894764521321;0.024511521342900994
9.590260945957873;0.02338497176911325
9.631747583803575;0.020840253677128828
9.63276645494869;0.020742169770706198
9.63294981324853;0.02073040499823975
9.633507220795668;0.020694640197987724
9.63774620226239;0.020422655496382447
9.746441407667291;0.01344847237247393
9.75171698155904;0.013921184594312574
9.754265201304102;0.01438895190338485
9.789695240050698;0.010949224874615027
9.818499557538662;0.00982327713599851
9.822796038415206;0.009597136153336905
9.860766413076185;0.007598603380818414
9.869429591945465;0.0071426256076403405
9.886157879503637;0.006258255958055514
9.921607673444461;0.004176345379811153
9.936695543162307;0.003290258548943825
9.956835564989653;0.0021074667798544056
9.97172040037751;0.001552439522919613
10;7.102723705543212E-5
