# Supplementary material for: Daily electric field treatment improves functional outcomes after thoracic contusion spinal cord injury in rats
Source: Nat Commun. 2025 Jun 26;16:5372. doi: 10.1038/s41467-025-60332-0 (PMC12202812; doi:10.1038/s41467-025-60332-0)
Supplement: Supplementary file 6 — Source Data [file 41467_2025_60332_MOESM6_ESM.zip › Fig4b/big_cord_z_middle_data.txt]

% Model:              big_cord.mph
% Version:            COMSOL 6.0.0.405
% Date:               Oct 16 2024, 14:03
% Dimension:          1
% Nodes:              272
% Expressions:        1
% Description:        Line graph
% Arc length (mm);abs(ec.Ez)
0;5.169933505726476E-4
0.061401320534914386;0.006055536303477993
0.11265962706274253;0.01602351287958559
0.14903383422881517;0.02416908426998532
0.16946752757452588;0.02778321797275396
0.25273802895317876;0.03977662432880891
0.2934492559490458;0.05218438714776141
0.3028261451404461;0.04658040130382801
0.33673826128927453;0.054615113777117585
0.42868102400275765;0.06244385831304555
0.47681675915622446;0.07151800055585156
0.5011361227113619;0.07537849993043721
0.5071186080868338;0.07704522988630913
0.5387592545861515;0.08445416812481994
0.5419575008055504;0.08552521181276518
0.5656201101729459;0.08831192994786363
0.600402238533315;0.0940705730362481
0.6117001064115267;0.09083132458725629
0.6699199686503732;0.10374302162293247
0.7351973582013702;0.10920953741410624
0.7679535773254121;0.12869351857214895
0.7885753232642516;0.12541569415033393
0.8306194928172729;0.12972470819946835
0.8480907104463213;0.1332428875828029
0.9338184986996134;0.13175640402673808
0.96680332857486;0.12648170737097075
0.9742196220461242;0.13442798299571734
1.0014029258157342;0.1395410179939489
1.0908415023749152;0.14084549112360278
1.1257480159651598;0.1420904250425128
1.1331178415730367;0.1380362192738147
1.183779762933914;0.14121630006563635
1.1847557341233386;0.14695491236461886
1.2586595322806975;0.1539090133479064
1.2682737675550206;0.14425793898990236
1.317188913749683;0.1460238225839987
1.414805203538437;0.1306922129147967
1.4636246247466789;0.1252792761564514
1.4765863592936999;0.12261827785701485
1.4875044750857267;0.12134277201001709
1.5182371020493066;0.12580868604214857
1.5247924293161716;0.1204604851728277
1.5301162420879642;0.11895119898497342
1.622002743381544;0.0929016301516441
1.6401021750438594;0.10606382218582766
1.7222680765947866;0.07713801636352002
1.7305704252035021;0.07674010612119275
1.7525124364060574;0.06519504228509021
1.767515264722893;0.05625530749356411
1.774247387679814;0.06026500837528381
1.8354783092019689;0.027314194349045806
1.9014295830433703;0.00922008650165651
1.9512407641102731;0.046133665832584825
1.961529559095336;0.0537583846560068
2.0004798819064424;0.08298707770354241
2.0580524083365805;0.09804787666945458
2.090388525317342;0.09997617427073635
2.118325504177564;0.1349404858068084
2.1325936044905824;0.13957971759992915
2.1590097374920663;0.16283754274849116
2.2579576172978295;0.2490844970698447
2.353747390793062;0.3292042781410025
2.356640510265831;0.3509923400791308
2.360121750823728;0.3543223524768848
2.3792714626150424;0.33061700056037324
2.3811951076640128;0.33211493843251105
2.384893112052734;0.35014566865434915
2.4888091158457453;0.4368481815062637
2.51497082160707;0.44076809258604754
2.518558795688966;0.4418369434468872
2.5609162235304614;0.5076488175350065
2.610244882185873;0.5603692069146788
2.627230025394635;0.5423014288424355
2.631182587260991;0.5455193804357066
2.6919926232551776;0.5860644872833607
2.7098961733531106;0.5993716089760941
2.7127395531174847;0.6072737970137965
2.7130251790039566;0.6103673623110701
2.7411154378523084;0.6281016020069927
2.7687205956084937;0.6123187137644948
2.773427560177027;0.6176198520481364
2.821737254779247;0.6879857369876277
2.9164440144814434;0.7180946171648372
2.9499452024335557;0.7393340080242616
3.039091090649923;0.8019448018173332
3.0978909232675402;0.8186581320134798
3.1038636724911712;0.841938348241996
3.129003337589667;0.83656890993
3.1497435093969557;0.8305719814343036
3.1543857718453268;0.8312317125146933
3.1937189619506468;0.8518798516085155
3.280445584952285;0.8802718865903838
3.286609173596639;0.9119454840265178
3.302957258527236;0.9203099786035125
3.3689225117310784;0.8935442014320358
3.3755489160400565;0.8936637191752865
3.4019123773314455;0.8975753747520372
3.422017086250604;0.8923967698101354
3.429920889047382;0.8957172167186016
3.46920438619571;0.9033607472536036
3.5717585650738326;0.915120644643217
3.606569934824971;0.9181283789459087
3.625078999719213;0.9169597617157681
3.7216953357702365;0.9266118811632325
3.757533589807538;0.9328538300213012
3.7706535151831275;0.9221604029466022
3.7974183813760543;0.9261825368141672
3.896693998348751;0.932119616136688
3.9448652078684616;0.9283047013244896
3.9538703592347892;0.9257603016298575
3.970915225574378;0.9240801834799015
4.06916662280773;0.9306201763623534
4.082968814970377;0.9301991054710186
4.088766598309141;0.9213889623718998
4.163736396820591;0.9154108245917187
4.225598145277417;0.9159448864380689
4.269953022552594;0.9141391704132733
4.281531979129807;0.9134203409320074
4.3780300343462715;0.9138422570421483
4.432092815229624;0.90926634267257
4.456589642329796;0.9088013874785652
4.555537522135558;0.9042610963434612
4.573822309659821;0.9047089647421078
4.622320234591644;0.900889463952609
4.6882854877954845;0.8976930246689889
4.6949118921044635;0.8975945320328407
4.721275353395852;0.8977435949579657
4.739056532903939;0.8975491977514594
4.745714631866841;0.9005312583915099
4.7793430101773;0.8992944511216692
4.783664796261707;0.896717128707067
4.873132856091117;0.8959405809271885
4.897275456851623;0.8968551052064555
4.938421376248073;0.895648952670264
4.950289219253241;0.8966437307358603
4.9557410834263;0.8967660808198374
5.042038927290861;0.8960687702101247
5.068116945725714;0.896310349548731
5.094552786046043;0.896325523770801
5.116954454606518;0.8967387975595216
5.133450919277579;0.8950983988512888
5.215907485782383;0.9029491561444871
5.22744508862947;0.9026087562768481
5.260903993238314;0.9009201401781066
5.284987159301277;0.9016004307241712
5.382855667413729;0.8976402448206517
5.4285444167671955;0.9017841128995201
5.432456993239676;0.9021389748946831
5.438855659538034;0.9029818364867594
5.471838910641322;0.9033337529684822
5.541460339157121;0.9067365265641456
5.548882674330141;0.9127850380621787
5.608028379889136;0.9161518326051539
5.7134307692420405;0.905244871049824
5.757652107562191;0.9101284470511661
5.764303750079325;0.9095448083718694
5.7762640873721;0.9095562725954949
5.85005266562712;0.9184558738927932
5.857464946019519;0.9211871656606831
5.87535537919667;0.9214475845054864
5.9545331297451165;0.9220832412534251
5.960025937939243;0.9284636482501512
5.960899363951196;0.928463006135452
6.015012779646916;0.9213271456594594
6.0370987713965505;0.9237733094306386
6.042153821519061;0.9244262133308752
6.094952573353535;0.9297051323638286
6.1978530664924;0.924781177363272
6.211549403976381;0.9249599062082647
6.218307974437831;0.9252755732223941
6.277027349495143;0.9341631693317662
6.373187099325014;0.9170502143363581
6.410134254424113;0.9171383964539928
6.4204737909971605;0.9171630739218273
6.449966229839836;0.9252322280612297
6.54095089652526;0.9107007115116446
6.57690453541003;0.8940178327484105
6.591023371638839;0.913390395786295
6.5988925017358815;0.8975413492333004
6.699167700288627;0.8712682351634982
6.707434891666608;0.8693048130374734
6.723072434262426;0.8824461553255687
6.771435687256069;0.8702473120484058
6.849617095063766;0.8431273909307035
6.90693167021424;0.8069703125076249
6.918205481580838;0.7974579897510949
6.9311204464623355;0.7868514202850605
6.947616291786934;0.7944455912310247
7.030072858291736;0.7765165379699113
7.051565398418162;0.7653515313123691
7.06376541294322;0.740335931719768
7.09612430077927;0.7241507035182906
7.162089553983111;0.6911435545805773
7.1839825644241015;0.7085727211084958
7.191731968159511;0.6734591899080353
7.208649934061911;0.658137888950169
7.216483792491964;0.6770884612221586
7.265821370985737;0.6175439681951218
7.3526868013646265;0.5474171551146876
7.375482080458694;0.5233475576312845
7.416655159662722;0.5045374784788379
7.427073051659874;0.4962143002501165
7.521529109256676;0.4296447007309663
7.546310058511173;0.4031951570578052
7.558502495414176;0.38432211672670213
7.590841284632985;0.3553029331069837
7.656806537836828;0.3167367008852864
7.672289453033847;0.3491379681197344
7.677961748893508;0.292423461625523
7.689848519106807;0.28138779953989435
7.695585610957123;0.2997207776702382
7.746531906693518;0.2528502335192542
7.821010683501393;0.1840032762351207
7.841639774528693;0.16546821464281436
7.8460579607159895;0.16874068889273275
7.899919260761539;0.12207882538049114
7.918764767326798;0.11414459227179807
7.925512821695684;0.10856310247986733
8.02254045757535;0.04013932676146448
8.03967785012973;0.02526037468334419
8.045564676718968;0.02014933982580347
8.09141466278022;0.0336654314283209
8.189161416753466;0.05724853124401763
8.232864846220128;0.08199118615272427
8.242925610431556;0.07014178874703347
8.253035148919231;0.0748353702256992
8.265649422695631;0.10409155602442866
8.348045115681051;0.08448265432903931
8.365637658949852;0.09034421608973986
8.375319040456644;0.09965191543440977
8.410471055096975;0.11290382759202089
8.467065078840795;0.10396461577607496
8.491981527737849;0.12083426433361666
8.497802541941953;0.13758957880008005
8.539109001342236;0.14350665357748582
8.553698127814668;0.13692100153826114
8.57140800562032;0.13946505118756036
8.61730134579621;0.11900465881043232
8.63793637839832;0.11742654772342043
8.687233452459694;0.14736044985441765
8.747907602078506;0.1516518613793778
8.749479021605499;0.15151034099780958
8.754093676268223;0.14894841722844268
8.773142588627536;0.14866668373334227
8.84090874928961;0.14362309317244382
8.847643253103719;0.14713918449293928
8.878878492237263;0.14662543741518164
8.952097950209092;0.14013226997639094
8.968118600023129;0.14465821735195306
8.993342601560862;0.12911239074453462
9.019165002569814;0.12911280251703516
9.0466410992591;0.13288869596897968
9.074911685856875;0.132732355441064
9.16290480404296;0.12208205634674485
9.172142240660024;0.12052098092991415
9.190364564969435;0.11777503352905683
9.261497658154589;0.10705443112814805
9.34212872807487;0.101881570569887
9.358914242560449;0.09834444583568214
9.364438481308543;0.09716797240717412
9.436620033144717;0.08559474089733499
9.483910307679093;0.08558278590811286
9.525451188632573;0.07706462285428994
9.5376876139424;0.07014521929200157
9.56550377901814;0.06537591459963821
9.59132496063615;0.07473800301511346
9.656192617508381;0.056386347104762535
9.70851410238658;0.04306614429651745
9.721641410193794;0.0408595144781315
9.817641806104795;0.029345850879678892
9.93765787591381;0.004725656064493933
10;4.700871574540377E-4
