# Supplementary material for: Daily electric field treatment improves functional outcomes after thoracic contusion spinal cord injury in rats
Source: Nat Commun. 2025 Jun 26;16:5372. doi: 10.1038/s41467-025-60332-0 (PMC12202812; doi:10.1038/s41467-025-60332-0)
Supplement: Supplementary file 6 — Source Data [file 41467_2025_60332_MOESM6_ESM.zip › Fig4b/big_cord_z_top_data.txt]

% Model:              big_cord.mph
% Version:            COMSOL 6.0.0.405
% Date:               Oct 16 2024, 14:03
% Dimension:          1
% Nodes:              259
% Expressions:        1
% Description:        Line graph
% Arc length (mm);abs(ec.Ez)
0;6.540194776505359E-5
6.765043337725536E-6;6.9602711661787E-5
0.06770545250993548;0.04210720592301698
0.10387618446603272;0.06456747708534749
0.13507156249494986;0.08375157969570068
0.20377438029365577;0.1274774392126794
0.20799134030088423;0.13015572887979943
0.21930125227120517;0.13730597644529752
0.27995063374595297;0.1755366816043562
0.3145468140137037;0.1990898499339835
0.36454130500624227;0.23251466966431167
0.4265341554405421;0.2739612332596195
0.44476982478595806;0.2872290816950738
0.48582952404019264;0.31659658744558783
0.5111059048337555;0.3348729312167933
0.5160621947184828;0.3390346216356477
0.6181262092113471;0.4154511876072604
0.6240802174825723;0.4207125820694131
0.6444220205170206;0.43641035071340184
0.6859022123952287;0.468854133796512
0.7140360053284514;0.49329178049762845
0.7475277918322729;0.5223835011880666
0.7642317982773851;0.53763751709932
0.8332988559992861;0.598037957480081
0.8516019400298981;0.6161361011360214
0.9102076507951175;0.6713458314556249
0.9200105299491689;0.6805806706442183
0.9234093102867319;0.6842570586301377
0.9903075365236941;0.7543382623200792
1.0230718199049258;0.7901785936628158
1.0246697177189132;0.7912379698541798
1.119752440346054;0.8975666684365251
1.1251993011642307;0.9036867276736302
1.137823504998105;0.919549124322657
1.190964683305799;0.9863213707000114
1.2130404567400308;1.014059727839708
1.2705553688374407;1.0903550020017274
1.2959523679363827;1.123569585205626
1.362669723492424;1.210823561497449
1.365431577890579;1.2188531385971206
1.3664431042386265;1.218596071027676
1.451940906956812;1.3427662222783
1.4587376851379974;1.3526373177679005
1.5556835531244062;1.4929718363022886
1.556947107664125;1.4968943121566838
1.584477475118389;1.5339653151569266
1.656587594263298;1.6255467696905366
1.659461344472082;1.6291409328692956
1.7428103853552355;1.7333845281597218
1.7499502788354184;1.7680982241833192
1.7502026271225624;1.7554426720854224
1.842098740305973;1.8002342541366971
1.8461597380488635;1.8022136470327013
1.916048150858505;1.8039362000073282
1.9446941800061943;1.8082080280365602
1.9465919827214087;1.8192595968170906
2.052298257660485;1.617988727110557
2.054154998445417;1.6130500527258391
2.0805625111919706;1.5428097112495607
2.1476072856265747;1.3644798588441631
2.1522183172612626;1.3447173936013144
2.242083305796612;0.8228176316775802
2.2500567181085462;0.7736911797786661
2.3445134750893017;0.13226779647741083
2.3535750293386455;0.07359336696279684
2.453682726918618;0.7142841348835844
2.4644325570869494;0.8372502167665772
2.5379435776343757;1.3683294254063156
2.586075604575729;1.6282037510907372
2.5962362162473647;1.6830629015255312
2.6018186204171205;1.690493790301602
2.685499073832539;2.1031394388596993
2.701411092866529;2.194290127789543
2.7778257941310276;2.43304621165872
2.778954248853927;2.4365720440705445
2.8734990992662257;2.5722219923303893
2.883582215986385;2.574693379530542
2.9673938607459736;2.5952357407699576
2.9841739686761946;2.5879183745771144
3.068646416874548;2.531438915539889
3.0741434196685318;2.535041518285974
3.1458031925562513;2.455704434625022
3.1688775283992143;2.4357290106365923
3.170688785422477;2.4290481877593777
3.2486596152734815;2.325676715144688
3.2750659174297034;2.2918282129326144
3.2756626170152887;2.291028945694805
3.3717098048440985;2.1623756461580967
3.3795538299800363;2.1518687303576343
3.470770784375234;2.029395821735747
3.4721808504517258;2.0276507569939355
3.521492897516519;1.9666233228101837
3.571069051447608;1.907884988300978
3.5724614422232035;1.9035335620783798
3.591906741076186;1.8819202413376743
3.672367231704048;1.7951727707683034
3.6778305606908135;1.7854275620394446
3.7714750749060215;1.6908349580077981
3.7793510636035514;1.6831544486102956
3.8712965904743584;1.6024124639838728
3.8722614699931253;1.6016443742566748
3.8855177822332108;1.5910917228072314
3.9685926434942416;1.5249602045369421
3.9744120444113435;1.520630308204872
4.055785316582736;1.4657958087165213
4.073869743779676;1.453201340487638
4.075084702899231;1.4524806597917603
4.170041529721538;1.3961548534845605
4.175199213956019;1.3944901338706224
4.240007807938821;1.361475399341984
4.266613564613717;1.3484135309445549
4.268790905228665;1.3477501866656922
4.3593809634895955;1.3075043201272347
4.374844698242306;1.3014689562898667
4.467121252959789;1.2694046153883036
4.475549217339669;1.2667413089085144
4.562143898523116;1.2420099795445338
4.57168141666303;1.2392860766534142
4.572588424291487;1.24018572044268
4.585304189593373;1.2362524624050328
4.663663717205996;1.2194670598180224
4.669342811179925;1.2182505405052302
4.756911997843918;1.2045373596630498
4.7720343847737015;1.2017861250364206
4.865255216631658;1.1923673088480484
4.873541886747334;1.191730698685916
4.9261903438110854;1.1892109453798998
4.963679547838057;1.187416713391876
4.969328389762259;1.1871463600157455
5.052038970801856;1.1883007762305553
5.062057824501225;1.1884520797942741
5.062814947279711;1.1884397491966325
5.159119154664721;1.1942906804365592
5.165653854911344;1.194708371892716
5.2658072839529435;1.207177009421784
5.265835924434793;1.2071805750289428
5.266461968623389;1.2073349959587318
5.360111105651416;1.2235947276250982
5.364056421161701;1.2241377535028093
5.422657788377009;1.2387877364476019
5.456676099905284;1.2472921060106401
5.459085516945917;1.2487484123800172
5.555749064395417;1.2763844591056355
5.562684731460017;1.278680692243718
5.66269700372326;1.3166169464454143
5.662908825055685;1.3168387618838437
5.672833762800696;1.3212490010651763
5.764710773279132;1.362075412463014
5.766615997749675;1.3629220168272056
5.789635067728672;1.3758104734142265
5.855302815596245;1.4112155487007954
5.860405683614958;1.4153795018637325
5.946671702844562;1.4656774670059178
5.9639169971958585;1.477986633847678
6.05156457365244;1.5405468093890704
6.064374951925245;1.5520936383779147
6.154091471915201;1.6233556937791818
6.158215296493453;1.6269567843212034
6.222339555311849;1.6855938830290764
6.24326083766178;1.7047249158215054
6.310305957982073;1.7750397133508784
6.326800502111656;1.7925075900520469
6.357371369102097;1.8248824244849258
6.386327021076888;1.8551194713596928
6.419853500583883;1.8953320828969282
6.4414729196941;1.9212630280819596
6.449897393751448;1.9311515604579093
6.541708489874444;2.045579310949229
6.54308266314882;2.0470418942981397
6.546327723300278;2.0513335184591774
6.603241384280908;2.12814408640277
6.650002892848051;2.1903752692955933
6.666309354511998;2.2120762457875855
6.676286074863635;2.223540162351412
6.757119554756692;2.344389605395154
6.78473755356166;2.371513797383173
6.845552108301806;2.443122622786042
6.857008953152827;2.4566129986690726
6.946058640587579;2.564176577290432
6.9499050331779335;2.558937144360671
7.015963494521288;2.583299653060271
7.036528185452794;2.564149383730985
7.105728320312179;2.573842572125231
7.121411186003942;2.5650263491792984
7.151088949618978;2.5519415883171206
7.180652581609768;2.538907147453088
7.213351298579628;2.4295587011368873
7.235589577118687;2.3713352292054424
7.244667371644026;2.368250709764439
7.334453045111298;2.0606352244854165
7.337406020617773;2.0332378960760735
7.344993145080766;1.998138612666132
7.398062912685579;1.7526291548010846
7.440431980526401;1.4480511857065963
7.461626627528246;1.3053630655237782
7.473954097124427;1.2271997154787044
7.551162460366774;0.6576031776333053
7.58457415686175;0.3996410474394523
7.645516990899938;0.07088110311661922
7.666064501758102;0.1988898681122251
7.753029689419768;0.8030987329958634
7.761480352563663;0.865320794951252
7.8502872543046065;1.3275420262075812
7.857125616887616;1.3488773826881086
7.9459937048422455;1.6400128580666262
7.955683314250854;1.663537937813173
8.04739816984123;1.790635085412056
8.057594521431838;1.7644230409143091
8.14733447247889;1.8124393351476726
8.156313220854944;1.807300709548781
8.241650966434321;1.7470147865181254
8.249253450579738;1.747174648267844
8.333555270218687;1.6449383633489605
8.34984638550328;1.6243973704665065
8.436727990111452;1.5016993641929544
8.443330121917205;1.4971848504336194
8.51764160131657;1.3875300104949986
8.537454269642549;1.3582942182378233
8.539201767115088;1.3575896622757853
8.544794386959374;1.3452648081660712
8.608035841921973;1.2573878554099593
8.626767437733323;1.2296866171738365
8.695349898423078;1.1340114431192774
8.711508657843382;1.1130298714150832
8.744798403434686;1.0689882724747939
8.771902626007398;1.0307308392664893
8.799416505500789;0.9975138580160916
8.832859910489063;0.957138273878229
8.848956176317191;0.9365767027350635
8.919185015770774;0.8537847141961024
8.936466034406049;0.8343711536026817
8.99002230650661;0.7753591287669224
9.00441297192789;0.7623129801720676
9.009423541314053;0.7536422742484135
9.106147388715167;0.6556963660493409
9.106400530330443;0.6554186685524712
9.118135413290887;0.6444188586709458
9.200347210376611;0.5673568086266627
9.202018189867585;0.566229299357424
9.205971848037656;0.5628018352647715
9.270157638324967;0.5071585595933996
9.298530788133352;0.4822432502713312
9.348729194905621;0.4418381817541357
9.381865554875302;0.41605974470604057
9.44157608598568;0.3699232857567907
9.449758386207346;0.36238745451312226
9.472224586821959;0.34649393450787613
9.543799016389265;0.2958592211576061
9.585634525415442;0.2662258376617248
9.628943840623212;0.2360095547252854
9.659715015909109;0.21603655353801088
9.717300137457364;0.1782072527567209
9.764798818014228;0.147637799360405
9.825949010405989;0.10836823696550368
9.853327804924493;0.09123566895516433
9.885846799673972;0.07072870562130307
9.922736946937379;0.04793414703692633
9.997149817950614;0.0017142305526363089
10;5.609727502076112E-5
