# Supplementary material for: Daily electric field treatment improves functional outcomes after thoracic contusion spinal cord injury in rats
Source: Nat Commun. 2025 Jun 26;16:5372. doi: 10.1038/s41467-025-60332-0 (PMC12202812; doi:10.1038/s41467-025-60332-0)
Supplement: Supplementary file 6 — Source Data [file 41467_2025_60332_MOESM6_ESM.zip › Fig4b/epidural_medium_cord_z_bottom_data.txt]

% Model:              medium_cord.mph
% Version:            COMSOL 6.0.0.405
% Date:               Jan 3 2025, 16:19
% Dimension:          1
% Nodes:              791
% Expressions:        1
% Description:        Line graph
% Arc length (mm);abs(ec.Ez)
0;7.38617431466082E-5
0.0075545978554688;3.5962717186066584E-4
0.03449561384501972;0.0019055243887180495
0.05260844956042837;0.0028030880478127074
0.058697857146923604;0.0031388651649990607
0.06443569199125766;0.003455256146139618
0.09221023463650646;0.005111625212048221
0.11628286081893621;0.006311248890318755
0.1399814290235425;0.007880750112519763
0.16026392743339585;0.008875048116969708
0.16356076441413217;0.009060333669324905
0.2103924155582071;0.011692319541026563
0.23061469441392787;0.012828831941476437
0.23166367061644436;0.012887785458445933
0.2362284802520166;0.013270254085341548
0.23834074719516135;0.013396013170449805
0.2392500785946103;0.013520909238550871
0.2434635555356323;0.013871943271851706
0.24430327886262;0.013922769499288279
0.2472670435168009;0.014102158319616365
0.29834498575829893;0.017213743269913095
0.30002810311270595;0.0173133435036803
0.3016266892427876;0.01740794151359637
0.33832376811223225;0.01957952962285603
0.34145089142293356;0.01976458042236473
0.3557028577934883;0.021013259650317195
0.36208148806479623;0.021428528889600784
0.386733680772231;0.022897381316226983
0.4060082994623786;0.024200678680273313
0.4221111485572792;0.02528950959943188
0.44245782189911764;0.0266652963876588
0.45467601781888445;0.02749145761004712
0.46177460445743196;0.027971444758136954
0.48405616858127604;0.029394199140710953
0.5076519858669577;0.03131154213627241
0.5240253898711645;0.0326420080872829
0.5301290360768905;0.03313797663784257
0.5304550464727149;0.03316446750873325
0.5448577328515616;0.034334797381255555
0.5495748199496666;0.03471809726034181
0.5639486681569459;0.03592947420897019
0.5920126760479058;0.03827596759404628
0.6188769892880195;0.04035828491947768
0.6223320565287662;0.04062609546480189
0.6228264566935859;0.040664417606478764
0.6308072231952062;0.04138332143554635
0.6390921432244134;0.04216487103349209
0.6438497740997072;0.04262947346336432
0.6614658993367009;0.04423809653860644
0.6665000947967985;0.044741778118464026
0.6817235277879802;0.046136576029681464
0.697557484669546;0.04716797711466825
0.7050328414974334;0.047892803214381274
0.7075079266979474;0.04813279260741865
0.7084524189984106;0.04844281771659098
0.7242749441255678;0.0500405669515942
0.728690101890625;0.050486406971799624
0.7482145880690553;0.052457978046277276
0.7482886005683671;0.05246545178380302
0.7554462118710599;0.05326334525895504
0.7567099809336773;0.05340154615919346
0.7600515729849864;0.05357292958504445
0.7607427139313115;0.053647087897132906
0.7989661299015842;0.057748398969931
0.8003581499020614;0.05789776047783768
0.8035863163334273;0.05824413754533797
0.8320584617036806;0.06130462017728178
0.8343447894742;0.06157162573308028
0.8350873024987199;0.061658339066894996
0.8563578014702223;0.06414238421126939
0.8588803617270044;0.06443697784381897
0.8698212612342571;0.0657146953210912
0.8748413334775149;0.06618498538652018
0.890892617863494;0.06812565137254012
0.9220017820058741;0.07188687665814086
0.9315229819510272;0.07303802870505649
0.9352124978000314;0.07348410627368196
0.9360191167179568;0.07358162980268901
0.9367159066453751;0.07385547426531502
0.9375286053188254;0.07395159652185157
0.9421922663880158;0.07450319287625007
0.9449268682351444;0.07482662898939907
0.946705583362105;0.07506517058709505
0.9481514242633099;0.07525750230172434
0.9507331277484723;0.07560093113590938
0.9539412848888723;0.07602769341616522
0.9555439466732386;0.07624088608935153
0.9598078913397329;0.07644324323359797
1.0087826326503746;0.08297584680175873
1.0150412706273195;0.08392247684378162
1.0166548046145691;0.08414550485957761
1.024814474450661;0.08527336147091091
1.027503236772068;0.08569876141422128
1.0313365241782206;0.08622889094186803
1.0353466591530616;0.08678347783643403
1.0398950695899347;0.08741250624404984
1.0747143586760086;0.09205615406514767
1.0932511392978463;0.09497983894877393
1.1060561195028658;0.09701715044197812
1.1162272427007167;0.0986354072339708
1.1450192437092788;0.10321630260591519
1.1455631051552708;0.10316559399117864
1.1832871866458046;0.10908313954581672
1.1930291504928052;0.11090128948546862
1.2030927508040015;0.11249537658545705
1.212070235523397;0.11387459724511473
1.2179029237875567;0.1146061515017891
1.2247786168847454;0.1158291771439508
1.225085247833549;0.11621628398779649
1.2311050135399206;0.11730571756834252
1.2597736295614483;0.12208262624874067
1.2635553336421244;0.12276056281027081
1.2860252611887208;0.12678869010164817
1.2948713795931406;0.1283227614071052
1.304567530668252;0.13005262580256272
1.306263214529856;0.13035514822831828
1.3066471137587252;0.13042363866310325
1.3102341673850941;0.13106359531266776
1.3376366556879573;0.1363272285703161
1.3457778751958642;0.1379003000654926
1.36863100670065;0.14231605248580692
1.3704985854160745;0.14267691179385622
1.3714806261451056;0.14308167788897208
1.37433778196731;0.14366398140094816
1.381857765231367;0.1451965938793478
1.3862998363745251;0.1461019115411375
1.4205700358762423;0.1529343720423384
1.4280837477842292;0.15446540764416739
1.4311376734393564;0.15508769246955012
1.4631179380465387;0.16160416851545278
1.4651811661201157;0.162397996594855
1.467780848628922;0.1629389446287508
1.4754554749805557;0.16453589888082298
1.4771024614141828;0.16487860768015494
1.4861200541751591;0.16618251545951068
1.4975314052889312;0.16873549866365067
1.5082776236743198;0.1712535189238622
1.52728980460258;0.17557375324358304
1.5498754191684707;0.1807059970164282
1.552611570357762;0.18137804355234977
1.5530327756570317;0.1814715762644994
1.5844449201472712;0.18844694687498986
1.592718915276382;0.19053201447403012
1.61763291139635;0.196521215673223
1.631678625674856;0.1998977357781584
1.6491468481739258;0.20409700989841895
1.6556437483125666;0.20573742119967164
1.6734582685172363;0.21002222394250225
1.675899505919388;0.2106093978092929
1.696570449416146;0.21558123619612957
1.6992466569929177;0.2162249258059319
1.699755290185572;0.2168802669878005
1.7083960957816489;0.2190858006998866
1.7204446523336678;0.22222854215679533
1.7486393578148958;0.2295828396946682
1.763685013851052;0.23350734357766356
1.7667031912342979;0.234294603956144
1.7669265751296803;0.23435287133677107
1.766960136529912;0.23403221941089214
1.7669626686977848;0.23403290273790844
1.767471865628466;0.23417031388027
1.825865174257335;0.24992824712495576
1.8296001021111081;0.2509361493173401
1.8312491132832798;0.2502495520508319
1.833947158507848;0.2510466194491414
1.838488668271562;0.2523882905734922
1.844050642142575;0.2547087312505596
1.8497864208953079;0.25633478724301995
1.8733429470335277;0.2630129092805191
1.903871765727699;0.2716676309369461
1.9325010850913402;0.27995059817651224
1.9331751027534139;0.27996323863193595
1.9803247043807684;0.29388756712438635
1.9803440235485947;0.29389327250530073
1.9815108997820892;0.2942378770711116
1.9866535489650887;0.29575883369915346
1.9867103841413931;0.2957756144523387
1.99303471521307;0.29764289181974846
1.993332892228348;0.29750986170665783
1.993339352833353;0.2975729585336637
2.0367269394044905;0.3106900549762486
2.048184992181706;0.31397814419989345
2.0590867435123816;0.3172566364583256
2.0596379504185296;0.3174224013449069
2.0906379852041277;0.32674506620475086
2.0990954884040445;0.32928849779852953
2.102477845191407;0.33030567661717214
2.1045806369985534;0.3309380508526374
2.106221358022536;0.3318315673168968
2.1082231700121334;0.3324419870922952
2.1093477643249225;0.3327849137072576
2.12557497506546;0.33773313581312436
2.145933007633463;0.3439409843703771
2.163817807306395;0.34926011067483387
2.1693335436609353;0.3510242036554132
2.1748161935615933;0.3527777146267681
2.1749103074318645;0.3528078149805651
2.18920525416983;0.3568691386352043
2.2533330599247114;0.3775550203728386
2.2534116633846897;0.377632193084537
2.2667328376285405;0.38200196789154006
2.269118507234765;0.3828569241901505
2.271251783613749;0.38352401943518544
2.274960221193987;0.38468368214898874
2.315296365150188;0.39729716725042863
2.3234842159752436;0.3998575838959937
2.3340119623081903;0.403149707497505
2.3423482010583117;0.4060931546955473
2.3500831145558227;0.4086712427544761
2.3507400448381457;0.4088902011329445
2.3621898096808294;0.41251891076416314
2.386150927212787;0.4203144331996196
2.389522042019383;0.4214111934435252
2.389997971517616;0.4215660325937378
2.4145678431760014;0.42955960741346644
2.426984479010629;0.43359924217133994
2.4289045987152784;0.43422393491408684
2.4369602203863847;0.4365213583372167
2.454553629007986;0.4420015178174026
2.476468958463763;0.4497613545902368
2.4812565689202217;0.45131617670995183
2.489408915519298;0.454265837535047
2.4932683877822877;0.45465888536608645
2.499053800439694;0.4565663451775208
2.5034668667888065;0.4580213402151685
2.528307957862448;0.4663055353727259
2.555592001172004;0.4750459082485463
2.564146171641159;0.47778621468683014
2.569670056912309;0.47955577708040664
2.5807274223505288;0.48309797556834155
2.5823900312170527;0.4836305880290297
2.5985934189513453;0.48896106535937633
2.605542654250428;0.49120089773307996
2.6304359771673984;0.49917554192521507
2.641536325856972;0.5029533721564405
2.651589962729844;0.5056179304337434
2.6697507297297047;0.5118226418143195
2.6808924855159724;0.5152986464152036
2.703323763713612;0.5222967558449056
2.732478124615988;0.5313923323947733
2.732871594432247;0.5315150870947178
2.758571850161982;0.5395330520266839
2.758922482648891;0.5395153001012432
2.7634507917788493;0.5409410046839866
2.768800953497723;0.5426254634651286
2.791611150148314;0.5498070848958037
2.8028605580289963;0.5533488776278546
2.8213517338080685;0.5588925285308335
2.882459170789566;0.5774553102886304
2.8830723590210545;0.5776942037901449
2.8833014301337885;0.5777625277013385
2.8834850692027607;0.5778173008206977
2.89718113529863;0.5819023589425569
2.9014883938574343;0.5831870637208567
2.935210689724419;0.5932452466794302
2.9660874859623294;0.601857316922974
2.9720633756797943;0.6035977066376859
3.0257280875554127;0.6185320478255676
3.0419357944141967;0.6232530226466793
3.075628985733455;0.6327521053205487
3.07567570137069;0.6327652758063778
3.11794037512803;0.6446809066649166
3.1253766788421693;0.6466363246527465
3.1260339490596833;0.646809861164698
3.1434818120973294;0.6514241979785282
3.1436814429545983;0.6514750826503324
3.157717632339427;0.6550528205931307
3.1844643761809492;0.6618704003268121
3.208958479750768;0.6681045706491133
3.219655565701669;0.6708530941748965
3.2239952011534987;0.671962448148264
3.2606281249015163;0.6812452112648657
3.2704316109085547;0.6838594764004142
3.2872582141653313;0.6879250165259805
3.2948137295867905;0.6897505335739993
3.298827855034384;0.6907204018134507
3.3027151943617756;0.6916596367731245
3.305188547721423;0.6913752393463994
3.3419167466554778;0.6989776159701364
3.3454120814826767;0.6997633233550005
3.367184305245323;0.7062887674202329
3.375872663902861;0.7082560630815351
3.3870176408833057;0.7107796081749029
3.398008914324703;0.7132683503423038
3.4245046682152696;0.7192677552623081
3.448969594993643;0.7244244931839035
3.4568074534789095;0.7260112128346918
3.47151794092244;0.7289892481676361
3.4809606705563554;0.7317025404433934
3.482047657050487;0.7319354034983689
3.4863163129956294;0.7321727325342442
3.4935093952994043;0.7337236738043877
3.506172337948905;0.7364540026853934
3.51403053331095;0.7381483527539752
3.533447112795794;0.7423348715752089
3.545677862157604;0.7442056956891179
3.5477278177042026;0.7446008767190619
3.560084666708106;0.7474367970424396
3.565794342944736;0.7485226168725205
3.5826372018609187;0.7514788749412276
3.5880842432939075;0.7525234617288561
3.596343274467281;0.754330543585354
3.611948259776069;0.7571313012799408
3.630090972706947;0.7603875262506818
3.6385885524167754;0.761894124282648
3.647234930335094;0.7634991512871387
3.6496214368801945;0.7639421584615711
3.6572836507859634;0.7655375934386655
3.6637908522726144;0.766644417154879
3.6770595512352937;0.768810463267954
3.700492943333181;0.7729385814211165
3.722586874829834;0.7768307349475663
3.7264507022481363;0.7775114019221689
3.7429934210492526;0.7804256320728484
3.7490052866214474;0.7814710303570678
3.7638629768149254;0.7838147009378815
3.7911528779613457;0.787772708140384
3.7952075952661604;0.7883735617518965
3.812794895532823;0.7909797589503285
3.8209920663979684;0.7921944674856718
3.8249626995458708;0.7927828609758762
3.844125961718511;0.7959307086766643
3.8756160617597604;0.8005400715420095
3.8829978733359587;0.8016205840875941
3.9063099593540973;0.8050700807894771
3.9220338782316873;0.8074308631711347
3.927171525778107;0.8076855412732584
3.9338706605259106;0.8086003997590865
3.9530004639424625;0.8111496616852776
3.9552041079433526;0.8114433220865749
3.981476268337601;0.8147285688573049
3.9851098361607993;0.8151947399090602
3.991080501224482;0.815960750438677
4.012281383781733;0.8186807320668095
4.026696352067344;0.8205301102145768
4.029687938357526;0.8209093639618317
4.0354794259754065;0.8217257665697275
4.0471647597949465;0.8230221901387438
4.048760086662161;0.8231991828871799
4.110320473447976;0.8300289694860794
4.115698189235633;0.8306255974989654
4.134021090471918;0.832562901219255
4.158576411836921;0.8349300353860922
4.163011768604886;0.8353576039931774
4.1872303205694275;0.8376922735735501
4.190367575597872;0.8379947051100496
4.191240177424003;0.8380788239683108
4.216061424826627;0.8401705955153034
4.217717838083971;0.8403295814405851
4.223322221746773;0.8415228901267255
4.226493053137733;0.8415840013697711
4.255467812081957;0.8439756121080109
4.263658514535437;0.8447261624971816
4.269737707733403;0.8452328925980623
4.272305192318623;0.8454389340980697
4.288787403063026;0.8468216614803055
4.292195587328621;0.847107581238447
4.30593911660667;0.848260554862847
4.314344561785667;0.8489657053666733
4.333110721133675;0.8505400380086598
4.369167735831042;0.8531137743640755
4.3969412020794705;0.8551061105036695
4.398744932795928;0.8552340666320504
4.3995373653201595;0.8551610876619407
4.406890026956304;0.8558238487210872
4.439975446246489;0.8580614298160754
4.452883049191719;0.8589343765388477
4.468901446672328;0.85978996440857
4.480504185170161;0.8604517312835185
4.503247682840445;0.8617489158560261
4.503396124177638;0.861757382267399
4.5034683967997395;0.8617615043658589
4.50863917044234;0.8618935551012328
4.51715707886727;0.8623870807874852
4.528396525763144;0.8630245702891131
4.553847165343805;0.8643905088509314
4.581190169779512;0.8655459455910659
4.597528144332656;0.8663552881585019
4.614849636670707;0.8671039144645647
4.630315099004315;0.8677723240744504
4.64477800955445;0.8683974038932121
4.677049680175835;0.8697921694881643
4.681545898130658;0.8699864937977395
4.6834550341213115;0.8700690057081601
4.683746470987076;0.8701375178159765
4.685539015092731;0.8702134918124216
4.694938602037773;0.8706118776512994
4.699045162013064;0.8706246722479669
4.71050501933226;0.8708985947090166
4.715811257375932;0.8710254285553809
4.721215635083799;0.8711546082131782
4.751737660138314;0.8718841694976494
4.764388407603459;0.8721865575455414
4.7761044398553585;0.8724688032572203
4.793999783579926;0.8729158419391752
4.8036042197880455;0.8729975035423649
4.8198446663526395;0.8735498719085477
4.827999977053664;0.8735212084602608
4.865405776264762;0.8743415109383932
4.872777136020331;0.8743582871528446
4.87484499729609;0.874384763391447
4.9259669253360245;0.8750393123098377
4.934801458752515;0.8751524268680271
4.941179092586547;0.8752340840648003
4.945183191794981;0.8750697203120694
4.9497907500065725;0.8750827773163223
4.955434398751411;0.8750987704177646
4.96603396693531;0.8751288077176582
5.006849454795772;0.87539174048473
5.008136440636612;0.8753882288511932
5.028821404291212;0.8752764196788645
5.0422554497870955;0.8752090160499222
5.050353123513381;0.8751683869932094
5.051107023922482;0.8751646043927508
5.05161659676928;0.8751620476747917
5.059584450556528;0.8751001537418119
5.068651020645795;0.8750452689844792
5.074372630973274;0.8750106330429048
5.094145651662119;0.8746893867094627
5.119630832176349;0.8744890287521514
5.126875296535058;0.8744018890963048
5.137593562768937;0.874272964998454
5.169506635980099;0.8737437731637954
5.172171561401608;0.8736889682047888
5.178411076501256;0.8735606507799503
5.18545648754749;0.8734377261650896
5.200776693721135;0.8731279110639825
5.208085089953819;0.8729801159567425
5.221205002433921;0.8727147966156945
5.232644602277508;0.872462059491447
5.2481359745118885;0.8719958209183147
5.272530712566486;0.8712607249099591
5.288365738169838;0.8707227044440344
5.289058082440665;0.8706991809339115
5.290773497930719;0.8706408969332813
5.298654355993509;0.8703731321041914
5.326300286638235;0.8694488072572142
5.3358205951697855;0.869134853731353
5.3436726959662515;0.8690866696042576
5.350948144990028;0.8687424582331005
5.358569012750207;0.8683819046324857
5.3846110382687975;0.8670893609961539
5.425574989969075;0.8653198370391237
5.428181861698763;0.865207227737983
5.4707386979608685;0.8632706520206455
5.491295191213115;0.8618915561112885
5.495299800946953;0.8616545538726257
5.514533404097861;0.8605162639256605
5.554025922996775;0.8582733855557763
5.596928995147639;0.8555296675028283
5.602633633659386;0.8551648470160771
5.605855294894855;0.8549588167798134
5.6264849314465195;0.8536395195034174
5.6395095701639955;0.8526904872553018
5.639727470353725;0.8526070599740478
5.649111953458741;0.8518677354495026
5.676350537039018;0.8497470014720676
5.680217313156067;0.8494291582152229
5.688958410241729;0.8487106530106203
5.714920736673251;0.8465765883176601
5.725967430233325;0.8456685665053243
5.779675384357481;0.8408726882490782
5.7860152705016175;0.8403245037708587
5.7980814472389675;0.8392811899563242
5.803318983776171;0.8387941545848472
5.809871433454924;0.8381603457358722
5.823462639311764;0.8368456883238311
5.825773127404523;0.8365289993037948
5.862978056240259;0.8327698848991645
5.869880171982159;0.8320725084082596
5.8780572999648015;0.8315753871544871
5.8803234586160205;0.8313121495362452
5.896465255343529;0.8292737942321811
5.9274911540103705;0.8256974895477605
5.935766257220245;0.8247436319112573
5.94964598868364;0.82314373792655
5.965945908790821;0.8211091452017172
5.985049332302509;0.8189464082664699
6.00341169050758;0.8165108526981157
6.015841925610387;0.8150102000561219
6.035211580275913;0.8125688009902206
6.07295861912101;0.807811071078163
6.076137537376369;0.8074906514747795
6.085702557984073;0.8062531099631087
6.086177081532622;0.8061917151566718
6.088285499911836;0.805983546063203
6.116020945081191;0.8018512283999932
6.1247541491807365;0.8005500640113326
6.143947535801377;0.7976904318667266
6.145580512888104;0.7974471338047806
6.148040472667797;0.7970806231834331
6.176959371056077;0.792905873814675
6.186658161341518;0.7914655811586044
6.188395509878682;0.7909761053703366
6.195462516855984;0.7899176982787419
6.203899679802661;0.788607886644968
6.234257150676625;0.7837050795288434
6.239881485366741;0.7827967354754435
6.246852740340447;0.7816708604432279
6.2581395632543355;0.7799713458708766
6.272543845935051;0.7776661915754062
6.287974180630061;0.7750988149784988
6.293211797077336;0.77393834012193
6.294764685508859;0.7736648343391153
6.303968599183967;0.7726626398502674
6.311515713033877;0.771268153683792
6.313186924144994;0.7709593626909736
6.363984844877151;0.7613950962264138
6.3651074379218295;0.7611895815177778
6.37791192094727;0.7588668032111112
6.4128649348565645;0.7525056982828815
6.4133552590448675;0.7524164641005626
6.432884713750368;0.7486162894371091
6.434275332081453;0.7483310654131401
6.4434110315416415;0.7464572795599906
6.456867131454852;0.7438621968750567
6.47017848373499;0.7412040147357377
6.489764492230664;0.7372928284893874
6.5061989273609155;0.7340109889736368
6.526320191575979;0.7299929159767089
6.543257654105348;0.7259409745053063
6.5462183321735266;0.7253193470708084
6.549911687922371;0.7241769305037025
6.567201347611532;0.7211104567015383
6.571475321958112;0.7200923015905119
6.5766446464069315;0.7189153962228829
6.599323316131686;0.7137521203601409
6.602562682079299;0.7130146106117081
6.605733191161383;0.7122927775754988
6.619419435398989;0.7091768163944039
6.636076449008944;0.7056468359166956
6.64641690699532;0.7033298434878361
6.647661432095284;0.7030509820245925
6.667033944366816;0.6985256279285181
6.668624359503938;0.6981669379777315
6.669607449781814;0.6978107269392795
6.686496467165713;0.6937539194716873
6.696478913286025;0.6913560972039186
6.701451650379332;0.6901616264708066
6.7100106197376785;0.6881057288413341
6.736308094007351;0.681681214004243
6.758740101741228;0.6762771494297297
6.759466310512714;0.676096363927563
6.759970881880513;0.6762049451036773
6.810555081626209;0.6630141518808266
6.827081173824411;0.6587046586784382
6.8438884055277125;0.6543218529967589
6.863339024462864;0.649249733763611
6.871875148158308;0.6470237769797222
6.891724829110144;0.6418475947276647
6.912668066917589;0.6360006836529664
6.922492624861139;0.6333994755175354
6.934189612061278;0.6298130643083368
6.9496267695115845;0.6256580478024958
6.984000635488735;0.6159698291199334
6.989564890426126;0.6144015528404907
6.994484433613849;0.613204102241184
7.013860476781732;0.6076246149119982
7.024251590637354;0.604632410178052
7.051752844380706;0.5967132031721007
7.064451916051796;0.5930564034389931
7.090375099694591;0.5850796835276526
7.095632994556262;0.5838279931772945
7.103636015464858;0.5811340878396436
7.113572310560592;0.5781786079819256
7.1164987470760055;0.5773081603860817
7.1196591653597565;0.576626382650943
7.127486716864024;0.5742819061968589
7.131146397166185;0.5731857736076051
7.1341717447026065;0.5722796337933573
7.139069188036653;0.5708127714449915
7.168783978132228;0.561912718128994
7.1816980916930415;0.5568568646727954
7.1921334126176815;0.5538293031623311
7.195593850855326;0.5528253388667395
7.19959907922478;0.5516633166023439
7.219866259874595;0.5458900525282644
7.237055771298614;0.5414559827730159
7.253111123784961;0.5363080673174068
7.272881736195147;0.5299689077578478
7.27402769977756;0.5296014711882151
7.288660893550838;0.5249095502569361
7.296827483326171;0.5222910519235597
7.3223375517776805;0.5147183937639852
7.330720892501747;0.5114786173393497
7.351709526880366;0.5042972397561698
7.354451977116941;0.5037879381031871
7.356734105501844;0.5034510521028324
7.3735635625605;0.49796936143309267
7.387754964212768;0.4933469381578135
7.413707205898389;0.484855991477275
7.4269784249649815;0.48053237526255543
7.431323460266804;0.47911681087549596
7.433589235278875;0.47837864646652406
7.447152423048585;0.47395991008170313
7.47886339126029;0.4642101380588599
7.489775130795491;0.4599835173950453
7.510418901541133;0.4532964589162134
7.521951762505793;0.4502744130845713
7.533489667484076;0.4464489062776238
7.544636081582523;0.4427532021539946
7.562228461235535;0.43692027423180946
7.602509405745852;0.4235647276485679
7.612771417813081;0.42016225578868216
7.623199143212933;0.41755682861230525
7.6387706569567415;0.4123881764390376
7.654996537828933;0.4072180478943963
7.675646588162237;0.4002559051442347
7.6867224474176155;0.39668561716814565
7.688298465722049;0.3961775898385298
7.704565152130556;0.39093404587876535
7.707386121102311;0.3900247104165899
7.724730028360522;0.38443392579985414
7.732310072413288;0.3819905090393263
7.748917762980263;0.3766887103142107
7.753453552940402;0.3752227218031692
7.778336702191083;0.36739949479846246
7.794542337272987;0.3625291467120917
7.796217309482495;0.3619905233191645
7.801746752613983;0.3602124117755352
7.808453703609062;0.3579020253421561
7.849397688678036;0.34498352158290757
7.861069417830081;0.3413008981970478
7.887449174421645;0.33345518804344465
7.9263909406615385;0.3215905884130734
7.927009615558629;0.321402093368647
7.927850498854144;0.3206565854020269
7.9335116421626015;0.3189694351984187
7.940170349480432;0.3169849881015665
7.941206273372055;0.3166762590850851
7.9419457720940265;0.3163120163515032
7.946486009352001;0.31500215534953213
7.961694513866562;0.31061449324613477
7.969725665342224;0.3084758221141328
7.989861731489202;0.3024539194058775
7.99466595427281;0.3010171659715297
7.998058582718138;0.3000025646943101
8.024759246437137;0.2920174499257655
8.037108409317817;0.2886816658764104
8.05679087380803;0.28300298479914154
8.069046349592648;0.27946709941921455
8.089499935030876;0.2731972384068513
8.103706687429662;0.26909261009762986
8.124200502546778;0.2634935077897964
8.133264574899046;0.2610483685378142
8.155750194091794;0.2549826104595425
8.157971517366654;0.2543833825939288
8.15998380176491;0.2540338063706429
8.181989134578883;0.24778271031169652
8.183026863256217;0.24749611369199442
8.21878312386054;0.23762106288739204
8.221703243962379;0.23697512823978073
8.22791108152389;0.23536102991929297
8.244036574028584;0.23116824457274987
8.255446065555581;0.2279080961777904
8.26888612967;0.22451947953301454
8.280960765277989;0.22147512566246297
8.297274931188646;0.21736186744503305
8.307329947386378;0.21511069895458945
8.308168466561183;0.21489632958918037
8.309445976864033;0.21456973112702826
8.356641203572519;0.20250416232647694
8.360622854267476;0.20138060967323845
8.364868431611264;0.20052781327569846
8.393230534733135;0.19370518607377107
8.397579844380186;0.19265894073055279
8.40847698867029;0.19003758529987635
8.41673321001284;0.18805151536443532
8.43154788715288;0.18474505233409388
8.444790047983254;0.18157016830095074
8.456918269369819;0.17863138814362856
8.465423680742067;0.17685818658867447
8.479829364210632;0.17385490089147737
8.484402322933908;0.17290153400937225
8.502810833193337;0.1690637420921064
8.521824540531;0.16539021725702696
8.522793966072062;0.1651910705282944
8.523598208181621;0.16400979669941051
8.54149310602513;0.16052822211577222
8.554376068801957;0.1577847719055825
8.57582540796668;0.15333800298492406
8.58336274453716;0.1521323339004823
8.587141904667865;0.1513504482428516
8.604394507059077;0.14778098785910743
8.62087870838076;0.1443705050667603
8.632196496577675;0.14225053705547452
8.638829114282725;0.14090312561995688
8.667888027082427;0.13531325497797297
8.677297249003338;0.13350326525947764
8.694956614475819;0.13010625005495058
8.720315465416832;0.1252015003881013
8.736022150042468;0.12224378991859197
8.747547649132436;0.12064758932579878
8.751231412503207;0.12000468647595142
8.76512827940909;0.1175600387673017
8.771563943969056;0.11652735712544882
8.80168686910801;0.11169376278638765
8.805061948698008;0.11092237532841409
8.810403395629066;0.11008427866033799
8.813222497303325;0.10964194912787661
8.860109030833335;0.1022852444613136
8.864959312480977;0.10152421379962107
8.89276396188355;0.09716154122361331
8.893660220169634;0.09742362883559963
8.896858668068425;0.09691521632976219
8.907595711072048;0.09497981872731032
8.925568875114987;0.09210885623110698
8.931472164609733;0.0911862831869712
8.955534496073357;0.08788048010580951
8.972438695247353;0.08555809693172023
8.985063859169843;0.08382358895744346
9.027284663834623;0.07802308428179572
9.03076575588542;0.07754483449781446
9.031694588532758;0.07741722683698526
9.038224711444244;0.07651567787119973
9.044987205283793;0.07558175176906445
9.050832949108823;0.07497289824537745
9.058372502937955;0.0741110490651522
9.061831844671707;0.07370161842983691
9.069526402545819;0.07279092848797575
9.112180011320767;0.06774265760263631
9.121367629570509;0.06665525639466097
9.134505038140631;0.06489557552527003
9.154174018251732;0.06292155338121574
9.168047729989762;0.06155311507853867
9.178982630243546;0.05972186407157665
9.199243713700177;0.05785560875170859
9.225897551179658;0.055167660259085594
9.238999593666225;0.053846364014844994
9.250201569877422;0.052716682966064354
9.271501787567281;0.050568628747612365
9.275925132151649;0.05012254955113349
9.281872944146432;0.04952273302177446
9.31475621860222;0.04620656708192428
9.320919843631005;0.04550348212910649
9.32133749231571;0.04546061454504979
9.355050538203225;0.04260112982782971
9.355605021918493;0.04252631873993096
9.357043216641102;0.04238107889642606
9.359858725845447;0.04248098389326316
9.370814915063585;0.04135872712942046
9.372860603325835;0.041182283336951286
9.388308189086525;0.03984990505878727
9.405397582143733;0.03837591834900422
9.411178684623362;0.03787728927591161
9.412336774987109;0.03777740218208692
9.41311653877041;0.037710146344011264
9.46100606524679;0.033674343741608936
9.462359825634781;0.033577525303655875
9.465926621603426;0.03332243465547435
9.469513020986888;0.033065942007795
9.486131850533129;0.03187739406862988
9.488032836095787;0.031741439098723845
9.515932214144836;0.029660364939047668
9.523216998393643;0.029119322279939297
9.553913957204278;0.02683945184685399
9.567484474567669;0.02586380382763309
9.56854030021001;0.025575053302446804
9.57154042316923;0.025844751720057957
9.574100015945248;0.025649198396422435
9.587630216396043;0.02472648861999005
9.59071229528513;0.0241640572987194
9.592396239054569;0.02405655160511344
9.614023553878443;0.022668744019938458
9.643106937315139;0.020817060681025623
9.654096161456703;0.020117397820285987
9.657875259616096;0.019876789876121848
9.67908673471969;0.01852629586896537
9.694279778526173;0.01755898385901844
9.71290260943005;0.01637330387168845
9.713260067749728;0.016404941593521016
9.713350469526269;0.016399260702115726
9.72578716114819;0.015617733050987681
9.731414326565254;0.01529238638067909
9.764587694082486;0.013292066605515629
9.804465129129465;0.010887498487306857
9.812963325394977;0.010358107272168127
9.831452396980922;0.009239184691580249
9.841727609793447;0.008790549658137081
9.8494683238099;0.008370307993761372
9.853638041506912;0.008217514139047921
9.893989984701197;0.005718849999084341
9.919719654294305;0.004350837142213848
9.922533660441218;0.004223069059776208
9.934223042492;0.003574782374769825
9.94686143730766;0.0028738639641829877
9.965770722060993;0.0018251654542069673
9.977794937802852;0.001158309076870978
9.98062644162088;0.0010012754359536302
9.991029211950051;4.157488417035893E-4
10;1.0007471522044398E-4
