# Supplementary material for: Daily electric field treatment improves functional outcomes after thoracic contusion spinal cord injury in rats
Source: Nat Commun. 2025 Jun 26;16:5372. doi: 10.1038/s41467-025-60332-0 (PMC12202812; doi:10.1038/s41467-025-60332-0)
Supplement: Supplementary file 6 — Source Data [file 41467_2025_60332_MOESM6_ESM.zip › Fig4b/epidural_medium_cord_z_middle_data.txt]

% Model:              medium_cord.mph
% Version:            COMSOL 6.0.0.405
% Date:               Jan 3 2025, 15:56
% Dimension:          1
% Nodes:              247
% Expressions:        1
% Description:        Line graph
% Arc length (mm);abs(ec.Ez)
0;3.648917582914635E-4
0.021757945565075112;0.00480181103361943
0.1394551857664507;0.028802843305776094
0.14845257454203098;0.035969394564546064
0.1578853454799081;0.045221753763598826
0.16226897074551938;0.042058231660917045
0.16618277266543702;0.02882308048774007
0.1777469436913612;0.036902322205150995
0.18915461075451903;0.0393743653899179
0.3089974548560335;0.06534432790683997
0.4065772062307125;0.07945348828931742
0.41101150629080946;0.0941087426986087
0.4210137159854207;0.09618295003600963
0.4666457875746222;0.1002621755076234
0.48319488025062185;0.09064698529050474
0.5483944858401734;0.10819429490148025
0.5526404850350379;0.11488513017863511
0.6090030056616673;0.126065336594138
0.6905359788407419;0.1381585767779825
0.7045135079140226;0.1441143366169655
0.7595977904863859;0.1546377199313156
0.8021146174544533;0.1537733354075499
0.8491260829880736;0.16005312229479784
0.8521592077604884;0.16045828680000795
0.8609856060780885;0.19132853687918328
0.8889307794042821;0.16965994035487597
0.9179852985822625;0.17272688103531664
0.9695450374893938;0.17871783498407012
1.054350913752198;0.1877049300969702
1.0581792859831665;0.19726497812833088
1.0780250353754317;0.18735230473450315
1.1465368192024903;0.20448666757818046
1.2064718911576346;0.2036966809202596
1.2266551566867019;0.196736614859077
1.3013074289738567;0.19784007133659998
1.3054341247103507;0.190907928591173
1.3069181861409025;0.19072155125058998
1.3109222489416716;0.20434296433126065
1.387178057088586;0.19651049842528323
1.472629577505592;0.16941587305128536
1.477816059966906;0.16688264617127402
1.4924278712472807;0.16347910073778849
1.560012160148255;0.15482638587594266
1.6320139782121004;0.14125361137291748
1.671922650131803;0.12514700371625054
1.6776023546056782;0.1222994196702416
1.7087331943309287;0.1066916212431579
1.7688983509470766;0.07371560307257141
1.7847391394751382;0.06833198620341818
1.7873927296505634;0.05658333131307813
1.8126239559642423;0.07674638501796949
1.8609891945583634;0.0448698482497889
1.8739857925194912;0.021059747545677965
1.8924344779934699;0.06273468716784691
1.9487158322793094;0.035213663143593976
2.0394594642576616;0.10902463328716294
2.0747924747355535;0.1130387260723964
2.1298939108727906;0.16410025036196885
2.2117567713173134;0.23459076569922388
2.3107330078788575;0.34153195893395605
2.3578661976114823;0.3714455873772522
2.377692179626699;0.3930505627003811
2.467309385038428;0.49023326167571213
2.497613604463101;0.5264759329418212
2.5171942673340717;0.5677193760691921
2.527573303543318;0.5834555597114104
2.537908359930592;0.5961771871250221
2.5456053883132146;0.5858206713122485
2.5965278288821256;0.6259315587735159
2.6725110876149505;0.703810800609908
2.762930636116341;0.7794749338163384
2.8533501846210174;0.8398687681242052
2.8992246554410106;0.8818765919818929
2.927662763197294;0.9268933135190451
2.979272307244928;0.9564475087499602
3.01803584720985;0.9667774899261588
3.18319558281091;1.0393972562331157
3.186786165221633;1.0409358880256718
3.1889007316520286;1.0705958242090219
3.1931340756533766;1.0536741315309541
3.1947266173769333;1.0182964517068172
3.199685090325311;1.0203725325583832
3.2149578303534536;1.0430996175937537
3.283043174287015;1.0922747073370118
3.298976272446403;1.0946574341419222
3.3230033114018163;1.0920777734347311
3.3947121100773536;1.1066679176347982
3.4318463134270027;1.1225338664735318
3.458031161806839;1.1041551442291109
3.485407478249498;1.107079663870536
3.5131630729132652;1.1152665385651233
3.5963692858076333;1.1318996985023233
3.6672759501950667;1.1357553118222086
3.723161992456397;1.1401838361110102
3.7307562881930862;1.131850863969694
3.827637063141332;1.1357635885035577
3.83744195681381;1.13305396209946
3.861315340981104;1.133039925358581
3.8705120373556268;1.1462450411058285
3.8771437065451724;1.1426085639129155
3.8960460866330164;1.1395395749794375
3.965358820908371;1.1361466460539305
4.073811777462344;1.1266952602175593
4.077281910064254;1.1263483268283494
4.082624357866232;1.125814205013171
4.1319553799527;1.1271047652650736
4.137027416838315;1.1265564325168498
4.1862392624922675;1.1255847160734902
4.1971525491821104;1.1267466212651698
4.209707443503287;1.124775360386991
4.282443383004234;1.1204261006248561
4.329911034000123;1.1176582883973971
4.351909445991301;1.1136344377448495
4.368420598616169;1.1081184003422209
4.395321561532162;1.1166612304437784
4.420653495423272;1.1152516390199096
4.4570744973604235;1.1100652349223026
4.471830301858132;1.1093694867792578
4.5934846501284206;1.1036333856456508
4.639721119747728;1.100132187171722
4.665480658258543;1.0988478265867911
4.703011103295344;1.1011311217682564
4.733246685371181;1.0987167613276938
4.764147209233903;1.098471120214139
4.7964758503515466;1.0982141264028087
4.875844832709743;1.0953676784828872
4.88995460799242;1.095078730899047
4.9519284280367515;1.0956238761083767
4.973153242579393;1.0950052051594241
5.0368624822775665;1.0945564166778112
5.0843160980311195;1.0949121594150881
5.159268839851563;1.0982326122993697
5.195542296645776;1.0959008610390306
5.216254496536408;1.0969783518582688
5.2490730461786015;1.099373193586331
5.279390259065394;1.0997514978942604
5.3092717427230065;1.100526123844972
5.3584118205608995;1.1017311652947743
5.387750987405089;1.1031211359397108
5.404735600941596;1.1024931111455203
5.446296535128445;1.1026359165030044
5.456199157830967;1.1090662099712176
5.52111143423889;1.1051569324362454
5.611666922414338;1.112834789037171
5.693384458699018;1.1178143184399687
5.695707451584397;1.1193847270395167
5.765580312844154;1.1256969139637363
5.7674043466178;1.118478524393673
5.872036013108183;1.127863344729299
5.890943082060747;1.1323469501422174
5.92226914159154;1.1342637582820423
5.9780067500243455;1.128587453860489
5.996302906972324;1.1320815877918644
6.086465267003419;1.1436118611187567
6.1286450671468184;1.1353190927864603
6.176910940256724;1.1291492437203487
6.283879028260188;1.1422377804695998
6.305730200097788;1.1144837248241402
6.317950253235345;1.1149592051312993
6.319488183519585;1.115019045751751
6.385414903904979;1.1384015954618079
6.39132966257499;1.1509939589069518
6.40847852702929;1.1368059777240092
6.489948306168863;1.1248116506945394
6.505466199920958;1.1031894470196733
6.542694125379809;1.0918261317752922
6.581653685837244;1.0962678491856988
6.599309741074128;1.1019835622443281
6.687057141735135;1.0880329509167552
6.774804542396139;1.0636153475501544
6.778125234509691;1.0546942934638377
6.786486938735539;1.051836038294331
6.852431639216908;1.0347909359735183
6.8608060156993025;1.0312411445400755
6.862636522085376;1.0112060038173354
6.948294250597503;0.9887468048038386
6.959596219611919;0.996195111828456
7.028961915615811;0.9429493696217435
7.029014032775088;0.9429229353208086
7.0858180272974645;0.896577107546932
7.086905629994709;0.9033583240963168
7.150219919601924;0.8419032970580247
7.1894995247503335;0.8298592564134424
7.239549207577598;0.7808480077133026
7.28526996477937;0.73274449334113
7.3081625656291145;0.7137330003284319
7.317323515388036;0.7024240406366289
7.342775666210165;0.6686436030026925
7.392472855515406;0.6559526038637422
7.461563579905179;0.5929542487132267
7.481745947288135;0.5745515476358776
7.48640046265038;0.5757383706537667
7.493687137334893;0.540715355107892
7.562869979221713;0.46944124881305527
7.6271466564136245;0.40811380927457197
7.692155543749434;0.3248107888763698
7.7804551143643295;0.23672355905878817
7.873094526786665;0.13770740286184946
7.91249939410675;0.1463118526172309
7.948230015933765;0.06748508916550122
7.965397272711392;0.05585363667978527
8.054899562758207;0.02677128816151253
8.141028644438267;0.021697077661391617
8.15603353222485;0.031075674076543436
8.190586374230158;0.07826735272877272
8.234937117136935;0.07431955429962045
8.323530743061063;0.11174798806624153
8.41580639629997;0.16518816068339603
8.482657061792475;0.1786079221368695
8.509729137226326;0.18476726450359138
8.539435311106937;0.19152590758443466
8.542182253886224;0.18734058880875182
8.558387370644951;0.1877930977206006
8.686778352514686;0.19137826556345772
8.742479749696258;0.19972176961954347
8.751512267681598;0.2169739216973312
8.777867782317525;0.19638095361741748
8.850454303192395;0.1954240900042592
8.862231190695608;0.1981207013234325
8.891244467388766;0.19387339438483409
8.955460804702742;0.18641335565799366
9.000204928515108;0.17741451550752174
9.01768336256186;0.16736619223993898
9.017943361770534;0.16732904906280055
9.032703125099403;0.1766727153854788
9.09547790623791;0.17467011366452168
9.157484400410548;0.16593991692513832
9.170986420853101;0.1640389016134698
9.248710987689718;0.15947953327429332
9.311417671001076;0.1332229582449429
9.386926200513678;0.12330396315687153
9.41440978471293;0.12157143905454149
9.437052024079918;0.11690021898043668
9.499348352309466;0.10605067442719474
9.548754861835706;0.09481035522156844
9.557169881647768;0.09270889511157065
9.641304467345932;0.07429287155713382
9.728081265402665;0.05742181510146338
9.758423518282008;0.06355089301899852
9.77326862870606;0.048601781097560526
9.784443968844837;0.045886864380040304
9.795647095648288;0.043165197220704776
9.863382188710839;0.025869784028924786
9.916893275813036;0.015850381845922357
9.930703608444668;0.013012493223186539
9.96564043510704;0.008567293303484824
10;6.067836750034417E-4
