# Supplementary material for: Daily electric field treatment improves functional outcomes after thoracic contusion spinal cord injury in rats
Source: Nat Commun. 2025 Jun 26;16:5372. doi: 10.1038/s41467-025-60332-0 (PMC12202812; doi:10.1038/s41467-025-60332-0)
Supplement: Supplementary file 6 — Source Data [file 41467_2025_60332_MOESM6_ESM.zip › Fig4b/epidural_medium_cord_z_top_data.txt]

% Model:              medium_cord.mph
% Version:            COMSOL 6.0.0.405
% Date:               Jan 3 2025, 16:19
% Dimension:          1
% Nodes:              371
% Expressions:        1
% Description:        Line graph
% Arc length (mm);abs(ec.Ez)
0;1.2043145306961378E-4
0.009334199398029507;0.006315333861778072
0.0610318613650368;0.04062593265996384
0.09990395834022844;0.06642448665684242
0.12109196922938148;0.07962544516635717
0.14039280939963528;0.09353607720186119
0.17954900233488236;0.12008609908968992
0.21481223320480414;0.14399648161789003
0.238582658392678;0.16011411874535497
0.27527587146312615;0.18578185481025145
0.29997707788684813;0.20321596686412136
0.328332126147648;0.22305719035591665
0.35491442234164233;0.2423861021555469
0.3654511019887715;0.24992427757895275
0.3979439533823226;0.27356976839723757
0.42406641636061776;0.2927450876156854
0.4392007484667907;0.30391325637054933
0.486862811679667;0.33978522109127596
0.525428386502548;0.3701127435177227
0.5305859990587817;0.3741686304375662
0.5367598071257988;0.37912877981250404
0.5786789704822725;0.4120692092085676
0.6057690816914736;0.4348156532751517
0.6211525163926022;0.44759476821407773
0.6518245101391686;0.4737399396909012
0.6690696512333869;0.4880965673261244
0.7005965186357649;0.5160014971303326
0.7160909873228689;0.5297158968369331
0.745015937562279;0.5553178285388185
0.7865091659033304;0.5946692820441513
0.7903485330417956;0.5980206709501772
0.792805845636701;0.600325557457893
0.8291981434760932;0.6347888109537081
0.8692619646516351;0.6755762131710412
0.8752540107274936;0.6816323479654898
0.8807079927077873;0.6871446637286454
0.9204381887032888;0.7272997992697761
0.9472716171624829;0.756688706653847
0.9605498702802505;0.7710214601103189
0.9898432911653512;0.8026412353715386
1.0018568628352127;0.8163365823991171
1.0491466844183097;0.8713358033119789
1.0573884754379983;0.8809676749386881
1.0587627185627162;0.8825737012658692
1.108852165003443;0.9417384209798456
1.116368355376823;0.9513064712210735
1.1484239487037773;0.9922291055194101
1.1807111534763421;1.0332060016477271
1.1927322471034678;1.0484155370845656
1.2436761503205338;1.1128716610692209
1.2650928284225893;1.1468909430602707
1.3066541062975279;1.2033381663884484
1.3243414649326528;1.2273605818196245
1.3708266405367728;1.2904952885212424
1.385448910208977;1.3143212412798562
1.4270574953531572;1.3738975643704192
1.4456980350781605;1.400651192601324
1.4854500269616202;1.4577047987714256
1.5033864044762235;1.4806501824933775
1.5506163624910219;1.551299397876619
1.5723804559777004;1.5810306144474318
1.6143553382695928;1.6338326194556032
1.6376061297419084;1.6711528293723532
1.6723572282164478;1.7080598293564435
1.6811207788382896;1.7173670563753376
1.697265566377628;1.7351638520585766
1.7304939079745962;1.7749588208574636
1.774808486989825;1.7971769486998141
1.7873603046372226;1.8085555543782448
1.7911840150807419;1.811140463406133
1.838947762677777;1.8434297656936423
1.8570295113902358;1.8178860270666064
1.9135805481664703;1.8088128748576082
1.9252168685262707;1.800357713672895
1.9678243276094278;1.7771726500869534
1.9933212851457782;1.7233116342729318
1.997704700748578;1.678030854166309
2.0728564020465026;1.5266937347461749
2.077019213314432;1.5140702905676449
2.1548867355100123;1.2577860238218932
2.155847293238883;1.2547175736259533
2.156713276940497;1.2066766128911013
2.1709743965070363;1.1693229021573188
2.2310158871675476;0.8134731659642398
2.2374951788469213;0.7752240976702183
2.305667206444227;0.4133177817916476
2.3162491534218628;0.26659351015747745
2.3748468235293325;0.1741058254347152
2.393793634982738;0.31660035130578734
2.4432387708102916;0.688465622869046
2.4659672968292714;0.9114537969145431
2.5180591556019696;1.2605205142343152
2.5318498386470587;1.3529316620329155
2.5647839252792295;1.5712278935530712
2.5979646451213814;1.7663478673304667
2.6055829283019065;1.8144073119145787
2.6760173843551023;2.1703640305016734
2.6765802659530404;2.172831622653348
2.6801323065030047;2.1884032587037154
2.746163287966344;2.4889420432862153
2.7531686675180156;2.4930558528823212
2.765787071744543;2.5050274809115933
2.8135630544050216;2.61550646615909
2.8506868257299036;2.7013528759269434
2.8752524182687695;2.734336789744276
2.895666293940187;2.7396685223099695
2.928700078406921;2.748296345231111
2.9755950911612987;2.7625164140621905
2.9821375852267606;2.7702168259634163
2.9859295774255266;2.7732787071125244
3.0522162505869876;2.731858169671
3.06051435616739;2.726672934441865
3.124634160066356;2.6866064080727483
3.131836731086146;2.6750806873092188
3.1882150204703446;2.6107596148583525
3.200149891318478;2.597143315021924
3.251336722256526;2.53874509298862
3.266480497675535;2.516238086100202
3.3050511074002125;2.463968064681154
3.3083468848834934;2.459596600367007
3.3098720364726137;2.457573664723242
3.359446761393676;2.391818575987358
3.3922953410611174;2.3476435631017694
3.4003518309711778;2.3375598252191594
3.438570754270841;2.2897239054815657
3.4411542255734435;2.2833486556945672
3.4420485039475635;2.282460898850559
3.4791620917368182;2.233805010276484
3.494618190937127;2.21354207464357
3.516985538930229;2.1841405524078255
3.547763372041562;2.147748526482758
3.5686115552842064;2.1225951927782205
3.6201001127843084;2.060474246618014
3.6202393829820827;2.059517443343907
3.6203965864855547;2.0600185892555487
3.669777098048931;2.0053655041479885
3.702435971032994;1.9692195002239146
3.719309173821119;1.9505446716567576
3.740341653800951;1.9292027859308405
3.7766384534357735;1.894024036917358
3.822627721473561;1.84945137668592
3.832685485999586;1.839976708819222
3.838065273281533;1.832926704167562
3.914091490032934;1.7701995667617325
3.924893273520663;1.76128731272604
4.000738791394946;1.7014109153892605
4.007383696851836;1.701103851999278
4.0138302639317835;1.689503179919086
4.086928742676455;1.6422373864865563
4.110750212860214;1.6268343205360338
4.171388089334154;1.587625606581355
4.197164217318238;1.573728837569206
4.24387009278991;1.5506269819251202
4.257858756334031;1.5437078506041644
4.31157240560365;1.5171397805487459
4.322058103893828;1.5132022315727909
4.354322342999549;1.4995925847332252
4.389953211165739;1.4845628321096456
4.394774047282087;1.4810392710057272
4.4129570841047;1.474999719267032
4.463920123226476;1.458072188704591
4.482770729674856;1.4519123901344528
4.525226897707235;1.437122873548681
4.571017718221708;1.425809002064966
4.57370570975376;1.425117672594297
4.577696917407039;1.424091166579558
4.625024490571425;1.4115556225411865
4.66340478236755;1.4040575829335467
4.667681091724792;1.4032221558057927
4.675318185669585;1.4016619443060563
4.715054190244512;1.3937824876677496
4.743185743587701;1.3897555750717174
4.748592049088806;1.3889816853594539
4.762841730610773;1.3869419038619242
4.782167070956239;1.3839145418253054
4.8012765580585555;1.3817651154212456
4.826853788929538;1.3790479256150263
4.836194959290178;1.3780555690536573
4.869359629205618;1.3747014074564277
4.914054617313916;1.3724529789005828
4.917867662465227;1.3722266248375945
4.921653773801365;1.37202253341178
4.960033642168639;1.3699536555138323
4.990709663010017;1.3703485774992714
5.003306703919998;1.3703932381408777
5.026121250546126;1.3703513132441287
5.047774925326988;1.3701779221109973
5.092424053652472;1.3729428598329605
5.097918079203674;1.3731740334015399
5.099405872241699;1.3732511088419983
5.143053871831712;1.3755123029067846
5.154974547259549;1.3781148028690495
5.224512997783503;1.3856378056926815
5.231569229154556;1.3866372136699852
5.271975746394203;1.3921551377203691
5.307120281078234;1.3968481925051037
5.310614131742227;1.3997681646907267
5.315539755308776;1.3995875450224275
5.373159162956927;1.4122184604044605
5.394193538528739;1.4170431256888776
5.436599650825974;1.426769836955259
5.475476084712831;1.4388301273906876
5.489029341942015;1.4430143032588916
5.525141606497472;1.4541629196649524
5.5392392579550265;1.459636685661053
5.543467053431849;1.461419816405396
5.560852725639329;1.4665949543116312
5.594223451827133;1.4791490504544527
5.604019217696913;1.4828342260727823
5.647143052366509;1.4992561438859653
5.695472906005579;1.5219398129007118
5.701812200168437;1.5249151674642007
5.717530387855879;1.5322925158352803
5.750661790252575;1.5469921574560885
5.760821972507159;1.554015453281636
5.8060339156895955;1.5776782374468894
5.809262384194643;1.5795083098020086
5.828809413260564;1.590551580446089
5.858617841465352;1.608829308601912
5.863933589463805;1.6115860157455018
5.903237294323429;1.635770725654183
5.919997187605069;1.6465492019816494
5.947297420326717;1.6634705809096886
5.987117621507431;1.693402590163089
6.0037449286200015;1.7059009878506686
6.040802976319435;1.733756744319635
6.05675184435807;1.7449185720240905
6.062267845611605;1.752759276523875
6.1370356111378666;1.8146375892465585
6.13910365783079;1.8165029826130876
6.1586102259562665;1.83405853562968
6.215123952569829;1.886415633056231
6.21824583223618;1.8893565559947092
6.222503615564764;1.8921915753729763
6.296936308359981;1.9709543728275243
6.314374080018762;1.9898685932576683
6.378170204575367;2.059066308772735
6.394967125920182;2.0800112819453034
6.448997860501571;2.144505936373008
6.464182655974367;2.164090502654176
6.471961849315479;2.1738565754732235
6.541015171974736;2.260546769162378
6.587858876720638;2.324062271843218
6.607358698487557;2.3499643071400556
6.6394415200987025;2.3925806134689385
6.669731608518339;2.4328155934985034
6.698904105630307;2.47164346905258
6.7303885054237185;2.5116871731601123
6.749826176049466;2.53640914137884
6.790048211921099;2.5931665809373428
6.839155955609467;2.6411018863167186
6.84638145514858;2.648154878389107
6.863954506817897;2.666583605780886
6.902492211133506;2.70394287467343
6.917681067370911;2.713298205432011
6.961292920534871;2.7426212889592625
7.008614012984519;2.774613864285371
7.02443567726232;2.785310485178229
7.0692999653801545;2.7528698678954697
7.087284774028028;2.750574154153231
7.123418530944781;2.7261737581030747
7.148296824097557;2.7124466492589363
7.200867552645991;2.582209570921691
7.2083822246070275;2.56359295768641
7.21670161965302;2.5429827486550494
7.252734686464489;2.4881952002191383
7.273732689422378;2.410521965356793
7.311639291314342;2.237996088213322
7.327874081907893;2.1641060176824
7.3732524703574684;1.9575734908967206
7.383339259745979;1.9241685936246355
7.433225365904192;1.5813023838213738
7.442720483660652;1.5160426294026408
7.495672500623081;1.1521044759669756
7.500664059157575;1.1294914453253462
7.544242881249607;0.7987604036528868
7.547142992384259;0.776750704205357
7.591613468821191;0.43925266525931406
7.594130135766449;0.4061299024683649
7.646324714396664;0.007489077843843006
7.648251997144517;0.007230718810205872
7.7016434051127165;0.29537384857951565
7.702247677276675;0.38499660799642466
7.748418858737712;0.69222025788649
7.749009527740995;0.6961505772182399
7.795056917180554;1.0025505133657768
7.795951414844194;0.9791507461233095
7.848000138484025;1.2431216479135796
7.849380943770179;1.2494835103985737
7.901135163076681;1.4879336594160884
7.902534062825398;1.4716326345612742
7.948541269023868;1.5962768846279687
7.949567459526269;1.5990570739977557
7.995667381328873;1.7239525122571422
7.996806378667957;1.7289270689262821
8.04607640277058;1.7818690807747544
8.047589014385672;1.7834944240439654
8.096657240153679;1.8362195979671014
8.098158607507337;1.805005650971566
8.147389471331671;1.8310295507551686
8.147625816356811;1.8309983615310106
8.158815628202062;1.8297805026498963
8.197078323542646;1.8006530646622423
8.198046102387543;1.8000132918153895
8.246743616177815;1.787716598185174
8.248722426403537;1.7861300207931219
8.296527816247341;1.739009047937202
8.299010082305033;1.744298450710033
8.34691622260212;1.686402645822553
8.349296570845652;1.6835259336386827
8.39697161809211;1.6259094106569099
8.40003325361521;1.6132183044996964
8.448060853540781;1.5530936827721007
8.452257900004248;1.5475021546642438
8.499666402736036;1.4790948041457455
8.503787014126745;1.4730976536480966
8.546475835898423;1.4128766799478853
8.551211478278034;1.4061961255695223
8.59236804422451;1.350401782096867
8.600161993442583;1.3361221600187037
8.645369469778254;1.2706290926225847
8.651521346230002;1.2620560353012706
8.699794497113592;1.192440705121271
8.70251549446521;1.188625466486826
8.750906104482413;1.1236505504735987
8.75257934181348;1.1214362661471569
8.801632357254597;1.0561773284401852
8.802884758872981;1.0545442078189353
8.856582177036989;0.9859113587273782
8.859959825610101;0.9816896695189143
8.911741223757266;0.9184857309359131
8.916176517328761;0.9132807116010326
8.972678622154236;0.8461495337392151
8.989438993241215;0.8270240709230094
9.033294679869817;0.7778324590983345
9.061347175127816;0.7478947502513051
9.113753377751758;0.6930623075941185
9.128097133488113;0.6785665940112438
9.164153360327875;0.6421283872570456
9.195601666516495;0.6096564739474957
9.203892718220176;0.602864438667666
9.22823843439216;0.5807994603769941
9.25026828132529;0.5605733193403637
9.259086556621298;0.5524770452093577
9.302737502374715;0.512400044770871
9.330378831128142;0.4887503145023686
9.342686805991026;0.478222301856853
9.376903911150444;0.44962674910838984
9.384550730220473;0.44166464821341833
9.42852653083505;0.4070338277591645
9.431836721633625;0.40442706172837006
9.465610404262657;0.377830380761111
9.479044708129594;0.36725011539374464
9.480164715938805;0.36500520107096435
9.53136430632791;0.32620889632207906
9.537598428814716;0.32148501251751327
9.58360125036818;0.28714318764798463
9.596064011973958;0.2769553742563744
9.642558729716127;0.24397525933406428
9.666937238796477;0.22668284268638672
9.705440330895032;0.19937143046695383
9.729712774060559;0.18178719688455658
9.79269618708722;0.139012251658869
9.801885085214215;0.13277164647149675
9.8343958466772;0.11070387908814894
9.872648759959517;0.08500817777301961
9.879935046580856;0.07960959824936253
9.900549614898155;0.06594320891974803
9.938463508751674;0.040901415234429805
9.960652321180268;0.02615762515098652
10;1.229093574295348E-5
