# Supplementary material for: Daily electric field treatment improves functional outcomes after thoracic contusion spinal cord injury in rats
Source: Nat Commun. 2025 Jun 26;16:5372. doi: 10.1038/s41467-025-60332-0 (PMC12202812; doi:10.1038/s41467-025-60332-0)
Supplement: Supplementary file 6 — Source Data [file 41467_2025_60332_MOESM6_ESM.zip › Fig4b/medium_cord_z_bottom_data.txt]

% Model:              medium_cord.mph
% Version:            COMSOL 6.0.0.405
% Date:               Oct 16 2024, 13:58
% Dimension:          1
% Nodes:              1033
% Expressions:        1
% Description:        Line graph
% Arc length (mm);abs(ec.Ez)
0;7.491699671646757E-5
0.009640067267880678;2.565687469573419E-4
0.010980967389861832;3.026772709837644E-4
0.01630820846386435;4.858611037419358E-4
0.01861584168661808;5.652119519694576E-4
0.028794367134783283;9.152132522434187E-4
0.03380957284999839;0.0010876673597373099
0.0339638365858548;0.001092971910662044
0.035437891389196445;0.0011436591247964145
0.0359810438963549;0.0011623361015367095
0.0396959003656639;0.0012900760773284503
0.04258183345612783;0.0012040006203903886
0.045553446469526554;0.0013176495234858976
0.08224738044161249;0.002721003636004582
0.08520144819550243;0.0028339815231426257
0.11136409637364367;0.003834568158126217
0.13469704202770655;0.004726933235929209
0.1360119775348613;0.0044413790673139
0.15237435206695427;0.005067359042584485
0.16437468187246795;0.005537734414261308
0.17296794030534193;0.005874563251069276
0.17341305252928085;0.005892010257049662
0.18060956753585253;0.006174091122915115
0.18129105266615417;0.006200803207264016
0.18178513782090944;0.006220169798911712
0.20970038053654952;0.007314359948711768
0.21093943201831766;0.007362926888983878
0.2134295656343543;0.007460532333457337
0.2424139461943055;0.008596629340658524
0.24704755369803422;0.00889909520419252
0.24929641892398305;0.008599755766123707
0.25044440093975157;0.008747549252355213
0.25802179837283384;0.009161190779344963
0.28007754524719775;0.010098503186981134
0.29265973088015446;0.010633213653918006
0.3014606085792386;0.011007228277499337
0.3089605366626309;0.01132595589479024
0.3276721249557168;0.012121150180103513
0.33595539231496246;0.012473167698063392
0.35237639764364004;0.013171018110009758
0.37263137978946126;0.014031802656937487
0.3737940317708644;0.014081212370114393
0.3792510537497704;0.014170792964790735
0.400500379621287;0.015348236271350402
0.40413070910842663;0.015549395930648302
0.422490850412569;0.01656674705107264
0.4248512655367227;0.016697539670339268
0.42956392499294177;0.01695867215831015
0.44075861360806823;0.01757897942164277
0.44502325282763566;0.01781528672540844
0.466854630456934;0.0190249820171573
0.4700619254387118;0.01930424279809906
0.4730583556746925;0.019467171666787908
0.47539055048580076;0.019593983183210484
0.48248591131224683;0.019979788632256357
0.49072500074590575;0.02023431639318929
0.5108439538724047;0.020901587897249385
0.5284733815900626;0.021547964676532416
0.5382144203834244;0.023445885210264805
0.548248910086981;0.023866692025638514
0.562298841531576;0.024865334831879693
0.5782350580116492;0.025998051244819465
0.5916598836466814;0.02695226270118667
0.5925436460799204;0.027015078879372822
0.5948792478548354;0.027181089077984666
0.5962624948525646;0.02699545649089588
0.6107357834833059;0.028035490922739728
0.6230473796352852;0.02892018853595201
0.6290187139945459;0.029349281985020893
0.6337722526067536;0.029537203067365292
0.6502194045837068;0.03086127293943075
0.6542432275127581;0.03118520882323328
0.6593790928412231;0.031598669132785195
0.663282791686678;0.031912934486354905
0.6737120487308232;0.032752536689763856
0.6796955358771979;0.033234234376400495
0.6885369558861822;0.033946008540961525
0.693559786564128;0.03428863257353498
0.6951919386372724;0.03440946742441042
0.7006700801214784;0.03495726973123148
0.7016726960166491;0.035037693330635555
0.7323931489436846;0.03732738476453257
0.7455207287053787;0.03860235737418094
0.7464070189541787;0.038688435372682406
0.7491290281227668;0.0389377981408785
0.7656556160346941;0.0404855987625119
0.7688246406665873;0.04078239434554476
0.7907632415456938;0.04299211935025937
0.7922898722285067;0.043145111887454846
0.8008254745631188;0.044000514227164444
0.8035726431323598;0.04427582396273522
0.8094564174387843;0.04471666540555219
0.8146341640571629;0.04520751581293325
0.8237023485546268;0.046067179752299126
0.8238573984862664;0.04608187848668166
0.8514248228001303;0.04869527046043842
0.8611227419447942;0.04969516871057067
0.8711026763882543;0.05087321739580375
0.871476300421604;0.05091732062132337
0.8717036197549977;0.050944153787838786
0.8811651214290492;0.05206100577409245
0.9004048879628825;0.05427008735143346
0.9028519486565185;0.05454328630575844
0.9152106928324739;0.05592306245704748
0.9517135121955103;0.059998372933424804
0.9548009844165317;0.06034306981175419
0.9572282170629811;0.06061405508924622
0.96338996362923;0.0613019753860371
0.963550665893393;0.06173595994735592
0.9641707438603463;0.06182030917246095
0.999455633382868;0.06662011378857358
1.019599959123532;0.06936034704390082
1.0257185674606888;0.07019266152572357
1.0338488424407182;0.07156726984558048
1.0386454405476955;0.07223722287151446
1.0404667877423597;0.07249161505474433
1.06650965314329;0.07581361691422472
1.0808456210373727;0.0776869793158852
1.0837131411251213;0.07806169446298128
1.0849323472361876;0.07822101505468204
1.1044084458519243;0.08136923672991614
1.1056631400448202;0.08156898393234258
1.1248653198204546;0.08462596922308663
1.1310604888221019;0.08528150292009862
1.133135861635536;0.08562981936900904
1.14875369253655;0.08825100981912293
1.1741001650874858;0.09250498927470296
1.1864247670754784;0.0945734665963478
1.1885426118265403;0.09492891124620861
1.201399262275747;0.09712110406558772
1.2079867550012278;0.09829584278114023
1.215345333152933;0.09960808812337163
1.2203595380874104;0.10050226454363731
1.224022078478298;0.10115540044429494
1.2302835959178784;0.1022720084256683
1.2579725833293312;0.10711148745758692
1.262309420948931;0.10786209532118107
1.2647569207302947;0.1083028231703338
1.2671429105758991;0.10876567262817716
1.2730292606007074;0.10990754417565185
1.2773084441700824;0.11073764737088965
1.279683776223746;0.11119842936255964
1.3031242324990167;0.11652862177633949
1.3046563129698234;0.11684276933331716
1.307202821374796;0.11736492166776458
1.3124088918138022;0.11707166683066816
1.3143424501293532;0.11749191663565739
1.3148853696146627;0.11760991763213724
1.3227138962090788;0.11931141106424548
1.3252256605316886;0.11985733122529041
1.335958154291526;0.12218998826151051
1.34750478520563;0.12487148484911614
1.353581325238593;0.12610545335527235
1.362560561343602;0.12792887499043104
1.3765296921089165;0.13076559906838625
1.3831791625780008;0.13211591307876347
1.408029731491496;0.13716234068924038
1.4111569090902025;0.13798846244535024
1.4171953676593683;0.13933850276759524
1.4183421146842934;0.13959488520458443
1.4284974870588432;0.1416611982665792
1.4324226146174246;0.14261369609791608
1.45949217439068;0.14918257738852958
1.4629784064147098;0.1500043907672648
1.4694783132210683;0.1515716477760094
1.5110268956493906;0.16178521380146194
1.5205301183528288;0.16414660458525532
1.5413518438032665;0.1689697458188899
1.5449619185612367;0.16983008557839518
1.5478679423149897;0.17052263848791505
1.573020536153308;0.17761160964238343
1.5864097178570387;0.18041876841022653
1.588707580896053;0.18103281256131654
1.6001328810013393;0.1840859269483719
1.611226570110518;0.1870504269189599
1.6221093973695555;0.1899585795426173
1.624074416012013;0.19048367968279223
1.6298260775105489;0.1920206616710054
1.6440325091806252;0.19581696115731617
1.6505982280127605;0.19757147880183012
1.6594412511279724;0.19947559976714047
1.6596880300465389;0.19954693839460447
1.670956488544077;0.20280441422686124
1.7065848790210452;0.21310383725304405
1.7090821474412323;0.21382574535850551
1.7093849009558804;0.21391326507185937
1.7249595816247265;0.21835333499190313
1.7264436782253867;0.2188086964087148
1.756450292216485;0.22801554605329954
1.784316927813063;0.23656579181295712
1.7861883886862322;0.23714000718016592
1.7871813789034627;0.2374446837302031
1.7951631886588828;0.23971275431922834
1.7976080029862438;0.24043676336931696
1.806418433301188;0.24284094754294827
1.8376685142016296;0.25266787667830837
1.8435360729182775;0.2545360862067767
1.851458518045358;0.2570585641554963
1.8551223125872394;0.25822510312072033
1.893154910333918;0.27325079335660263
1.8974153056654266;0.27245122639396957
1.9031636490811126;0.27436047067626124
1.9390901782080447;0.28629304243812737
1.9584390591180674;0.29271954440131687
1.9599802357542617;0.2932314279941979
1.9623415250559721;0.2940157023097516
1.9691663409042215;0.29509431109940465
1.9707567313571086;0.29564914903701833
1.9823505037676075;0.30053182349488416
1.983537457659619;0.30093320329863005
2.008201487449382;0.30927358071673616
2.0094938436358554;0.30971060331386724
2.031244713244885;0.3170658677721008
2.040123933934717;0.3200684611181117
2.0555593007876523;0.32528807795435055
2.0604156725279745;0.32758060119188315
2.0774023503816057;0.333610607276718
2.08434502706225;0.33607514937198246
2.085922583107479;0.33663515719888437
2.0867856275949808;0.3369415245508165
2.0877482780735668;0.33728325047818686
2.08828177889428;0.3374726349606014
2.0892572328924954;0.33791408628772146
2.16939399824014;0.3677811156554256
2.1815359218568973;0.37230641921200913
2.1824376461761554;0.370847922444014
2.1870870971922525;0.3732643859119662
2.192250675776492;0.3752018058052897
2.194440142163214;0.37602331276302436
2.2138750946887176;0.38331547710935254
2.227277637218038;0.388344228409645
2.2362645022052;0.3917161788354484
2.2388753840383186;0.392695804558322
2.2504833656579573;0.3970512208932888
2.2710739824424735;0.40477700058784194
2.277364722566691;0.4071373413597996
2.292244338778435;0.4127203036378546
2.295309999941395;0.4138705665469615
2.3087160555394233;0.418909885867107
2.3224754761687576;0.42411207237602966
2.361678577203576;0.43880689530635664
2.364156859989058;0.44029321495045437
2.36446095407019;0.44040387242043444
2.3648650160227676;0.4408463163881393
2.369235624557665;0.44290662653429536
2.3711993308573187;0.44363936327405895
2.37767315529964;0.44605500405275933
2.3805241234260994;0.4471188133861901
2.4029623454307014;0.45549140435761615
2.412960099074671;0.4592219629498473
2.4151583830747736;0.46004222993752464
2.420079404796917;0.4618784584066091
2.436689066303738;0.468076182180968
2.4443141765662877;0.47055127926967266
2.4457299959463525;0.4711079022856124
2.4477687741970193;0.47190943877733815
2.452829948918017;0.4738992168357896
2.464395624451767;0.47844621010856336
2.4683757912394997;0.4800109947642692
2.4796791441008144;0.48445485705914315
2.480645317588907;0.48454498714816907
2.4895248134789765;0.4878746438189481
2.5238507913504438;0.500746289080837
2.5238793263464583;0.5007569892086039
2.5259235034547247;0.5017411493162793
2.5293900210779903;0.5031656209549631
2.529411054004205;0.5031742638670167
2.5334310203697967;0.5053813501611089
2.5334408555685943;0.5053850387140066
2.536161345774317;0.5064053202887031
2.566293821028964;0.5177060811722463
2.5791164040982437;0.5225150105400402
2.590231747660201;0.5266836637512711
2.5992641223118422;0.5300711287797633
2.6041958936425895;0.5319207202278786
2.6160345234046165;0.536360631751915
2.6245508242404547;0.5395545505569572
2.624801787826692;0.5396486709189325
2.6250702718633994;0.5397246581716786
2.625640277300377;0.5399415366786613
2.6458681230524976;0.5476379281521417
2.656473448587585;0.5504524889996958
2.6618061957721793;0.5525663140024122
2.6824674999415308;0.5617876463546523
2.695019523813078;0.5663768559359355
2.706730346689362;0.5706585097234034
2.7122168713970503;0.572764267145332
2.7268890746184553;0.5781062432746681
2.7299271169326715;0.579212358646549
2.7343760361415264;0.5808321576540001
2.737903466979029;0.5821164536146674
2.7485738789621923;0.5860014247566636
2.7660205900108963;0.592353566459636
2.7706026222599203;0.594021830354965
2.779007790937414;0.5970820531285621
2.7829943519139007;0.5985039383428088
2.808697343252839;0.6076954159167727
2.8137385012825646;0.609779484554295
2.816689101039069;0.6108614860880976
2.8222912999459844;0.6129158439504749
2.8306167858803857;0.6147821982106692
2.8443360220472136;0.6198128284742523
2.8542207042291623;0.6234373875040973
2.856966259078142;0.6244441397128639
2.8594208185215;0.626204690546416
2.87081347702262;0.630210902169793
2.8925729410656142;0.6378625857309075
2.8962902941446163;0.6423827791518306
2.904012509702645;0.6452406082153743
2.906291421959594;0.6417361444946472
2.9126258173171724;0.6437388858701745
2.918313910724992;0.6455372864075883
2.923556489541985;0.6481552847091194
2.968989908841336;0.6634353566029176
2.9789190133994534;0.6667746921367765
2.9862528890543616;0.6692412057515682
2.9869660546811865;0.6694810561132911
2.9872597292479917;0.6695798241250586
2.9885737907942422;0.6700217665368307
2.9911593486228365;0.6712211083723787
2.9961024026615486;0.6728893674716936
2.997140598158991;0.6732397539072732
3.0380159214309046;0.6870349965749654
3.0455942953398365;0.6897697204401316
3.0895624689025074;0.7032391417413876
3.0903154508064272;0.7034698138315225
3.102734826060269;0.707274424849886
3.1203711888230474;0.7126772328591185
3.120887882900365;0.7128355194024487
3.1474748781717956;0.7208424185561597
3.1481498558962784;0.7210461282598288
3.1484044898358605;0.721212644898948
3.1484549147307717;0.7212280436537739
3.1626976377244387;0.7255774865052196
3.1662760517826687;0.7265360566731687
3.1904784061786415;0.734042040594403
3.1924154044207684;0.7346427704831413
3.1938189874926097;0.7350780699499779
3.205668112805601;0.7387528919373523
3.2146142315115256;0.7416498145191155
3.223059194530652;0.7440383534715345
3.2381270114052545;0.7483000734402054
3.245538924720961;0.7503964288211904
3.248982068971805;0.7513702737205534
3.251227450706608;0.7520053483472111
3.2532278314068614;0.7525711278789942
3.254708402467907;0.7525822826624378
3.2559453265271725;0.7529233685666075
3.2641177915003867;0.7551769528375489
3.2785652257328013;0.7591608806546328
3.288908375744806;0.7620130385110038
3.2993171700068387;0.76450115740085
3.3043749924587047;0.7658736654777922
3.329009990348617;0.7728743768515809
3.334447586513204;0.7743286473752988
3.3346320491423294;0.7743779814111154
3.3529892483335955;0.7792875651448653
3.380151386279011;0.7865520061546984
3.3826403356342665;0.7872176689903583
3.384392374016039;0.7876862469608099
3.403368935116133;0.7927614773774287
3.410141426046212;0.7944259395949234
3.416393229954265;0.7960528792011601
3.4253780896278405;0.7983481000536017
3.43402239105198;0.8003721528041865
3.4386066302081373;0.801370244180303
3.447731255894362;0.8035013850594801
3.462082874952695;0.8068533386747561
3.470370997340016;0.8087891064572488
3.4892895885707667;0.8132077187416398
3.502660271422735;0.816330565616421
3.5045345921974174;0.816768330601084
3.5075731486735915;0.8174780136218498
3.5205619323323702;0.8205116644012875
3.5278099935087983;0.8222045162506202
3.5542412544174566;0.827978137601761
3.557987579051612;0.8288110161944928
3.562707600732819;0.8298603659968329
3.568549452187471;0.8311591197070491
3.5743240802890206;0.8324429283985859
3.5790236059064156;0.8334877215396173
3.5909101688015936;0.8361303285591788
3.593913739284353;0.8367980789014773
3.6006528755782408;0.8382963159470442
3.609455163731044;0.8402532305458905
3.613731444578192;0.8412039283956503
3.6233855942589015;0.8431380726351136
3.6470190030132477;0.8475364518547757
3.647994959042256;0.8477208162721688
3.6489956494824045;0.8479098531802052
3.652070308338253;0.8484906761598374
3.6532162116745455;0.8487071447246883
3.6534791057048306;0.8487568071104263
3.6536219659509177;0.8487837943365264
3.657063668001303;0.8494339541537315
3.6704222200088177;0.8519574711823943
3.6745258366110893;0.8527326709471739
3.6821974288515515;0.8541818844281295
3.684031611067952;0.8545283733330074
3.684040754518576;0.8545109814971568
3.723684473360358;0.8627702657579488
3.7237119636157114;0.8627755189184643
3.7379490849408628;0.8654961151078973
3.743423109283921;0.8660392057973132
3.7628644023603615;0.8694905764348333
3.7665760569465;0.8701494984316581
3.774690716228114;0.8715900763123323
3.7780206145916737;0.8721812259541041
3.7855515747338178;0.8735181809912076
3.8011256358854717;0.8762830103240016
3.8059583231723053;0.8773767448555816
3.825060767039619;0.8805873568217066
3.8257657938831384;0.880705853053712
3.827045638504181;0.880719898600077
3.834251668609554;0.8817861453696025
3.8379252701369735;0.8823297131459924
3.853232256193184;0.88459462519819
3.8729201144620395;0.8868929113267896
3.877614865612834;0.8876053064203191
3.883142027841515;0.8884440139740519
3.8873460479490602;0.8890819441225091
3.8938103137953406;0.8900628504846253
3.900912667592321;0.8911405821545344
3.9182536634313014;0.8948490912498244
3.91875163016041;0.8949159051062594
3.9209672491705843;0.8952131820965832
3.960294642375217;0.9004898695745993
3.9939192039453255;0.905001389117011
3.998328986683187;0.905724201411843
4.01102947683161;0.9075157744678535
4.0160478086639415;0.9082236769182828
4.037334655453468;0.9112264697798054
4.050527086277132;0.9131842020844658
4.062665738778969;0.9149128574703909
4.06465770376726;0.9149163624845005
4.070214502647158;0.9155760018864392
4.0709034717331685;0.9147934619025282
4.096923466944062;0.9183787230535927
4.112615405568306;0.9200066927322581
4.114630235519963;0.9202157224860912
4.115629053732186;0.9208957879680195
4.116540780943906;0.9209880065456151
4.146235945613592;0.9239915867924999
4.164008969879902;0.925916296750728
4.168538466965267;0.9263362930110475
4.177564402397779;0.9271732201699123
4.1966652649699725;0.9290765488985429
4.202092990929342;0.9296520315732479
4.215397282765302;0.9310626387978118
4.232317449477662;0.9328566245054617
4.232583934700907;0.9328848789956083
4.247777652201741;0.934495815371406
4.266398506899046;0.9352077142546745
4.267043668449923;0.9352682254329768
4.282128972382587;0.9366831106101081
4.2933771898584;0.9382989518679103
4.3056178143938855;0.9393646460592642
4.307943703207967;0.939567142769415
4.31120957580425;0.9398514764196846
4.316524046083707;0.9403141652383811
4.319394010594867;0.9405640303085727
4.327465788267651;0.9412667760347464
4.327848537918085;0.9413000990141764
4.331743790844143;0.941713668238866
4.353526740858136;0.9434135597968795
4.357564009738579;0.9437286190189624
4.368121994266086;0.944319620673495
4.369819035397823;0.9444265101124718
4.376347772709628;0.9448377276456323
4.378286265827166;0.9449598251233589
4.39279309689979;0.9458735490188346
4.395683057548998;0.9460555754095381
4.410700303463695;0.9470014481757332
4.41375371383987;0.9471937695731398
4.418057735213313;0.9474547833282756
4.434066426981003;0.9487467578696425
4.437352540905696;0.9489688272936903
4.444751044908803;0.9494688043366253
4.446613681295447;0.949594677814666
4.452718625396078;0.9500072385023692
4.455240131167503;0.9501776371394435
4.456315979542412;0.9502503409575773
4.45886319491043;0.9504224770010055
4.469206436045739;0.9511214538636548
4.4742369155302235;0.951461404244994
4.482774540780461;0.9520109427274939
4.5079641427919555;0.953553740180844
4.512318836404794;0.9535310186673724
4.530593687083956;0.9545692625415931
4.5418397796937695;0.9552081835903046
4.547029361613773;0.9555030178264232
4.5479818969708035;0.9558234019612373
4.553448888178908;0.956079000109928
4.555823551797379;0.9561900227184461
4.574847020027246;0.9570794266109086
4.598534891707452;0.9581869052800229
4.605641349532851;0.9585191533840209
4.620493287621443;0.9593395074892221
4.629449891956558;0.9597697395482747
4.648483128686337;0.9606840044105027
4.656086598370148;0.9604935719924299
4.657514955773264;0.9605595889406331
4.677921422558834;0.9615027511040495
4.6808992099537114;0.9616813505475168
4.684571482340411;0.961827514154157
4.690781579081901;0.9620607576191134
4.6946666556387155;0.9621642300763682
4.713811511731546;0.9626741210075807
4.714639774479406;0.9626961803881642
4.717645713025234;0.9627762384880185
4.739020142523077;0.9633455103440909
4.7424782637922975;0.9634521082451357
4.746291032398522;0.9635476233089406
4.748688630209855;0.96360768641037
4.751506012474376;0.9636782656861271
4.757237056527647;0.9638218361709505
4.782994456719007;0.9644670942431715
4.786349446660803;0.9645511413258134
4.792669555367416;0.9648952210934496
4.793954812172088;0.9649198215670864
4.821097626484977;0.965439348935007
4.823002341663742;0.9654758061591409
4.834167588751032;0.965689514707007
4.834634535835496;0.9656984523132923
4.8417535998890155;0.9658347148455393
4.8417780167380435;0.9658351821965336
4.8729861538044394;0.9664850115464256
4.882269134053041;0.9666662700121161
4.899268770962707;0.966802604478687
4.927271526745101;0.9667961891081092
4.9350673952293365;0.9667996381625166
4.946936427921312;0.9668048892695751
4.974530247773245;0.9670072462411469
4.975077601536854;0.9670102003119927
4.975319460161983;0.9670115056241249
4.984514599219754;0.9670611318331765
4.99126219194007;0.9670975486230948
5.017216644323231;0.9672376249256809
5.01968684405635;0.9673756093292809
5.022852512361905;0.9673754451609966
5.028577085605462;0.9673751482905715
5.049028935165779;0.9670295694556046
5.054334318379979;0.9669857274403952
5.07461538230308;0.9668181311181812
5.076574656495291;0.9668019402935819
5.090123210128011;0.9666899793152552
5.091137674997942;0.9669605656012266
5.092631340860669;0.9669345334237391
5.093414506495183;0.9669208841147707
5.120089385633574;0.9664559841616551
5.137660162288372;0.9661497539740971
5.141474578945503;0.9660832748679162
5.1421350202095155;0.9660717644459673
5.14610996084822;0.9660024876666
5.161822994963849;0.9657286349235694
5.185645141940044;0.9653134534732501
5.190516130926649;0.9652989311656057
5.192152531341035;0.9652774390783918
5.200918883822531;0.9651623039253394
5.207772981864109;0.9650722838594419
5.210293590924399;0.9647688030680115
5.213433041185375;0.9646965966521002
5.239327060865299;0.9641010419534002
5.246202349682193;0.9639429123693883
5.251759664783304;0.9636982702882619
5.261954992475281;0.9633267150983116
5.280312179294045;0.9626577117821142
5.296622175435523;0.9620633156136975
5.302526765687771;0.9618481306565343
5.305976765180575;0.9618296950213292
5.308427600973116;0.9617518369039146
5.327449895501096;0.9611475369156466
5.344238507636026;0.9601897836211917
5.352336853652825;0.9598718074516661
5.3568199619482755;0.9596957811864648
5.358156631937739;0.9602193741450336
5.361335391049732;0.9600851011336466
5.393298187101097;0.9585350485833413
5.407465780295572;0.957826638757763
5.416485138917778;0.9573756516226419
5.428170431027272;0.9567913621366255
5.435443400140672;0.9564148755181296
5.45060807076011;0.9556905251150019
5.45617241466929;0.9554247405915675
5.459202902956699;0.9552799873378319
5.47261073657744;0.9546395534020728
5.483163205069359;0.9541355078479432
5.496602259451845;0.953493582632305
5.503767029154209;0.9532330557613307
5.532680421398975;0.9511945571492895
5.53517064487214;0.9510189873977062
5.535407215749405;0.9510023082961965
5.539036166706122;0.9507464541430206
5.543886298867511;0.9503553506775404
5.549485725137871;0.9499587607363082
5.5672227711422355;0.9487025009530221
5.5943470495603185;0.9467813727042858
5.6058931652474016;0.9459635972535982
5.618855667891767;0.9450359278104727
5.628730747676095;0.9443915852128271
5.644454744014244;0.9436752268152588
5.672579532261142;0.9410792808341064
5.6815212979487475;0.9402539469507394
5.695946319904479;0.9389225030499162
5.710752605040136;0.9373919651704057
5.740207666520658;0.9349992226174457
5.742606935347076;0.9348071314660871
5.748585182840998;0.9343284987957112
5.768045947678182;0.9327704238162546
5.777247702293367;0.9320337095218907
5.779097660975724;0.9316638811499018
5.785875639685621;0.9309433815317654
5.788658508330657;0.9306475623971195
5.804105616001776;0.9290055337546121
5.807163454745771;0.9286804852788677
5.819875461601639;0.9272675152127294
5.820455464326287;0.9272100278665039
5.821159882792174;0.9273293137633374
5.829655618610279;0.9262937755084977
5.833881830404589;0.925825032511483
5.839723288109557;0.9251771372981352
5.874373425511426;0.9213339770298745
5.8817268942039655;0.9205183797239727
5.893303577375875;0.9192343718630447
5.914096972675128;0.9169281082620646
5.918900351222938;0.9163953498094131
5.928338796645609;0.9153485009030504
5.948059900586373;0.9131611686499923
5.956951536141473;0.9119927437484732
5.978060393124206;0.9092694793092724
5.984305146143118;0.9084638405275127
5.985549382763789;0.9082444779160141
5.988979866632017;0.9077493774747438
6.00501927190296;0.9054345096803118
6.0214306822513315;0.9030659527022866
6.03566950927505;0.9010109511887165
6.044460231677691;0.8997422407947369
6.055652088766234;0.8981269895371042
6.061720042019766;0.8972512395122152
6.070157740249145;0.8962154002641398
6.085248519198783;0.8940081699919347
6.08632522219559;0.8938506876342132
6.090653613621038;0.8932176019190976
6.11129011428077;0.890168319814741
6.113829316862908;0.8897805273314461
6.117262340125721;0.8892562286302663
6.130004886790404;0.8873101594791706
6.141900140570335;0.8854934907210463
6.155973045203641;0.8833112175090321
6.16605145240297;0.8815647493695664
6.182667662416183;0.8786853577342981
6.198290193882009;0.8759781587769169
6.218523087798173;0.8724720388221812
6.238914474203433;0.8689490635336199
6.244545990376743;0.8679260873259267
6.256744766736584;0.8650600502236443
6.267525776137306;0.8632768066546816
6.303446874913522;0.856939911969306
6.31128111350862;0.8554677978916931
6.312908000632948;0.8558951433676463
6.326729587248154;0.8530676410743203
6.336114145244039;0.8511478282486539
6.336678270264626;0.8510324243638172
6.3692730833452025;0.8443644555335047
6.388596420586268;0.8404114520264097
6.393492351025422;0.8394098843388094
6.403755098111236;0.8373104190799755
6.425638166057453;0.8328337676993777
6.448543094776063;0.828148072758286
6.449264399816812;0.8280157725335187
6.4502761844809555;0.8278099528481278
6.450432488706114;0.8271983886920893
6.454062021738701;0.8263763912858835
6.4801767084216255;0.8204620754428902
6.504701258183015;0.8138598829022712
6.506087264815474;0.8143918824096232
6.520154885107888;0.8108409699820811
6.526091248997647;0.809342528321622
6.534501473497449;0.807219641147114
6.543832079653814;0.8051729739450373
6.571080093670735;0.7986732685752012
6.571247784656117;0.7986332677884596
6.573161778087087;0.7981767063167267
6.5855261347161465;0.7952273289739402
6.603139707210493;0.7910258105935268
6.603220495270648;0.791006539516026
6.607081403639531;0.7900855635196828
6.619897275545772;0.7870466989941471
6.6367662660507225;0.7824579001840029
6.6441079107569525;0.7804607842046787
6.6651015181737066;0.7747499836262142
6.670954543622589;0.7731578103300132
6.671750411269295;0.77294131388292
6.703945602799566;0.7641833946380268
6.710201226660072;0.7624817042304133
6.722011811699407;0.7592689216659689
6.725809890821059;0.758235746565801
6.729573276790046;0.7570820452175511
6.731227688530091;0.755403399930529
6.784023002289136;0.7404020511893012
6.7872715710416935;0.7418554988174577
6.795542212967339;0.7393057831707353
6.799019132303173;0.7382339007567609
6.810696875466148;0.7346338265752337
6.813749584024629;0.7336927220217149
6.824455512901569;0.7303922437014769
6.833716067204049;0.7275373528218712
6.836777653713026;0.7265935113285487
6.846044959546791;0.7229201628147308
6.856800335474762;0.7197054949940807
6.858051277139527;0.719331601794778
6.874107403706984;0.714532595814191
6.879275820878266;0.7129878107248118
6.914517454682177;0.7008186451545981
6.927522277247783;0.6967143356421275
6.927831448504423;0.6966167614904251
6.956712128028457;0.6881224719397094
6.972930783620075;0.6829435159004612
6.974112130757887;0.6825662870445552
6.986035143429606;0.6786912934081286
6.994880059262764;0.6757883198504473
7.004080788552939;0.6727685654125835
7.017327504803465;0.6684208850358182
7.019071477097814;0.6678484990967419
7.020796707371256;0.6672822644417096
7.027593546745493;0.6654948621709025
7.0414375270457334;0.6606866366770827
7.049286801714122;0.6579604638749252
7.057674352803806;0.6550473394623033
7.081671785861334;0.6467126649748867
7.095545971624263;0.6418939486632054
7.099780996432531;0.6404230599586471
7.126521748915771;0.6311355887960688
7.131009245837367;0.6295770126761329
7.133382055463716;0.6287528997048906
7.13511866905166;0.6289309640798706
7.137393189937683;0.6281709594477434
7.139578615500903;0.6274407249790386
7.14778753662118;0.6246978097067313
7.149880481855609;0.6234505626217626
7.17537911917244;0.6148976384126996
7.203256350327278;0.6027418932774395
7.2116814085665375;0.5996383665168779
7.221991755085032;0.5958403587854519
7.2269770681245;0.5940039260880852
7.2350443183178275;0.5913301406192488
7.25054551125624;0.5857711585100134
7.27229251345833;0.5779723267263961
7.281477404134788;0.5746784742372029
7.324821668793687;0.5591345097992644
7.326612981074346;0.5584921158261693
7.327286653194846;0.558250525951081
7.327372582108275;0.5575873965925098
7.334787671777461;0.5547009502291473
7.335464254933198;0.554454875725547
7.344291666105988;0.5512443304958516
7.350681966909171;0.5483435528943943
7.3665712765393065;0.5425790215317434
7.3724745317139915;0.5404373614855054
7.380521388343164;0.5380692306642345
7.386906652027732;0.5357150987863051
7.400485070194134;0.5303572802362169
7.406530798262199;0.528028088819454
7.4316473144602515;0.5183516407080262
7.464958342457644;0.5055181557050812
7.481726650866185;0.4990579577639229
7.488106780752782;0.4965999339160221
7.489866735160304;0.4959218897410942
7.4922506774165605;0.49500344653976347
7.498222277031976;0.49270281402506044
7.513168370214541;0.48694464700830586
7.555406261454377;0.4705554660213309
7.576667504426018;0.46256941383633254
7.584976193011377;0.4594485417067773
7.594741225979843;0.4557806440689287
7.599624019240489;0.4539465912884477
7.610396431064905;0.44990030654857316
7.622225785510452;0.4454570177887314
7.62571044504388;0.4441481256925339
7.6324880175052705;0.4416023644952456
7.651281862891426;0.4345431050620352
7.665386600675433;0.42924514707583583
7.686179818565037;0.42143489236120146
7.68870018514467;0.4204882036348536
7.71288027661595;0.41121507462443674
7.728808809151851;0.4053158257233207
7.732093119429269;0.4032250238962547
7.740139465248933;0.4007595672796782
7.757004538161848;0.39449344513891305
7.760028281811596;0.39317578908815953
7.781953386807955;0.3849588340641388
7.798116849776726;0.37890119154572943
7.804892038741081;0.37636202819809306
7.815648250766172;0.3723308816903419
7.835775837259302;0.3647875895152737
7.8548298535687024;0.3576466433229015
7.8690932792560195;0.35230108500601176
7.886858780079615;0.34564304066500995
7.8895982877106485;0.3450940658512138
7.8914228181274675;0.3444656261809058
7.905239222526235;0.33970671586349965
7.922681201467117;0.333699015803127
7.934878700251891;0.32923867611740576
7.936294493129421;0.328743334404777
7.952354034591663;0.3231246023872245
7.979413416053493;0.3140238658881813
7.980104145207072;0.3137798788877113
7.984393215141959;0.31226484611021377
7.989820091668116;0.31034790468904117
8.00714729717425;0.30384657309934937
8.015155806989;0.3010457904247126
8.035521226230026;0.29392347744868985
8.06008212799229;0.286352426258361
8.062705688784424;0.28512371118399926
8.063347790968711;0.28491458804396075
8.067865236822506;0.283443323056936
8.067955155780652;0.2834140377883614
8.068167230948372;0.28334496805764076
8.068388803665474;0.28327280511617303
8.075140930219789;0.2810737378314707
8.115834561313662;0.2678204268762272
8.121989654454936;0.2662943616152127
8.129031602620781;0.2638402262626247
8.137327801948238;0.2599999306362033
8.151886339530792;0.25567380219959546
8.166661455151536;0.25128331672128823
8.183902086823727;0.24616019315757143
8.186729392738473;0.24532004774819072
8.188239149130924;0.24487141751840014
8.201718208824081;0.24085618549465693
8.225582028352928;0.2335639409455581
8.229316623576041;0.2324227329496722
8.23464801265766;0.2307935807964583
8.247411614871286;0.22689331208388808
8.259425881510442;0.2230943973482553
8.276837949547641;0.21767995125772188
8.276849905923713;0.21848261844232297
8.276859661027698;0.21847971748272244
8.29606519321505;0.21285090043873822
8.311479007884175;0.20848659329440977
8.312237353583697;0.20806751578882654
8.321567237182691;0.20554038098173066
8.328616308231071;0.20391970051224462
8.328802947451166;0.20304195877918052
8.337651840401602;0.20066376208883852
8.355477587993397;0.1958729781835974
8.355941799193127;0.19574821844870804
8.359864256860446;0.19469403281274733
8.392769606342721;0.1858505092588097
8.405878306857353;0.1823274619857156
8.425677106986242;0.17700640756650493
8.438088405234854;0.1736707916218121
8.44788737228384;0.17160379963877848
8.482813277979403;0.1627375009920371
8.488303546553338;0.16134374011869568
8.495691479855052;0.15946823763044904
8.50406048241237;0.15831529394954202
8.507096028754262;0.15760627774477598
8.525881882969944;0.15321844321383082
8.526938795686904;0.15297157884113233
8.527337448901266;0.15201826775743044
8.527812668200227;0.15191000910714791
8.53920250027093;0.14931531682845067
8.551133682138685;0.146597300857934
8.554197851513678;0.14589925925649538
8.557153194626592;0.14522600912354733
8.560481085108329;0.14446788980400527
8.56352795958451;0.14377378811506958
8.564441746054673;0.14356562045433208
8.565424038617689;0.14334184657317195
8.572547213741736;0.14171913191140106
8.587415714502358;0.13833197186539792
8.599754149547413;0.13558533048910704
8.617030422479877;0.13195530639604414
8.61989696852647;0.13136474082023852
8.629485020603052;0.12938941113628522
8.638086843338332;0.12761726433847542
8.639439669659119;0.12733855517345205
8.642018107458448;0.1268073456344574
8.668089926847069;0.12143603159265126
8.687388517962578;0.11746013747111306
8.696713199956926;0.11553906726950913
8.696896961482029;0.11550120873542369
8.701379427364515;0.11457773149061268
8.701532969791925;0.11454609869264232
8.707191201734545;0.1132302959167788
8.722013137248988;0.11225780280626907
8.757827993008473;0.10335833608240463
8.779132671985245;0.0999517580109881
8.788368904645289;0.0984137958584057
8.794985844059237;0.09731198273193797
8.802997701233021;0.09597789625330222
8.803434354372982;0.09643353018677558
8.804467055312102;0.0962537105317498
8.840625556928739;0.08995759028845285
8.842220981562065;0.08967978604098903
8.850662357063557;0.08810292724058932
8.860952146116794;0.08633171581635679
8.888565198196712;0.08174767261525773
8.89627976610318;0.0807075274289275
8.913949741803247;0.07827894599034835
8.914152503965006;0.07825393862351859
8.915530768388098;0.07808395244914834
8.91739287419112;0.07785429242422737
8.928282663175766;0.07651121664131821
8.935910337640449;0.07557046885746388
8.94032768244933;0.07502566226421337
8.954570637156126;0.07326902881872499
8.957303211026419;0.07293201092096879
8.958436931191656;0.07266951824756518
8.969682269292479;0.07104990354200424
8.971008946660232;0.0708588282577125
8.975140564825471;0.06963077858739553
8.986660648620415;0.0681502203045854
9.017034864136123;0.06424653373717604
9.029039646660458;0.06270368209505506
9.04505240241621;0.06064572673749069
9.048291103740935;0.0604564407162016
9.057708759982292;0.05935212727437289
9.079635591208241;0.05657193214986833
9.082814306345684;0.05619229499002287
9.087838161536236;0.055592290889784124
9.113962812847431;0.05247219739385134
9.114807733943062;0.05237128761397569
9.1166015167396;0.052157054322588436
9.122335149220119;0.051472280803596004
9.12740680729945;0.05086656755604868
9.128970712136713;0.05067978882155
9.130488198712406;0.05041378064359492
9.139442956868063;0.049582928206049814
9.141534027869543;0.04938891163864412
9.14422123923391;0.049139583172838286
9.181591218183522;0.04567227143057906
9.182287892881067;0.04560763162002246
9.184957622815734;0.045359925139848656
9.185672844236372;0.04529356450219879
9.194228846449263;0.04449970997577424
9.19896081179839;0.04384923318199441
9.200633095146827;0.0436795194377666
9.225484384838094;0.041157455562427
9.235198008151672;0.040720904472604014
9.243136335139814;0.039938437410445005
9.249293039511393;0.03933158178581664
9.261747145871214;0.03810400221773591
9.264162984857819;0.0378658771773388
9.267034917974215;0.03758279573310119
9.269465366861656;0.03734323062029432
9.279918608300772;0.03637696463731288
9.282330240146816;0.03574582582897534
9.316126180077983;0.03333850988037668
9.31711239045735;0.033268261206139016
9.319031899859375;0.033131532782418205
9.321451536387457;0.0329591798424822
9.32255911262706;0.03288028616614724
9.359397465205737;0.030256256360772227
9.360572832628097;0.030172533856101857
9.375106687324063;0.029118912969435584
9.377392365889175;0.028954968369523826
9.380157929584549;0.02867081045285147
9.380460359127948;0.028644352159318487
9.380795593951692;0.028615023869249967
9.396760904686797;0.0279689342075784
9.397172831051922;0.02793699439013153
9.40398015301197;0.026915430501255777
9.431989896715523;0.024897248190420385
9.44149473284344;0.02432355696726063
9.441512761970245;0.02432246876837496
9.442081731590193;0.02444722306147895
9.442426839358562;0.02442414501983592
9.448700465859671;0.02400461516111818
9.449288417004341;0.023965297700840438
9.478061445738517;0.022041188148346436
9.500230001404617;0.020558732821225334
9.502735496666826;0.0203911853791352
9.513485909372015;0.019672283939550672
9.514041159886837;0.01986874285634599
9.534181443815735;0.01893628442633144
9.539806247776939;0.018675866257055418
9.550584774734153;0.01809129961745981
9.570749973329342;0.017123625965474787
9.596073578175888;0.015908414269508064
9.600074365972548;0.015716427222164597
9.606519711973093;0.015205704606152892
9.613067470677665;0.014847631832772379
9.615114850837768;0.014735668163204707
9.63278671802653;0.013769258925997008
9.64046058582921;0.013349603399518628
9.64338591521769;0.013189627924688807
9.649639144617172;0.012847661872637417
9.664999450742668;0.012743180168854451
9.667940811822058;0.012338392877889959
9.668857779039612;0.012297933809259476
9.682113625479582;0.011713050085350396
9.68425783517372;0.011618441766162668
9.68763955196295;0.011469231293679272
9.701068599979198;0.010876705448671586
9.707701015705586;0.010584065365137008
9.707970235357;0.010572186667467065
9.711822230116617;0.0104022262617125
9.71882410249324;0.010093284753551757
9.738571041200816;0.009221996518435915
9.741419210310193;0.009096327609801946
9.746544252371557;0.008888640782785728
9.750288223567464;0.00873335237618278
9.7575196794232;0.008433413835547299
9.769159363341927;0.00795063555712261
9.773237584300594;0.007980206117908395
9.792435950368564;0.007170176675728612
9.806044547751432;0.006595994242289294
9.806373327984133;0.0065821221415376385
9.810752719448752;0.00639734412386872
9.823442743577973;0.005713410089079218
9.825036998774435;0.005667733773137229
9.842174195185354;0.005176743372523163
9.847024134312978;0.005037789864690723
9.848382715530494;0.004998865741963954
9.86517789164003;0.004517674417037654
9.889997066303483;0.0038065909808171483
9.890477657566578;0.0037928217684530807
9.891391953306815;0.003766626676713347
9.909521914002331;0.0032471930160049567
9.910170841205499;0.003286152923866581
9.94361127777172;0.002041765195038181
9.95203312299924;0.0017283709355098154
9.952593926544843;0.0017075022769788006
9.956759203218297;0.0015525037269981112
9.958974391176893;0.0014700720066755935
9.960246994543388;0.001422715806342012
9.960653235202855;0.0013040251450434637
9.961000398912063;0.001290792206794622
9.962299996438365;0.0012412550766075503
9.967890655273763;0.001028154336836229
10;1.957667281112796E-4
