# Supplementary material for: Daily electric field treatment improves functional outcomes after thoracic contusion spinal cord injury in rats
Source: Nat Commun. 2025 Jun 26;16:5372. doi: 10.1038/s41467-025-60332-0 (PMC12202812; doi:10.1038/s41467-025-60332-0)
Supplement: Supplementary file 6 — Source Data [file 41467_2025_60332_MOESM6_ESM.zip › Fig4b/medium_cord_z_middle_data.txt]

% Model:              medium_cord.mph
% Version:            COMSOL 6.0.0.405
% Date:               Oct 16 2024, 13:58
% Dimension:          1
% Nodes:              266
% Expressions:        1
% Description:        Line graph
% Arc length (mm);abs(ec.Ez)
0;0.007391893081944545
0.02239535299446655;0.0024460795675160796
0.026238084201405908;0.008757781587665825
0.09711177258900297;0.03157609387828586
0.20045965625864642;0.056338735090761816
0.20191148419759092;0.05679765251559843
0.20211428532092787;0.06857996386982279
0.2024806159046059;0.0674647399115571
0.22634290230576898;0.06940752335486877
0.25334678778655667;0.07255220171857957
0.2560169076990171;0.09489077174754357
0.2567870560858003;0.09483934900191571
0.2783646235394049;0.08320732011109877
0.3977656327170579;0.11575682484964034
0.5047873650537222;0.1448582468952928
0.5509666387338736;0.16474871264325586
0.6143634215657546;0.16825950677025503
0.7286753084654536;0.20825004198896124
0.8115533602181433;0.22491001185898085
0.8213475244485164;0.22823849802092155
0.920140371138517;0.2689639117846667
0.9217068070657726;0.25715860065031393
0.9222481193636661;0.2623011402013744
1.0411607942253023;0.27040586823078355
1.04516647110046;0.2720017517582268
1.180345817207336;0.3192062496875394
1.1859031323688325;0.36641878544853057
1.207575059020329;0.3137727449906764
1.2923632184119276;0.3262978807855461
1.30082872621617;0.31218834081816027
1.3246679062710074;0.3368729898133225
1.3735551151219942;0.3267263529070585
1.3874202257391182;0.33528692491621825
1.4435049951454868;0.32365983391454023
1.4529648490031344;0.33667451172004803
1.5053098206062812;0.32616022835548186
1.5432043794633232;0.3208063055033934
1.5443572741509668;0.3206434190786176
1.5462387810558316;0.2754543368604904
1.5491942976797706;0.3288196038710832
1.6231903334402187;0.2803719053654028
1.6545322527529698;0.27566576712825963
1.6749827679148743;0.29432581215489506
1.703004040388679;0.2742636404639285
1.7296688478311328;0.25740414953872914
1.847251871614584;0.17667177371454557
1.9381223269854986;0.11168290745876774
1.9796053449068984;0.057837323464340784
2.033750989314946;0.014587339040456726
2.087782157078154;0.02630745692180425
2.150640318545132;0.1192518131611422
2.2079425462120956;0.19135645654527877
2.23020539068631;0.1811892954519898
2.2378604265092696;0.27928726353864786
2.2443092202430432;0.28624137080904255
2.248815171624207;0.24628046025894434
2.379259492585582;0.44698944089397763
2.3795977412415708;0.4474228494796133
2.3934806017337644;0.46055619448709706
2.5023947596146057;0.5587900262007715
2.550048279810417;0.6327930147788621
2.5602178254167383;0.7006515553414161
2.576594296376107;0.716444356515126
2.653351859797517;0.8115056186731557
2.6699330542728195;0.832040784260069
2.686976371517438;0.8745042607294149
2.8616011961403136;1.0441849958825173
3.0251999417725517;1.2572422770907323
3.0254850527431825;1.2576705926615386
3.025749834531938;1.1627937976502452
3.0569952357047536;1.207211856188664
3.057646368189918;1.249008378522916
3.0578442780900983;1.2490032732404472
3.1980558794440785;1.1829878871591006
3.198474871216434;1.183317497024973
3.1998587924193305;1.2686285131345376
3.203688388575338;1.2695512564371083
3.2240365537625038;1.2744541580432756
3.3184694016990965;1.2987527692538947
3.326202401028904;1.3043523008054605
3.355117045659765;1.3109134672934397
3.358447021188425;1.2305588140511645
3.5041229206014957;1.3226674872793942
3.5051158145282253;1.3227455730542097
3.5526683836354276;1.3212222954590445
3.5550980973414763;1.3171240390933576
3.555766305134439;1.3244424011786087
3.6522573137604732;1.320195338912244
3.7428078527412416;1.3160586650958912
3.7446462542845103;1.31576851279047
3.7471695033308903;1.327340875362161
3.794218723982409;1.312802541523336
3.812588109494457;1.3104616236298057
3.984592134762297;1.2890338104247974
3.987796395825777;1.2886346319321262
3.9885566103250127;1.2915000518967048
3.989105495946164;1.2797694698411561
4.052034370404386;1.282820349181307
4.062666045223276;1.2590077990288933
4.062716434404201;1.2590093270703449
4.062731321481504;1.2865569740396658
4.062928356402605;1.277050622517116
4.1625212981729796;1.2687264638314506
4.266496408254152;1.25759797381534
4.2988855120367155;1.2541313574511648
4.299577851229724;1.2579055563535917
4.325047587818335;1.2518389469954059
4.334544816582785;1.2436268086688238
4.3702060524872754;1.2437482808948097
4.401213450509279;1.2379082973617628
4.408567773533035;1.2413602408327904
4.434193839481953;1.2384682129225197
4.502960629638154;1.2303159893810545
4.5071829675564175;1.2287227331280235
4.50820219238977;1.2287224485931034
4.513441843003456;1.2275485418725403
4.547113610026164;1.2253344796055075
4.562456233775779;1.2254165305819242
4.662563532815324;1.2161550504241438
4.769125247634064;1.215179215664242
4.77864952503467;1.21281745767071
4.779272827667253;1.2157066922056892
4.781286086847135;1.2157438819675441
4.802778972009689;1.2129289500934703
4.8398481684564185;1.2089043834686208
4.892579306044695;1.2113442791095608
4.908659059780164;1.2115087398158835
4.909933896535804;1.2101189278597815
4.914592343147593;1.2098847000934114
4.962530547985601;1.2089067022814142
5.0073325580646895;1.2072970501345281
5.052491901061266;1.2089979861698623
5.0956290341047925;1.209798150110629
5.099616620221391;1.2099807610016171
5.100707868393015;1.210030734543139
5.105255000678514;1.2112926210910189
5.128581748434808;1.211722367658382
5.166901682415198;1.209847275224309
5.220732100533637;1.2115913694679996
5.334219049174379;1.2162379756069157
5.45533015073816;1.227316548185275
5.466000479731554;1.228448465341577
5.466363378619111;1.236584145140057
5.46726690385761;1.2366842877443673
5.507820373293185;1.2288880815282894
5.509230988917332;1.229115912089874
5.523115338384683;1.2324080432912439
5.556954647174503;1.242338124412214
5.559994862038876;1.2424985415668175
5.5609919108077435;1.2345275917861915
5.628252551986105;1.2415650481304183
5.689860953567622;1.2472367745617987
5.699291429544486;1.2487851777799648
5.780281807581096;1.2635040424295094
5.814854382361286;1.2674591421564827
5.823375154051859;1.265363800372029
5.881286305190908;1.2727061888146416
5.94250088276687;1.280467409202629
5.977345629826878;1.3064221580770692
5.994112236420872;1.2970407788993537
6.026202811416986;1.2745446892673655
6.053314978880817;1.2742283373818921
6.065544543650491;1.3062336173518396
6.160268373428584;1.3152507581728088
6.166453507834703;1.315839545894562
6.176018417451647;1.291173266170233
6.246855064444167;1.3071267345888393
6.250289562517625;1.3481503194544615
6.259989677293298;1.3499342033377104
6.315613061016413;1.30445989540109
6.315826254938749;1.3204299411196558
6.373250048401702;1.3264036434657402
6.4838033560140484;1.3117938587578664
6.592940387619496;1.3127970679357048
6.652274477149146;1.2803982088864678
6.6527221402115195;1.3068630292771815
6.77051849242472;1.2686609414698191
6.8660995493228825;1.24024595214102
6.8677535151861075;1.2346015853234746
6.930768658377415;1.1863742550406755
6.933494510611874;1.2008337694553397
7.0175323546788215;1.1382197434275234
7.125339604257775;1.0597899697490476
7.14024901617251;1.0360952166954718
7.2722190504011595;0.8992147020923369
7.298146500984418;0.8782470577549049
7.3018708085536685;0.8742578470926077
7.30702309317659;0.8507807339517441
7.323901212972625;0.8291080576253975
7.324033078793275;0.8760318152422428
7.324064168210032;0.8216529626642846
7.325015380790516;0.8248051034442199
7.484361581768088;0.6062021965637001
7.485220278588892;0.6050241727387657
7.485384098976238;0.622871027781303
7.579018307069056;0.5004383043181875
7.641542184428996;0.42374105866429446
7.644346547076907;0.44115338154293227
7.649173485215246;0.4295899393778484
7.708285286836195;0.3043230748113217
7.7085977040517095;0.305597622041061
7.708618388218577;0.3542401050366095
7.708624982646662;0.2550620441867295
7.708659077988172;0.284160944725266
7.82079470005703;0.20345771186095174
7.821483028480323;0.17236290680392408
7.828996109187452;0.18454042514402147
7.901621336704695;0.018737757643364716
7.925459163668189;0.014195830123952646
7.94931544831293;0.05303636831186509
7.959393909021314;0.003107459172980498
7.972185126006016;0.04979112669104779
8.023771373714624;0.053996133967203264
8.028644979662987;0.05714501364822411
8.044617612398945;0.08202207124037564
8.11048372393483;0.1349747729263111
8.111651609587952;0.12669079429862506
8.188233820533533;0.22645636413244574
8.199115618145235;0.23412693242761407
8.20215916824252;0.2362723278589982
8.215036368407096;0.19230799530967602
8.250603188427874;0.21184392752838122
8.288717815667589;0.2712434146202156
8.35716985544542;0.29206091454860683
8.357742483661761;0.258566377906547
8.357863797256085;0.2529078805285394
8.35790349982418;0.30183654454617503
8.359722829523012;0.2912327966092185
8.460377699985953;0.2577929231542768
8.479870632835652;0.33262980228982997
8.541694315119644;0.33665783206615885
8.550546924495364;0.29832953228981296
8.562352907939664;0.32748933533396496
8.651509582041369;0.32725474266830723
8.656211518839903;0.2858433979652375
8.65685587468982;0.2859067638214299
8.769002538074481;0.3304050931398166
8.818331127788802;0.32375795164908805
8.844350375685421;0.2892535070656379
8.844682566990194;0.28911394607693097
8.847762667249313;0.28781992714457516
8.894544892349533;0.3036550755260805
8.996876883210172;0.29342829002354165
9.006344983572545;0.2913553786659264
9.007393375518122;0.29112584755746695
9.01158428291984;0.26802162660536055
9.115196974881725;0.2492333501474027
9.121608773777092;0.25351108294915603
9.276881431696868;0.2012094933359947
9.405785468266602;0.17535883967229182
9.426366120966868;0.14958812345075062
9.431050415306085;0.1662569365305444
9.435180494945037;0.17035323970856076
9.474456719916759;0.15091548499971807
9.489100951579477;0.15294378198419167
9.60456141642361;0.11804974457868106
9.652889589828128;0.1059298723953006
9.66343944653173;0.10055552091806597
9.686115602172036;0.08980988332801693
9.704299250903995;0.08501181891687004
9.758538702177573;0.06274258141816347
9.776227358543995;0.07458147654327263
9.835988751024534;0.05280293353042878
9.910210135404794;0.02451927733334358
9.981540438033745;0.004184870167041055
10;0.0011310531436521387
