# Supplementary material for: Daily electric field treatment improves functional outcomes after thoracic contusion spinal cord injury in rats
Source: Nat Commun. 2025 Jun 26;16:5372. doi: 10.1038/s41467-025-60332-0 (PMC12202812; doi:10.1038/s41467-025-60332-0)
Supplement: Supplementary file 6 — Source Data [file 41467_2025_60332_MOESM6_ESM.zip › Fig4b/medium_cord_z_top_data.txt]

% Model:              medium_cord.mph
% Version:            COMSOL 6.0.0.405
% Date:               Oct 16 2024, 13:58
% Dimension:          1
% Nodes:              518
% Expressions:        1
% Description:        Line graph
% Arc length (mm);abs(ec.Ez)
0;1.2675611765189387E-4
0.03414550622648836;0.026637688810509985
0.03679121702547103;0.02869184669733471
0.03944829591729554;0.030754830891908114
0.07358243405094206;0.057256937276974895
0.1075705320904936;0.08364565658621359
0.11010810069949613;0.08586906932359284
0.11301200930043043;0.08814614306567137
0.14889056877111267;0.11656027675824276
0.1810717450972259;0.14204625668607918
0.187716283434521;0.14730841891960367
0.1951242309089713;0.15317516532831732
0.22654199809792938;0.1780565610811209
0.2576234067428792;0.2035917213448286
0.2626740621031591;0.20776171254476594
0.2755146857334991;0.21836336395859846
0.29880612610838864;0.2375935617191507
0.3079674442471837;0.24515745457936616
0.34344414631844006;0.274802595932897
0.3570595320865947;0.28668075571437157
0.3805155675814893;0.30714396859704607
0.39947893500878795;0.3236877457719629
0.4175869888445386;0.33948534126110275
0.4418983379309813;0.3613361380084541
0.456148729976674;0.37422723850509954
0.4793578615168781;0.39525871502587506
0.48792822021329774;0.4032596891648268
0.5141221064842861;0.427713345548554
0.5197077104499215;0.4329278615871459
0.5488863514516941;0.46016797607123294
0.5526393578952425;0.464817534516655
0.5838413254136847;0.49556535517030653
0.6123841477434139;0.5240431904324367
0.6182984861103249;0.5299440628743142
0.6263574190495013;0.5379846470175949
0.6527556468069649;0.5654421924071045
0.6680237863891589;0.5822327200906905
0.6952251487282105;0.6121463336599291
0.7151088067324696;0.6340125936828613
0.7421586456794804;0.6647301271446793
0.766924491684527;0.692895125232738
0.7930220622226845;0.7237567065025701
0.8163468995852713;0.7530242225510548
0.8405387603747606;0.7833796613861352
0.8633407189954747;0.8119910801709693
0.8884536267589977;0.8449565790464817
0.9077776106938024;0.8708644930681473
0.9367358454085627;0.909689171133433
0.9547345296662988;0.9355769672041205
0.9893328013090982;0.9872010932015769
1.0064060399221644;1.012676094682746
1.0347238401608445;1.0559443880354422
1.0561170198364096;1.0890028886415664
1.076651605723809;1.1251585304330476
1.1068412153188363;1.1744434389720908
1.10905863199764;1.1782450434501328
1.110825219069461;1.1812737323687728
1.141465658271471;1.2338046039874868
1.1690505023261857;1.2810968732693055
1.17501759729955;1.2925435534266398
1.2023649737988444;1.3433722653199958
1.2083489701315353;1.354928423462141
1.233578718066578;1.403651541060185
1.2416803429635204;1.4192972155077541
1.2647924623343119;1.4651299501577277
1.2768323719055499;1.4900219534932546
1.3008962879094386;1.5416645802667839
1.3094848020000942;1.5600960536668254
1.3359076727272956;1.616801140695543
1.3421372320946392;1.6301701538405382
1.3709190575451524;1.691937701124516
1.3764206978135007;1.7037214774998546
1.4025237457883037;1.765366984280707
1.431734620576143;1.8343520001892344
1.4329690107025872;1.8372671618586338
1.4344802034109483;1.8408360263238492
1.4634142756168702;1.909167339436479
1.4871273102063682;1.9732129930808568
1.5126743029663832;2.036611975108187
1.5426255798876882;2.1109408984796687
1.5615637236426068;2.1622465927690087
1.598997165003108;2.2592295581175854
1.6098782680138197;2.292479090356693
1.6216342643968915;2.3210184106322984
1.6416091600059985;2.3695102546825098
1.6633352768755372;2.4222534325027283
1.6733400519981787;2.446541419008284
1.6825383979275224;2.4688716862122675
1.7151004064823405;2.5851798330503435
1.7345165617923963;2.6239754179090564
1.765922335631046;2.6867275613970705
1.7751194099772656;2.7051043137742283
1.811661581895272;2.7781195378967283
1.8157222581621344;2.7862332096397147
1.8164980679479783;2.7628647422096506
1.823212203317972;2.778242824234411
1.8550772212425073;2.8512265864555815
1.866192070693455;2.907159119647403
1.8983683234375859;2.9099515693941385
1.9144483622842334;2.90024841999454
1.9450162195702438;2.9231865711791016
1.9842771384439295;2.952648004617245
1.9936477712559872;3.0113101557979505
2.0013721974956153;2.9860780939430285
2.039090354568516;2.8628706423094172
2.058933649498624;2.798051945159763
2.0877375653624974;2.7204733821046645
2.124597845996654;2.616823292294171
2.1388688439674914;2.576693640649836
2.1518599570468866;2.3888310874999092
2.169836650374238;2.2460718431118067
2.1891615428060995;2.0926060754527356
2.200804456780986;2.000145600588768
2.2116351040770192;1.9571501372575142
2.239760317478898;1.6671208730869564
2.256092410837322;1.4892732678436529
2.273032189147811;1.3048083043049712
2.2887406713376572;1.133751485184451
2.3063040608167245;0.9424957355229029
2.3213889318379937;0.7471639992191967
2.3491414020982364;0.37204860686584595
2.3642879942528268;0.14897959072403832
2.386192316055319;0.12835372088450114
2.3982580655723322;0.28111965907543324
2.423243230012403;0.5974598981261654
2.432228136891839;0.7112189088747062
2.4447223749455422;0.9758415712345538
2.4635374925194315;1.2131162816650942
2.492681669323569;1.5806492553378462
2.494570095373954;1.6071266100852597
2.495624526619997;1.6211387013896683
2.521877494720105;1.9585481111883496
2.5449106868920173;2.196223810369574
2.562980491105247;2.3933102597593603
2.584250491411698;2.625301087631712
2.6019950063783224;2.8188396235033064
2.617069755164688;2.9832591533824413
2.641009521651398;3.1936448852012234
2.660240104502714;3.292636379081685
2.6727672229129644;3.3552078611747485
2.6879476244584346;3.431032180252636
2.704524924174532;3.513833841286413
2.7182047860572216;3.582163141353135
2.7439096829930154;3.7253208638165916
2.758333536635565;3.762646107827436
2.770731565625576;3.794729035786432
2.7860891216003947;3.834470462618299
2.797553448258137;3.86413720775613
2.8138447065652237;3.9058361234501433
2.8359938853271984;3.8881014491410113
2.848556282015821;3.8974504852905523
2.861841382908128;3.9073373636920437
2.876827154167079;3.9184898945904223
2.8909977054309333;3.9290357322443867
2.905098026318338;3.940652048456002
2.9182205259972402;3.9184595489550986
2.9524582144952363;3.8605574797231625
2.9694099717845663;3.8318890191107187
3.0003228348238817;3.776308359925526
3.0251806582870038;3.731501399813819
3.0484686604352653;3.689524088932952
3.079856085506154;3.6247627089383627
3.0817956412360554;3.6197316559795993
3.0833405482812215;3.615724290251187
3.115122622036846;3.5332841243211064
3.143213344002154;3.462600625712156
3.149609194416188;3.44821630922252
3.1783484435734533;3.3754034320234236
3.1863784760037466;3.355058788986554
3.211432560311161;3.2915825320378094
3.2231477575913052;3.261901268750206
3.2445166770488703;3.2077616320521933
3.2642948016783206;3.1563653498922974
3.2883413546647944;3.0985151314772565
3.306047643025142;3.0559180636337686
3.330965678560208;2.9959712679751647
3.3478004843719638;2.9554707773754103
3.3735900024556207;2.893427404472959
3.390337550697577;2.8556953390919393
3.4186525300626642;2.7930195263451196
3.4356892955129665;2.757198006907714
3.463887798827733;2.697907806690907
3.481041040328357;2.661841384597892
3.5091230675928027;2.6039635940823587
3.526717199381541;2.5653404890140337
3.5542626800599137;2.5164606188178595
3.5688181402441814;2.4906317355700764
3.5985907623958497;2.437799769297243
3.610919081106823;2.415922982126032
3.642918844731786;2.359138919776342
3.65418529961672;2.3413321691606797
3.6793665955361954;2.301037790290138
3.6926150598368346;2.2806953277052457
3.714083782919382;2.2477310017170566
3.7310448200569497;2.221688038884274
3.748800970302568;2.194424213143634
3.7811080231306486;2.150819775717295
3.7884918073426177;2.1410676993232016
3.795331586021462;2.132034114066755
3.8195785776637967;2.1000100857318955
3.8457540670301684;2.0654390088118646
3.850665347984975;2.0591450001979155
3.8539439118637104;2.055291954495985
3.888823861763509;2.0143002135945594
3.8970988823047077;2.004575214018754
3.9339629808239627;1.9637654091499877
3.946218733174382;1.9505937771626236
3.981035095188517;1.9162620380977629
3.9942361444443453;1.9009150196106113
4.024241636840456;1.8717494942782125
4.0395700890028;1.856850143387856
4.067632645815556;1.8324277062272571
4.088323131123018;1.8145351906750093
4.111125082061689;1.7942869910830561
4.135319681987295;1.7756925903445602
4.1541593998896005;1.761213604721644
4.180772890139624;1.7440875836078078
4.200244428868538;1.7274268013107204
4.230715878933193;1.7068631278134632
4.251273792783604;1.6956237064103306
4.276617102954131;1.6773252376366798
4.298415804644184;1.663909913005135
4.31969069246469;1.650816953127645
4.34745337973729;1.6359130289478117
4.353435291477069;1.6328444295937103
4.365413514468676;1.626699844228071
4.38717989048945;1.6155341349527133
4.3980499953741505;1.6106524058874072
4.428195018282207;1.5957643261984487
4.439982232717103;1.5907178345546242
4.466300441622703;1.579450149381593
4.473018836537458;1.5765737849967891
4.476027824033627;1.5752855391316416
4.5060554403578115;1.5627075169196019
4.522449023439268;1.556925507582008
4.547831673009352;1.547973058559819
4.566489614993193;1.5413924108615902
4.596957156038497;1.5321128299904458
4.620707204106472;1.525060751139609
4.652013955060726;1.5157648677939335
4.670201924930798;1.5117884501474137
4.698434760123408;1.5048058384099932
4.713243033701056;1.500735262187277
4.738073606039258;1.4966191914953555
4.746725645957212;1.4951849753425748
4.753256736074364;1.494102341070196
4.780208258213369;1.4896346884979401
4.812014076611512;1.484946476140479
4.813984719114823;1.4843694457665109
4.8432834932122155;1.4806571783190634
4.84899065366275;1.48006593996962
4.873878195296064;1.4774876930173768
4.883996588210675;1.476439469127774
4.904472897379913;1.474318207715454
4.921862401106676;1.4744836042137461
4.9487420809903755;1.4726766676798952
4.962801997868259;1.4724784541104157
4.994701404345459;1.4720287433991075
5.003741594629842;1.4719012968145933
5.040660727700544;1.4728645040742947
5.0450169167237835;1.471825818272606
5.076662226988913;1.4739678753313719
5.082404492870718;1.4743565667697354
5.111842890913547;1.4763492389159865
5.119792069017652;1.4768873152668789
5.147023554838183;1.4796610322828556
5.164126435851905;1.481745894768693
5.182686075246381;1.4841151054613144
5.200589779893953;1.4865451870862216
5.213866726575013;1.4883472758047347
5.227630098319062;1.4902153873175052
5.245047377903647;1.4925794461482695
5.259390430395062;1.4959132747564752
5.292079509288438;1.5032270843332487
5.311685414794894;1.5076136826807502
5.339375267256802;1.5141795319714149
5.365749078819012;1.5205606867194135
5.3868594812638975;1.5261769210698048
5.415072140953424;1.5356540172780981
5.419137690390766;1.5370197021720458
5.422420515165609;1.5381224569837642
5.451415899517635;1.5478624832740593
5.48076253343867;1.558288913063393
5.48448304219355;1.5596092283345229
5.508170758445474;1.5691297135477562
5.512477518520851;1.570869125528091
5.53383815351375;1.579496247486361
5.54047199484815;1.5821755198143137
5.559505548582026;1.589862781425154
5.5794813695009235;1.5997861306598864
5.5943040112884095;1.6069068910526711
5.6072167340546795;1.6130778523572005
5.62406910650276;1.621131563425692
5.643414111006358;1.6303764977736677
5.653834201717112;1.6361026623181978
5.661279698934707;1.6405127967415787
5.693484535176836;1.6595884410883883
5.706961743573777;1.6665350823400615
5.743402082047599;1.6898113470110108
5.764363267092429;1.7032003030787344
5.79860647848121;1.7277374233264524
5.815894445191177;1.7392485882593256
5.849229114998251;1.7636839328536595
5.858745393141391;1.770659659237932
5.877852769757849;1.7857268519820906
5.896484460556054;1.8017243273727104
5.907487531250175;1.811171744386911
5.934223527970719;1.8341277098016633
5.96751365952212;1.8646538509863717
5.9723472539154585;1.8659755939226557
6.013540806018413;1.9089151524476904
6.013583114088702;1.908959253763662
6.0139582376055305;1.9094703804557227
6.055097245040194;1.9519521978987768
6.05951567050203;1.9565148442910356
6.096613930666942;1.9978742135728425
6.105385924728415;2.0080901991471336
6.139049372732689;2.0478566445987383
6.149410405058368;2.0609720492289227
6.181517166320649;2.101614057870769
6.193434885388321;2.116699978165938
6.223984959908609;2.1553714711427716
6.237266063927897;2.176125571610978
6.266439771543876;2.217548129984209
6.2819201098891;2.2412778431653635
6.309804201706345;2.2840211919466142
6.326574155850306;2.3097277490659174
6.353168631868813;2.352321563234881
6.3712993069066;2.3834687314417593
6.3966781072374985;2.427883342177458
6.416152102940095;2.4633595453201362
6.440544425549417;2.5077955719695066
6.461004898973591;2.545068863115201
6.484410743861336;2.5877078017615913
6.505431272377852;2.633370945650576
6.528291369248407;2.680130370319363
6.546552681210488;2.719140777599999
6.571162018198607;2.771712041965086
6.5876740900431265;2.806985665735376
6.6140326671488054;2.8619811818665646
6.629214882845551;2.898794992269586
6.658719223664502;2.9702214796183446
6.672286023430018;3.002793482714355
6.703450079591285;3.077614055827613
6.715357164014484;3.1062013127637345
6.748180935518069;3.1887337153835915
6.758821284949775;3.212898867353904
6.786534261744893;3.289349277760701
6.79513574179253;3.309712279119439
6.822887210234072;3.375410645732277
6.831450198635288;3.395682522605036
6.859240158723252;3.4614720137039026
6.8739072257133245;3.502809997036728
6.894105612806259;3.5515681095327807
6.913696420758376;3.5960416195321017
6.925116184193026;3.621965867502844
6.936890114238514;3.648694116633184
6.956126755579797;3.7312315460861782
6.972696235472452;3.731385428282124
7.003411885967914;3.785508615012546
7.026946542814818;3.838558010681915
7.050622195280094;3.861320174781895
7.080305171435884;3.9093934511108444
7.097758363403298;3.93765989298862
7.1192287985070335;3.9168775738611856
7.128934667496561;3.908033081524584
7.137714642259121;3.900032312135724
7.160110971589825;3.8796236126832397
7.184869110902145;3.857062709207966
7.1933883107637255;3.9073576522567777
7.222697347395581;3.808052503751796
7.225738355083379;3.797748933428565
7.256347364364675;3.6940392055910536
7.258088399403033;3.688140214600395
7.289997381333768;3.459429058759113
7.290611179278256;3.5980650032405492
7.3231711809049305;3.3742906856031425
7.323659335549464;3.3709357572547276
7.356203116275273;3.1472729206013454
7.356707491820674;3.143806511268828
7.38923505164562;2.9202551555996337
7.390014830550587;2.8750034492170187
7.417397683639001;2.606758046726675
7.440651138349834;2.3789646791743007
7.445351767295759;2.332916807555998
7.451144928229551;2.2761663739412654
7.473305850952517;2.05907556838541
7.498858246326174;1.6778711462426266
7.502319724931737;1.6308224785743892
7.504658489346516;1.5990338234231913
7.531333598910955;1.2364638040981273
7.553275724700979;0.9382248426983395
7.5629390215057315;0.8225158281954492
7.5887783318043045;0.47613464156329943
7.598184366511738;0.3500448417266142
7.620914758040419;0.04533934071508838
7.633429711517743;0.12242614474223501
7.6530511842765305;0.38545596013307204
7.670788297087902;0.6975451865208555
7.693151254684967;0.9445112545263044
7.710774209214381;1.139130940579939
7.733168372144245;1.3864416257188878
7.750760121340857;1.5807166946390225
7.7731854896035255;1.828371996911585
7.79159460754562;1.8739563842028275
7.813078323696598;2.1630074735518185
7.8261662539304;2.2450710886878085
7.851434282863265;2.403506056214894
7.860737900315178;2.461841367322535
7.88979024202993;2.5732026457990003
7.897452170267155;2.6381747946049146
7.924317917587107;2.7302943426939876
7.955923170497647;2.8386651086616883
7.957349555007754;2.8435560165865112
7.959201638187373;2.849906596136652
7.9903811924284005;2.955404694454316
8.010208388989232;2.941521335964403
8.034411362183706;2.933514320454684
8.058487115609793;2.9453118189233045
8.080607582267502;2.9283167478222687
8.111860572129896;2.919480417339649
8.129417223498622;2.8904571255247546
8.15905822794036;2.8332055652478054
8.16324207381757;2.8251244725541103
8.165756344431472;2.820268162239543
8.197066924136516;2.7597918195834605
8.219908145042695;2.705946412983124
8.234558589998308;2.6727962445964124
8.259540158652898;2.61500524676255
8.284890055630525;2.559076655769559
8.295389603551333;2.535911870453397
8.321380656289396;2.4785687199331647
8.331239048449767;2.4505920643455372
8.334732902785781;2.4275519998914916
8.372527350651527;2.323578040053448
8.378889088576683;2.3060766576842724
8.426122870151046;2.193933914698313
8.433954219791284;2.173253003115267
8.481960101443805;2.042823971324232
8.487501263748529;2.0286274019922317
8.529817435255076;1.9202125190447248
8.530724672512825;1.9252145422834275
8.532056168197897;1.9220428369816318
8.562805946647936;1.8487949575973346
8.588660154884822;1.7872086300863543
8.594887220783045;1.7723753729111014
8.602293399885868;1.7547333949534125
8.634207614053828;1.67794709144475
8.650749160461782;1.6429373396741767
8.662932865935312;1.6170375382996838
8.682207885990968;1.5760632064744513
8.6916581178168;1.5559741516491705
8.713666611520154;1.5091890732745696
8.72401516424915;1.48943959899659
8.75074392880578;1.4335027665322855
8.757506434489118;1.4204766598272442
8.785486511961283;1.3665807384280981
8.790997704729088;1.355964941794877
8.82022909511679;1.3005607059689481
8.82587561876255;1.2896556570846514
8.854253977420207;1.2403981417236345
8.881656820027008;1.1928338707621817
8.8872284287643;1.1831629942229647
8.895283971174234;1.1691806491274725
8.920202880108395;1.12592784672227
8.934387177189688;1.1027410407770546
8.958304879150955;1.065817537752526
8.980294380494975;1.0314116534025572
9.001891065605067;0.9994286562876695
9.032509452073835;0.9540852269093385
9.05296178665545;0.9237969231912757
9.081219062256586;0.8859108849552797
9.103461239907118;0.8561864988680021
9.127671471829;0.8228616330335115
9.153589291530214;0.7898819221130147
9.173762371336329;0.764212234305532
9.203375312499336;0.7300013863515957
9.221894117121474;0.7056237020172214
9.256429867764384;0.6659086497741544
9.273693517568985;0.6464750386396787
9.302583814684798;0.6141680131288059
9.323650962002933;0.5909271318816138
9.34540927118655;0.5669237738454562
9.377815678162069;0.5336762383852154
9.378473400101534;0.5330155196314479
9.378999432987786;0.5324870899528769
9.41153752901651;0.49980073882311515
9.438507592610977;0.4733923149104271
9.445877640650908;0.46502903561969333
9.472078391923572;0.44051510630623625
9.480549000153252;0.43258984152205926
9.50308502235512;0.41150470356125624
9.515220359655597;0.40015064742438966
9.534091652786671;0.3825659973342035
9.554672620610273;0.3649060816845019
9.578368604773445;0.34281140150707756
9.598644006328986;0.32516815075311456
9.621867198441707;0.30495979134635576
9.642615392047697;0.28690512636336507
9.665365792109966;0.2671081811857192
9.688832136233344;0.24767752464512682
9.70697715471551;0.2327251976641591
9.730871057414047;0.21303552656531366
9.743624232261618;0.20252632589659925
9.772909978594747;0.17839352848545786
9.780271309807729;0.17246061888420172
9.790408241233026;0.1644353470920663
9.816614911000435;0.14368788034638413
9.84829799634291;0.11860480930459971
9.85295851219314;0.11491514180855233
9.860819772725494;0.10869148794785133
9.886097807569273;0.08931136432690323
9.903870108675761;0.07480186745851825
9.924690586214185;0.05863576157193506
9.952733910493073;0.03686146034043247
9.962345293107091;0.029398681027728912
9.96948116522547;0.023858017320753433
10;1.6160048346591793E-4
