# Supplementary material for: Daily electric field treatment improves functional outcomes after thoracic contusion spinal cord injury in rats
Source: Nat Commun. 2025 Jun 26;16:5372. doi: 10.1038/s41467-025-60332-0 (PMC12202812; doi:10.1038/s41467-025-60332-0)
Supplement: Supplementary file 6 — Source Data [file 41467_2025_60332_MOESM6_ESM.zip › Fig4b/small_cord_z_bottom_data.txt]

% Model:              small_cord.mph
% Version:            COMSOL 6.0.0.405
% Date:               Oct 16 2024, 13:55
% Dimension:          1
% Nodes:              988
% Expressions:        1
% Description:        Line graph
% Arc length (mm);abs(ec.Ez)
0;3.0831826620669744E-5
0.04119309363415185;3.569428886009973E-4
0.04555683943083104;3.914891108820484E-4
0.04558673457719098;3.9172578044599504E-4
0.06325170022993323;5.315730265920138E-4
0.06336346967984002;5.324578656882295E-4
0.07558817563766353;6.292365119406895E-4
0.10737180251611987;9.717220999618803E-4
0.12257983282750026;9.755505668636033E-4
0.12682260026676825;9.96227485984491E-4
0.13033612841686237;0.0011053983989768312
0.17392332394635868;0.0016188241109773571
0.1849149134379763;0.001748297104370522
0.1858677726621636;0.0017595210982221943
0.18714916044706192;0.0017962049309971917
0.1961193371232563;0.0019109961492063121
0.2007207089822083;0.0019698798366221126
0.21047009175447934;0.002094642542964209
0.2312062394564941;0.0022827058467669303
0.238544852731044;0.002367973043398308
0.2552636297551537;0.00297366770695362
0.2569481492635901;0.003239677994088197
0.2600900563951033;0.0027402236001989877
0.27601579556165257;0.0030668008049303808
0.2811829924908924;0.003222460879896971
0.30592056367143455;0.0037753797746518103
0.3066198755984155;0.003886991354753455
0.3072085603956354;0.003895636521721091
0.33316514441219575;0.004276823542102903
0.34503797115529955;0.004451182673811616
0.3557749237980439;0.004754157929227176
0.385102250225292;0.005600680645727607
0.3875036117863409;0.0057168647853131915
0.3925204232544346;0.005859019573790647
0.3930199033695838;0.005873172684943029
0.3957606807419163;0.0059508344882601705
0.41176723527051673;0.006404391171372481
0.4143744123410384;0.006464681300606401
0.43000774829065624;0.0068643026201016255
0.43856631462700385;0.00708307778006656
0.4449226464194301;0.00724555914098346
0.48270151163847674;0.008800290463796046
0.4851315828275077;0.008900553828027569
0.495931837444265;0.009346166231011921
0.496174191568869;0.009356165625604262
0.49747864502528544;0.00940998663747905
0.5003989954825184;0.00966437735121417
0.5005848232612522;0.009630681643670869
0.5012867194876284;0.009657646804470232
0.5235234223530019;0.010492589222089066
0.5500174457476168;0.01147930405709019
0.5581491360636397;0.012035243844593424
0.5761198844421893;0.013014895309439112
0.6024467046388599;0.014450066924453608
0.6024807677730958;0.014451923830719693
0.6030817272470334;0.014459805087653876
0.6056993620330524;0.014600698351159735
0.6060214985671544;0.01460770890540175
0.6090542857714122;0.014701213017474402
0.6221637893427779;0.015520953346424449
0.6377949830723986;0.016498375552401967
0.6544531700121219;0.01754001588355436
0.6582569954058131;0.017777869976526972
0.6617924946385706;0.018080661790222052
0.6776191356184897;0.018834647509748947
0.6876391915221367;0.019605000839021614
0.6930798796030022;0.020023287145306767
0.7102746006802608;0.021345236917511556
0.7143896043348739;0.021661603093207304
0.7236787120982353;0.022375760295290092
0.7254761998164596;0.022688647823116526
0.7255783659043614;0.02269672161102676
0.7269397623367458;0.022845703996665634
0.7606690551943802;0.025339706850559196
0.7742582996024812;0.026519379358660444
0.7748416124322979;0.026570016325138113
0.7844445566775722;0.027426687967210484
0.8130810892575756;0.030052789919150058
0.815046664591415;0.03023304223163681
0.8309597204431003;0.03177416042378667
0.8452919812020487;0.03328930524195073
0.8474022544082626;0.033512394227560804
0.8685748153249016;0.03575066608815147
0.8800854914088996;0.036967525138972945
0.8848022503331767;0.037679065382366206
0.8892533036308616;0.03817116186201852
0.8988144966040919;0.03910017010323941
0.9128791630659228;0.040873472902205776
0.9295847749929707;0.042763621347617686
0.9298228913756945;0.04270859006139993
0.930542182053544;0.04279858323081576
0.945392537644494;0.04465656722015954
0.95286022948614;0.0455908783076413
0.972984260628164;0.04797653023206294
0.9917678755184482;0.050590927139364084
0.9944053761563624;0.050958027591548216
1.0035067175061243;0.05223139268579757
1.0043082422520717;0.05234137299322583
1.0052358037118085;0.05250487717194119
1.0076478349768456;0.052856452766718576
1.010378923973497;0.053254533940275905
1.0146768241246003;0.053896857004701815
1.018788385458354;0.05450381859918707
1.061960940358185;0.06087708671964265
1.0656908015182898;0.06142770053645563
1.0685777324024581;0.06169001179432598
1.084546444037541;0.06464165194887528
1.098300245588917;0.06696092504870421
1.1044166370091006;0.0678689735297553
1.12140626194659;0.07077028374004612
1.1214639560292705;0.07034826850383524
1.1214795942434943;0.07035119870636208
1.1385481801452988;0.07354941685983363
1.1604329066501733;0.07740357878455484
1.1605302642788804;0.0774208898727693
1.1635826241426415;0.07796362774823251
1.1717416686410025;0.07941438148327506
1.1726300798101827;0.07965284753058555
1.1765642801617737;0.08039431737210379
1.1915505356269642;0.08321874304105137
1.208592366441104;0.08643057834658663
1.2179637892909494;0.0881967892133737
1.218759737413527;0.08977926349189147
1.2214221983929852;0.09030032658108667
1.2257355883287204;0.09114448854393231
1.2286330344950174;0.09171153995282566
1.2494972043698516;0.09492189849357402
1.2643993167427752;0.09776146435501687
1.2659890234532707;0.09811960978231582
1.2887212212256278;0.103240952373568
1.3115705105350217;0.10838867454657475
1.3140138840404507;0.10893914278238981
1.3263198345238758;0.11195662443867604
1.3358102875186564;0.1138549633352568
1.3419089216702598;0.11538219647889036
1.3663652764257983;0.12150660968876537
1.37305646754099;0.12318223222791858
1.3839071243672187;0.12589947715906646
1.3889511670163097;0.12716261722027866
1.3994201376092095;0.12978427945967042
1.4208212958062116;0.13531688378913032
1.4412483952782953;0.14087227194943353
1.4523613095770258;0.14365411724372734
1.468590761716333;0.14832403738898847
1.4847773468232897;0.15298162282164185
1.489518868617897;0.15434596512687904
1.4953441314384655;0.15589392089509602
1.523301857518085;0.16376617953494588
1.5458030509938387;0.17010200292156696
1.548617694757043;0.17117593351932925
1.5843120076723538;0.18218342069468463
1.5846857680339423;0.18229868170004693
1.5847295724769026;0.18223103603713753
1.5944901351003906;0.18530059902366247
1.5970036819630296;0.18622689323981945
1.6279262060279742;0.1964366355840781
1.633267371880891;0.19792173376137612
1.637204319948711;0.19923002768322817
1.642995795922808;0.2011546029327178
1.6491727437546013;0.20320727499222357
1.654785565703196;0.2052326668955402
1.665435873924226;0.2088239367674305
1.6674145597122736;0.20949114700164273
1.6750749111675278;0.21207420739892768
1.6778413460605868;0.21321106108746335
1.6969019622866561;0.21978624591167772
1.7227966566972908;0.22871892677039796
1.7249537877171484;0.2298471609927617
1.7277088474694133;0.23082153752363865
1.7323125930323284;0.23244973510912814
1.7372812243092703;0.23420698110311378
1.7414154353321987;0.23569071866324975
1.750136721019728;0.2388930618027274
1.7614302034155886;0.24214183814945045
1.766813464259833;0.24412158061556966
1.7737744049779358;0.24668152900744644
1.7761657144759668;0.24756095452551108
1.7781543993519682;0.24829231122816964
1.8069997236563888;0.25992761228574324
1.8121814755518098;0.26196316994159474
1.818937427275138;0.26450311994509335
1.8439111786158955;0.2742699100785906
1.8642025284488961;0.2822054962322085
1.871901071678272;0.28505963536741774
1.8754107988467101;0.2864175907090498
1.8843761914492554;0.29053991806074464
1.8915086285634142;0.2932216864551265
1.9026251293298353;0.29811926571822767
1.9058200454471173;0.2994299299729448
1.9116041248677709;0.30180275788528377
1.9385265534812832;0.3128472621947864
1.9788297611442454;0.3293810213559709
1.9838601626298913;0.33144466470974976
1.9845082282279698;0.3320615802645932
1.9907685060220892;0.33462836292750353
1.993258268826972;0.3357033908658309
1.9956859044983526;0.3367515935961478
1.9970892119479589;0.33735751264657665
2.0114781130173554;0.3437788107368931
2.0360025334357954;0.3543475991826739
2.049867347603878;0.36032263489361327
2.0647739012004926;0.36727039494742253
2.0717553156486366;0.3704153373892325
2.08058172595128;0.3740981604323679
2.1113136110547615;0.3880353139694108
2.1154803545173664;0.38992496516328856
2.125490937171284;0.3944986648394888
2.1410773017857427;0.4016204577419842
2.1692364317833213;0.41448705602456926
2.1702211929675905;0.4149370176020568
2.1852907441880305;0.4218226657690707
2.1987109868219075;0.4282090376099177
2.1996373611923468;0.42865974257969697
2.216873176874301;0.43700360054911513
2.2313710154408954;0.4438412503432687
2.2501663202347837;0.4527057242692081
2.2563664214341657;0.4548751850890085
2.2602302200632423;0.4566374383459788
2.261608465447846;0.45850727141680636
2.2651004130844465;0.4601898371059292
2.270500772488865;0.46234250272507893
2.2844501343918893;0.4689559968862653
2.3116727739044958;0.4818624487162566
2.324985542057015;0.4881741291403756
2.338531303585623;0.49489115241362924
2.3639945904629873;0.5074631658044453
2.3731232206219777;0.5119777345938985
2.383478712928149;0.517034143718405
2.3946461367032637;0.5224870050414552
2.4160152213467443;0.532921162238722
2.4202340910989424;0.5348453471799717
2.4230483196681356;0.536196303153714
2.4264734140462614;0.5378405021211892
2.42952999277355;0.5393077970426923
2.4368122152224068;0.5428035905334676
2.4516495249426145;0.5496660142729866
2.4543660414124484;0.5509630933260894
2.47229996113175;0.5599147792052008
2.4797178584605235;0.5635018614034948
2.4804228658997656;0.5638427827619239
2.482769299636365;0.5649774507565439
2.4968640550633507;0.5717932698536856
2.499705648674416;0.5731673829489523
2.5033186846792974;0.5749145434388083
2.5050343861189543;0.5760108249529594
2.5227380433477724;0.5846148056734819
2.534890886936909;0.5902944971071662
2.557349141318104;0.600681980704934
2.5676862386441113;0.6066854890916602
2.5752914247911356;0.610393362189825
2.5942762579205865;0.6193649023933858
2.6117975805349554;0.627676619588442
2.632922655632885;0.6376978750492128
2.6354924813781726;0.638916941971388
2.6361493642213873;0.6392285522617271
2.638188030535717;0.6401956492231591
2.658363737770496;0.649766546148669
2.6800459249433373;0.6600520829156267
2.693887775362464;0.6665380385981052
2.6990374626734672;0.6686403255853719
2.7087771605731663;0.6733291415153957
2.748657036787992;0.6921452543648456
2.7504015185546464;0.6929569542015201
2.7516346751054526;0.6935307366213124
2.753219207440752;0.6945720202854773
2.787683508724758;0.7104716266259175
2.799251375627965;0.7158082945144315
2.8036514269168906;0.7178381944619332
2.8151948896394385;0.7233026860081395
2.8370652940881524;0.7330568583441135
2.8475613491984095;0.7377380854624676
2.8507721235113266;0.7392783626483137
2.860379062828711;0.7435210287107665
2.8628224674973457;0.7446000976751961
2.8955941524023916;0.7590728980917731
2.900315162739255;0.761157815012055
2.9210592480659052;0.7697815569129602
2.925581596138173;0.771719075743178
2.952559001573418;0.7835430552009939
2.9581718327990942;0.7859845497076776
2.960242760412008;0.7865403287450476
2.961340145903693;0.7870060263281573
2.9648026599538673;0.7890183811800284
2.9701294790335546;0.791019195266017
2.97381934734031;0.7926125273069147
2.9786537354416014;0.7947000775436663
2.991315397863439;0.8001675443332488
3.0013037730573364;0.804480651714357
3.0167090046678755;0.8109647754047842
3.031058961627051;0.8159360541969818
3.0442128951418415;0.8213439213743641
3.052023585149612;0.8245550653318787
3.053126541191439;0.8254131437302021
3.073679509745176;0.833757339189134
3.1024499432356296;0.8454377015582395
3.1050725003748703;0.8465024202291715
3.1060837721283967;0.8469129813192922
3.107708502942241;0.8470296848730303
3.1171907263239715;0.8506402330626415
3.120975337834851;0.8520813003850662
3.126463187271607;0.8550305124709752
3.130995242446165;0.8567259830470846
3.1363078104141056;0.8583010226075203
3.1500944369860684;0.8635054785221428
3.1672931432293927;0.8699979955969752
3.182038560916887;0.8755643954622201
3.1903919033327757;0.8787177848804504
3.199466790261667;0.8817038092495952
3.221298476859162;0.8900808405427512
3.2313489692560484;0.8935858955407809
3.2393984293424545;0.8963931013161641
3.2522648021333334;0.9008801794090004
3.2651238055370975;0.9054806735184684
3.265504129039507;0.9056083568047484
3.2740956499240745;0.9084927266014233
3.2843234740735823;0.9119264407788137
3.284835158009801;0.9120982247630423
3.321390598183121;0.9243707209784304
3.3249164106899043;0.925757302847046
3.32627172552618;0.9260711156917125
3.3624628956635045;0.9378036021471985
3.375862970585351;0.9420701738292223
3.3761259408934463;0.9421539033366457
3.3935272553138933;0.9477828755262614
3.4196442485538188;0.956129124260201
3.439252191400036;0.961689519335863
3.4522858669907266;0.9656019557025104
3.4576788055191576;0.9672208028712816
3.45780962295766;0.9672600715255726
3.4614756280254144;0.9683605294469828
3.463512794086258;0.9689721652566732
3.4649551152623106;0.9696409232785754
3.4669847301312586;0.9701781911413718
3.48447270706924;0.9748075068497712
3.493464076435808;0.9771876499391965
3.5008200971882633;0.9791348930386903
3.5016884590615334;0.9795605755792849
3.505924220147908;0.9807654671033106
3.519939815712148;0.9847523001573393
3.5280698678745215;0.9870649497010504
3.5316039144364013;0.9880702336770355
3.5321436211649497;0.9879273591256492
3.542807180777905;0.990856213864447
3.5465680928677434;0.9918891864936654
3.547404414730896;0.9921188907705698
3.5541396422931983;0.9941350316336326
3.582418417524338;1.0017870656569556
3.589221411669448;1.0036279071448604
3.5903766925967533;1.0039405178879406
3.605221447814101;1.0074666958119973
3.6068415617423644;1.0078907097589536
3.6152288484848527;1.0100858186899018
3.628778630487384;1.0135017566184388
3.634476881519907;1.0148795984023309
3.648185336721717;1.018194314139805
3.6509685823130074;1.018748703719666
3.651985120699644;1.0189948827799071
3.654150033520449;1.019519168151021
3.6665672604327697;1.022526296359274
3.6785935001746157;1.0253858420835513
3.696264865244631;1.0293196245564715
3.714002421748991;1.0332794308888822
3.714512831335846;1.0333952451649964
3.7180782914760435;1.0342042644246021
3.7280967215150174;1.0364774921512208
3.7290485856338185;1.0366934744854461
3.7405277936328094;1.0393962366112532
3.7466933887851543;1.040797168195013
3.7490181911575196;1.041325404154236
3.760898684973499;1.043682222984387
3.7725781854808056;1.0461654853209552
3.7871465713265247;1.0490721169168182
3.7899215248333635;1.0496257655930208
3.803252608844447;1.052285535206579
3.805128646406548;1.0526598354283578
3.82023798161146;1.0556743952822671
3.827080627896202;1.0570474918367019
3.8284055679505147;1.0575851414923818
3.847108878882503;1.0611116680176593
3.8699188655787498;1.0651116540822727
3.879483831914196;1.0669342559322104
3.8906106000271983;1.0689487521166825
3.897484975612007;1.0701933546151565
3.9128709138424007;1.072978971566016
3.9346797389159196;1.076579285936063
3.9430366775543333;1.0780302917116753
3.9678138105096408;1.0823323171981656
3.9696092209475387;1.0827582502071778
3.972508093775665;1.0832428382987587
3.9859936174423534;1.0854971366321706
4.000700020081372;1.0873754025707285
4.003051606333613;1.087752768206144
4.014389290243729;1.089818908547727
4.028558461437045;1.091849861704418
4.02976114205852;1.092094716442432
4.052478987756979;1.0952834700147633
4.0540425784793745;1.0955029408909667
4.065126086627735;1.0970586595391865
4.084955041329417;1.0996369400088781
4.099269542679103;1.101660672957209
4.1092044197481945;1.1030147013630085
4.121696835726111;1.1049200049868126
4.145926095413812;1.1079720166199003
4.148921876856208;1.1083493768827237
4.149832886468266;1.1084641311910488
4.175204880504886;1.1116600860793557
4.180122753062915;1.1123434107963135
4.205614753194365;1.1153759814815203
4.220752873492614;1.1167960770883951
4.234157857525378;1.1181169061045466
4.242471624786922;1.1191249624861257
4.248844791322919;1.1198287813018055
4.261591124394915;1.1212364189337904
4.266413459755036;1.1217689721543138
4.270766718143632;1.1222497229947521
4.2747511902715924;1.1230586189074074
4.2824220401876545;1.1237105231355144
4.310648588817222;1.1261093455073876
4.313276746045405;1.1263326984381763
4.3364341495251395;1.1283007214606897
4.341393042929322;1.129068848189064
4.371082403452907;1.1313766650304729
4.3724288586353595;1.1314929715259723
4.375018849437222;1.132014730663947
4.385265224478125;1.132861243494574
4.394402527077138;1.133635432195831
4.3961164263837365;1.1337806480802897
4.412148337248003;1.135139005659937
4.4221857230511326;1.1359894569387166
4.432057828189536;1.1367485678857747
4.4395014076649195;1.1372556327334138
4.482020031110746;1.1401520482834258
4.494095495515075;1.1409746422438047
4.495372471836173;1.1410616312803654
4.497820511928116;1.1412283944729893
4.503883116828885;1.1415785758047363
4.505650199311097;1.1419348919914398
4.506525407150819;1.141990140885838
4.507275913599898;1.1418177089580581
4.539840387814217;1.1439317914329195
4.545044087482247;1.1443583273474331
4.574715032849707;1.1458393686600514
4.57811149111471;1.1460089047144262
4.5889063392604985;1.146547735407843
4.606514183779861;1.14742664050668
4.613772587362338;1.1480123310159343
4.616903783491283;1.1481963787805398
4.625639654886157;1.1482242948986823
4.6268242835486015;1.1482835842296026
4.644877049497947;1.1495113160063397
4.6459105921574695;1.1495595959719367
4.670027288875126;1.1504460732187383
4.683589100455302;1.1509597858900733
4.712649893226785;1.1520605899681158
4.715585598072895;1.1521717925734407
4.7205887283504815;1.1523676400677232
4.735010506304115;1.1530070141955946
4.7461840513100455;1.1532716288909342
4.74932177236227;1.1533455079690498
4.782796980162123;1.1542817978070872
4.790492205875307;1.1544275185722768
4.791626666086558;1.15445744220375
4.813389022328124;1.1550314673900175
4.820796597144305;1.1552762598815915
4.836562313364802;1.155699335436255
4.8474053876607535;1.1559903110939853
4.852168702487865;1.1560190069986334
4.865818761969791;1.1562278324336148
4.877983908744881;1.156314443533617
4.882365775691751;1.1563734390471154
4.883057701752801;1.1563827548333165
4.895515342086958;1.1565504789782182
4.903643261427856;1.156659909680883
4.917054566380497;1.1566143952465495
4.925227444848208;1.1569587839964584
4.955411315852222;1.1570226330060223
4.959066764187411;1.1570933432787456
4.961389217979854;1.1571089811350816
4.9840408026980505;1.1572615018173735
4.992394497372848;1.1573177500327887
4.99625555453764;1.1573437478197235
5.00663181374642;1.157262143238576
5.010143253410567;1.1572508076338401
5.022457767733316;1.1572110540078029
5.038432039141651;1.1571594859795225
5.041731028406431;1.1570978758469437
5.04409245383712;1.157088108995822
5.0698532717201905;1.1569815623041393
5.073508246053057;1.156724669312439
5.088989313952816;1.156934000408711
5.11871221892882;1.1563112567986877
5.121569211713639;1.1562613910433868
5.125789130333177;1.156237302434512
5.127924843388815;1.1561994084055272
5.132803602599645;1.1560950718874778
5.138388268435051;1.156004654804633
5.14502647949112;1.1558971805714293
5.15375381707201;1.1557558828775143
5.1891657587558555;1.1551825550258172
5.198261462861749;1.1550352933888064
5.19843109322715;1.1550325470327039
5.202132533640987;1.154892223075258
5.224207449565403;1.1541814954208434
5.227469090691603;1.1540764830818233
5.23504498411539;1.1538325683608264
5.2453110891850905;1.1534983496309792
5.24944348589459;1.153371081326668
5.253506735145902;1.1532459426058495
5.254888198506446;1.1532606250365234
5.257417070314272;1.1531795269015674
5.259859077115107;1.1528410180069386
5.26620907576776;1.1526500091978846
5.290850850390982;1.1519559568309887
5.3220227821341926;1.1507914542089566
5.322513318681783;1.1507706922060947
5.323845346694672;1.1506851771408932
5.339663108177258;1.1500812378783252
5.347032300371609;1.1497998741399051
5.3603277750152145;1.1491598028927683
5.368759721112505;1.148783446581504
5.373185858386905;1.1485535390813766
5.379584209353517;1.148198291487688
5.384401299386354;1.147870655784061
5.399979936070017;1.1470927622877412
5.409275984600122;1.1466285794557223
5.415369198562323;1.1463243248782362
5.421930705758978;1.1459998741787292
5.445594519674061;1.1447828952671273
5.467728456559681;1.1436445946317235
5.472691537166652;1.143389354100293
5.474007195765443;1.1433216926158707
5.4759691260366505;1.1429130106752723
5.480490079675553;1.142624874058754
5.482253109429024;1.1425125098390936
5.494491995327964;1.1417525133138895
5.508561786749818;1.1407766417178493
5.517201224798148;1.140177415905086
5.52916263536104;1.1395444139970792
5.53301123575998;1.1392553638886227
5.546319432927266;1.1382558483668603
5.560724197997021;1.1370871019487439
5.577746579111271;1.1357568949355112
5.578377300572296;1.1357076074649228
5.623507565992866;1.1321809213243341
5.625059614318438;1.132025977041451
5.629688601842312;1.1316554311695768
5.640244896436207;1.1307205421975937
5.65094845195069;1.1297775055728891
5.652938815565563;1.129602144610942
5.669897211534617;1.128057325266468
5.688306527659317;1.1262797937045157
5.689498189048229;1.1261647843957476
5.716126451805935;1.1235948445466946
5.720372978017921;1.1231850049322674
5.731761364771516;1.1220858919635361
5.733226214798165;1.1220494682822846
5.740832057967263;1.1212309170060166
5.76586119962789;1.1185372464453849
5.771704242470567;1.1175090490582775
5.776813988686088;1.1169226904274225
5.784002449151346;1.1160977931310185
5.792110969781616;1.1151673161841984
5.798737450007646;1.1146346695988996
5.805594696991089;1.1138507604024994
5.835390133792593;1.1104445950763733
5.849840940253507;1.1086107566519288
5.855830413091162;1.1078290857719404
5.862625391682422;1.1069422903830564
5.880804270630126;1.1045698110866942
5.887719415898984;1.1036673330500133
5.902504669204685;1.1014486013849307
5.91113233003562;1.1006783204255726
5.927950659962015;1.0982831870598488
5.931131435553847;1.0978165212442264
5.960200937329429;1.0934261679394837
5.960501365155558;1.0933808127608078
5.961063709486695;1.0932959164052125
5.963857137146869;1.0928741964462425
5.965216259486581;1.092354440337374
5.9664384891681275;1.092384197233315
5.975750263453664;1.0909728457489507
5.977508004612673;1.0907064313666126
6.052160313349128;1.079279355352952
6.052430685863791;1.079234156576888
6.052950073545418;1.0791473293797509
6.078264083460111;1.0749155299170639
6.092430039015607;1.0722347893205324
6.095931020372789;1.0715976271640386
6.107516204735895;1.0694891780456146
6.111164339376771;1.0688252346831746
6.119016925361483;1.0673961009309778
6.122692875157547;1.0667270953402976
6.141255067781903;1.0633488635023696
6.141525988386668;1.063299557225264
6.143688420310283;1.0629030531317767
6.144889585349244;1.0626690737727813
6.163892763238828;1.0586226308634252
6.1904213689587495;1.0535043605781311
6.197118304770891;1.0523350460140648
6.21431709151523;1.048833126636481
6.224644178267144;1.046730383824439
6.233920063219341;1.044841680758907
6.242566050320426;1.0431759151823599
6.2576666204744935;1.0399534143010811
6.2598751700173505;1.0394821040943043
6.26415428460878;1.0385689299290561
6.266439851145968;1.0379910146452715
6.270551576052559;1.0370775816435298
6.292574521819674;1.0320996317233266
6.306889189410018;1.028738439927963
6.31238337833956;1.0274483629747806
6.3194165967781615;1.0257969102975721
6.329845306340652;1.0232611990113938
6.334141245353397;1.0222601740991806
6.338277151137955;1.0212964395793165
6.340980560873422;1.0206665003537978
6.3426164528450135;1.0209034861276791
6.3439423507586445;1.020560152612532
6.359226815981672;1.0166023296757416
6.372773867031078;1.0130943999845812
6.377055162847601;1.0119857834562116
6.3813757115957355;1.010851155294688
6.431392961361396;0.9980120902618381
6.437083331247605;0.9965514136078752
6.451880584605608;0.9929282047725962
6.45549414649579;0.9920249620731028
6.469736040149746;0.9884650710695269
6.487351021184932;0.9828759623188148
6.494578769098323;0.980973294512566
6.506930942157101;0.9774324084504933
6.541131139719579;0.9676285462240912
6.547935975179109;0.9656778654069171
6.559011003746851;0.9625030868394333
6.5727359477753255;0.9581069955331714
6.591760063716095;0.9522616227612275
6.599531288048659;0.9498738270146418
6.604203506327613;0.9490087429952041
6.60962725280537;0.9472613932692866
6.61371528269015;0.9459443667599317
6.620979907740706;0.9436039475235702
6.62262199462473;0.9430749220468897
6.635203281733467;0.9388206196808255
6.6410248145320185;0.9368599286783592
6.65957963316637;0.9307318163247373
6.671130906620714;0.9269167695187548
6.6770200674818625;0.924971752424824
6.688553129259718;0.9211627204013695
6.696193677127462;0.918639271550056
6.721821875740583;0.9100936379977611
6.7222649106117585;0.9099470890531052
6.723224560165601;0.9098054146896573
6.733981881518009;0.9060013344973754
6.737440843875568;0.9047321146313152
6.767636771668343;0.8939284527509557
6.800887291462031;0.8820319024724483
6.802756583949935;0.8813543459172593
6.803856591825213;0.8809629556105847
6.8059773938476855;0.880208359780795
6.813122194755463;0.8776661908718779
6.8143153891357535;0.8768981365045505
6.8173758000102165;0.8757834813566916
6.817376817807758;0.8757831106567124
6.844044006215013;0.8660704543969402
6.844060054297487;0.8660646094047735
6.845343666274583;0.8655970954808865
6.85326467380928;0.8629079893583764
6.853476662295615;0.862717050079425
6.854506741943976;0.8623088398341565
6.8553749783955;0.8619647664268655
6.909483505938416;0.8405220990454154
6.928250000833741;0.8330851251299691
6.9469803532398835;0.8253475414490481
6.958452377709569;0.8211456334582294
6.973526259983213;0.8152973571028497
6.980080160215799;0.8125549265959648
6.981954272595058;0.8114767457843755
7.003434668081528;0.8021645915398494
7.018220373086019;0.7959683829167261
7.036010555016335;0.7885130956209707
7.042186273216661;0.7859250527540951
7.058107759288472;0.7792528751840848
7.078818042535287;0.77057386829199
7.0852208091147615;0.7676135287516956
7.093585308129711;0.7640049003790921
7.09925575042981;0.7615585471739488
7.101166835756065;0.7607769036659802
7.115475563132034;0.7543278892147498
7.116616090975276;0.7538138476545839
7.123597569679322;0.7506672605488518
7.14670955835909;0.7402505725310107
7.150131540033265;0.7388447551682589
7.153357909198298;0.7374338898152928
7.155386385234022;0.7368915695572582
7.173467624508987;0.7285816680664539
7.177466251857689;0.7267439511458491
7.189927792232373;0.7210167898958133
7.191346432617962;0.7203648012975723
7.193315900436284;0.7194332510431565
7.19583992674873;0.7182824586142189
7.197646229308351;0.7174589017060882
7.205743510527225;0.7137670662169313
7.2121373037463545;0.7103025822702875
7.222541562447544;0.7055912987005399
7.2364558431405115;0.6992905978149224
7.246924169642383;0.6944585197392357
7.24753948150858;0.6941703296527635
7.261536331981062;0.6881912020932077
7.268792591624339;0.6847512376918985
7.268956870037582;0.6846733584648064
7.283333691540166;0.6778577597127295
7.302075153912199;0.6689730220446108
7.305452256399459;0.6673720440057878
7.305725618168611;0.667242451792049
7.326037962872709;0.6576130082328291
7.326953777302857;0.6571788494250086
7.336477126371128;0.6528720104377612
7.343960227753934;0.649544475271
7.347236819284091;0.6474979945834889
7.348899930168425;0.6467213097101876
7.350298435800139;0.6456923568071034
7.35551572995461;0.6432579072301223
7.359880392223232;0.6418019489089488
7.362554882608622;0.6406658676621078
7.381049435891472;0.631658511037898
7.392615968268613;0.6260252913303077
7.399102751467842;0.6228660493233349
7.406579397701175;0.6192247167672917
7.411675527950862;0.6167427610338336
7.420937363070212;0.6117178344201193
7.425545810313377;0.609502565390585
7.445914398463849;0.5997114361603053
7.462986125749076;0.5915454553867505
7.479979939819746;0.5831509508113832
7.492202208500109;0.5771134662342661
7.506960648827181;0.569823178466379
7.527782591062643;0.5595376775985983
7.532862473901768;0.5574336715375807
7.538636684076504;0.5547078043248774
7.554868035468622;0.5473991595306984
7.5584264957353176;0.5456402790472907
7.559936292157454;0.5449616632048446
7.5851055908959575;0.5325452791649212
7.607065480339784;0.521712143778899
7.607349895118314;0.5215718377990584
7.6217148832334605;0.5144853785766941
7.641814330204592;0.504570026735621
7.64570525984622;0.5026956014346737
7.657284377779138;0.4971710275241392
7.65749687301335;0.49706220810864465
7.662750877733546;0.49457990637873195
7.676476170923222;0.48770728744192127
7.693558582418292;0.4796963830777372
7.6958948324417555;0.4786007839282007
7.699700638989356;0.4768160269991881
7.72633598821582;0.4643322731441799
7.7309991529925695;0.4620579204759707
7.756512253623369;0.4496144853256965
7.757110231447756;0.4492288341164965
7.759117333846891;0.4481708584735884
7.763208761759688;0.44628303697896854
7.783151123033783;0.4370500146429208
7.795411734146032;0.43137963219805897
7.797673655721088;0.4303335211783974
7.818610142627186;0.42065065246029576
7.839989429310731;0.4107629942696178
7.866985756050994;0.3979193875576357
7.882153591463811;0.3912301028265688
7.908288341368568;0.3794806313409964
7.909998618707637;0.3787779219175036
7.932218605253767;0.36881772508695576
7.935381108145923;0.3674108480463474
7.936217361872515;0.3670388306256882
7.9632565830052915;0.35501011137755256
7.975699220336889;0.34947485611093043
7.981951076084201;0.34669364369312916
7.983594406764611;0.3459625884866
7.984218298002489;0.3463232557754736
7.985963427151623;0.345558337341231
7.9885593110534305;0.3444205192878371
7.99034376977476;0.34363836206421183
7.991469104646532;0.3431451095217426
7.992321787163883;0.34145684304667157
7.993059667718754;0.34114022820085665
7.996756305718887;0.3395540494402667
7.999802762518101;0.338246854882982
8.032060819270644;0.32528832437719757
8.038796853839722;0.3224377787082773
8.047327948729908;0.3188276019282199
8.05674425530762;0.3148428225068187
8.062805472931906;0.3122778449273085
8.08205791214465;0.3041306246811928
8.08281948898964;0.30489601136946476
8.087996312397808;0.30203328601538715
8.106600219443674;0.29455196968064
8.112672703430647;0.2914639576244227
8.112994714316134;0.2918883628999538
8.128258817463456;0.28565809135531595
8.13186622143591;0.28418567557656615
8.157875884274727;0.27357501388897276
8.166405880263627;0.2701405125927181
8.18277534345703;0.26411430362635
8.19908744906156;0.25778287691377955
8.21082624439262;0.2534920434414971
8.212515031574053;0.25250486731133037
8.233492393181209;0.24496106825947095
8.234034923854209;0.24517476079449807
8.235842497721798;0.24450652001689832
8.251192980802916;0.2388316101648229
8.26851980966285;0.23220947397530978
8.2692949207042;0.23191957544212727
8.270350152495666;0.2315249092184084
8.296736350008475;0.22165623295006753
8.305015161921558;0.2188474772912059
8.305787580417183;0.2185829903208969
8.316988383225576;0.21474767770462222
8.327919931948127;0.21131158874007383
8.331473250100798;0.21012339515543665
8.332452491036758;0.20979594690881953
8.33615194931333;0.20855888554738655
8.33681205052271;0.2083381543920826
8.34896350496108;0.20427483115895484
8.384055875087581;0.19279421689523701
8.388413658972475;0.19136990029358003
8.391484945229767;0.19036606804274925
8.395691537659404;0.18899116749867062
8.397676116510217;0.18834251931417612
8.40126714250802;0.18740739997247147
8.40461880487265;0.1862924189297246
8.404698863952104;0.18626578606921385
8.409188730361878;0.18477216428203747
8.409280912279158;0.18456218709957284
8.428068005730356;0.17868505468673845
8.444458200850523;0.17362124343276264
8.445640531689575;0.17326741927467992
8.463363931762494;0.16796351711138868
8.468877313669594;0.16631358323320455
8.47435691732418;0.16467375782934823
8.476647588030666;0.16398825204220202
8.481263549709308;0.16262714474237328
8.506365907539916;0.15515559307050353
8.50803527770667;0.1546208951715471
8.509457736553777;0.15489866091650129
8.517139104015174;0.15190275438538947
8.521414777474902;0.15076607896151017
8.538857131254582;0.14632540854364606
8.545626793743166;0.1444660219615912
8.547806475710528;0.14386734050472683
8.56067242926719;0.1403335186275001
8.568404374617144;0.13820982701687967
8.572780248416139;0.13700792942793782
8.579551460399898;0.1352334487888811
8.589319307832334;0.1328135671151358
8.601201220200958;0.1298699480430514
8.607009849001683;0.12843092122751898
8.614193053320946;0.1266513577550512
8.626879976965041;0.12337709525098717
8.633844728971884;0.12161236032659417
8.6446681025543;0.11886992450864398
8.660477576418543;0.11509268600565292
8.664668176778052;0.11439825926154867
8.668792042704121;0.11336996702691238
8.681751555321629;0.11045399237286802
8.690141505607937;0.10844663492457585
8.692311422180026;0.10796726866806239
8.696156981743712;0.1071497185713497
8.699324343912194;0.10619841185061318
8.70594632968121;0.10472118033986533
8.712194562185223;0.10332732564667424
8.737678768373971;0.09764231306576221
8.74103620197181;0.09689333732353589
8.751920791106551;0.09475160122514126
8.760307495713132;0.09297574597314906
8.762683152714525;0.0924727089454791
8.76672707793211;0.09135917095011337
8.784997593920702;0.08791969966608804
8.790559158569536;0.08687272092163312
8.79313204136778;0.08638836916532
8.7974106519667;0.0855954059055648
8.799597893413038;0.08515791180150245
8.818887112585506;0.0814518388884693
8.825602758754869;0.08019628322895755
8.85722584978997;0.07437854585358394
8.867059508083482;0.07272930291779289
8.870898846404744;0.07208539183000084
8.896987002686906;0.06771004074727216
8.903836788002607;0.06712375121686875
8.92620515270634;0.06279427660658143
8.939297833586858;0.06077312205369623
8.946802894578846;0.05961454434675062
8.959179600657597;0.05770391686922949
8.96887778191914;0.05620678092029863
8.985728831626595;0.053655125122880065
8.99900706735949;0.05160148652527852
9.025018473844527;0.04923479607106174
9.028117656688481;0.0479147784224665
9.032013545438323;0.04739010907189822
9.036587214460264;0.04720201066379559
9.040798807424942;0.04666546409833927
9.040979089984333;0.04664249654416608
9.048604337415995;0.04543254414225972
9.061917993557909;0.04374055516572517
9.08338203396486;0.04103296854185601
9.097174208090768;0.039617945595507464
9.102304011915013;0.03909164785162034
9.124342185384304;0.036814450871172966
9.125487544909053;0.03668494125796862
9.128086105996013;0.036391113308201994
9.151264089858934;0.03353949698475844
9.157621087422548;0.032903632037914576
9.172000381117918;0.03146532901442356
9.18185851638322;0.03050675186409535
9.190868412196151;0.0297105077750075
9.197935888651394;0.029085923820730386
9.206808461983258;0.028533508600901314
9.214086968408052;0.02790855344196075
9.225820744678723;0.026901054983142103
9.235981729781978;0.02543706934011425
9.243609695847852;0.02487999637185112
9.255245811850486;0.0240302068427809
9.264715871732093;0.023338605133005785
9.279841377124976;0.02241204215572168
9.286967702189372;0.021844678525212657
9.310143333795548;0.01999954651665803
9.3105784752095;0.01996490265577222
9.310584805065572;0.01992052081356377
9.342210984243028;0.01741777117319998
9.371791094920574;0.016058451797192674
9.373179228157449;0.01596985158104758
9.38003246234741;0.01525639401393164
9.39743686058095;0.014392831936504535
9.426110976403969;0.012970095068638443
9.432442247296235;0.012644473934226852
9.438296750143106;0.01235535687091982
9.445289284855555;0.01201003957372393
9.466740173184494;0.010881862718072455
9.470289739049132;0.010828668165970612
9.47256788640652;0.010720087468172323
9.473920580205558;0.010655615590337675
9.48360387056607;0.010194092139784061
9.493373775996531;0.00972844045568877
9.512189188212764;0.008831663260480127
9.52136015206191;0.008707479485934755
9.536132623191953;0.008209739724833298
9.544801888822331;0.007796193856790978
9.551313417048695;0.0076210042867330685
9.57721085878726;0.006924245933642936
9.579265559710677;0.006868965182272646
9.580977629887089;0.006822902749074045
9.606322899598418;0.005858550669813667
9.613877375359243;0.00554867931317915
9.6410924595784;0.004900844407586646
9.652882860592834;0.004628604822130455
9.657317097252383;0.004526218588807751
9.663556934142086;0.0043821411647400055
9.663632599856735;0.004380394048780545
9.663792775248485;0.004376695609323633
9.663932076750806;0.004373479146863701
9.709917650758031;0.0033054797446006035
9.739296882894687;0.0028949225822714197
9.74531285385965;0.002810852993377466
9.747045372551002;0.0027866420831372807
9.753583615326926;0.0026885866442398765
9.763119439515766;0.0026053939203620757
9.764681222869008;0.0025197149141149566
9.767211774835864;0.0024787909792394203
9.770319564890281;0.002428531984264737
9.779907569751717;0.0022734753441682187
9.803548514221426;0.0018911554059286573
9.805203038982008;0.001980166985390497
9.805722859145982;0.001973640062033155
9.821046985348184;0.0017812285067861922
9.84180037440819;0.0015206464813672937
9.862676365186612;0.0012585250536858439
9.870386864359773;0.001161711107215524
9.875704976178945;0.001094936261551993
9.882981478442389;9.979232153796147E-4
9.893286306688484;8.240455908889999E-4
9.903302796962125;7.634666443472327E-4
9.907561010787475;7.377133016246429E-4
9.915112475928762;6.920426335383922E-4
9.920861629150842;6.572722065811831E-4
9.932730297804277;5.854914309537662E-4
9.941922078377232;5.299002638992079E-4
9.948633902950606;4.893076763892168E-4
9.969818797357982;3.6118309913035773E-4
9.972340762483817;1.5270387075361214E-4
9.9860826231646;1.0043292718364683E-5
10;2.5908115298989287E-4
