# Supplementary material for: Daily electric field treatment improves functional outcomes after thoracic contusion spinal cord injury in rats
Source: Nat Commun. 2025 Jun 26;16:5372. doi: 10.1038/s41467-025-60332-0 (PMC12202812; doi:10.1038/s41467-025-60332-0)
Supplement: Supplementary file 6 — Source Data [file 41467_2025_60332_MOESM6_ESM.zip › Fig4b/small_cord_z_middle_data.txt]

% Model:              small_cord.mph
% Version:            COMSOL 6.0.0.405
% Date:               Oct 16 2024, 13:55
% Dimension:          1
% Nodes:              275
% Expressions:        1
% Description:        Line graph
% Arc length (mm);abs(ec.Ez)
0;0.0021178737340505904
0.02009040442150764;0.011848433635236688
0.020105761865252994;0.011855084318654008
0.020170204464514323;0.010796795094819345
0.03448665837416169;0.01698134058335654
0.18823047496856707;0.07289162658805992
0.19361525517839315;0.07445260850391833
0.2096992702587065;0.08077926005420841
0.2817717520585809;0.11340032288517796
0.3311503592913295;0.13386849157285496
0.3508307171268892;0.1420837963102599
0.35962918739442234;0.13913984589009942
0.4302044724438676;0.16813426114845242
0.43487937368350604;0.17039840813680485
0.48555186374296927;0.19380443844391948
0.520082167058274;0.20466365071013115
0.5485472477506983;0.21861298837129084
0.5805749950140944;0.22846724022983267
0.606016085203871;0.24227529465355246
0.6140367735125516;0.24583851627528475
0.6664096571948921;0.2678018506031634
0.7339231756593644;0.28904859910471714
0.7440931859572729;0.29419232116589455
0.7983678420410252;0.31538270670063184
0.808922047887166;0.3140219787587739
0.8555387491798712;0.3368027040659456
0.9404528437286848;0.3750706418706571
1.006520701856763;0.3934755815886257
1.0182023703992003;0.3954666839840346
1.0580487568968762;0.41329518955507183
1.0883822022041927;0.4236947530936568
1.098306745441152;0.42274950838765335
1.1592580881609285;0.4432693393311524
1.2245872040636456;0.46322007206305216
1.247086478455199;0.5054361687390383
1.2592164170863542;0.4636323037346415
1.337888815544988;0.4713209909775742
1.3775276995847001;0.47770327426103165
1.396650273645788;0.4750999591962568
1.4651044621895453;0.48783846487762617
1.5319623655931;0.4789597479006318
1.5640713833494573;0.47581707468009427
1.6262981501686855;0.4514786184174966
1.6299192511487994;0.4463047431012787
1.63979869408766;0.43325890615045637
1.6496859367074201;0.4287562420022937
1.6554589128230355;0.43131461332430376
1.7442426188797089;0.40242270847909367
1.8203361503116446;0.3775506140146945
1.8373272027166532;0.34362392215672344
1.873765485368495;0.3136200302471934
2.0131200718443285;0.14889170942387864
2.0254283282900873;0.13299342715259854
2.054287887917367;0.09203148409028472
2.0694082180266076;0.06876493077629675
2.1455795745887927;0.0446148594257858
2.1617933505681854;0.06527386249223532
2.190652910252936;0.1738601210726074
2.220383464750973;0.1793458458651429
2.280718326061921;0.2715597577906834
2.2907253744184657;0.2753126353908044
2.312938194937994;0.3173900042401101
2.337358670562071;0.37722108703133017
2.3441272924723187;0.4053274675075613
2.391296435760949;0.544696263789092
2.418620911187283;0.5901167639201788
2.4309307998242597;0.5704333179487335
2.490716803876426;0.6617897455209913
2.5195763635611765;0.8065808660266214
2.558622509107548;0.8221460055261041
2.594671679504799;0.9183997869940868
2.6462649117076253;0.9865973008260838
2.661382898234832;0.9847092893137415
2.724731587345105;1.1258345927421942
2.7716157577671545;1.1800663921001942
2.7805922227873014;1.1473335583699225
2.815730282515485;1.228968897178902
2.834037728605489;1.2982601585677003
2.932622861852339;1.4224492161375393
2.9418740729833335;1.4100989580111332
2.9746377013538954;1.4138494501509626
3.042909013140523;1.4858637701095745
3.087812788814961;1.5076277053873781
3.100185040070396;1.516849495143255
3.1444022695489786;1.529802856951278
3.181568074975693;1.5772908563096735
3.2190357020954514;1.5894400293586841
3.248051944358265;1.6024904326495033
3.2975901967127093;1.6095886927924141
3.313212142504074;1.608222094533346
3.367359051762505;1.6167145183530351
3.382674789578238;1.6201964924942445
3.437479643865957;1.630081365217947
3.487178288879596;1.6230702304276292
3.5476617036766567;1.616433631782968
3.6232892175028324;1.6182326029472733
3.6343103746948104;1.6173770376344123
3.644343075238558;1.6084737783752416
3.673202634923307;1.6021789184027853
3.688296490195006;1.6078375377042602
3.7005464959448475;1.603421174617087
3.7846064057237583;1.5983005328328752
3.8181125284658988;1.5805760440039194
3.878682338405385;1.5662100928292944
4.00212829658451;1.5473597501030554
4.0141510815383485;1.5467122049151385
4.037652112168228;1.5463854577858456
4.041644928008208;1.5456932612683545
4.056086383336847;1.535874834570052
4.110895479174246;1.5302399829870978
4.125770806345316;1.5239734675163845
4.147042066643525;1.5172160404281385
4.171097811079374;1.5115411747526082
4.205420964263582;1.5093338686593274
4.238020192969541;1.506656745424987
4.24343233470575;1.4968174928150688
4.270690002354261;1.50242802216912
4.316321473043878;1.492363910118671
4.346201274216735;1.4854743232178735
4.406104890639226;1.4806485564149057
4.440783018323794;1.4753291091238054
4.447789373297539;1.4676578374364908
4.463626277610864;1.4683967827557467
4.503713896772787;1.4671857346186916
4.515997860727329;1.4650510029692432
4.541085922675757;1.4576552367059605
4.584552264067196;1.4534170931437558
4.63546302111662;1.448640291597222
4.704261891884485;1.4411482938670588
4.7541006836151;1.4394860108382659
4.7706606312698066;1.4369394975127534
4.800092149229242;1.4351295066521743
4.850779973008912;1.4323964249803396
4.871635034430463;1.434950856568816
4.884451321118049;1.434078525146731
4.896492142250884;1.4328391764684625
4.972709847835176;1.429747899521466
5.006394811020205;1.4285175535934798
5.088880763847322;1.4323436701582182
5.1010805346709365;1.4344682102101274
5.129486339216095;1.431678936945616
5.158345898900847;1.4332558252240233
5.203706889229341;1.4379710972401654
5.2512504332770344;1.4385715860514665
5.2570425404630585;1.4414752894288938
5.281700985828817;1.4421620427219217
5.336078189298224;1.4453406792377435
5.3599469001584445;1.4397624994949183
5.369394352853966;1.4426590737184597
5.371460347734882;1.4472420001096111
5.430927821160375;1.4528200383366894
5.5069399024930625;1.465103456418582
5.572825345879105;1.4729963568474815
5.59237316714896;1.4799218469013908
5.624305618715781;1.4876763215636402
5.653165178400531;1.4858751842892843
5.698526168729026;1.4781228597979634
5.7281720970364205;1.4965904588899548
5.74382218647288;1.4980239254738592
5.812210253983259;1.5080834856474894
5.8864205503154725;1.5267277025134263
5.949185478985775;1.5403115475489244
5.952706489138433;1.5406202870063908
6.010414190520833;1.5458844222695196
6.011415559473155;1.5462168707452937
6.0742464054327225;1.565589584650553
6.079607215059578;1.5649715487802496
6.119124898215468;1.577222324621232
6.147984457900218;1.5858701143224323
6.18007744060507;1.574188251764582
6.2229633863300435;1.5990144742519874
6.272762542415904;1.5888650495648324
6.289343636444973;1.6006599384742406
6.361326250445846;1.6165304667986395
6.407930043285265;1.631058372771104
6.418132621474927;1.64909225539364
6.449004406460956;1.6162376824477747
6.477863966145709;1.6193032894051385
6.523224956474203;1.636035480432802
6.552824238245149;1.5956890392574081
6.617844192171388;1.6143047220861035
6.634859425167986;1.6089239349750546
6.6914348283649705;1.6013464069228025
6.740159235108605;1.6031103412634167
6.747993278952307;1.6190047695079386
6.778883623049863;1.5939095608405864
6.8077431827346135;1.5796164766328502
6.851850975683388;1.5223896268280726
6.925434899270369;1.508609834237588
6.941243365407979;1.5563007892796463
6.973221363167755;1.5540326742623165
6.97379560487519;1.4769001089795042
7.017994113985201;1.443166775887545
7.01857220367253;1.4647571207229362
7.035367118881416;1.3304399253071324
7.09304277077547;1.3561099328991832
7.106966488417283;1.3557097747894886
7.173820617455987;1.246583713668656
7.222484589312246;1.1800237664402715
7.227741723976543;1.1929024971709055
7.291849589572047;1.0961733316982532
7.337957726315287;0.9905034095009455
7.383959365811341;0.9455284806127224
7.384330891948564;0.9346487901339913
7.384630491108907;0.9342305124809229
7.457813970435899;0.8386735516796193
7.484249254619511;0.7097283941985211
7.548907694848289;0.588287553239411
7.568281754946222;0.5616030788903572
7.572789352149197;0.5578620362163065
7.631650683674616;0.49397573462618993
7.701259799058921;0.2916296182613678
7.752374112181438;0.2591483149762439
7.76807913809496;0.235333033219419
7.791452231429885;0.17446168643432713
7.842987159438368;0.023209834698604936
7.860336273211866;0.009724716381924736
7.872427007969637;2.4753454397341557E-5
7.932764913877805;0.043781676203593634
8.006975210062137;0.17983608448787436
8.051947807935996;0.20948645765264473
8.06148220768059;0.21641677647764368
8.098378614655502;0.21408832514515552
8.13957909027157;0.30134435538616344
8.143719440172498;0.3102168104109069
8.172572692774198;0.36449302323319444
8.242889194067061;0.39976550019881074
8.261059679676224;0.39212820004701143
8.335213482358112;0.4758760490126763
8.431398400544749;0.4931480785755511
8.502626372877987;0.4573916606582795
8.563661627394337;0.4924795435616858
8.588668983448285;0.4886003250481963
8.597420669253102;0.4712463221354426
8.632575222181588;0.4571303078797655
8.636862071739348;0.48154736938246856
8.665645382222856;0.47622768258935366
8.68879722453666;0.4928119997757676
8.694779891618412;0.48857500761178585
8.766465773813106;0.4584278826200716
8.829926473243802;0.433202973929653
8.888472471978172;0.405231023476901
8.894788592098053;0.40078436031396336
8.919230837513417;0.4294826460886725
8.960196204497674;0.4130362973530737
8.96431292768105;0.39888823166589304
8.993001530514983;0.38545176758998423
9.0394090914888;0.3876951944533342
9.052034936053976;0.36038441084335204
9.076787087703696;0.3812387286891976
9.095570632826313;0.3574362198578755
9.15579158548959;0.3288037836920538
9.218881991458076;0.3163627107026912
9.246264831891091;0.3113426285830201
9.31967733291558;0.2677623126173785
9.443895379919438;0.2157270646759315
9.493553375850446;0.19390982240554422
9.499359026586195;0.19776489450407553
9.571362824672317;0.17412634392690052
9.581899108940592;0.16887193690001823
9.58978107625402;0.16251362853182627
9.644708896205152;0.1361570002589474
9.652324312829311;0.1442611810530252
9.659002084932371;0.14076226958923144
9.676098371439034;0.12607363011943562
9.696680441627281;0.12199464849787844
9.742173613404802;0.10753062872322516
9.825155277289156;0.06794035556299605
9.990525751323446;0.006191285910809086
9.990713851139517;0.006122338657611692
9.995467987168201;0.005618941509510478
9.996021543901437;4.461353025693171E-4
9.9993956336202;0.0011344933871111351
9.999515828865965;0.0011908001454354888
10;0.012600156019630049
