# Supplementary material for: Daily electric field treatment improves functional outcomes after thoracic contusion spinal cord injury in rats
Source: Nat Commun. 2025 Jun 26;16:5372. doi: 10.1038/s41467-025-60332-0 (PMC12202812; doi:10.1038/s41467-025-60332-0)
Supplement: Supplementary file 6 — Source Data [file 41467_2025_60332_MOESM6_ESM.zip › Fig4b/small_cord_z_top_data.txt]

% Model:              small_cord.mph
% Version:            COMSOL 6.0.0.405
% Date:               Oct 16 2024, 13:55
% Dimension:          1
% Nodes:              572
% Expressions:        1
% Description:        Line graph
% Arc length (mm);abs(ec.Ez)
0;7.89978208786124E-5
0.00322249054532382;0.0023841296717819205
0.039610357861021704;0.033091884380237246
0.07526853004579334;0.06287464584102054
0.07974153737722081;0.06709939097214601
0.08873750092219845;0.07471588783727157
0.12262342237690939;0.10340564555122
0.13686736959764423;0.11546538532215322
0.16616934780784035;0.1409237161715282
0.19040931051539833;0.16127430251560781
0.20168674207238269;0.1710692781225589
0.21412639162470856;0.18165309813105068
0.2392745211926022;0.2033130191048258
0.26227360555283086;0.2243457625926908
0.2731591211271265;0.23380574206794336
0.27987998482818044;0.23979612891491797
0.30513684818616965;0.262307875735587
0.3270968486135726;0.28222215883261015
0.34181677614895145;0.2958328190715065
0.367302259803042;0.3193977624589479
0.38148292637287357;0.3325370294718913
0.4062783556815258;0.356271458882901
0.4136170549383175;0.3633436051497938
0.4423009015068253;0.3909856097246802
0.4518426223742356;0.4001398557322773
0.4535695645719167;0.4019256432933389
0.48333750052629554;0.43151509862832427
0.487528991043124;0.43575781874233144
0.5037923652467348;0.4526183276989679
0.5244689513588321;0.4739257013500231
0.5334270144219109;0.48315705104345974
0.5556898257919747;0.5061499284727233
0.5811992475980167;0.5342204120272527
0.5880309939938434;0.5417066554277881
0.6078555813498505;0.5630771736825864
0.6194237539516638;0.5756005178774899
0.623308804410715;0.5813656779031646
0.638768285655674;0.5978894238546673
0.6655194053782659;0.629426021781228
0.6772693496257745;0.6431964082928516
0.7091587989639221;0.681361376792708
0.7251269194740103;0.7006052614406084
0.7406237407277803;0.7205458802310372
0.7635943959571845;0.7501034954209385
0.7854474563514716;0.778223039396374
0.7970280750347801;0.7937742140886712
0.8302315304879024;0.8395234963778648
0.8328291926769485;0.843152309612833
0.8445103451407364;0.85929703597904
0.8670368267744006;0.8904887776671728
0.8710066969123568;0.8974744678210982
0.8845139422938171;0.9169433076713176
0.9075384147624583;0.9517543455307305
0.9203560946277561;0.9710850418109658
0.9449241104513724;1.0095219273225613
0.9630134711833181;1.0383011005705214
0.9722544301977538;1.0536481805590086
0.991114976396877;1.0849711537138873
1.0116517540419165;1.1194459406353872
1.0184457980876875;1.1308767537730091
1.0442563667987752;1.1771052021122443
1.0601419809944828;1.2055573956067747
1.0754975009543877;1.2330601550052052
1.102794732197031;1.2851114796160292
1.1166271249119037;1.3128005349447474
1.1480847653198902;1.3757710103878917
1.1635943234088018;1.406817339168935
1.1852321382447664;1.452971890474572
1.2093681018425668;1.506686953024996
1.2151399377506322;1.5192720268073003
1.2196065964770115;1.5290112554548045
1.2508335320363175;1.602039075736684
1.2738730485601364;1.6569153160762653
1.2777497597031209;1.6661489878066504
1.286614430974691;1.6872631388243917
1.3061774246254014;1.7331062847476915
1.334980329421021;1.8082936186831375
1.3363696876253217;1.8119204104941673
1.3427454932907523;1.8285046277184165
1.3650018147226843;1.8876611936298602
1.3696176630305978;1.9006178426982387
1.3852978075273155;1.9433577877011674
1.4031551551874764;1.9938241337820273
1.41251226021669;2.0202922000374883
1.439538864410372;2.0967412671577677
1.4614273398927888;2.164826012400809
1.4728501096798023;2.1988467515757577
1.5056645326323226;2.2971112033856684
1.5061016565184924;2.298427532511937
1.5062137772354518;2.3003621611095397
1.5066385404038165;2.3053055991754263
1.5434469234636374;2.4235070118120348
1.5542506857075356;2.4585218339016706
1.5807058675173182;2.549209304877877
1.6117799936702946;2.6513606057778816
1.6118560350868552;2.6516105799712477
1.6119490735798272;2.6519480870589405
1.642914408646794;2.760347413858881
1.664415692003697;2.835005696087933
1.670064498384454;2.8546198825554256
1.6805234886111096;2.894424059014
1.698286823007584;2.957044752244883
1.7163545054935292;3.0137121656636943
1.7259638006070004;3.0494669749581114
1.7300372768443648;3.064623795964767
1.753022630843962;3.150149002457784
1.776320965608089;3.218183474911257
1.7806236351192717;3.2315517101760065
1.7909928227665664;3.2637683932405253
1.8087635967193556;3.3302938770982564
1.8401831018342818;3.4185089889128903
1.8431569120866547;3.426628318537496
1.8616865584358402;3.4847828708407462
1.876479616922746;3.4837851141173815
1.8785012393874936;3.543909336407978
1.8833678749082314;3.5486671765602296
1.9132904171738612;3.5988224002803975
1.935780505083926;3.646024826741069
1.948652978692418;3.6685190092353217
1.9620741357717921;3.6678000628097975
1.9741349399390928;3.667153987960082
1.9819951803080895;3.662929508432626
2.002420846067997;3.6769082392484904
2.0274394093980304;3.6569484526825136
2.030436440100522;3.6508938860043827
2.0373805102488944;3.63686555600043
2.0613251124053638;3.606882645454931
2.0931065973618983;3.474852316413717
2.0951362511710174;3.465705994758764
2.1036846430510967;3.4429993490379616
2.1265551088007935;3.3761916878266334
2.131098570117004;3.215347065820339
2.1450803349618486;3.2078267591996905
2.16398527648055;3.0587641016030602
2.1750808086871034;2.978486520239926
2.1982971613760203;2.7866807735713337
2.2258997101076723;2.4456165681186803
2.2262328465197605;2.442037809438716
2.2270691061313954;2.433054188212566
2.252129314991864;2.1711109231519004
2.282252554661227;1.6933538202961245
2.2847946423562577;1.6530360966487478
2.285878638771644;1.6358438227559873
2.315658348507334;1.203625314213582
2.339051087854049;0.7830608716192273
2.351915719681233;0.5505700901882449
2.3745554967100446;0.14142200701206775
2.39143960666058;0.16370914395332647
2.4010867860848624;0.3289138754680607
2.4378611057867023;1.0265105198400306
2.4634124276053346;1.5112106177466558
2.479700544596807;1.8074090059678838
2.494361182106861;1.9851818858613512
2.530706353423868;2.6215711246643423
2.540922857424267;2.7731693790686904
2.578974920057605;3.337807367905043
2.588201214555813;3.3572486373145125
2.590119945938778;3.490071334968981
2.6294577672912434;3.880614793427675
2.6345486191488803;3.9311564559458745
2.6708605056147494;4.291658619917271
2.677239426058336;4.328371424609401
2.711596955192745;4.499364287766362
2.715205099320074;4.517321542277202
2.7525680384700504;4.703271932254907
2.7531691485950542;4.5807345955806795
2.788011389235499;4.745677297606214
2.7904975361455104;4.750736709643348
2.8233129692992804;4.76782376038318
2.8311756022344916;4.783726473156577
2.8570824302261633;4.778757794865484
2.8744741220446772;4.775422237087618
2.889060097816578;4.767240553867168
2.904553759148426;4.731578775442301
2.9290634025853337;4.675164900452046
2.9505467467003266;4.625716662153991
2.967396866680443;4.582420157294791
2.9803704195198524;4.560499888644592
3.007825519983019;4.474716162910331
3.0350874205917417;4.389536091980785
3.0612863334279976;4.307677336581059
3.077474596733456;4.242384151848114
3.09126164911721;4.19706242904158
3.1070478259481327;4.149105341050017
3.1235062900876565;4.09125603512399
3.1492643425325815;3.9981870634060215
3.1544107047742176;3.9836952968175865
3.1811289625251717;3.8968271332491895
3.1957525434445415;3.8492819814988763
3.2120297697219313;3.79636038878607
3.2386034820012553;3.7034904670954347
3.2507790874757623;3.664543925152657
3.2782665125808705;3.576618921585009
3.2915458605987165;3.5341417991428443
3.314572064327963;3.464005711808568
3.3222271772264507;3.441155039819023
3.3458746669005555;3.3705667889231563
3.3523007682219457;3.351384742176151
3.376904612623284;3.2803205158504625
3.382418108620014;3.2652003393542373
3.41001131092543;3.1895289161438996
3.426939813540508;3.143104297806076
3.440185668331992;3.1056854541505743
3.464916266723314;3.0441743269414587
3.470541460507375;3.0302320073444093
3.4731789734531384;3.023694801724389
3.499237750617978;2.958897970502676
3.5135372248806362;2.9237467847369523
3.5392506742348147;2.8664515067393683
3.5552349558755307;2.8308349759672353
3.5839431138013578;2.7680535693043566
3.5942418309192514;2.7460234376084713
3.621111684368908;2.6912228010799026
3.6273575092273265;2.6788898286815765
3.6587913015002536;2.6168208303838583
3.6604412148292633;2.61426798972127
3.667365741871253;2.599937324929215
3.694481531303137;2.5515506809655903
3.70100811705109;2.5398245948589135
3.7286347121646464;2.49018886713759
3.742746220505615;2.4682146658090005
3.7640573886269557;2.433370769401428
3.7834702707260237;2.402740940937747
3.807843074488064;2.3642853012961496
3.8178352572087144;2.3490512585804026
3.8286102696963265;2.3336787976110145
3.8522665481600127;2.30090501852483
3.8824408401317885;2.2591010813304138
3.8934511247025654;2.2452101490978293
3.917870208592047;2.2129637935961455
3.9349532423738776;2.192603087863688
3.9577253848470124;2.165461720719918
3.982167232701916;2.1363302866848244
3.9980098043258683;2.119586500520029
4.022245661600003;2.09372360880252
4.033725203292298;2.0817541205460657
4.060721891703867;2.0536052141201253
4.069717286725457;2.044089738452385
4.103527586726409;2.013401870532107
4.1131616238339;2.004657551248272
4.1463967471288345;1.9744917415988539
4.155383750429348;1.9681772008189
4.194373184608473;1.9362329733399974
4.197113784382455;1.9341093129405635
4.215156722731822;1.9200278523480847
4.238126254568958;1.9033639072047208
4.24160370841444;1.9008488684428357
4.281969786424986;1.8728970595051635
4.29162150036798;1.8665429323940543
4.292847904354648;1.8657350655588516
4.339893650841285;1.834744707780601
4.344885283336753;1.8327349495590397
4.350330410209042;1.8300558820733386
4.393312875836337;1.8058930314587087
4.411731305773287;1.7960941049050518
4.446071354581143;1.7788454429281728
4.458669646902123;1.7728902156889035
4.471357727125584;1.7666139762261537
4.490411291079052;1.758605661495551
4.505305153155978;1.7523456916894702
4.53374926252756;1.7403904805464663
4.538361546009667;1.7391097164568237
4.567297852060481;1.7281314794654463
4.582101578215314;1.722777251364164
4.599795393236278;1.7163777327168646
4.6302172986648635;1.7073724042298295
4.646474601901318;1.7025418118914786
4.682117451225568;1.6925895592931397
4.694833202456606;1.6894175989020823
4.719148214650746;1.6840401071677888
4.731695621899686;1.6812651310248157
4.7391102005857455;1.679767250185364
4.762737105727794;1.6743683583524671
4.790654073450363;1.6700575411649652
4.793445494300801;1.669626502052438
4.797706759811254;1.6689684958962516
4.828829807614088;1.6638828424871548
4.846295871329513;1.6619972362897464
4.861223135031867;1.6603857145746588
4.888053244731802;1.6574891820784785
4.892367558908041;1.6573027287137734
4.895797860156506;1.65683126845704
4.938408549864469;1.6543751133082765
4.9521006692184235;1.6537656337750093
4.986036462615518;1.65225504429079
5.000625283820276;1.6522103723018406
5.021412000002488;1.6528762919590463
5.0372411882589745;1.6533705714373355
5.0815777794344505;1.6547550181192037
5.081897544612311;1.6547859093387842
5.081989233348891;1.6547944408794137
5.120762122733876;1.6584022175407682
5.130658971372284;1.6594369720971145
5.160975597878545;1.6624947516294128
5.181402563003602;1.6653837398189237
5.195030975903819;1.667471407091841
5.227610260802457;1.6729286728713078
5.229085837423079;1.6731689057648964
5.233561232071205;1.6736966256328287
5.263998389803872;1.680027038473554
5.27370760052148;1.6820072226488492
5.29889175898337;1.6871435075152021
5.323119150509893;1.6939196904864957
5.337869016655396;1.697906579718051
5.36667460767585;1.7056927317773898
5.372949395410221;1.7069695485178045
5.379326246590486;1.7092024087226036
5.414740613157712;1.72160278118713
5.438053735588633;1.7297658920799677
5.4555783633754364;1.7354109793420776
5.469763160434996;1.7412344377250975
5.499135323975803;1.7537690779341801
5.521780596274666;1.7634330014072108
5.544346252515595;1.773062948540428
5.575154245432589;1.7890450796327286
5.5865753432072305;1.7946990633268172
5.61783369889747;1.8106464949728434
5.624317587553166;1.8145039490857329
5.6290374591451995;1.8168013353013066
5.665232504476208;1.8387054565575909
5.689213933281086;1.8532322872816849
5.705528577052977;1.8635178184958932
5.719189913763928;1.872413516856568
5.749639089205864;1.8939049923171751
5.771155553138307;1.9090916287331865
5.795249404571319;1.9260974231200407
5.813426033815783;1.9412713818992986
5.824815707970044;1.950660142134055
5.85725764073166;1.977402744611439
5.858901437726626;1.9787577628197115
5.870274896389542;1.9889229105545354
5.8922553640528115;2.008331432021677
5.894971506528215;2.010729757223416
5.903281730511338;2.0186002331571444
5.932832663773923;2.0473137169501
5.950263364990711;2.065022978283082
5.965271025513502;2.0795152415553275
5.976316801412076;2.0905367541040287
6.0007457788913;2.1174814278656906
6.020231597306313;2.138973896005474
6.039191305229409;2.1604799345790298
6.062295643398688;2.188221021779782
6.0708861477026606;2.198837106858491
6.097557110345927;2.2317968957756875
6.10090440482963;2.2359334588652473
6.1090586380451555;2.2467353507747703
6.136094809135739;2.2837808801300525
6.15485707827388;2.3094157219906606
6.169031423139573;2.328539922169057
6.190747812573793;2.362601110278888
6.20260334611894;2.380370833284587
6.207992651627236;2.388469933381998
6.234541159290934;2.4283672857748115
6.2574423053562755;2.466483803194251
6.2658818970494465;2.4809182715662246
6.284923987834304;2.5134864889846256
6.299627726421932;2.5384943448468675
6.305097637014115;2.5485969120645677
6.330096062239062;2.5947673689581165
6.345976089116268;2.6246081142821556
6.36148829353521;2.6540104927984487
6.3831512787815115;2.6981440702329422
6.390436863603739;2.712986850128644
6.417268150907556;2.767638627625729
6.4196198289675905;2.7726244547989154
6.429346984920079;2.7937303067124617
6.4528647588573795;2.8466369878454145
6.458222245495394;2.8586918592462496
6.4866563770083125;2.9261331558868733
6.501657112292696;2.9606150975653236
6.521130532488201;3.007674245787939
6.5441151840596845;3.0651506342666153
6.560739555974153;3.106722239361943
6.575795106074297;3.1460707068079046
6.602340472989171;3.219971334413117
6.61277828958324;3.249029557627921
6.641338657956984;3.329249192322777
6.6493378696124195;3.3479136464815866
6.6511068970801235;3.3559332387904988
6.6564473975685186;3.3722184052268176
6.687933344398442;3.469148191501972
6.700497100576678;3.508154380145868
6.725330126230808;3.585252476409323
6.752052009251689;3.670728439898653
6.755952693479229;3.6828069702305584
6.760604844966471;3.696463592160967
6.787951599051382;3.785818268629413
6.816182693471845;3.882042678551403
6.817575642751392;3.88661412316124
6.819974658417251;3.894487322418814
6.84836270307514;3.9937570720146596
6.866836153040592;4.051657824580347
6.873669232822033;4.076502042450637
6.888986979478565;4.129938767013381
6.898544575243635;4.163969187002294
6.902367978587219;4.176423443326939
6.917434452565869;4.22550059056357
6.934626463637353;4.278743458082431
6.936632962549926;4.298523438104439
6.943881586777748;4.319370855140505
6.96679033772144;4.387734599547439
6.97254400377701;4.405308365688551
6.996287250222113;4.4755825519782775
7.010674012516587;4.525966590856342
7.035547816209131;4.587837220238612
7.049509086761447;4.6225642208501085
7.076643918574882;4.6900588888642005
7.085709753981323;4.6891347577420674
7.095329599163516;4.719780705613922
7.113072923715336;4.745347611993858
7.1396657626671365;4.783666058000514
7.145837296808298;4.792558812858098
7.17298770155744;4.771587691891925
7.181355172816637;4.782846650901092
7.204793575692161;4.780042980364897
7.208782052896328;4.782672870992388
7.213395573052486;4.768680076302263
7.237114449579326;4.696740785203889
7.250185815015378;4.614741541059871
7.272440159792697;4.617579790284836
7.292547424215283;4.48919717373537
7.303686009946913;4.418078559544966
7.329266109222528;4.254752509437395
7.335042157157713;4.232122802134654
7.358270452299031;3.9966726677452016
7.363769654136534;3.949049065522985
7.364977006155671;3.9385932841205715
7.393462747193016;3.6919041026305592
7.403476209292284;3.4859782239254855
7.4238400491294145;3.289770006927955
7.444531232285989;3.014391779356438
7.456473578716341;2.8643045689623534
7.47480078446614;2.572050956682915
7.48657761870399;2.3583927771995823
7.507036078748348;2.011288378915358
7.518215022564604;1.8292232367101633
7.5403641198394;1.4453875576070914
7.555179234947177;1.169386999424887
7.574149511178193;0.8159772020280087
7.5917857466191805;0.4747065084387714
7.610091738744815;0.13881423207010535
7.6304379596162;0.2255473209071539
7.647759016082426;0.5357340171557303
7.665933710980447;0.8897833358987555
7.685894702411922;1.210985271793902
7.696550267864389;1.368286714389562
7.722985644651443;1.7676812501715506
7.7355351406746875;1.8933731949953092
7.751947014998538;2.1319388221105453
7.783877375988295;2.5685193705209244
7.799687971351448;2.722319199671688
7.842557938109607;3.0921688521923247
7.846097778818386;3.078909808104072
7.848797126519459;3.205348594049383
7.893980222249281;3.406607122645255
7.894236880978053;3.4077503545832997
7.897468567154435;3.4221452160734316
7.940415192309367;3.574629466766197
7.9430504405660365;3.6291188015070475
7.985629940098566;3.6636625625440047
7.989499328072932;3.666801707320701
8.031517397543782;3.7008899931612405
8.035248434494788;3.584932588830725
8.042988707244414;3.6411382046089784
8.073707011766313;3.608678865300135
8.101601998558644;3.5792028621361283
8.112704854260555;3.567470725023327
8.14001137043501;3.4797661598154264
8.14345194443656;3.4694511980944753
8.177778294671636;3.3665395942385885
8.183649332953346;3.3523556352319925
8.21118232444141;3.272890463993747
8.221189599514009;3.231415881237514
8.255256853171034;3.1151726967581275
8.264885388533152;3.076392514101485
8.291232986491261;2.9870175312789797
8.316261387810847;2.9013439598327295
8.32122163234879;2.8832920986535555
8.327246724148743;2.8613649295519394
8.355664333828777;2.7657220193260628
8.37126348548524;2.7130916692149185
8.384113741961475;2.668115710175684
8.40628572015439;2.5905136806081686
8.412047486451577;2.570221241008255
8.41369319284062;2.558895022457591
8.422578684362005;2.533300837436826
8.444783562430638;2.460548277637031
8.449845626824233;2.4441555188137727
8.476784206682716;2.3553086285780296
8.50658661534704;2.262760104539211
8.50981451576735;2.2528673850367795
8.511446496332853;2.2478657666891877
8.53810954222306;2.1632011663954245
8.552544884188496;2.124624380432465
8.577191793521603;2.050513953011432
8.59227768938332;2.0074111553040836
8.61913493085974;1.9310218083491577
8.629951530590157;1.9011637883922958
8.656787725491142;1.8305345403671438
8.662761816642032;1.8149638009784084
8.694985227672438;1.7309774133099054
8.695500930397136;1.7295139477770363
8.69880560116192;1.721307392376616
8.72779746756037;1.6522591118198307
8.732826589889932;1.6402591260068675
8.760045142755432;1.5747639835467453
8.771173310329132;1.548898013733229
8.796861867564271;1.4932765983741696
8.810140487358618;1.4645254458583068
8.839824992238412;1.4010271698604129
8.845661978016802;1.388374051007304
8.851068127028938;1.3766106684361148
8.881617109295426;1.3169197393764307
8.895805227221887;1.289196984711566
8.921611901326704;1.2387722491238264
8.934005635932822;1.2155316840928663
8.960435170561782;1.1690988777968983
8.973294395201279;1.1465071108514167
8.999485452887413;1.1004932734795148
9.011257081580908;1.0807373759148504
9.039443857642334;1.0351331867159388
9.049593378524056;1.0190021006384313
9.056606391426802;1.0077608190341607
9.08829432608821;0.9577964443669664
9.110602083720336;0.9239460175454042
9.12570244990712;0.9021566692224496
9.145229013850052;0.8739804582592683
9.161561416277474;0.8507474522984921
9.182811972211738;0.8213697052597126
9.185681655301295;0.8174691738635147
9.188988139369597;0.8123786487990401
9.211198815169057;0.7825999542840396
9.228821146572328;0.7599326152692125
9.241899562074904;0.7431100467223817
9.259139272429003;0.7209348673895317
9.276208638479535;0.7006610829964757
9.295911996960498;0.6754648857064325
9.314315392748666;0.6533351825855789
9.332581269409722;0.6313708433742704
9.350625829055794;0.6105302162846662
9.371569363625362;0.586499640972761
9.391355495097914;0.5645254750644426
9.420411601254242;0.5322562213087849
9.42895879917893;0.5223957337151433
9.442143089741522;0.5088539249168207
9.466537693260745;0.4833673355491328
9.492467221602999;0.45627711287710326
9.504560553274192;0.4435174550582133
9.518501689835825;0.42978569079488693
9.542423220867972;0.40622342071105777
9.559655432565494;0.38925000769654616
9.579164115463408;0.37014439021618273
9.594085578359024;0.3558409285012658
9.618100765589695;0.3333346407650879
9.650504569007367;0.3029668024289549
9.662025942373294;0.2921693290802523
9.693340940507795;0.2637970197481536
9.699990159997448;0.25777934008999637
9.702177954624172;0.25593284590195253
9.739450040510436;0.22239875357081473
9.757875496713838;0.206316176893381
9.786163892859975;0.1816247773934947
9.814207962961989;0.15711721663876688
9.828160357522224;0.1448159352063385
9.847640587090524;0.12859493249152365
9.873656601619947;0.10652531208212679
9.909714878271412;0.07582717755616386
9.921391618306881;0.06588621060762989
9.92892429029901;0.05971076257765139
9.96068502474358;0.033049524891829433
9.997196270898733;0.0018921029482044105
10;1.066433241020159E-4
