# Supplementary material for: Daily electric field treatment improves functional outcomes after thoracic contusion spinal cord injury in rats
Source: Nat Commun. 2025 Jun 26;16:5372. doi: 10.1038/s41467-025-60332-0 (PMC12202812; doi:10.1038/s41467-025-60332-0)
Supplement: Supplementary file 6 — Source Data [file 41467_2025_60332_MOESM6_ESM.zip › Fig5.m]

clc, clear all, close all

% Requires Panel and SlanCM from the Matlab File Exchange
addpath("Z:\AnalysisCode\Master_Current\external\panel")
addpath("Z:\AnalysisCode\Master_Current\external\slanCM")

figsize = [13.5, 15.95
    ];
h_fig = figure('Units', 'centimeters','Position', [10, 10, figsize]);
set(h_fig,'PaperPositionMode', 'auto', 'PaperUnits', 'centimeters', 'PaperSize', figsize)
set(h_fig, 'visible', 'on', 'MenuBar', 'none', 'color', 'w')

% Create panel
p = panel();
p.fontname = 'Arial';
p.fontsize = 7;

% Create subpanels
m = 1;
n = 3;
w = 4.8;
p.pack('h', {6.25/10 3.75/10})
p(2).pack('v', {1/5 1/5 1/5 1/5 1/5})

ax(1) = p(2,1).select(); 
ax(2) = p(2,2).select(); 
ax(3) = p(2,3).select(); 
ax(4) = p(2,4).select(); 
ax(5) = p(2,5).select(); 

p.de.margin = 10;
p.margin = [10 10 6 3]; % l, b, r, t

p(2,1).margintop = 4;

co = [0,0,0;
    0, 5, 250;
    250, 5, 0;
    ]/255;

linewidth = 1;


%%

data_voltagetransient = readtable("Fig5C\Voltage_Transient.txt");

set(h_fig, 'CurrentAxes', ax(1)); cla

data_voltagetransient.Time = (1 : height(data_voltagetransient))';

hold on
plot(data_voltagetransient{:, "Time"}, data_voltagetransient{:, "Current"} * 1e6, '-', 'Color', 'k', 'LineWidth', linewidth);
hold off

xlabel('Time (ms)')
xlim([0, 700])
set(gca, 'XTick', 0 : 200 : 600)
xtickangle(0)

ylabel('Current (µA)')
ylim([-6, 6])
set(gca, 'YTick', -6:2:6)


set(h_fig, 'CurrentAxes', ax(1)); 
yyaxis right
ylim([-.3, .3])
set(gca, 'YTick', -.2:.2:.2)
axx = gca;
axx.YColor = 'r'; % Change right y-axis color to red
ylabel({'Voltage vs.', 'Ag/AgCl (V)'}, 'HorizontalAlignment', 'center', 'Color', 'k');

hold on

data_voltagetransient.VoltageMean = mean([data_voltagetransient{:, "VoltageE1"}, data_voltagetransient{:, "VoltageE2"}, data_voltagetransient{:, "VoltageE3"}], 2);
data_voltagetransient.VoltageStd = std([data_voltagetransient{:, "VoltageE1"}, data_voltagetransient{:, "VoltageE2"}, data_voltagetransient{:, "VoltageE3"}], [], 2);

plot(data_voltagetransient{:, "Time"}, data_voltagetransient{:, "VoltageMean"}, '-', 'Color', co(3, :), 'LineWidth', linewidth);

time = data_voltagetransient{:, "Time"};
voltageMean = data_voltagetransient{:, "VoltageMean"};
voltageStd = data_voltagetransient{:, "VoltageStd"};

fill([time; flipud(time)], [voltageMean - voltageStd; flipud(voltageMean + voltageStd)], co(3, :), 'FaceAlpha', 0.2, 'EdgeColor', 'none');

hold off


%%

data_90h_stimu_CV_before = readtable("Fig5D\90h_stimu_CV_before.txt");
data_90h_stimu_CV_after = readtable("Fig5D\90h_stimu_CV_after.txt");

set(h_fig, 'CurrentAxes', ax(3)); cla

hold on
plot(data_90h_stimu_CV_before{:, "Voltage"}, data_90h_stimu_CV_before{:, "MeanCurrent"}, '-', 'Color', 'k', 'LineWidth', linewidth);

voltage = data_90h_stimu_CV_before{:, "Voltage"};
currentMean = data_90h_stimu_CV_before{:, "MeanCurrent"};
currentStd = data_90h_stimu_CV_before{:, "StdCurrent"};

fill([voltage; flipud(voltage)], [currentMean - currentStd; flipud(currentMean + currentStd)], 'k', 'FaceAlpha', 0.2, 'EdgeColor', 'none');
hold off

hold on
plot(data_90h_stimu_CV_after{:, "Voltage"}, data_90h_stimu_CV_after{:, "MeanCurrent"}, '-', 'Color', co(3, :), 'LineWidth', linewidth);

voltage = data_90h_stimu_CV_after{:, "Voltage"};
currentMean = data_90h_stimu_CV_after{:, "MeanCurrent"};
currentStd = data_90h_stimu_CV_after{:, "StdCurrent"};

fill([voltage; flipud(voltage)], [currentMean - currentStd; flipud(currentMean + currentStd)], co(3, :), 'FaceAlpha', 0.2, 'EdgeColor', 'none');
hold off


xlabel('Voltage (V)')
xlim([-0.75, 1])
set(gca, 'XTick', -0.5:0.5:1)
xtickangle(0)

ylabel('Current (µA)')
ylim([-1.5, 1.1])
set(gca, 'YTick', -1.5:0.5:1)


%%
set(h_fig, 'CurrentAxes', ax(2)); cla

data_90h_stimu_EIS_after = readtable("Fig5E\90h_stimu_EIS_after.txt");
data_90h_stimu_EIS_before = readtable("Fig5E\90h_stimu_EIS_before.txt");


hold on
plot(data_90h_stimu_EIS_before{:, "Frequency"}, data_90h_stimu_EIS_before{:, "MeanImpedance"}, '-', 'Color', 'k', 'LineWidth', linewidth);
plot(data_90h_stimu_EIS_after{:, "Frequency"}, data_90h_stimu_EIS_after{:, "MeanImpedance"}, '-', 'Color', co(3, :), 'LineWidth', linewidth);

set(gca, 'YScale', "log")
set(gca, 'XScale', "log")
hold off

xlabel('Frequency (Hz)')
xlim([10^-1, 10^5])
set(gca, 'XTick', [10^-1, 10^1,10^3, 10^5])
set(gca, 'XMinorTick', 'on')


ylabel('Impedance (Ω)')
ylim([10^3.5, 10^6])
set(gca, 'YTick', [10^4, 10^5,10^6])
set(gca, 'YMinorTick', 'on')

leg3 = legend({'Before Stimulation', 'After 90 h Stimulation'}, 'Location','northeast', 'Box', "off");
leg3.Position(1) = 0.73;
leg3.FontSize = 7;


%%
set(h_fig, 'CurrentAxes', ax(4)); cla

data_60d_37C_2GND_EIS_after = readtable("Fig5H\60d_37C_2GND_EIS_after.txt");
data_60d_37C_2GND_EIS_before = readtable("Fig5H\60d_37C_2GND_EIS_before.txt");
data_60d_37C_4GND_EIS_after = readtable("Fig5H\60d_37C_4GND_EIS_after.txt");
data_60d_37C_4GND_EIS_before = readtable("Fig5H\60d_37C_4GND_EIS_before.txt");


hold on
plot(data_60d_37C_4GND_EIS_before{:, "Frequency"}, data_60d_37C_4GND_EIS_before{:, "MeanImpedance"}, '-', 'Color', 'k', 'LineWidth', linewidth);
plot(data_60d_37C_2GND_EIS_before{:, "Frequency"}, data_60d_37C_2GND_EIS_before{:, "Impedance"}, ':', 'Color', 'k', 'LineWidth', linewidth);
plot(data_60d_37C_4GND_EIS_after{:, "Frequency"}, data_60d_37C_4GND_EIS_after{:, "MeanImpedance"}, '-', 'Color', co(2, :), 'LineWidth', linewidth);
plot(data_60d_37C_2GND_EIS_after{:, "Frequency"}, data_60d_37C_2GND_EIS_after{:, "Impedance"}, ':', 'Color', co(2, :), 'LineWidth', linewidth);

set(gca, 'YScale', "log")
set(gca, 'XScale', "log")
hold off

xlabel('Frequency (Hz)')
xlim([10^-1, 10^5])
set(gca, 'XTick', [10^-1, 10^1,10^3, 10^5])
set(gca, 'XMinorTick', 'on')


ylabel('Impedance (Ω)')
ylim([10^3.5, 10^6])
set(gca, 'YTick', [10^4, 10^5,10^6])
set(gca, 'YMinorTick', 'on')

leg4 = legend({'Sample A Before', 'Sample B Before', 'Sample A After', 'Sample B Ater'}, 'Location','northeast', 'Box', "off");
leg4.Position(1) = 0.74;
leg4.Position(2) = 0.3;
leg4.FontSize = 7;

%%

set(h_fig, 'CurrentAxes', ax(5)); cla

data_60d_37C_2GND_CV_after = readtable("Fig5G\60d_37C_2GND_CV_after.txt");
data_60d_37C_2GND_CV_before = readtable("Fig5G\60d_37C_2GND_CV_before.txt");
data_60d_37C_4GND_CV_after = readtable("Fig5G\60d_37C_4GND_CV_after.txt");
data_60d_37C_4GND_CV_before = readtable("Fig5G\60d_37C_4GND_CV_before.txt");

hold on
plot(data_60d_37C_4GND_CV_before{:, "Voltage"}, data_60d_37C_4GND_CV_before{:, "MeanCurrent"}, '-', 'Color', 'k', 'LineWidth', linewidth);

voltage = data_60d_37C_4GND_CV_before{:, "Voltage"};
currentMean = data_60d_37C_4GND_CV_before{:, "MeanCurrent"};
currentStd = data_60d_37C_4GND_CV_before{:, "StdCurrent"};

fill([voltage; flipud(voltage)], [currentMean - currentStd; flipud(currentMean + currentStd)], 'k', 'FaceAlpha', 0.2, 'EdgeColor', 'none');
hold off

hold on
plot(data_60d_37C_2GND_CV_before{:, "Voltage"}, data_60d_37C_2GND_CV_before{:, "Current"}, ':', 'Color', 'k', 'LineWidth', linewidth);
hold off

hold on
plot(data_60d_37C_2GND_CV_after{:, "Voltage"}, data_60d_37C_2GND_CV_after{:, "Current"}, ':', 'Color', co(2, :), 'LineWidth', linewidth);
hold off

hold on
plot(data_60d_37C_4GND_CV_after{:, "Voltage"}, data_60d_37C_4GND_CV_after{:, "MeanCurrent"}, '-', 'Color', co(2, :), 'LineWidth', linewidth);

voltage = data_60d_37C_4GND_CV_after{:, "Voltage"};
currentMean = data_60d_37C_4GND_CV_after{:, "MeanCurrent"};
currentStd = data_60d_37C_4GND_CV_after{:, "StdCurrent"};

fill([voltage; flipud(voltage)], [currentMean - currentStd; flipud(currentMean + currentStd)], co(2, :), 'FaceAlpha', 0.2, 'EdgeColor', 'none');
hold off

xlabel('Voltage (V)')
xlim([-0.75, 1])
set(gca, 'XTick', -0.5:0.5:1)
xtickangle(0)

ylabel('Current (µA)')
ylim([-1.5, 1.1])
set(gca, 'YTick', -1.5:0.5:1)


%% Cleanup

set(h_fig, 'CurrentAxes', ax(1));
ax(1).Position(3) = .22;

print(h_fig, 'Fig5.svg', '-dsvg');
