# Supplementary material for: Daily electric field treatment improves functional outcomes after thoracic contusion spinal cord injury in rats
Source: Nat Commun. 2025 Jun 26;16:5372. doi: 10.1038/s41467-025-60332-0 (PMC12202812; doi:10.1038/s41467-025-60332-0)
Supplement: Supplementary file 6 — Source Data [file 41467_2025_60332_MOESM6_ESM.zip › Fig5C/Voltage_Transient.txt]

VoltageE1	VoltageE2	VoltageE3	Current
-0.245849609375	-0.228607177734375	-0.246368408203125	-1.70898437499997e-09
-0.2451171875	-0.2279052734375	-0.2457275390625	-2.13623046875e-09
-0.244537353515625	-0.2274169921875	-0.245147705078125	-2.53295898437506e-09
-0.24407958984375	-0.227020263671875	-0.244659423828125	-2.80761718749994e-09
-0.24359130859375	-0.2265625	-0.244232177734375	-2.56347656250003e-09
-0.2431640625	-0.226226806640625	-0.24383544921875	-2.96020507812494e-09
-0.24273681640625	-0.225830078125	-0.24346923828125	-2.10571289062503e-09
-0.24237060546875	-0.22552490234375	-0.243133544921875	-1.8310546875e-09
-0.241973876953125	-0.225189208984375	-0.24285888671875	-2.19726562499994e-09
-0.24163818359375	-0.22479248046875	-0.242462158203125	-3.02124023437503e-09
-0.241241455078125	-0.224578857421875	-0.24212646484375	-2.68554687500006e-09
-0.240966796875	-0.224273681640625	-0.241912841796875	-1.61743164062506e-09
-0.2406005859375	-0.224029541015625	-0.241546630859375	-1.220703125e-09
-0.24029541015625	-0.223724365234375	-0.2413330078125	-2.77709960937497e-09
-0.239959716796875	-0.223480224609375	-0.24102783203125	-2.25830078125003e-09
-0.23968505859375	-0.2232666015625	-0.24072265625	-1.12915039062494e-09
-0.2393798828125	-0.223052978515625	-0.240478515625	-2.38037109375006e-09
-0.239105224609375	-0.2227783203125	-0.240234375	-1.46484375000006e-09
-0.2388916015625	-0.2225341796875	-0.239990234375	-1.068115234375e-09
-0.238616943359375	-0.2222900390625	-0.239776611328125	-1.80053710937503e-09
-0.23834228515625	-0.222076416015625	-0.23956298828125	-1.92260742187506e-09
-0.238128662109375	-0.221923828125	-0.239288330078125	-2.96020507812494e-09
-0.237945556640625	-0.221649169921875	-0.2391357421875	-6.103515625e-10
-0.237640380859375	-0.221435546875	-0.238922119140625	-1.73950195312494e-09
-0.23736572265625	-0.221282958984375	-0.23870849609375	-2.47192382812497e-09
-0.2371826171875	-0.2210693359375	-0.23846435546875	-3.204345703125e-09
-0.2369384765625	-0.220855712890625	-0.238311767578125	-2.47192382812497e-09
-0.23675537109375	-0.220703125	-0.23809814453125	-2.07519531250006e-09
-0.23651123046875	-0.220550537109375	-0.2379150390625	-2.56347656250003e-09
-0.23626708984375	-0.2203369140625	-0.23773193359375	-2.01416015624997e-09
-0.236114501953125	-0.220123291015625	-0.23748779296875	-1.46484375000006e-09
-0.23583984375	-0.219940185546875	-0.23736572265625	-1.52587890625e-09
-0.235595703125	-0.21978759765625	-0.237152099609375	-1.8310546875e-09
-0.23541259765625	-0.219635009765625	-0.237060546875	-2.65502929687494e-09
-0.2352294921875	-0.219512939453125	-0.23681640625	-2.68554687500006e-09
-0.23504638671875	-0.21929931640625	-0.236663818359375	-2.31933593749997e-09
-0.23486328125	-0.2191162109375	-0.236480712890625	-1.8310546875e-09
-0.234649658203125	-0.218994140625	-0.236236572265625	-2.22778320312506e-09
-0.234527587890625	-0.21881103515625	-0.236114501953125	-1.220703125e-09
-0.234344482421875	-0.218719482421875	-0.2359619140625	-2.01416015624997e-09
-0.234161376953125	-0.21856689453125	-0.23583984375	-1.73950195312494e-09
-0.23394775390625	-0.218353271484375	-0.23565673828125	-2.31933593749997e-09
-0.233795166015625	-0.21820068359375	-0.23553466796875	-1.8310546875e-09
-0.233612060546875	-0.218109130859375	-0.235382080078125	-2.41088867187503e-09
-0.23345947265625	-0.21795654296875	-0.2352294921875	-1.92260742187506e-09
-0.2332763671875	-0.2177734375	-0.235015869140625	-2.56347656250003e-09
-0.233154296875	-0.217681884765625	-0.234893798828125	-2.38037109375006e-09
-0.23297119140625	-0.217529296875	-0.23480224609375	-1.678466796875e-09
-0.2327880859375	-0.2174072265625	-0.234649658203125	-2.47192382812497e-09
-0.232666015625	-0.21722412109375	-0.23455810546875	-1.95312500000003e-09
-0.232513427734375	-0.217132568359375	-0.234375	-2.47192382812497e-09
-0.232269287109375	-0.216949462890625	-0.234283447265625	-1.983642578125e-09
-0.232086181640625	-0.216827392578125	-0.23406982421875	-2.77709960937497e-09
-0.23199462890625	-0.21673583984375	-0.233978271484375	-2.62451171874997e-09
-0.2318115234375	-0.21661376953125	-0.233795166015625	-2.50244140624994e-09
-0.231689453125	-0.21649169921875	-0.23370361328125	-1.49536132812503e-09
-0.23150634765625	-0.21636962890625	-0.233551025390625	-1.73950195312494e-09
-0.23138427734375	-0.216217041015625	-0.233428955078125	-1.34277343750003e-09
-0.231292724609375	-0.216156005859375	-0.233367919921875	-2.41088867187503e-09
-0.231109619140625	-0.2159423828125	-0.233245849609375	-2.13623046875e-09
-0.23095703125	-0.215850830078125	-0.233062744140625	-2.593994140625e-09
-0.230865478515625	-0.21575927734375	-0.23291015625	-2.65502929687494e-09
-0.23077392578125	-0.215606689453125	-0.23284912109375	-1.95312500000003e-09
-0.230560302734375	-0.215576171875	-0.232666015625	-2.41088867187503e-09
-0.23040771484375	-0.215423583984375	-0.23260498046875	-1.983642578125e-09
-0.23028564453125	-0.21533203125	-0.232421875	-3.29589843750006e-09
-0.230224609375	-0.2152099609375	-0.232330322265625	-2.01416015624997e-09
-0.23004150390625	-0.21514892578125	-0.232177734375	-1.80053710937503e-09
-0.229888916015625	-0.2149658203125	-0.23211669921875	-1.983642578125e-09
-0.229827880859375	-0.214813232421875	-0.232025146484375	-2.41088867187503e-09
-0.22967529296875	-0.2147216796875	-0.2318115234375	-2.13623046875e-09
-0.2294921875	-0.214599609375	-0.231719970703125	-2.13623046875e-09
-0.229339599609375	-0.21441650390625	-0.23162841796875	-1.52587890625e-09
-0.229248046875	-0.21441650390625	-0.2315673828125	-2.13623046875e-09
-0.229095458984375	-0.21429443359375	-0.231414794921875	-1.64794921875003e-09
-0.228973388671875	-0.21417236328125	-0.23126220703125	-1.373291015625e-09
-0.228851318359375	-0.21405029296875	-0.231201171875	-2.31933593749997e-09
-0.228729248046875	-0.213958740234375	-0.231109619140625	-1.983642578125e-09
-0.2286376953125	-0.2138671875	-0.231048583984375	-2.13623046875e-09
-0.228515625	-0.21380615234375	-0.23089599609375	-1.64794921875003e-09
-0.2283935546875	-0.21368408203125	-0.230743408203125	-3.0517578125e-09
-0.228302001953125	-0.213531494140625	-0.230712890625	-2.13623046875e-09
-0.228118896484375	-0.2135009765625	-0.230621337890625	-1.80053710937503e-09
-0.22802734375	-0.213348388671875	-0.230438232421875	-1.95312500000003e-09
-0.22796630859375	-0.21331787109375	-0.23040771484375	-1.70898437499997e-09
-0.2279052734375	-0.213104248046875	-0.23028564453125	-2.34985351562494e-09
-0.22772216796875	-0.213134765625	-0.23016357421875	-2.50244140624994e-09
-0.227630615234375	-0.2130126953125	-0.23004150390625	-1.95312500000003e-09
-0.22747802734375	-0.212890625	-0.22998046875	-2.50244140624994e-09
-0.22735595703125	-0.2127685546875	-0.2298583984375	-2.44140625e-09
-0.22723388671875	-0.212738037109375	-0.229766845703125	-2.50244140624994e-09
-0.227203369140625	-0.212615966796875	-0.22967529296875	-2.04467773437494e-09
-0.22705078125	-0.2125244140625	-0.229583740234375	-1.983642578125e-09
-0.226898193359375	-0.21240234375	-0.229461669921875	-2.74658203125e-09
-0.226806640625	-0.212371826171875	-0.229400634765625	-2.25830078125003e-09
-0.226715087890625	-0.212249755859375	-0.229278564453125	-2.31933593749997e-09
-0.2265625	-0.212127685546875	-0.22918701171875	-2.13623046875e-09
-0.226531982421875	-0.2120361328125	-0.229156494140625	-1.43432617187494e-09
-0.226409912109375	-0.21197509765625	-0.22900390625	-2.41088867187503e-09
-0.1929931640625	-0.17852783203125	-0.1953125	4.996337890625e-06
-0.190399169921875	-0.17608642578125	-0.19293212890625	4.99664306640625e-06
-0.188018798828125	-0.173797607421875	-0.19061279296875	4.9969482421875e-06
-0.185699462890625	-0.17156982421875	-0.188232421875	4.99664306640625e-06
-0.18328857421875	-0.16937255859375	-0.18609619140625	4.9969482421875e-06
-0.18115234375	-0.167205810546875	-0.183837890625	4.99603271484375e-06
-0.178863525390625	-0.16510009765625	-0.181732177734375	4.99755859375e-06
-0.1766357421875	-0.16302490234375	-0.179534912109375	4.9969482421875e-06
-0.174407958984375	-0.160919189453125	-0.17742919921875	4.99664306640625e-06
-0.1722412109375	-0.158843994140625	-0.175323486328125	4.99725341796875e-06
-0.1700439453125	-0.15673828125	-0.1732177734375	4.99664306640625e-06
-0.167938232421875	-0.154693603515625	-0.171173095703125	4.99664306640625e-06
-0.165740966796875	-0.152679443359375	-0.169036865234375	4.99725341796875e-06
-0.163604736328125	-0.150604248046875	-0.166961669921875	4.9969482421875e-06
-0.161468505859375	-0.148590087890625	-0.1649169921875	4.99755859375e-06
-0.159332275390625	-0.14654541015625	-0.162841796875	4.99603271484375e-06
-0.157196044921875	-0.14459228515625	-0.1607666015625	4.9969482421875e-06
-0.155181884765625	-0.142547607421875	-0.158721923828125	4.99725341796875e-06
-0.153076171875	-0.14056396484375	-0.15673828125	4.99603271484375e-06
-0.150970458984375	-0.138580322265625	-0.154693603515625	4.99664306640625e-06
-0.148895263671875	-0.136566162109375	-0.152679443359375	4.9969482421875e-06
-0.1468505859375	-0.1346435546875	-0.150634765625	4.99664306640625e-06
-0.144744873046875	-0.1326904296875	-0.14862060546875	4.99755859375e-06
-0.14276123046875	-0.1307373046875	-0.14666748046875	4.99755859375e-06
-0.1407470703125	-0.128753662109375	-0.144683837890625	4.996337890625e-06
-0.13873291015625	-0.1268310546875	-0.142730712890625	4.99542236328125e-06
-0.136627197265625	-0.124847412109375	-0.14068603515625	4.9969482421875e-06
-0.13458251953125	-0.12298583984375	-0.138671875	4.996337890625e-06
-0.132568359375	-0.1209716796875	-0.136810302734375	4.996337890625e-06
-0.130584716796875	-0.119049072265625	-0.13482666015625	4.996337890625e-06
-0.12860107421875	-0.1171875	-0.13287353515625	4.99755859375e-06
-0.126556396484375	-0.11529541015625	-0.13092041015625	4.99725341796875e-06
-0.124542236328125	-0.113250732421875	-0.128936767578125	4.996337890625e-06
-0.122589111328125	-0.11138916015625	-0.126983642578125	4.996337890625e-06
-0.120513916015625	-0.1094970703125	-0.12506103515625	4.99664306640625e-06
-0.118560791015625	-0.10760498046875	-0.1231689453125	4.996337890625e-06
-0.1165771484375	-0.105712890625	-0.1212158203125	4.99755859375e-06
-0.1146240234375	-0.103851318359375	-0.119232177734375	4.9969482421875e-06
-0.112579345703125	-0.1019287109375	-0.11737060546875	4.99725341796875e-06
-0.1107177734375	-0.10009765625	-0.115386962890625	4.996337890625e-06
-0.108734130859375	-0.09814453125	-0.113525390625	4.99664306640625e-06
-0.106781005859375	-0.0963134765625	-0.111602783203125	4.99725341796875e-06
-0.1048583984375	-0.0943603515625	-0.10968017578125	4.99725341796875e-06
-0.1029052734375	-0.092529296875	-0.107757568359375	4.99603271484375e-06
-0.100982666015625	-0.09063720703125	-0.1058349609375	4.99725341796875e-06
-0.0989990234375	-0.08880615234375	-0.103973388671875	4.99664306640625e-06
-0.09710693359375	-0.086944580078125	-0.102020263671875	4.996337890625e-06
-0.095123291015625	-0.085052490234375	-0.100189208984375	4.996337890625e-06
-0.093231201171875	-0.08319091796875	-0.098297119140625	4.9957275390625e-06
-0.09124755859375	-0.08135986328125	-0.09637451171875	4.99542236328125e-06
-0.08935546875	-0.0794677734375	-0.094512939453125	4.99603271484375e-06
-0.08740234375	-0.077606201171875	-0.092620849609375	4.9969482421875e-06
-0.085479736328125	-0.075775146484375	-0.090789794921875	4.99603271484375e-06
-0.08355712890625	-0.073944091796875	-0.0888671875	4.99603271484375e-06
-0.081634521484375	-0.07208251953125	-0.0869140625	4.99725341796875e-06
-0.0797119140625	-0.070220947265625	-0.0850830078125	4.99664306640625e-06
-0.07781982421875	-0.06842041015625	-0.083251953125	4.9957275390625e-06
-0.075836181640625	-0.066558837890625	-0.08135986328125	4.99786376953125e-06
-0.074005126953125	-0.06475830078125	-0.0794677734375	4.99725341796875e-06
-0.07208251953125	-0.062896728515625	-0.077606201171875	4.9969482421875e-06
-0.070220947265625	-0.06109619140625	-0.0758056640625	4.99664306640625e-06
-0.068389892578125	-0.05926513671875	-0.073944091796875	4.99664306640625e-06
-0.06646728515625	-0.05743408203125	-0.072052001953125	4.996337890625e-06
-0.0645751953125	-0.055633544921875	-0.070220947265625	4.9951171875e-06
-0.062774658203125	-0.053741455078125	-0.068328857421875	4.99664306640625e-06
-0.060821533203125	-0.05194091796875	-0.066497802734375	4.99542236328125e-06
-0.0589599609375	-0.0501708984375	-0.06463623046875	4.996337890625e-06
-0.057037353515625	-0.0482696533203125	-0.06280517578125	4.99664306640625e-06
-0.05517578125	-0.046429443359375	-0.06097412109375	4.99725341796875e-06
-0.053314208984375	-0.044635009765625	-0.05914306640625	4.99542236328125e-06
-0.051422119140625	-0.042822265625	-0.0572509765625	4.99603271484375e-06
-0.049591064453125	-0.0410186767578125	-0.05548095703125	4.9957275390625e-06
-0.0476104736328125	-0.039215087890625	-0.053558349609375	4.99664306640625e-06
-0.0457366943359375	-0.0374114990234375	-0.05181884765625	4.99664306640625e-06
-0.0438629150390625	-0.035614013671875	-0.0499267578125	4.9957275390625e-06
-0.0420074462890625	-0.0338104248046875	-0.0480316162109375	4.996337890625e-06
-0.040155029296875	-0.0320281982421875	-0.046185302734375	4.99725341796875e-06
-0.038287353515625	-0.0302276611328125	-0.0443603515625	4.996337890625e-06
-0.0364501953125	-0.028436279296875	-0.0425384521484375	4.99603271484375e-06
-0.0346038818359375	-0.02666015625	-0.040728759765625	4.9969482421875e-06
-0.032769775390625	-0.0248779296875	-0.0389068603515625	4.99664306640625e-06
-0.030938720703125	-0.023089599609375	-0.0370880126953125	4.99786376953125e-06
-0.0291229248046875	-0.021319580078125	-0.035284423828125	4.9969482421875e-06
-0.027276611328125	-0.0195281982421875	-0.0334625244140625	4.996337890625e-06
-0.0254608154296875	-0.017755126953125	-0.0316619873046875	4.996337890625e-06
-0.0236114501953125	-0.0159881591796875	-0.0298492431640625	4.9951171875e-06
-0.0217926025390625	-0.014208984375	-0.0280303955078125	4.99664306640625e-06
-0.0199615478515625	-0.0124420166015625	-0.02623291015625	4.9957275390625e-06
-0.0181304931640625	-0.0106689453125	-0.0244384765625	4.996337890625e-06
-0.0163055419921875	-0.0089080810546875	-0.02264404296875	4.99725341796875e-06
-0.014495849609375	-0.00714721679687499	-0.020843505859375	4.996337890625e-06
-0.0126556396484375	-0.0053741455078125	-0.01905517578125	4.99664306640625e-06
-0.01083984375	-0.003631591796875	-0.017242431640625	4.9957275390625e-06
-0.00901184082031251	-0.0018585205078125	-0.015460205078125	4.996337890625e-06
-0.0071990966796875	-0.000103759765625003	-0.0136688232421875	4.99664306640625e-06
-0.00538330078125	0.0016632080078125	-0.0118865966796875	4.9957275390625e-06
-0.00357666015624999	0.003399658203125	-0.0100860595703125	4.99542236328125e-06
-0.00176391601562501	0.005145263671875	-0.00831298828125	4.99542236328125e-06
6.10351562499445e-06	0.00688781738281249	-0.00653991699218751	4.99542236328125e-06
0.00180664062499999	0.00862731933593749	-0.0047607421875	4.99725341796875e-06
0.0036041259765625	0.0103790283203125	-0.00298156738281249	4.99725341796875e-06
0.0053741455078125	0.0121185302734375	-0.0012054443359375	4.99664306640625e-06
0.007171630859375	0.013861083984375	0.000552368164062497	4.996337890625e-06
0.008941650390625	0.0155792236328125	0.00233154296875	4.996337890625e-06
0.0107421875	0.017333984375	0.00408935546875	4.996337890625e-06
0.0125152587890625	0.0190521240234375	0.0058563232421875	4.99542236328125e-06
0.014288330078125	0.020782470703125	0.00760498046874999	4.99664306640625e-06
0.01607666015625	0.0224884033203125	0.009381103515625	4.996337890625e-06
0.0178466796875	0.0242218017578125	0.0111358642578125	4.996337890625e-06
0.019622802734375	0.0259368896484375	0.0128875732421875	4.99603271484375e-06
0.0214111328125	0.027655029296875	0.014642333984375	4.996337890625e-06
0.0231719970703125	0.02938232421875	0.0163787841796875	4.99603271484375e-06
0.0249542236328125	0.0310882568359375	0.0181396484375	4.9969482421875e-06
0.0267059326171875	0.032806396484375	0.019879150390625	4.99603271484375e-06
0.0284912109375	0.034503173828125	0.0216278076171875	4.99664306640625e-06
0.030242919921875	0.036212158203125	0.023358154296875	4.996337890625e-06
0.0319915771484375	0.0379119873046875	0.0250823974609375	4.9969482421875e-06
0.033740234375	0.0396026611328125	0.0268310546875	4.9969482421875e-06
0.035479736328125	0.0413055419921875	0.028546142578125	4.9957275390625e-06
0.03721923828125	0.0429840087890625	0.03028564453125	4.9957275390625e-06
0.03895263671875	0.044683837890625	0.0320037841796875	4.99542236328125e-06
0.040673828125	0.0463653564453125	0.033734130859375	4.996337890625e-06
0.0424072265625	0.0480560302734375	0.0354339599609375	4.99603271484375e-06
0.0441375732421875	0.049737548828125	0.0371612548828125	4.99603271484375e-06
0.045855712890625	0.05133056640625	0.0388641357421875	4.9957275390625e-06
0.0475860595703125	0.052978515625	0.040570068359375	4.99542236328125e-06
0.0492950439453125	0.054656982421875	0.04227294921875	4.99603271484375e-06
0.050933837890625	0.056365966796875	0.0439727783203125	4.996337890625e-06
0.052703857421875	0.0579833984375	0.045684814453125	4.99664306640625e-06
0.05438232421875	0.05963134765625	0.04737548828125	4.99603271484375e-06
0.05609130859375	0.061309814453125	0.0490753173828125	4.9957275390625e-06
0.057830810546875	0.06298828125	0.0506591796875	4.99725341796875e-06
0.05950927734375	0.064666748046875	0.052337646484375	4.9969482421875e-06
0.061187744140625	0.0662841796875	0.05401611328125	4.9969482421875e-06
0.0628662109375	0.067901611328125	0.055694580078125	4.9969482421875e-06
0.064666748046875	0.069580078125	0.057464599609375	4.99725341796875e-06
0.066314697265625	0.071197509765625	0.05902099609375	4.99603271484375e-06
0.0679931640625	0.07281494140625	0.060791015625	4.9969482421875e-06
0.06964111328125	0.074493408203125	0.0623779296875	4.99603271484375e-06
0.0712890625	0.076141357421875	0.0640869140625	4.99725341796875e-06
0.072967529296875	0.077728271484375	0.06573486328125	4.99755859375e-06
0.074615478515625	0.079376220703125	0.06744384765625	4.996337890625e-06
0.076324462890625	0.0809326171875	0.06903076171875	4.99603271484375e-06
0.07794189453125	0.082611083984375	0.070648193359375	4.99542236328125e-06
0.079620361328125	0.084136962890625	0.072296142578125	4.99664306640625e-06
0.081207275390625	0.0858154296875	0.07391357421875	4.99603271484375e-06
0.082916259765625	0.087432861328125	0.075592041015625	4.996337890625e-06
0.0845947265625	0.0889892578125	0.077239990234375	4.99481201171875e-06
0.086212158203125	0.090606689453125	0.07879638671875	4.9957275390625e-06
0.087890625	0.09222412109375	0.080474853515625	4.99603271484375e-06
0.089508056640625	0.093780517578125	0.08209228515625	4.9957275390625e-06
0.0911865234375	0.0953369140625	0.083709716796875	4.9951171875e-06
0.09283447265625	0.096954345703125	0.085296630859375	4.996337890625e-06
0.09442138671875	0.098480224609375	0.086883544921875	4.99603271484375e-06
0.0960693359375	0.100067138671875	0.088592529296875	4.99603271484375e-06
0.097625732421875	0.1016845703125	0.09014892578125	4.99755859375e-06
0.09930419921875	0.10321044921875	0.09173583984375	4.99664306640625e-06
0.100921630859375	0.104766845703125	0.093353271484375	4.99603271484375e-06
0.102508544921875	0.10638427734375	0.094940185546875	4.99481201171875e-06
0.104095458984375	0.10791015625	0.09649658203125	4.9951171875e-06
0.10565185546875	0.109466552734375	0.09808349609375	4.996337890625e-06
0.107269287109375	0.11102294921875	0.099639892578125	4.996337890625e-06
0.108856201171875	0.112548828125	0.101226806640625	4.9957275390625e-06
0.110443115234375	0.114105224609375	0.102813720703125	4.996337890625e-06
0.112091064453125	0.115631103515625	0.1043701171875	4.99664306640625e-06
0.11358642578125	0.117156982421875	0.105926513671875	4.9951171875e-06
0.115203857421875	0.118682861328125	0.107513427734375	4.996337890625e-06
0.116729736328125	0.12017822265625	0.10906982421875	4.99542236328125e-06
0.1182861328125	0.12176513671875	0.110565185546875	4.99542236328125e-06
0.119873046875	0.12322998046875	0.112152099609375	4.996337890625e-06
0.12139892578125	0.124755859375	0.11370849609375	4.996337890625e-06
0.123046875	0.126251220703125	0.115203857421875	4.99664306640625e-06
0.12457275390625	0.12774658203125	0.116790771484375	4.99542236328125e-06
0.126068115234375	0.129302978515625	0.118316650390625	4.996337890625e-06
0.127655029296875	0.130767822265625	0.119873046875	4.9951171875e-06
0.129180908203125	0.13226318359375	0.121307373046875	4.996337890625e-06
0.130767822265625	0.1337890625	0.12286376953125	4.99542236328125e-06
0.13226318359375	0.13531494140625	0.124359130859375	4.9957275390625e-06
0.1337890625	0.136749267578125	0.125885009765625	4.996337890625e-06
0.13531494140625	0.138214111328125	0.127410888671875	4.9957275390625e-06
0.136871337890625	0.13970947265625	0.12890625	4.99664306640625e-06
0.1383056640625	0.141143798828125	0.13043212890625	4.996337890625e-06
0.139862060546875	0.14263916015625	0.131927490234375	4.9957275390625e-06
0.141387939453125	0.144073486328125	0.133331298828125	4.99603271484375e-06
0.142791748046875	0.145538330078125	0.134918212890625	4.99664306640625e-06
0.144378662109375	0.147003173828125	0.136383056640625	4.9957275390625e-06
0.1458740234375	0.14849853515625	0.137847900390625	4.99603271484375e-06
0.14739990234375	0.149932861328125	0.139312744140625	4.9945068359375e-06
0.1488037109375	0.151397705078125	0.1407470703125	4.99542236328125e-06
0.150299072265625	0.15277099609375	0.142242431640625	4.996337890625e-06
0.15185546875	0.154205322265625	0.143707275390625	4.99664306640625e-06
0.1533203125	0.15570068359375	0.14520263671875	4.99542236328125e-06
0.154815673828125	0.1571044921875	0.14666748046875	4.9969482421875e-06
0.156280517578125	0.158599853515625	0.148101806640625	4.996337890625e-06
0.157745361328125	0.160003662109375	0.149566650390625	4.99603271484375e-06
0.1593017578125	0.161376953125	0.151031494140625	4.9969482421875e-06
0.160736083984375	0.162872314453125	0.1524658203125	4.9957275390625e-06
0.16217041015625	0.164215087890625	0.1539306640625	4.9957275390625e-06
0.163665771484375	0.165679931640625	0.155364990234375	4.996337890625e-06
0.16510009765625	0.167083740234375	0.156707763671875	4.9957275390625e-06
0.16656494140625	0.16845703125	0.158172607421875	4.996337890625e-06
0.16790771484375	0.169891357421875	0.159637451171875	4.996337890625e-06
0.169464111328125	0.17132568359375	0.161041259765625	4.99664306640625e-06
0.170867919921875	0.172760009765625	0.162445068359375	4.996337890625e-06
0.1722412109375	0.174102783203125	0.16387939453125	4.99664306640625e-06
0.173736572265625	0.17547607421875	0.165283203125	4.9957275390625e-06
0.175201416015625	0.176910400390625	0.166778564453125	4.9969482421875e-06
0.1766357421875	0.178253173828125	0.168121337890625	4.996337890625e-06
0.178070068359375	0.179656982421875	0.169586181640625	4.996337890625e-06
0.17950439453125	0.181060791015625	0.17095947265625	4.99542236328125e-06
0.180908203125	0.1824951171875	0.172332763671875	4.9957275390625e-06
0.182281494140625	0.183807373046875	0.173828125	4.99603271484375e-06
0.18377685546875	0.1851806640625	0.17523193359375	4.99664306640625e-06
0.1851806640625	0.18658447265625	0.17657470703125	4.99603271484375e-06
0.186614990234375	0.18798828125	0.177947998046875	4.9951171875e-06
0.18804931640625	0.1893310546875	0.179351806640625	4.9951171875e-06
0.189453125	0.19073486328125	0.180755615234375	4.996337890625e-06
0.19085693359375	0.192047119140625	0.182159423828125	4.99542236328125e-06
0.1922607421875	0.193450927734375	0.183502197265625	4.99603271484375e-06
0.193695068359375	0.194732666015625	0.1849365234375	4.9957275390625e-06
0.195037841796875	0.196197509765625	0.186248779296875	4.99603271484375e-06
0.196441650390625	0.19757080078125	0.18768310546875	4.99664306640625e-06
0.19781494140625	0.198822021484375	0.18902587890625	4.99603271484375e-06
0.199249267578125	0.2001953125	0.1904296875	4.99542236328125e-06
0.2005615234375	0.20159912109375	0.1917724609375	4.9951171875e-06
0.201934814453125	0.202911376953125	0.193145751953125	4.99603271484375e-06
0.203369140625	0.2042236328125	0.19451904296875	4.99664306640625e-06
0.2047119140625	0.20562744140625	0.19586181640625	4.99603271484375e-06
0.206146240234375	0.206939697265625	0.197296142578125	4.9951171875e-06
0.20751953125	0.208282470703125	0.19866943359375	4.99725341796875e-06
0.20892333984375	0.2095947265625	0.199981689453125	4.99664306640625e-06
0.21026611328125	0.2109375	0.20135498046875	4.996337890625e-06
0.211700439453125	0.2122802734375	0.202728271484375	4.99542236328125e-06
0.213043212890625	0.213653564453125	0.204010009765625	4.9957275390625e-06
0.214385986328125	0.214935302734375	0.205352783203125	4.99542236328125e-06
0.215789794921875	0.21630859375	0.20684814453125	4.9957275390625e-06
0.217193603515625	0.217620849609375	0.2081298828125	4.99603271484375e-06
0.218536376953125	0.218963623046875	0.20947265625	4.9945068359375e-06
0.219879150390625	0.22021484375	0.21075439453125	4.996337890625e-06
0.221282958984375	0.221588134765625	0.212158203125	4.99664306640625e-06
0.22259521484375	0.222930908203125	0.213470458984375	4.996337890625e-06
0.22393798828125	0.224212646484375	0.214874267578125	4.99542236328125e-06
0.22528076171875	0.225555419921875	0.216156005859375	4.9957275390625e-06
0.226654052734375	0.22686767578125	0.217529296875	4.99603271484375e-06
0.227996826171875	0.22821044921875	0.21881103515625	4.9957275390625e-06
0.2293701171875	0.229461669921875	0.220184326171875	4.9951171875e-06
0.230712890625	0.230865478515625	0.2215576171875	4.99481201171875e-06
0.231964111328125	0.232147216796875	0.222869873046875	4.99603271484375e-06
0.2333984375	0.2335205078125	0.224212646484375	4.99664306640625e-06
0.170013427734375	0.169891357421875	0.16033935546875	-5.0048828125e-06
0.167205810546875	0.16717529296875	0.1575927734375	-5.003662109375e-06
0.164520263671875	0.1646728515625	0.15509033203125	-5.003662109375e-06
0.16204833984375	0.16229248046875	0.152587890625	-5.00457763671875e-06
0.15948486328125	0.159942626953125	0.15020751953125	-5.00396728515625e-06
0.15716552734375	0.157684326171875	0.147918701171875	-5.00396728515625e-06
0.15478515625	0.155426025390625	0.145538330078125	-5.00396728515625e-06
0.1524658203125	0.1531982421875	0.14337158203125	-5.00457763671875e-06
0.150177001953125	0.151092529296875	0.14111328125	-5.00396728515625e-06
0.147979736328125	0.14898681640625	0.139007568359375	-5.00457763671875e-06
0.145751953125	0.1468505859375	0.136810302734375	-5.0030517578125e-06
0.1435546875	0.144805908203125	0.134735107421875	-5.003662109375e-06
0.141387939453125	0.142791748046875	0.13262939453125	-5.00396728515625e-06
0.13922119140625	0.140716552734375	0.130615234375	-5.0030517578125e-06
0.1370849609375	0.138702392578125	0.128509521484375	-5.00457763671875e-06
0.135040283203125	0.136749267578125	0.126556396484375	-5.0048828125e-06
0.132904052734375	0.134765625	0.12451171875	-5.00335693359375e-06
0.1309814453125	0.1328125	0.122528076171875	-5.0048828125e-06
0.128875732421875	0.130950927734375	0.12054443359375	-5.00457763671875e-06
0.12689208984375	0.12890625	0.11859130859375	-5.0042724609375e-06
0.1248779296875	0.1270751953125	0.116607666015625	-5.0042724609375e-06
0.12286376953125	0.125152587890625	0.11468505859375	-5.00457763671875e-06
0.120880126953125	0.123321533203125	0.11273193359375	-5.00335693359375e-06
0.118896484375	0.121429443359375	0.11077880859375	-5.0042724609375e-06
0.116943359375	0.119598388671875	0.10894775390625	-5.0042724609375e-06
0.11505126953125	0.11767578125	0.107025146484375	-5.003662109375e-06
0.113128662109375	0.115875244140625	0.10516357421875	-5.0042724609375e-06
0.111114501953125	0.114013671875	0.103302001953125	-5.0030517578125e-06
0.109283447265625	0.112213134765625	0.101409912109375	-5.003662109375e-06
0.10736083984375	0.11041259765625	0.099609375	-5.00335693359375e-06
0.10546875	0.108642578125	0.0977783203125	-5.00335693359375e-06
0.103485107421875	0.106842041015625	0.095916748046875	-5.0042724609375e-06
0.10162353515625	0.10504150390625	0.094146728515625	-5.00396728515625e-06
0.099853515625	0.103271484375	0.09228515625	-5.0042724609375e-06
0.097930908203125	0.10150146484375	0.090545654296875	-5.00396728515625e-06
0.0960693359375	0.0997314453125	0.088714599609375	-5.00335693359375e-06
0.09423828125	0.097991943359375	0.08685302734375	-5.0030517578125e-06
0.092376708984375	0.096221923828125	0.08514404296875	-5.003662109375e-06
0.090606689453125	0.094482421875	0.083343505859375	-5.003662109375e-06
0.088714599609375	0.092803955078125	0.08154296875	-5.0042724609375e-06
0.0869140625	0.091094970703125	0.079803466796875	-5.00335693359375e-06
0.0850830078125	0.089263916015625	0.078033447265625	-5.00274658203125e-06
0.083343505859375	0.087554931640625	0.0762939453125	-5.00396728515625e-06
0.081451416015625	0.085845947265625	0.07452392578125	-5.003662109375e-06
0.0797119140625	0.084136962890625	0.072784423828125	-5.00335693359375e-06
0.0780029296875	0.082427978515625	0.071044921875	-5.003662109375e-06
0.076202392578125	0.0806884765625	0.06927490234375	-5.00396728515625e-06
0.0743408203125	0.079010009765625	0.067535400390625	-5.0042724609375e-06
0.072540283203125	0.077301025390625	0.065826416015625	-5.003662109375e-06
0.070770263671875	0.075653076171875	0.064056396484375	-5.003662109375e-06
0.069000244140625	0.07391357421875	0.062347412109375	-5.00335693359375e-06
0.0672607421875	0.07220458984375	0.06060791015625	-5.0042724609375e-06
0.0654296875	0.070526123046875	0.058837890625	-5.0042724609375e-06
0.06365966796875	0.06890869140625	0.05712890625	-5.00457763671875e-06
0.061859130859375	0.067169189453125	0.055450439453125	-5.00518798828125e-06
0.06011962890625	0.06549072265625	0.053680419921875	-5.00396728515625e-06
0.058319091796875	0.06378173828125	0.051971435546875	-5.0030517578125e-06
0.05657958984375	0.06207275390625	0.050262451171875	-5.00335693359375e-06
0.054901123046875	0.06048583984375	0.048626708984375	-5.003662109375e-06
0.0531005859375	0.05877685546875	0.046929931640625	-5.0030517578125e-06
0.0513916015625	0.05712890625	0.0452239990234375	-5.003662109375e-06
0.0496826171875	0.055511474609375	0.0435333251953125	-5.00335693359375e-06
0.04801025390625	0.05377197265625	0.04183349609375	-5.0042724609375e-06
0.0462860107421875	0.0521240234375	0.0401397705078125	-5.00518798828125e-06
0.0445465087890625	0.050506591796875	0.0384429931640625	-5.0048828125e-06
0.0428009033203125	0.048883056640625	0.0367431640625	-5.00457763671875e-06
0.0410888671875	0.0472503662109375	0.03504638671875	-5.00396728515625e-06
0.0393402099609375	0.0455718994140625	0.0333465576171875	-5.0048828125e-06
0.0376068115234375	0.0439300537109375	0.0316680908203125	-5.00457763671875e-06
0.03587646484375	0.0422637939453125	0.029962158203125	-5.00396728515625e-06
0.034136962890625	0.0406219482421875	0.028271484375	-5.00396728515625e-06
0.0323944091796875	0.0389617919921875	0.026580810546875	-5.0048828125e-06
0.0306854248046875	0.03731689453125	0.0248931884765625	-5.003662109375e-06
0.02894287109375	0.035662841796875	0.02320556640625	-5.0042724609375e-06
0.0272216796875	0.03399658203125	0.021502685546875	-5.0042724609375e-06
0.0254974365234375	0.03236083984375	0.0198272705078125	-5.0042724609375e-06
0.023760986328125	0.0306915283203125	0.0181365966796875	-5.00274658203125e-06
0.02205810546875	0.029052734375	0.016455078125	-5.0048828125e-06
0.0203277587890625	0.02740478515625	0.0147552490234375	-5.00396728515625e-06
0.018621826171875	0.0257476806640625	0.013067626953125	-5.00396728515625e-06
0.0169189453125	0.02408447265625	0.0113861083984375	-5.0030517578125e-06
0.0152130126953125	0.0224517822265625	0.00969848632812501	-5.0042724609375e-06
0.01348876953125	0.02081298828125	0.00800476074218751	-5.00396728515625e-06
0.0117767333984375	0.01915283203125	0.00632629394531251	-5.003662109375e-06
0.01005859375	0.0175048828125	0.00464782714843751	-5.0042724609375e-06
0.0083465576171875	0.0158477783203125	0.00295410156250001	-5.00396728515625e-06
0.00662841796874999	0.01422119140625	0.00127563476562501	-5.0042724609375e-06
0.00490417480468749	0.012554931640625	-0.000430297851562497	-5.00244140625e-06
0.00317993164062499	0.010906982421875	-0.002093505859375	-5.003662109375e-06
0.00145874023437501	0.009246826171875	-0.0037811279296875	-5.00335693359375e-06
-0.000265502929687494	0.007611083984375	-0.0054779052734375	-5.00396728515625e-06
-0.001995849609375	0.005963134765625	-0.007171630859375	-5.0054931640625e-06
-0.0037200927734375	0.00431213378906251	-0.00887451171875001	-5.0030517578125e-06
-0.00543823242187499	0.00266113281249999	-0.0105499267578125	-5.0048828125e-06
-0.0071441650390625	0.0010101318359375	-0.0122406005859375	-5.0042724609375e-06
-0.00887451171875001	-0.000637817382812503	-0.013934326171875	-5.0042724609375e-06
-0.010595703125	-0.00231018066406249	-0.0156280517578125	-5.003662109375e-06
-0.012298583984375	-0.00395812988281249	-0.0173065185546875	-5.0042724609375e-06
-0.0140167236328125	-0.005596923828125	-0.0190093994140625	-5.00396728515625e-06
-0.0157318115234375	-0.00726318359375	-0.02069091796875	-5.00457763671875e-06
-0.0174407958984375	-0.00889892578125	-0.0223846435546875	-5.0042724609375e-06
-0.019146728515625	-0.0105682373046875	-0.024072265625	-5.00335693359375e-06
-0.020867919921875	-0.01221923828125	-0.0257720947265625	-5.00457763671875e-06
-0.0225677490234375	-0.0138763427734375	-0.027459716796875	-5.00457763671875e-06
-0.0242828369140625	-0.015521240234375	-0.029144287109375	-5.00396728515625e-06
-0.0260162353515625	-0.0171875	-0.0308502197265625	-5.0042724609375e-06
-0.027734375	-0.018841552734375	-0.0325286865234375	-5.0030517578125e-06
-0.0294586181640625	-0.0205108642578125	-0.0342315673828125	-5.0048828125e-06
-0.03118896484375	-0.022161865234375	-0.03592529296875	-5.00335693359375e-06
-0.0329132080078125	-0.023809814453125	-0.0376251220703125	-5.00396728515625e-06
-0.03465576171875	-0.025469970703125	-0.0393280029296875	-5.00335693359375e-06
-0.0363677978515625	-0.027142333984375	-0.0410247802734375	-5.0042724609375e-06
-0.03809814453125	-0.02879638671875	-0.042718505859375	-5.0030517578125e-06
-0.0398223876953125	-0.0304595947265625	-0.0444091796875	-5.00457763671875e-06
-0.041552734375	-0.0321136474609375	-0.0461212158203125	-5.003662109375e-06
-0.0432769775390625	-0.0337799072265625	-0.047821044921875	-5.0030517578125e-06
-0.045001220703125	-0.035455322265625	-0.04952392578125	-5.003662109375e-06
-0.046728515625	-0.0371063232421875	-0.051239013671875	-5.00335693359375e-06
-0.048443603515625	-0.038775634765625	-0.052978515625	-5.00396728515625e-06
-0.0501708984375	-0.040447998046875	-0.054656982421875	-5.00274658203125e-06
-0.05194091796875	-0.0421112060546875	-0.056365966796875	-5.00335693359375e-06
-0.0535888671875	-0.043780517578125	-0.058074951171875	-5.00335693359375e-06
-0.055419921875	-0.045428466796875	-0.05975341796875	-5.0042724609375e-06
-0.057098388671875	-0.04710693359375	-0.0615234375	-5.003662109375e-06
-0.058837890625	-0.048760986328125	-0.063201904296875	-5.0030517578125e-06
-0.060546875	-0.050506591796875	-0.06488037109375	-5.0030517578125e-06
-0.062286376953125	-0.052154541015625	-0.06671142578125	-5.003662109375e-06
-0.063995361328125	-0.053802490234375	-0.06829833984375	-5.00335693359375e-06
-0.065765380859375	-0.055450439453125	-0.070037841796875	-5.00244140625e-06
-0.067474365234375	-0.057159423828125	-0.07171630859375	-5.003662109375e-06
-0.0692138671875	-0.058868408203125	-0.073486328125	-5.003662109375e-06
-0.071014404296875	-0.060516357421875	-0.0751953125	-5.0042724609375e-06
-0.07269287109375	-0.06219482421875	-0.076873779296875	-5.0030517578125e-06
-0.074432373046875	-0.0638427734375	-0.07855224609375	-5.00396728515625e-06
-0.076202392578125	-0.0655517578125	-0.08026123046875	-5.0048828125e-06
-0.077972412109375	-0.0672607421875	-0.081939697265625	-5.00396728515625e-06
-0.079620361328125	-0.06890869140625	-0.083740234375	-5.00335693359375e-06
-0.0814208984375	-0.070587158203125	-0.085418701171875	-5.0042724609375e-06
-0.08306884765625	-0.072265625	-0.087127685546875	-5.00335693359375e-06
-0.08489990234375	-0.073944091796875	-0.088836669921875	-5.00335693359375e-06
-0.08660888671875	-0.07562255859375	-0.090545654296875	-5.0042724609375e-06
-0.08831787109375	-0.077301025390625	-0.09222412109375	-5.0030517578125e-06
-0.090087890625	-0.079010009765625	-0.093994140625	-5.003662109375e-06
-0.091766357421875	-0.0806884765625	-0.095733642578125	-5.003662109375e-06
-0.093536376953125	-0.08233642578125	-0.097412109375	-5.00396728515625e-06
-0.09527587890625	-0.08404541015625	-0.09918212890625	-5.00396728515625e-06
-0.09698486328125	-0.085693359375	-0.100860595703125	-5.00335693359375e-06
-0.098785400390625	-0.08740234375	-0.102569580078125	-5.0048828125e-06
-0.1004638671875	-0.089080810546875	-0.104248046875	-5.00396728515625e-06
-0.102325439453125	-0.090789794921875	-0.10601806640625	-5.0030517578125e-06
-0.103973388671875	-0.09246826171875	-0.107696533203125	-5.00274658203125e-06
-0.105743408203125	-0.09417724609375	-0.109466552734375	-5.00457763671875e-06
-0.10748291015625	-0.095794677734375	-0.111175537109375	-5.0042724609375e-06
-0.109222412109375	-0.097503662109375	-0.112884521484375	-5.00335693359375e-06
-0.110992431640625	-0.09918212890625	-0.114654541015625	-5.0048828125e-06
-0.112762451171875	-0.10089111328125	-0.116363525390625	-5.0030517578125e-06
-0.114532470703125	-0.102569580078125	-0.118133544921875	-5.00396728515625e-06
-0.116241455078125	-0.10430908203125	-0.11981201171875	-5.0030517578125e-06
-0.118011474609375	-0.10601806640625	-0.121490478515625	-5.00396728515625e-06
-0.119659423828125	-0.107666015625	-0.12322998046875	-5.003662109375e-06
-0.121429443359375	-0.10931396484375	-0.124969482421875	-5.0030517578125e-06
-0.123199462890625	-0.110992431640625	-0.126678466796875	-5.00244140625e-06
-0.12493896484375	-0.112701416015625	-0.12841796875	-5.0030517578125e-06
-0.1265869140625	-0.11444091796875	-0.130126953125	-5.0048828125e-06
-0.128448486328125	-0.11614990234375	-0.1318359375	-5.0042724609375e-06
-0.13018798828125	-0.117767333984375	-0.133544921875	-5.003662109375e-06
-0.13189697265625	-0.1195068359375	-0.13525390625	-5.0030517578125e-06
-0.133758544921875	-0.121246337890625	-0.1370849609375	-5.00396728515625e-06
-0.135467529296875	-0.12286376953125	-0.138763427734375	-5.00396728515625e-06
-0.13720703125	-0.12457275390625	-0.140472412109375	-5.0030517578125e-06
-0.138916015625	-0.126251220703125	-0.14215087890625	-5.003662109375e-06
-0.14068603515625	-0.12799072265625	-0.14385986328125	-5.003662109375e-06
-0.142486572265625	-0.12969970703125	-0.145660400390625	-5.0030517578125e-06
-0.14422607421875	-0.13134765625	-0.1473388671875	-5.00335693359375e-06
-0.14599609375	-0.133087158203125	-0.149139404296875	-5.0048828125e-06
-0.14776611328125	-0.134674072265625	-0.15081787109375	-5.0030517578125e-06
-0.14947509765625	-0.136505126953125	-0.152557373046875	-5.00335693359375e-06
-0.151275634765625	-0.13812255859375	-0.154266357421875	-5.00213623046875e-06
-0.15301513671875	-0.139862060546875	-0.15606689453125	-5.0030517578125e-06
-0.15472412109375	-0.141510009765625	-0.15771484375	-5.00274658203125e-06
-0.15655517578125	-0.14324951171875	-0.159454345703125	-5.00335693359375e-06
-0.158233642578125	-0.1448974609375	-0.16119384765625	-5.00274658203125e-06
-0.15997314453125	-0.14666748046875	-0.1629638671875	-5.00274658203125e-06
-0.161773681640625	-0.148406982421875	-0.16461181640625	-5.003662109375e-06
-0.163482666015625	-0.149993896484375	-0.1663818359375	-5.00335693359375e-06
-0.165252685546875	-0.151763916015625	-0.16815185546875	-5.00213623046875e-06
-0.167022705078125	-0.1534423828125	-0.169769287109375	-5.00274658203125e-06
-0.168792724609375	-0.155120849609375	-0.171600341796875	-5.00396728515625e-06
-0.1705322265625	-0.1568603515625	-0.17327880859375	-5.00335693359375e-06
-0.17230224609375	-0.15850830078125	-0.175048828125	-5.0018310546875e-06
-0.174072265625	-0.16021728515625	-0.176788330078125	-5.003662109375e-06
-0.1759033203125	-0.161956787109375	-0.178497314453125	-5.0042724609375e-06
-0.1776123046875	-0.163665771484375	-0.18023681640625	-5.00274658203125e-06
-0.17938232421875	-0.16534423828125	-0.1820068359375	-5.00213623046875e-06
-0.181182861328125	-0.16705322265625	-0.183746337890625	-5.00274658203125e-06
-0.182861328125	-0.16876220703125	-0.185455322265625	-5.0030517578125e-06
-0.18463134765625	-0.17047119140625	-0.187164306640625	-5.00335693359375e-06
-0.186431884765625	-0.172149658203125	-0.18896484375	-5.00213623046875e-06
-0.188201904296875	-0.173919677734375	-0.190704345703125	-5.0030517578125e-06
-0.18994140625	-0.175567626953125	-0.1923828125	-5.0030517578125e-06
-0.1917724609375	-0.17724609375	-0.194091796875	-5.0030517578125e-06
-0.193511962890625	-0.178985595703125	-0.195831298828125	-5.00335693359375e-06
-0.195220947265625	-0.1806640625	-0.19757080078125	-5.00274658203125e-06
-0.196990966796875	-0.182464599609375	-0.19927978515625	-5.0030517578125e-06
-0.198760986328125	-0.184112548828125	-0.201019287109375	-5.00244140625e-06
-0.200408935546875	-0.18585205078125	-0.20269775390625	-5.00213623046875e-06
-0.202239990234375	-0.1875	-0.204437255859375	-5.00213623046875e-06
-0.2039794921875	-0.18927001953125	-0.206207275390625	-5.0030517578125e-06
-0.205780029296875	-0.190887451171875	-0.207916259765625	-5.00335693359375e-06
-0.20751953125	-0.192626953125	-0.209686279296875	-5.00213623046875e-06
-0.20928955078125	-0.194366455078125	-0.21142578125	-5.00244140625e-06
-0.21112060546875	-0.19610595703125	-0.21307373046875	-5.00335693359375e-06
-0.21282958984375	-0.19775390625	-0.214874267578125	-5.0030517578125e-06
-0.214599609375	-0.19940185546875	-0.216522216796875	-5.00213623046875e-06
-0.21636962890625	-0.201141357421875	-0.218292236328125	-5.00396728515625e-06
-0.2181396484375	-0.202880859375	-0.22003173828125	-5.0030517578125e-06
-0.219879150390625	-0.20458984375	-0.221771240234375	-5.0030517578125e-06
-0.221649169921875	-0.206298828125	-0.223480224609375	-5.001220703125e-06
-0.223388671875	-0.20794677734375	-0.225189208984375	-5.0030517578125e-06
-0.225128173828125	-0.209625244140625	-0.2269287109375	-5.00457763671875e-06
-0.22686767578125	-0.2113037109375	-0.228607177734375	-5.0030517578125e-06
-0.228668212890625	-0.21307373046875	-0.230377197265625	-5.00213623046875e-06
-0.23040771484375	-0.214813232421875	-0.23211669921875	-5.00244140625e-06
-0.232177734375	-0.21649169921875	-0.233795166015625	-5.00213623046875e-06
-0.233917236328125	-0.218170166015625	-0.235595703125	-5.003662109375e-06
-0.235626220703125	-0.219818115234375	-0.237274169921875	-5.00335693359375e-06
-0.23736572265625	-0.221527099609375	-0.23895263671875	-5.00244140625e-06
-0.239166259765625	-0.22320556640625	-0.24066162109375	-5.00213623046875e-06
-0.240936279296875	-0.224945068359375	-0.24237060546875	-5.00244140625e-06
-0.24267578125	-0.226593017578125	-0.244140625	-5.00213623046875e-06
-0.244476318359375	-0.22833251953125	-0.24578857421875	-5.00244140625e-06
-0.246185302734375	-0.229949951171875	-0.247528076171875	-5.00457763671875e-06
-0.24798583984375	-0.231689453125	-0.24920654296875	-5.00213623046875e-06
-0.24969482421875	-0.23333740234375	-0.2509765625	-5.0030517578125e-06
-0.25140380859375	-0.23504638671875	-0.252685546875	-5.00244140625e-06
-0.253173828125	-0.2366943359375	-0.254425048828125	-5.0030517578125e-06
-0.2550048828125	-0.23846435546875	-0.256103515625	-5.00244140625e-06
-0.25665283203125	-0.2401123046875	-0.2578125	-5.00274658203125e-06
-0.25836181640625	-0.2418212890625	-0.259490966796875	-5.0030517578125e-06
-0.260162353515625	-0.243499755859375	-0.26116943359375	-5.003662109375e-06
-0.2618408203125	-0.245147705078125	-0.26287841796875	-5.00335693359375e-06
-0.26361083984375	-0.24688720703125	-0.26458740234375	-5.00244140625e-06
-0.26531982421875	-0.24853515625	-0.26629638671875	-5.00335693359375e-06
-0.26702880859375	-0.250213623046875	-0.267974853515625	-5.00244140625e-06
-0.26873779296875	-0.25189208984375	-0.26971435546875	-5.00274658203125e-06
-0.270477294921875	-0.253570556640625	-0.2713623046875	-5.00335693359375e-06
-0.2720947265625	-0.255218505859375	-0.273040771484375	-5.00335693359375e-06
-0.273895263671875	-0.256927490234375	-0.27471923828125	-5.00335693359375e-06
-0.275634765625	-0.258575439453125	-0.27642822265625	-5.0030517578125e-06
-0.24591064453125	-0.2286376953125	-0.2464599609375	-2.25830078125003e-09
-0.245208740234375	-0.22802734375	-0.24566650390625	-2.41088867187503e-09
-0.244598388671875	-0.22747802734375	-0.245147705078125	-2.19726562499994e-09
-0.244110107421875	-0.227020263671875	-0.24468994140625	-2.10571289062503e-09
-0.243621826171875	-0.22662353515625	-0.244232177734375	-3.29589843750006e-09
-0.243194580078125	-0.22625732421875	-0.243804931640625	-1.00708007812506e-09
-0.242828369140625	-0.22589111328125	-0.243499755859375	-2.74658203125e-09
-0.24237060546875	-0.225555419921875	-0.243133544921875	-1.73950195312494e-09
-0.24200439453125	-0.225250244140625	-0.2427978515625	-1.55639648437497e-09
-0.24163818359375	-0.22491455078125	-0.24249267578125	-1.70898437499997e-09
-0.241363525390625	-0.224609375	-0.2421875	-2.19726562499994e-09
-0.240966796875	-0.224334716796875	-0.24188232421875	1.52587890625e-09
-0.24066162109375	-0.224090576171875	-0.2415771484375	-2.38037109375006e-09
-0.240325927734375	-0.223724365234375	-0.241302490234375	-2.593994140625e-09
-0.240020751953125	-0.223541259765625	-0.241058349609375	-2.47192382812497e-09
-0.23968505859375	-0.22332763671875	-0.24078369140625	-8.85009765625028e-10
-0.23944091796875	-0.2230224609375	-0.240509033203125	-1.49536132812503e-09
-0.23919677734375	-0.2227783203125	-0.24029541015625	-2.10571289062503e-09
-0.238922119140625	-0.222564697265625	-0.24005126953125	-1.73950195312494e-09
-0.238677978515625	-0.22235107421875	-0.23974609375	-1.46484375000006e-09
-0.2384033203125	-0.222137451171875	-0.23956298828125	-2.38037109375006e-09
-0.238189697265625	-0.221954345703125	-0.2393798828125	-2.22778320312506e-09
-0.237884521484375	-0.2216796875	-0.2391357421875	-1.46484375000006e-09
-0.23773193359375	-0.2215576171875	-0.2388916015625	-1.373291015625e-09
-0.237457275390625	-0.221282958984375	-0.238677978515625	-2.80761718749994e-09
-0.237152099609375	-0.221099853515625	-0.238494873046875	-2.07519531250006e-09
-0.237030029296875	-0.220916748046875	-0.238311767578125	-1.70898437499997e-09
-0.236785888671875	-0.22076416015625	-0.23809814453125	-2.22778320312506e-09
-0.236541748046875	-0.220489501953125	-0.237945556640625	-1.95312500000003e-09
-0.23638916015625	-0.22039794921875	-0.237701416015625	-1.19018554687503e-09
-0.23614501953125	-0.22015380859375	-0.237579345703125	-2.07519531250006e-09
-0.235931396484375	-0.220001220703125	-0.237396240234375	-2.19726562499994e-09
-0.23565673828125	-0.2198486328125	-0.237152099609375	-2.25830078125003e-09
-0.2354736328125	-0.219757080078125	-0.237030029296875	-2.47192382812497e-09
-0.23529052734375	-0.21954345703125	-0.236785888671875	-1.983642578125e-09
-0.23504638671875	-0.219390869140625	-0.236663818359375	-1.31225585937506e-09
-0.234893798828125	-0.21917724609375	-0.236541748046875	-2.44140625e-09
-0.2347412109375	-0.219024658203125	-0.236328125	-2.31933593749997e-09
-0.234527587890625	-0.218902587890625	-0.2362060546875	-2.10571289062503e-09
-0.234375	-0.218780517578125	-0.2359619140625	-2.288818359375e-09
-0.234222412109375	-0.21856689453125	-0.23583984375	-2.31933593749997e-09
-0.2340087890625	-0.218475341796875	-0.235687255859375	-2.01416015624997e-09
-0.23382568359375	-0.218231201171875	-0.2354736328125	-1.49536132812503e-09
-0.23370361328125	-0.2181396484375	-0.2353515625	-2.288818359375e-09
-0.233551025390625	-0.218017578125	-0.2352294921875	-3.84521484374997e-09
-0.233367919921875	-0.21783447265625	-0.235107421875	-1.73950195312494e-09
-0.23321533203125	-0.21771240234375	-0.2349853515625	-1.55639648437497e-09
-0.233001708984375	-0.217559814453125	-0.23480224609375	-1.678466796875e-09
-0.23284912109375	-0.217437744140625	-0.23468017578125	-1.983642578125e-09
-0.232666015625	-0.21728515625	-0.2344970703125	-1.220703125e-09
-0.232452392578125	-0.21722412109375	-0.234344482421875	-1.55639648437497e-09
-0.232330322265625	-0.217041015625	-0.2342529296875	-1.73950195312494e-09
-0.232177734375	-0.21697998046875	-0.23406982421875	-2.96020507812494e-09
-0.232025146484375	-0.216796875	-0.233978271484375	-1.80053710937503e-09
-0.23187255859375	-0.216583251953125	-0.233856201171875	-1.86157226562497e-09
-0.23175048828125	-0.216552734375	-0.233734130859375	-2.19726562499994e-09
-0.231597900390625	-0.216400146484375	-0.233551025390625	-1.25122070312497e-09
-0.2314453125	-0.216339111328125	-0.233489990234375	-1.86157226562497e-09
-0.231292724609375	-0.21612548828125	-0.23333740234375	-1.8310546875e-09
-0.231231689453125	-0.216033935546875	-0.23321533203125	-1.64794921875003e-09
-0.230987548828125	-0.215911865234375	-0.233123779296875	-1.52587890625e-09
-0.23089599609375	-0.215789794921875	-0.232940673828125	-1.95312500000003e-09
-0.230743408203125	-0.215667724609375	-0.23284912109375	-1.983642578125e-09
-0.2305908203125	-0.215576171875	-0.232757568359375	-1.55639648437497e-09
-0.230499267578125	-0.2154541015625	-0.23260498046875	-1.8310546875e-09
-0.2303466796875	-0.215362548828125	-0.232421875	-1.8310546875e-09
-0.230255126953125	-0.215240478515625	-0.23236083984375	-2.86865234375003e-09
-0.230072021484375	-0.21514892578125	-0.232177734375	-1.77001953125006e-09
-0.229949951171875	-0.214996337890625	-0.232086181640625	-1.12915039062494e-09
-0.22979736328125	-0.21484375	-0.23199462890625	-1.52587890625e-09
-0.22967529296875	-0.214813232421875	-0.231903076171875	-1.983642578125e-09
-0.22955322265625	-0.21466064453125	-0.231781005859375	-1.70898437499997e-09
-0.2293701171875	-0.214599609375	-0.23162841796875	-1.70898437499997e-09
-0.229339599609375	-0.21441650390625	-0.23150634765625	-1.77001953125006e-09
-0.229095458984375	-0.21429443359375	-0.231414794921875	-2.22778320312506e-09
-0.229034423828125	-0.2142333984375	-0.231353759765625	-1.64794921875003e-09
-0.22894287109375	-0.214141845703125	-0.231170654296875	-1.89208984374994e-09
-0.228759765625	-0.21405029296875	-0.2310791015625	-2.07519531250006e-09
-0.22869873046875	-0.213897705078125	-0.23101806640625	-1.068115234375e-09
-0.228546142578125	-0.21380615234375	-0.23089599609375	-2.74658203125e-09
-0.22845458984375	-0.213775634765625	-0.230804443359375	-1.678466796875e-09
-0.22833251953125	-0.213653564453125	-0.230682373046875	-2.71606445312503e-09
-0.22821044921875	-0.213531494140625	-0.2305908203125	-1.983642578125e-09
-0.228057861328125	-0.21343994140625	-0.230499267578125	-9.76562499999945e-10
-0.22802734375	-0.213348388671875	-0.2303466796875	-3.14331054687506e-09
-0.227935791015625	-0.2132568359375	-0.230255126953125	-4.27246093750028e-10
-0.227783203125	-0.21319580078125	-0.23016357421875	-1.95312500000003e-09
-0.227691650390625	-0.2130126953125	-0.2301025390625	-1.61743164062506e-09
-0.227569580078125	-0.21295166015625	-0.23004150390625	-1.49536132812503e-09
-0.227447509765625	-0.21282958984375	-0.229949951171875	-1.983642578125e-09
-0.227325439453125	-0.2127685546875	-0.229736328125	-2.16674804687497e-09
-0.227203369140625	-0.21270751953125	-0.229705810546875	-1.03759765625003e-09
-0.22705078125	-0.2125244140625	-0.229583740234375	-2.288818359375e-09
-0.227020263671875	-0.2125244140625	-0.2294921875	-2.92968749999997e-09
-0.2269287109375	-0.21240234375	-0.2293701171875	-1.92260742187506e-09
-0.226776123046875	-0.21234130859375	-0.22930908203125	-8.23974609374945e-10
-0.2266845703125	-0.21221923828125	-0.22918701171875	-1.8310546875e-09
-0.226531982421875	-0.212127685546875	-0.2291259765625	-2.10571289062503e-09
-0.22650146484375	-0.2120361328125	-0.22900390625	-2.16674804687497e-09
