# Supplementary material for: Daily electric field treatment improves functional outcomes after thoracic contusion spinal cord injury in rats
Source: Nat Commun. 2025 Jun 26;16:5372. doi: 10.1038/s41467-025-60332-0 (PMC12202812; doi:10.1038/s41467-025-60332-0)
Supplement: Supplementary file 6 — Source Data [file 41467_2025_60332_MOESM6_ESM.zip › Fig5D/90h_stimu_CV_after.txt]

Voltage	MeanCurrent	StdCurrent
-0.30255126953125	0.16307576497395834	0.03097102025980372
-0.292510986328125	0.16541544596354166	0.03206220129054446
-0.282470703125	0.16762288411458334	0.03337956590014911
-0.272369384765625	0.169586181640625	0.03468346585193127
-0.26226806640625	0.17145792643229169	0.03605335824614026
-0.252197265625	0.17308553059895831	0.037545389393582325
-0.242095947265625	0.17476399739583334	0.039038049145044294
-0.232086181640625	0.17635091145833334	0.04062451225786775
-0.22198486328125	0.17811075846354163	0.04221189915769731
-0.211883544921875	0.17958577473958334	0.043657066304056906
-0.201873779296875	0.18131510416666666	0.0452305398734337
-0.19171142578125	0.18285115559895831	0.04681297233775026
-0.181671142578125	0.18461100260416666	0.048371310112783936
-0.171630859375	0.18642171223958337	0.04991077725919951
-0.161590576171875	0.18833414713541666	0.05145047868210516
-0.151458740234375	0.19045003255208337	0.05295231801835106
-0.141357421875	0.1927490234375	0.05423366036544611
-0.13128662109375	0.1951904296875	0.05538834219650753
-0.12127685546875	0.19800821940104163	0.056365596868933526
-0.111236572265625	0.20135498046875	0.05704766934204968
-0.10107421875	0.205047607421875	0.05774777909373531
-0.091033935546875	0.20917765299479166	0.0579023488531907
-0.081024169921875	0.213958740234375	0.057826588391834015
-0.0709228515625	0.219390869140625	0.05746878893831726
-0.060821533203125	0.22566731770833337	0.05668330685415271
-0.050811767578125	0.23230997721354166	0.05534933209402987
-0.040325927734375	0.2399495442708333	0.05375532185221238
-0.030267333984375	0.24837239583333334	0.05173421317729083
-0.020184326171875	0.2576497395833333	0.04927993491751144
-0.0101287841796875	0.2675882975260417	0.04651176819113857
-4.57763671875e-05	0.278228759765625	0.04347665750745075
0.010009765625	0.2895100911458333	0.04021034459287025
0.020086669921875	0.3012898763020833	0.03661110918484893
0.030133056640625	0.31369018554687506	0.03335883523532653
0.040216064453125	0.3260904947916667	0.029668122933574282
0.05010986328125	0.33896891276041663	0.026428790400835338
0.0601806640625	0.3517659505208333	0.023340612174507686
0.0703125	0.3645426432291667	0.02059979975991677
0.080291748046875	0.3771565755208333	0.018291553960770122
0.09039306640625	0.38959757486979163	0.016483755305947558
0.1004638671875	0.40148925781250006	0.015171032640911061
0.110565185546875	0.41293334960937506	0.014500271306843058
0.12060546875	0.42384847005208337	0.014288666261453867
0.130645751953125	0.43410237630208337	0.014444764901186817
0.14068603515625	0.4436136881510417	0.014745861610230266
0.1507568359375	0.45244344075520837	0.015340162525124913
0.160797119140625	0.46044921875000006	0.01606264732283383
0.17095947265625	0.4677734375	0.016854675409853696
0.18096923828125	0.47391764322916663	0.017508356543901853
0.1910400390625	0.4794820149739583	0.01850127736863896
0.201080322265625	0.48431396484374994	0.019478727291544106
0.211151123046875	0.48819986979166663	0.020551141248437873
0.221282958984375	0.49151611328124994	0.021603743964400447
0.231231689453125	0.4940083821614583	0.022798167353808865
0.2413330078125	0.4961140950520833	0.02396013211670991
0.25140380859375	0.49765014648437494	0.02510760366224892
0.261444091796875	0.4986470540364583	0.026117655038206795
0.27154541015625	0.4990641276041667	0.027106680343730497
0.28155517578125	0.49945068359375006	0.0280658647719048
0.2916259765625	0.4995829264322917	0.028718541811369576
0.30169677734375	0.49955240885416663	0.029251501480465552
0.311798095703125	0.4992879231770833	0.02993753502068786
0.3218994140625	0.4993896484375	0.03036059886162477
0.331939697265625	0.499298095703125	0.030392637717339323
0.342010498046875	0.4991556803385417	0.030410174091660275
0.352142333984375	0.49922688802083326	0.030315752433908615
0.362152099609375	0.49963378906250006	0.030120009617041917
0.37225341796875	0.5001424153645833	0.029504730947997736
0.382293701171875	0.5012919108072917	0.02912844171117115
0.392364501953125	0.5028686523437501	0.02853474607353443
0.40240478515625	0.5048014322916667	0.027725521578907068
0.412445068359375	0.507049560546875	0.026992391004959135
0.42254638671875	0.5099080403645834	0.026192372078518832
0.432586669921875	0.51348876953125	0.025675762031610292
0.442718505859375	0.5174763997395833	0.025217607935818627
0.4527587890625	0.5222574869791666	0.024907944658168892
0.46282958984375	0.5271402994791667	0.025071923455351794
0.472900390625	0.5331420898437501	0.025614170096467773
0.48291015625	0.5393473307291666	0.026643475044166625
0.49298095703125	0.5458577473958333	0.02788348581770607
0.5030517578125	0.5526733398437499	0.029525921120461773
0.51312255859375	0.5596923828125	0.03151447910992578
0.523284912109375	0.5670166015625	0.03349990600601217
0.533294677734375	0.5742390950520833	0.03572888894153903
0.54339599609375	0.5814615885416667	0.03781909329928499
0.55340576171875	0.5888875325520834	0.039852680294238815
0.5634765625	0.5961100260416665	0.04185867771164223
0.573486328125	0.6032307942708334	0.043782769525264525
0.5836181640625	0.6102498372395834	0.0454649327100618
0.593658447265625	0.61737060546875	0.047143485149725405
0.603759765625	0.6243896484375001	0.048714186930419755
0.61383056640625	0.63140869140625	0.05021787796735135
0.623870849609375	0.6384277343749999	0.051489464253107804
0.6339111328125	0.6455485026041666	0.05280648313227497
0.643951416015625	0.6525675455729167	0.05399704840377919
0.654083251953125	0.6595865885416667	0.05504925228840715
0.664093017578125	0.6669108072916667	0.05614699923378777
0.6741943359375	0.6740315755208334	0.05712813098812538
0.684234619140625	0.6811523437500001	0.058217962878413146
0.6943359375	0.6882731119791666	0.059093008431557556
0.70440673828125	0.69549560546875	0.06009767909437489
0.714508056640625	0.70281982421875	0.060735347644818714
0.724578857421875	0.7096354166666667	0.06161041435912715
0.73455810546875	0.7167561848958334	0.062130238236493565
0.744659423828125	0.72357177734375	0.06254589859124651
0.75469970703125	0.7306925455729166	0.06271706742075771
0.76507568359375	0.7374064127604166	0.06265962270832397
0.77484130859375	0.7444254557291666	0.06275863249209399
0.78460693359375	0.7513427734375	0.06239532606357041
0.79498291015625	0.7579549153645835	0.06180410264363633
0.8050537109375	0.7648722330729167	0.06114813626451291
0.8154296875	0.771484375	0.06044381096417764
0.8245849609375	0.7780965169270834	0.05929753816502108
0.83526611328125	0.7849121093750001	0.05817742260248018
0.84564208984375	0.7914225260416666	0.05684813127951458
0.85540771484375	0.79833984375	0.05530730469150272
0.86578369140625	0.8055623372395833	0.05385543190892054
0.87554931640625	0.81268310546875	0.052462429992093405
0.88592529296875	0.82000732421875	0.050976232184147395
0.89569091796875	0.82733154296875	0.050053169868523574
0.90576171875	0.8354695638020835	0.04913256363615212
0.89569091796875	0.5943705240885417	0.14406449826942438
0.8856201171875	0.3811747233072917	0.06627708070761175
0.87554931640625	0.2693583170572917	0.04612229140673005
0.86578369140625	0.19580078124999997	0.037552720005847876
0.855712890625	0.14292399088541669	0.0331559344514466
0.8453369140625	0.10314941406249999	0.030381175061732296
0.83526611328125	0.07228597005208334	0.028518534792029728
0.8251953125	0.04788920084635416	0.027444519410904266
0.8148193359375	0.028476969401041666	0.026575848242365665
0.804443359375	0.012764485677083333	0.02630471214055608
0.794677734375	9.86735026041674e-05	0.026075849390812502
0.78460693359375	-0.010100301106770834	0.026064819414990396
0.77484130859375	-0.018245442708333334	0.0261671481126181
0.76507568359375	-0.024505615234375	0.02654310387807868
0.7550048828125	-0.0295440673828125	0.02717727403505607
0.744873046875	-0.03364461263020834	0.028132625748414894
0.73486328125	-0.03686930338541666	0.029067906426016383
0.724822998046875	-0.03975728352864583	0.03007412429035882
0.7147216796875	-0.042375691731770825	0.031150289678402405
0.704620361328125	-0.04534810384114583	0.03225515526071596
0.694549560546875	-0.04874674479166667	0.03310237196119973
0.684478759765625	-0.05251363118489583	0.03377559999443342
0.6744384765625	-0.056962076822916666	0.034248138670297794
0.664306640625	-0.06231180826822917	0.0344116972643186
0.65423583984375	-0.06873270670572916	0.03409252008385962
0.644195556640625	-0.07612101236979166	0.03347185565961896
0.634185791015625	-0.08461507161458333	0.03244231791130454
0.6241455078125	-0.09431966145833333	0.030968353869661968
0.614105224609375	-0.10474650065104167	0.029023872949531918
0.604034423828125	-0.11614990234375001	0.02707424637989342
0.593963623046875	-0.12836710611979169	0.02500570367943428
0.58392333984375	-0.14116414388020834	0.02279231132540578
0.573883056640625	-0.15431722005208334	0.020723006061458157
0.56378173828125	-0.16756184895833334	0.01901249743531329
0.55377197265625	-0.18080647786458331	0.017632829057201857
0.54364013671875	-0.19396972656250003	0.01641448586238863
0.53363037109375	-0.20646158854166669	0.015588824462364755
0.5235595703125	-0.21849568684895831	0.01501233945493024
0.513519287109375	-0.22991943359375	0.014843113366913727
0.50347900390625	-0.24064127604166666	0.014703358020798508
0.49346923828125	-0.25044759114583337	0.014786647529372534
0.48333740234375	-0.259490966796875	0.014976141950088418
0.473388671875	-0.2677001953125	0.015380213486769306
0.463287353515625	-0.27487182617187506	0.016070743245317456
0.4532470703125	-0.2812398274739584	0.016635156438341195
0.443206787109375	-0.28660074869791674	0.017528204026390465
0.43310546875	-0.29114786783854163	0.01862499791165938
0.423095703125	-0.29486083984374994	0.01992647516831761
0.4129638671875	-0.29781087239583337	0.021271347896206723
0.40252685546875	-0.29997762044270837	0.02273122359985091
0.392486572265625	-0.30162556966145837	0.024372183590843307
0.382415771484375	-0.302642822265625	0.025943459664900265
0.372406005859375	-0.303131103515625	0.027516545679075573
0.3623046875	-0.30299886067708337	0.029057161366098247
0.35223388671875	-0.302581787109375	0.030663014047763712
0.342193603515625	-0.3018595377604167	0.032248040308747034
0.33209228515625	-0.3007405598958333	0.033601413389934144
0.322021484375	-0.2995503743489583	0.0350242922746641
0.3118896484375	-0.2982889811197917	0.03645245470609009
0.3018798828125	-0.296722412109375	0.037578660534210384
0.2918701171875	-0.2950032552083333	0.038767578156945565
0.28167724609375	-0.29326375325520837	0.03986902754466874
0.271697998046875	-0.29163614908854163	0.04098755264341538
0.261627197265625	-0.2899983723958333	0.0418761100471667
0.25152587890625	-0.28848266601562506	0.042788495936046084
0.241485595703125	-0.28711954752604163	0.043576140411482465
0.2314453125	-0.28583780924479163	0.04442689540058561
0.22137451171875	-0.28467814127604163	0.04505562106889287
0.211273193359375	-0.28350830078125	0.0456320220407708
0.20123291015625	-0.28270467122395837	0.04624254229205167
0.191162109375	-0.2820943196614583	0.04656643991990272
0.1810302734375	-0.28179931640625	0.04686161353443919
0.171051025390625	-0.28173828124999994	0.04693284703916252
0.16094970703125	-0.281890869140625	0.04703722142809415
0.15087890625	-0.2826029459635417	0.046936030746832356
0.140838623046875	-0.28351847330729163	0.046552904709906105
0.130767822265625	-0.28482055664062506	0.04604228454782259
0.12066650390625	-0.28679402669270837	0.04540084643167169
0.110687255859375	-0.2892964680989583	0.04435839828625844
0.100555419921875	-0.292266845703125	0.04318931353074128
0.09051513671875	-0.29589843750000006	0.04151626851592054
0.08050537109375	-0.30030314127604163	0.03967731418126842
0.070404052734375	-0.30544026692708337	0.037545976446452835
0.060272216796875	-0.3114013671875	0.03486388105344869
0.05029296875	-0.31825764973958337	0.031931521976834444
0.040240478515625	-0.3262227376302083	0.028720930671388596
0.0301788330078125	-0.33516438802083337	0.025254672173999952
0.0200958251953125	-0.3448282877604167	0.02155536905338558
0.01005859375	-0.3557840983072917	0.017940535254579674
-2.74658203125028e-05	-0.36777750651041674	0.014714543975179014
-0.0101043701171875	-0.38092041015625	0.012352069071435854
-0.020166015625	-0.39505004882812494	0.012172216997414385
-0.03023681640625	-0.4101664225260417	0.014367964734549977
-0.0403106689453125	-0.4263102213541667	0.018284967711040614
-0.050384521484375	-0.44319661458333326	0.023103537831292334
-0.0604248046875	-0.4614766438802083	0.027410995961500293
-0.070587158203125	-0.480010986328125	0.03248621634566909
-0.080657958984375	-0.49956258138020837	0.03752860075770759
-0.0906982421875	-0.5196940104166666	0.04213755480760437
-0.100799560546875	-0.5400594075520834	0.046845117510129534
-0.110870361328125	-0.5613199869791667	0.05120793431827292
-0.12091064453125	-0.5826822916666666	0.05520017941558248
-0.130950927734375	-0.6044514973958334	0.05870402520118234
-0.141021728515625	-0.6263224283854167	0.06172820902688932
-0.151123046875	-0.6482950846354166	0.06442237531502817
-0.1612548828125	-0.6701660156249999	0.06701417419447529
-0.171295166015625	-0.6915283203125	0.06876823226884979
-0.18133544921875	-0.7124837239583333	0.07022241425735265
-0.19140625	-0.7328287760416666	0.07138127556844648
-0.20147705078125	-0.7523600260416666	0.07207591842815704
-0.211578369140625	-0.7707722981770834	0.07246680794305552
-0.221527099609375	-0.7879638671875	0.0724975027553131
-0.231689453125	-0.8038330078125	0.07206672928335706
-0.241729736328125	-0.8183797200520833	0.07138953828846127
-0.251861572265625	-0.8308919270833334	0.0703580026210597
-0.26190185546875	-0.8416748046875001	0.06884989272649233
-0.271942138671875	-0.8505249023437501	0.06728278212656576
-0.282012939453125	-0.8577473958333334	0.06544453340194943
-0.292144775390625	-0.8631388346354166	0.06319734507903185
-0.302215576171875	-0.8666992187499999	0.06079512126494186
-0.312255859375	-0.8690388997395834	0.058251724889336005
-0.322418212890625	-0.8704630533854167	0.0557357891105254
-0.332489013671875	-0.8698527018229167	0.05279590016004745
-0.342529296875	-0.8689371744791666	0.05010234999981671
-0.3525390625	-0.8672078450520833	0.04718911921156003
-0.3626708984375	-0.8653767903645834	0.04441353294991063
-0.3726806640625	-0.8629353841145834	0.04169594213083269
-0.382781982421875	-0.8606974283854166	0.03932414905562172
-0.39288330078125	-0.8588663736979167	0.036760136882941996
-0.4029541015625	-0.8570353190104166	0.03439728034087459
-0.412994384765625	-0.8559163411458334	0.03242371999452199
-0.423095703125	-0.8558146158854167	0.030409898462157713
-0.43316650390625	-0.8567301432291667	0.028603435698724894
-0.4432373046875	-0.8588663736979167	0.026895127731156692
-0.453277587890625	-0.8622233072916667	0.02516091600298318
-0.46343994140625	-0.8673095703125	0.02345291266704203
-0.473480224609375	-0.8742268880208333	0.021917957935078638
-0.483551025390625	-0.88226318359375	0.020585231877490312
-0.49365234375	-0.8922322591145833	0.020111266646506785
-0.503692626953125	-0.9037272135416667	0.020557061858302517
-0.5137939453125	-0.9169514973958333	0.022085863634215473
-0.5238037109375	-0.9321085611979167	0.025192974944850063
-0.533905029296875	-0.9490966796875	0.029905150464717985
-0.543975830078125	-0.968017578125	0.03591233076991127
-0.554046630859375	-0.9891764322916667	0.043092386026967626
-0.564117431640625	-1.0123697916666667	0.05086181639973949
-0.57421875	-1.0374959309895835	0.05960301680990766
-0.584259033203125	-1.0650634765624998	0.06902281931622073
-0.59429931640625	-1.0950724283854165	0.07894260358013826
-0.604461669921875	-1.1275227864583333	0.0889527929756113
-0.594390869140625	-0.8657836914062499	0.138758699342007
-0.5843505859375	-0.59967041015625	0.07439323460884505
-0.574249267578125	-0.43896484375000006	0.05226709413198042
-0.564239501953125	-0.3266499837239583	0.04019233653465174
-0.55419921875	-0.24283854166666663	0.032398711334274057
-0.5440673828125	-0.17790730794270834	0.02709837596633399
-0.534027099609375	-0.126312255859375	0.023481658555938104
-0.52398681640625	-0.084747314453125	0.021304956388531082
-0.51385498046875	-0.050465901692708336	0.020170392866551843
-0.503753662109375	-0.021773274739583334	0.019627305867591996
-0.4937744140625	0.002400716145833333	0.019690822154085966
-0.48370361328125	0.023135375976562497	0.019954612890792107
-0.473968505859375	0.041147867838541664	0.02057401376527209
-0.46356201171875	0.05692749023437501	0.02095783918232998
-0.453521728515625	0.07059733072916667	0.02157034195400525
-0.443511962890625	0.08265177408854167	0.022079776508967537
-0.433502197265625	0.09306844075520834	0.022358735541971132
-0.42333984375	0.10230509440104167	0.02261647445295539
-0.413360595703125	0.110809326171875	0.0234168677114927
-0.4033203125	0.118011474609375	0.023687669963109486
-0.3931884765625	0.12447102864583334	0.024208915073968728
-0.383087158203125	0.13033040364583334	0.02466145526519401
-0.37310791015625	0.13545735677083334	0.02522473469669134
-0.36297607421875	0.14001464843749997	0.025779352696281232
-0.3529052734375	0.144073486328125	0.02647777021153801
-0.34283447265625	0.14774576822916666	0.02715017662302146
-0.332794189453125	0.15091959635416669	0.02796019034820274
-0.322723388671875	0.15372721354166669	0.028662384193629348
-0.312652587890625	0.15639241536458334	0.029642716449002248
-0.302581787109375	0.15880330403645831	0.03066246058227428
