# Supplementary material for: Daily electric field treatment improves functional outcomes after thoracic contusion spinal cord injury in rats
Source: Nat Commun. 2025 Jun 26;16:5372. doi: 10.1038/s41467-025-60332-0 (PMC12202812; doi:10.1038/s41467-025-60332-0)
Supplement: Supplementary file 6 — Source Data [file 41467_2025_60332_MOESM6_ESM.zip › Fig5D/90h_stimu_CV_before.txt]

Voltage	MeanCurrent	StdCurrent
-0.302398681640625	0.07568359375	0.004855332933011225
-0.292388916015625	0.07729085286458333	0.004634743973858741
-0.28228759765625	0.078704833984375	0.0044249435938456694
-0.27227783203125	0.07987467447916666	0.004257490785598368
-0.26220703125	0.08106486002604167	0.004022176147728913
-0.252105712890625	0.082061767578125	0.003770454702107832
-0.242034912109375	0.08276367187499999	0.0034294842693852203
-0.231964111328125	0.08339436848958333	0.003364354418121287
-0.221954345703125	0.08402506510416667	0.003007629080680343
-0.21185302734375	0.08443196614583334	0.0028630556020834007
-0.20172119140625	0.08488972981770833	0.002856325036511727
-0.191680908203125	0.08542887369791666	0.0028673895182338904
-0.181610107421875	0.08570353190104166	0.002609128992459909
-0.171600341796875	0.08629353841145834	0.002541625530660467
-0.1614990234375	0.08698527018229166	0.002606748255004051
-0.15142822265625	0.087860107421875	0.002654269171751026
-0.141326904296875	0.088897705078125	0.0026401967786774234
-0.131256103515625	0.09022013346354167	0.0026057953509889026
-0.121185302734375	0.09177652994791667	0.002494904039754953
-0.111114501953125	0.09377034505208333	0.002368123861454495
-0.100982666015625	0.09612019856770833	0.002255595651892933
-0.090972900390625	0.09910074869791667	0.002126082278755753
-0.0809326171875	0.10261027018229166	0.0020429816098737398
-0.07086181640625	0.10657755533854167	0.0022810514558182617
-0.060699462890625	0.11170450846354167	0.0022817318318927543
-0.050689697265625	0.11749267578124999	0.002528849872773449
-0.04034423828125	0.12416585286458333	0.00290332518718773
-0.0302703857421875	0.13161214192708331	0.0034817987410939812
-0.020220947265625	0.139923095703125	0.0040219188651237185
-0.0101226806640625	0.14928181966145834	0.004560469473110047
-6.103515625e-05	0.15934244791666669	0.004946505194667239
0.010009765625	0.17009480794270834	0.0053535135182487805
0.0200714111328125	0.18150838216145831	0.005538713901862921
0.0301361083984375	0.19342041015625	0.005675996069661702
0.0402008056640625	0.20604451497395834	0.005369725679275186
0.0502655029296875	0.21861775716145831	0.005074265635548463
0.059814453125	0.231536865234375	0.004736094780381355
0.069915771484375	0.24419148763020831	0.0040983288243995235
0.07989501953125	0.257080078125	0.003336619555321442
0.0899658203125	0.26936848958333337	0.0026839665859255003
0.10003662109375	0.28125	0.0019121643307886287
0.110015869140625	0.29281616210937506	0.0011207335599053324
0.120086669921875	0.3037007649739583	0.0003455665639539291
0.130615234375	0.31361897786458337	0.0005328695008833291
0.14068603515625	0.32331339518229163	0.0014591814027539922
0.15081787109375	0.3320719401041667	0.0023566913064426488
0.16082763671875	0.33996582031249994	0.0028405947944873276
0.1708984375	0.34713745117187506	0.003639405123942814
0.180938720703125	0.3532206217447917	0.004117222313891575
0.1910400390625	0.358734130859375	0.004723098473344201
0.20111083984375	0.36337280273437506	0.005130282335344696
0.211181640625	0.36706542968749994	0.00544930361154122
0.221221923828125	0.3698527018229167	0.005747378188098816
0.2313232421875	0.3720499674479167	0.006048043683801369
0.24139404296875	0.3735453287760417	0.006197314593780234
0.25146484375	0.37445068359374994	0.006368602525240846
0.261505126953125	0.3747456868489583	0.006348357202675827
0.27154541015625	0.37446085611979163	0.006469934488150218
0.281707763671875	0.3739827473958334	0.00644127369221145
0.291656494140625	0.37283325195312494	0.0063296331170554455
0.301727294921875	0.37159220377604163	0.006255946377070382
0.311767578125	0.3701070149739583	0.006220913465434737
0.32196044921875	0.36864217122395837	0.006063986033540424
0.331939697265625	0.3668009440104167	0.0057624823572509755
0.342041015625	0.3649190266927083	0.005632806088671281
0.35211181640625	0.363128662109375	0.005506541599255453
0.362152099609375	0.36161295572916663	0.0051745871200013244
0.37225341796875	0.36012776692708337	0.005109383486171349
0.38232421875	0.3587544759114583	0.004623141698702402
0.392333984375	0.357879638671875	0.004388876208087182
0.4024658203125	0.3572184244791667	0.003983242189689375
0.412445068359375	0.3570963541666667	0.0038241933670907537
0.422515869140625	0.35744222005208337	0.003421811562409286
0.4326171875	0.3582763671875	0.0031592204087869283
0.4427490234375	0.359771728515625	0.0029348751339299552
0.4527587890625	0.3619588216145833	0.003071058487369603
0.462860107421875	0.36478678385416674	0.002935862215394353
0.472900390625	0.3685404459635417	0.0033025164936811313
0.483001708984375	0.37304687499999994	0.0035824915854636248
0.493072509765625	0.37806193033854163	0.0040811738366547555
0.5030517578125	0.3839111328125	0.004629091776846655
0.51312255859375	0.3905131022135417	0.005156256678926909
0.52325439453125	0.397491455078125	0.0056371399776479385
0.53326416015625	0.40525309244791663	0.006403473844386537
0.54339599609375	0.4132893880208333	0.007123107525906319
0.553436279296875	0.42181396484375006	0.00795114204952749
0.5634765625	0.4302775065104167	0.008456557399835505
0.5736083984375	0.4388224283854167	0.009201183356782668
0.5836181640625	0.44715372721354174	0.009845449781917922
0.593658447265625	0.4557902018229167	0.010595368332659403
0.603759765625	0.4638671875	0.01108767074251361
0.613800048828125	0.4718017578125	0.011913378753219746
0.623870849609375	0.47935994466145826	0.012476336744210493
0.633880615234375	0.48704020182291674	0.013092985516801646
0.64398193359375	0.49412027994791663	0.013702026301876186
0.654083251953125	0.5010884602864584	0.014431950233685629
0.664154052734375	0.5081176757812499	0.014844221810321405
0.674224853515625	0.5150349934895834	0.01568483446195662
0.684295654296875	0.5216471354166666	0.015982848125050148
0.694366455078125	0.528564453125	0.017015203330026124
0.704498291015625	0.53558349609375	0.017712468244209603
0.71453857421875	0.5422973632812499	0.018100808870040182
0.724578857421875	0.5494181315104166	0.018888603185693312
0.73468017578125	0.5565388997395833	0.019560368342882804
0.74481201171875	0.56396484375	0.020115382536372642
0.75469970703125	0.5713907877604166	0.02086583225285128
0.76507568359375	0.57891845703125	0.021520122496641536
0.77484130859375	0.5860392252604166	0.022085863634215414
0.78460693359375	0.5940755208333333	0.022892026225468196
0.79498291015625	0.6012980143229166	0.023562960910533302
0.80474853515625	0.6083170572916666	0.02398473694480251
0.8148193359375	0.6156412760416666	0.02464230132732137
0.82489013671875	0.6225585937499999	0.02515556887381793
0.83526611328125	0.6293741861979166	0.025647276393845495
0.845947265625	0.6362915039062499	0.026018211610373473
0.85540771484375	0.6429036458333334	0.026481021630047185
0.86578369140625	0.6504313151041667	0.02712041993253196
0.875244140625	0.6578572591145834	0.02775851051700036
0.8856201171875	0.6654866536458333	0.028103064589669557
0.89569091796875	0.6744384765624999	0.028668120412966378
0.90606689453125	0.6842041015625	0.02937412673247358
0.89569091796875	0.4965413411458333	0.11356039931691121
0.88470458984375	0.33302815755208337	0.04768999768734095
0.8758544921875	0.24933878580729166	0.029968948857064567
0.8660888671875	0.19438680013020834	0.021670579763240754
0.85540771484375	0.15466308593750003	0.01686406632004559
0.84564208984375	0.12514241536458334	0.013655933289646559
0.8355712890625	0.102386474609375	0.011686837932377531
0.82550048828125	0.08453369140625	0.010311269012346084
0.81512451171875	0.07059733072916667	0.009304686736277578
0.80535888671875	0.059702555338541664	0.008667613023660965
0.794677734375	0.05115763346354167	0.008341682245333338
0.784912109375	0.04422505696614583	0.008206867822416662
0.77484130859375	0.039103190104166664	0.008043492052583806
0.7647705078125	0.035174560546875004	0.007854901326642518
0.75469970703125	0.032342529296875	0.007849275736771029
0.744781494140625	0.029876708984375	0.007810567378374695
0.734710693359375	0.027970377604166666	0.007484356379325425
0.72467041015625	0.025811767578125	0.007513225685954215
0.714569091796875	0.023758951822916666	0.007074833970327162
0.70452880859375	0.0213897705078125	0.00672527292305201
0.6944580078125	0.018410237630208336	0.00630816983457686
0.684356689453125	0.014765421549479166	0.005678662487321546
0.67425537109375	0.010209147135416667	0.005028519884188674
0.66424560546875	0.0046447753906250005	0.004177385688677279
0.654144287109375	-0.0018758138020833334	0.003371106678297101
0.6441650390625	-0.009539794921875	0.0025100258124589638
0.63409423828125	-0.018202718098958334	0.0016529926001048567
0.624053955078125	-0.0279754638671875	0.0008974174569230043
0.613983154296875	-0.038472493489583336	8.750737779787632e-05
0.60394287109375	-0.04999796549479167	0.0007443342338023585
0.5938720703125	-0.06224568684895833	0.0015067018669160336
0.58380126953125	-0.0745849609375	0.0019985324820146325
0.57373046875	-0.08737182617187499	0.002423410851573713
0.563690185546875	-0.10017903645833333	0.0027024096116226182
0.553680419921875	-0.11290486653645834	0.002631402641554504
0.543609619140625	-0.12495930989583333	0.0026228946563669857
0.533538818359375	-0.136474609375	0.0025137050797394253
0.5234375	-0.14741007486979166	0.00239730851741407
0.513427734375	-0.15729777018229166	0.002196323522472022
0.50335693359375	-0.16643269856770834	0.001621425344520496
0.493255615234375	-0.17447916666666669	0.0016343928856212423
0.483306884765625	-0.18158976236979166	0.000965800858676594
0.473175048828125	-0.18747965494791669	0.0006843623124818595
0.463104248046875	-0.19273885091145834	0.000623103549443104
0.453094482421875	-0.19670613606770831	0.0005866646669635524
0.443023681640625	-0.19985961914062497	0.0007441951968657225
0.433013916015625	-0.20238240559895834	0.0010061034530906656
0.422882080078125	-0.20395914713541669	0.001237457584420566
0.412841796875	-0.2049560546875	0.0013565741437312482
0.402740478515625	-0.20515950520833331	0.001559352353393843
0.3927001953125	-0.20509847005208331	0.0019212883085657562
0.382598876953125	-0.20437622070312497	0.002106523588091181
0.372589111328125	-0.20330810546875	0.0023237487574220596
0.36248779296875	-0.20192464192708334	0.0025247135800404107
0.352447509765625	-0.20034790039062503	0.002735369365270571
0.3424072265625	-0.19843546549479166	0.0027691327447848303
0.332305908203125	-0.19644165039062503	0.0029964262882656713
0.322265625	-0.19423421223958334	0.002969715619459926
0.312164306640625	-0.19200642903645837	0.003105137538774733
0.30206298828125	-0.1898193359375	0.0030914773589182333
0.2919921875	-0.18760172526041669	0.0031842118945749616
0.28192138671875	-0.18546549479166669	0.003324533410027971
0.271820068359375	-0.18341064453125003	0.0032801309827009046
0.261810302734375	-0.18138631184895834	0.003401611181130914
0.251708984375	-0.179412841796875	0.00322688817065566
0.241668701171875	-0.17772420247395834	0.0031512837277590166
0.23162841796875	-0.17612711588541666	0.003197443557435295
0.2215576171875	-0.17470296223958334	0.003006286949817125
0.211456298828125	-0.17341105143229169	0.002918256428564162
0.201446533203125	-0.17248535156250003	0.0027712246300650592
0.19134521484375	-0.171722412109375	0.002595370058649746
0.1812744140625	-0.17132568359375	0.0023116939531745155
0.171112060546875	-0.17118326822916666	0.002057819298794365
0.161102294921875	-0.17146809895833334	0.0016577784645133398
0.151031494140625	-0.172210693359375	0.001386676125028027
0.1409912109375	-0.17337036132812497	0.0009379708908880957
0.13092041015625	-0.17504882812500003	0.0007676045524053267
0.120880126953125	-0.17753092447916666	0.0010750199229836387
0.11083984375	-0.18053181966145831	0.0016419730123317369
0.1007080078125	-0.18424479166666666	0.002481929585842219
0.090728759765625	-0.18864949544270831	0.0032770378587384415
0.08062744140625	-0.19402058919270834	0.004115638597588716
0.070556640625	-0.20024617513020834	0.005063609218872707
0.06048583984375	-0.20758056640625	0.006119719295209051
0.050537109375	-0.21584065755208334	0.007283684925981377
0.04024658203125	-0.22535196940104166	0.008342761428441144
0.030169677734375	-0.2361958821614583	0.009398962673341405
0.0201202392578125	-0.24821980794270831	0.010369222599511146
0.01007080078125	-0.2614644368489583	0.011446067356970855
-1.22070312500028e-05	-0.27616373697916663	0.01204725177064111
-0.0100738525390625	-0.292144775390625	0.012613497490721118
-0.0201324462890625	-0.3091634114583333	0.012854201301330213
-0.030267333984375	-0.32727050781250006	0.012726403337064512
-0.0403289794921875	-0.34636433919270837	0.01233041922029682
-0.050445556640625	-0.366485595703125	0.011647084767157026
-0.060546875	-0.3869425455729167	0.01058440458140109
-0.070556640625	-0.407958984375	0.009319843854950256
-0.080657958984375	-0.42895507812499994	0.007531228813363185
-0.09075927734375	-0.45028686523437494	0.005779355744026266
-0.10076904296875	-0.47090657552083337	0.003447300830021308
-0.110809326171875	-0.4912312825520833	0.0016212338715117826
-0.12091064453125	-0.5111694335937499	0.0019461188221953523
-0.13104248046875	-0.5302937825520833	0.004127087966939455
-0.141143798828125	-0.5485026041666667	0.006861743959163412
-0.15118408203125	-0.5655924479166667	0.00942373500815305
-0.16131591796875	-0.5814615885416667	0.012105733399098489
-0.171295166015625	-0.5958048502604166	0.014547067917963738
-0.181365966796875	-0.6086222330729165	0.017155717112254595
-0.19146728515625	-0.6196085611979167	0.019528600724999012
-0.20159912109375	-0.6291707356770834	0.02184276097353315
-0.21160888671875	-0.6365966796875	0.0239143084571882
-0.22161865234375	-0.64208984375	0.025881833084909028
-0.231719970703125	-0.6460571289062501	0.027850808396012717
-0.2418212890625	-0.6482950846354166	0.029267543662167658
-0.25189208984375	-0.6489054361979169	0.030755030528950764
-0.261962890625	-0.6479899088541667	0.03231054338802624
-0.27203369140625	-0.64666748046875	0.0339399741964555
-0.2821044921875	-0.6444295247395834	0.03533221582453896
-0.292144775390625	-0.6419881184895833	0.03700758822343193
-0.302215576171875	-0.6395467122395834	0.038687441911244604
-0.31231689453125	-0.6376139322916666	0.040274211252456955
-0.32244873046875	-0.63568115234375	0.041207395042766076
-0.332550048828125	-0.6334431966145834	0.041162419899336986
-0.34259033203125	-0.6309000651041666	0.04040734272012241
-0.3526611328125	-0.62835693359375	0.038437613510336414
-0.362701416015625	-0.6254069010416666	0.035533727000544676
-0.372833251953125	-0.6219482421875	0.032080734610070064
-0.382843017578125	-0.6187947591145833	0.028230913326378584
-0.392913818359375	-0.6154378255208334	0.02452359530273343
-0.40301513671875	-0.6123860677083334	0.021034757121754642
-0.4130859375	-0.6093343098958333	0.018402434191905227
-0.423126220703125	-0.606689453125	0.016084819278691934
-0.433197021484375	-0.6046549479166667	0.014576913919373508
-0.443359375	-0.60302734375	0.01359545832163639
-0.453369140625	-0.6019083658854166	0.013115065059040754
-0.463470458984375	-0.6013997395833334	0.012642612461877882
-0.473480224609375	-0.6016031901041666	0.012657336958897637
-0.483612060546875	-0.60211181640625	0.012525845669530179
-0.493682861328125	-0.6036376953125001	0.012921110383505545
-0.503753662109375	-0.60577392578125	0.01341616970626684
-0.513824462890625	-0.60821533203125	0.013911464013722511
-0.523895263671875	-0.6117757161458334	0.014422762254667832
-0.533966064453125	-0.6159464518229167	0.015034016124461584
-0.544097900390625	-0.6210327148437499	0.015894551595039066
-0.554107666015625	-0.6273396809895834	0.016756592977630037
-0.564208984375	-0.6343587239583333	0.017749819124819557
-0.57427978515625	-0.6422932942708334	0.018991863655786038
-0.58441162109375	-0.6517537434895834	0.02034454345067326
-0.59442138671875	-0.6626383463541667	0.02182285436289051
-0.6044921875	-0.6748453776041667	0.02343349069282039
-0.594451904296875	-0.5021870930989584	0.11033699010694904
-0.584381103515625	-0.3389180501302083	0.05733274482720262
-0.5743408203125	-0.24637858072916666	0.03897754915644059
-0.564300537109375	-0.18407185872395834	0.029341656403565505
-0.554229736328125	-0.139007568359375	0.023423601374030545
-0.54412841796875	-0.10454305013020833	0.019313590197293628
-0.53399658203125	-0.07744344075520834	0.01631467049913597
-0.523956298828125	-0.05580647786458333	0.013982276735409358
-0.513916015625	-0.038033040364583326	0.01219014368700753
-0.50384521484375	-0.023212687174479166	0.010570953790615888
-0.493804931640625	-0.010384114583333333	0.009290029430158293
-0.48370361328125	0.0002899169921874998	0.00812205758062639
-0.473663330078125	0.009668986002604166	0.007097631304546667
-0.463592529296875	0.017845662434895833	0.00616024878601784
-0.453521728515625	0.02507222493489583	0.005187701248506344
-0.44342041015625	0.031412760416666664	0.004392446329482128
-0.433349609375	0.03701985677083334	0.0036766520779511324
-0.423248291015625	0.04204305013020833	0.003128543804721999
-0.413299560546875	0.046742757161458336	0.0024775479024641586
-0.4031982421875	0.05092366536458333	0.001919510110874901
-0.3931884765625	0.05472819010416667	0.0015978962977776013
-0.383087158203125	0.058258056640625	0.0014224814634227162
-0.373016357421875	0.06151326497395834	0.0013716699899375938
-0.3629150390625	0.06456502278645833	0.0012711180852587169
-0.35284423828125	0.06744384765625	0.0013947123063605365
-0.3427734375	0.06999715169270833	0.0013985651101270293
-0.332763671875	0.07251993815104166	0.00133868278323594
-0.322723388671875	0.07466634114583333	0.001334967223069448
-0.312591552734375	0.07680257161458333	0.0014221176853272531
-0.302490234375	0.07867431640625	0.001411967135380115
