# Supplementary material for: Daily electric field treatment improves functional outcomes after thoracic contusion spinal cord injury in rats
Source: Nat Commun. 2025 Jun 26;16:5372. doi: 10.1038/s41467-025-60332-0 (PMC12202812; doi:10.1038/s41467-025-60332-0)
Supplement: Supplementary file 6 — Source Data [file 41467_2025_60332_MOESM6_ESM.zip › Fig5E/90h_stimu_EIS_after.txt]

Frequency	MeanImpedance	StdImpedance
100000.0	6094.65084346841	79.61998718652555
56234.0	6088.824371841187	79.96747165085776
31623.0	6088.702916079647	83.10001635833812
17783.0	6090.562253162687	84.66031660580666
10000.0	6096.209563974461	85.32205716705018
5623.4	6099.905432832723	89.21716679761249
3162.3	6105.610181893327	91.26623099080376
1778.3	6113.156958549046	95.11922740060668
1000.0	6128.512908429013	97.62133911868166
562.34	6150.489335923427	102.87255486945284
316.23	6187.20523743703	106.43675845175115
177.83	6245.631594893416	105.53759147424377
100.0	6339.430010656757	106.37970591877097
56.234	6517.5810935953195	94.70327123512268
31.623	6896.5799701223905	54.550107798629796
17.783	7747.791876065083	89.00949321214176
10.0	9535.804797824052	360.3536977488867
5.6234	13022.524740062901	833.1306053338584
3.1623	19386.183285476636	1508.7527780475655
1.7783	30620.37048273723	2519.162580052098
1.0	49855.2522668075	3910.2170920186463
0.56234	82381.11626660863	5950.021617664571
0.31623	136476.650091465	8892.673970457421
0.17783	225988.109579028	13091.67532686071
0.1	372385.1274951697	18447.6682698077
