# Supplementary material for: Daily electric field treatment improves functional outcomes after thoracic contusion spinal cord injury in rats
Source: Nat Commun. 2025 Jun 26;16:5372. doi: 10.1038/s41467-025-60332-0 (PMC12202812; doi:10.1038/s41467-025-60332-0)
Supplement: Supplementary file 6 — Source Data [file 41467_2025_60332_MOESM6_ESM.zip › Fig5E/90h_stimu_EIS_before.txt]

Frequency	MeanImpedance	StdImpedance
100000.0	6101.156851484532	79.07426657359454
56234.0	6091.238641324414	77.35013876223847
31623.0	6087.863031729998	76.76762850796736
17783.0	6091.5224634954275	74.5668565967652
10000.0	6096.64923521334	75.20232032050806
5623.4	6099.128946246082	74.77883519356932
3162.3	6103.996937913323	74.36755086809508
1778.3	6113.185951493379	73.35654258419258
1000.0	6123.536226307748	72.76708582432764
562.34	6143.821997682164	72.75918703829252
316.23	6177.29697525626	72.39190477042914
177.83	6227.62943570098	71.88821562045182
100.0	6310.378520625866	68.8453806253099
56.234	6463.093699281159	65.39438846028315
31.623	6800.779106711187	57.07962451997493
17.783	7594.122938061907	43.4935926997422
10.0	9404.83907274505	11.08720230722506
5.6234	13177.088960238567	47.411863013503734
3.1623	20365.063270859635	139.24007117721672
1.7783	33319.666584718536	299.95787800270773
1.0	55606.116397704696	541.5656738471226
0.56234	93267.11084331584	894.598293610908
0.31623	155851.76015637966	1905.2635351677077
0.17783	258472.7079659947	3838.4448278928876
0.1	425854.0699605287	5976.5749573140465
