# Supplementary material for: Daily electric field treatment improves functional outcomes after thoracic contusion spinal cord injury in rats
Source: Nat Commun. 2025 Jun 26;16:5372. doi: 10.1038/s41467-025-60332-0 (PMC12202812; doi:10.1038/s41467-025-60332-0)
Supplement: Supplementary file 6 — Source Data [file 41467_2025_60332_MOESM6_ESM.zip › Fig5G/60d_37C_2GND_CV_after.txt]

Voltage	Current
0.0931396484375	0.264678955078125
0.103240966796875	0.26739501953125
0.113311767578125	0.2703857421875
0.1234130859375	0.273529052734375
0.1334228515625	0.277008056640625
0.14349365234375	0.280609130859375
0.153533935546875	0.28460693359375
0.163543701171875	0.289093017578125
0.173614501953125	0.2938232421875
0.18365478515625	0.298980712890625
0.1937255859375	0.30474853515625
0.20428466796875	0.311248779296875
0.21435546875	0.318511962890625
0.22442626953125	0.32647705078125
0.2344970703125	0.335968017578125
0.244598388671875	0.34661865234375
0.254608154296875	0.358795166015625
0.264739990234375	0.372955322265625
0.27471923828125	0.388580322265625
0.284820556640625	0.40618896484375
0.2947998046875	0.4256591796875
0.304901123046875	0.4471435546875
0.31500244140625	0.470550537109375
0.3250732421875	0.49530029296875006
0.3350830078125	0.52093505859375
0.34521484375	0.5474853515625
0.35528564453125	0.5743408203125
0.365386962890625	0.5999755859375
0.375396728515625	0.62469482421875
0.385467529296875	0.645751953125
0.395538330078125	0.66253662109375
0.405548095703125	0.67352294921875
0.4156494140625	0.6781005859375
0.425689697265625	0.67901611328125
0.435791015625	0.6787109375
0.44586181640625	0.67901611328125
0.4559326171875	0.68084716796875
0.4659423828125	0.6842041015625
0.47613525390625	0.68939208984375
0.48614501953125	0.6951904296875
0.4962158203125	0.7025146484375
0.506256103515625	0.71014404296875
0.51629638671875	0.718994140625
0.526397705078125	0.7275390625
0.536468505859375	0.73638916015625
0.546478271484375	0.74493408203125
0.556549072265625	0.7537841796875
0.566650390625	0.76202392578125
0.57672119140625	0.7696533203125
0.5867919921875	0.7769775390625
0.596771240234375	0.78369140625
0.60693359375	0.79010009765625
0.616943359375	0.79620361328125
0.62701416015625	0.80230712890625
0.6370849609375	0.80841064453125
0.647125244140625	0.81451416015625
0.6572265625	0.82061767578125
0.667266845703125	0.82733154296875
0.677337646484375	0.83404541015625
0.687469482421875	0.84075927734375
0.697509765625	0.84808349609375
0.707550048828125	0.85601806640625
0.717681884765625	0.86395263671875
0.727691650390625	0.87188720703125
0.73773193359375	0.8807373046875
0.74786376953125	0.889892578125
0.75714111328125	0.89935302734375
0.767822265625	0.90911865234375
0.77789306640625	0.919189453125
0.78826904296875	0.9295654296875
0.7977294921875	0.93994140625
0.80810546875	0.95001220703125
0.81787109375	0.9594726562500001
0.8282470703125	0.9692382812499999
0.83892822265625	0.9783935546875
0.84869384765625	0.9869384765625
0.859375	0.99517822265625
0.8685302734375	1.0028076171875
0.87890625	1.009521484375
0.8892822265625	1.0162353515625
0.89874267578125	1.02264404296875
0.9088134765625	1.02874755859375
0.8990478515625	0.64697265625
0.8892822265625	0.447235107421875
0.87921142578125	0.317138671875
0.86822509765625	0.2252197265625
0.858154296875	0.157073974609375
0.848388671875	0.105621337890625
0.8380126953125	0.065765380859375
0.82794189453125	0.0342559814453125
0.81817626953125	0.008700561523437499
0.80780029296875	-0.0118988037109375
0.7977294921875	-0.028967285156249998
0.78826904296875	-0.04345703125
0.777587890625	-0.0552978515625
0.76812744140625	-0.064971923828125
0.75775146484375	-0.073150634765625
0.748138427734375	-0.080322265625
0.738037109375	-0.08685302734375
0.728057861328125	-0.09307861328125
0.717987060546875	-0.099456787109375
0.70794677734375	-0.105987548828125
0.6978759765625	-0.112457275390625
0.687774658203125	-0.119110107421875
0.677703857421875	-0.125518798828125
0.6676025390625	-0.13201904296875
0.65753173828125	-0.13824462890625
0.647491455078125	-0.144256591796875
0.637420654296875	-0.150146484375
0.6273193359375	-0.156036376953125
0.617279052734375	-0.161163330078125
0.607208251953125	-0.166229248046875
0.59716796875	-0.1712646484375
0.58709716796875	-0.17645263671875
0.577056884765625	-0.18109130859375
0.566986083984375	-0.18585205078125
0.5570068359375	-0.1903076171875
0.54681396484375	-0.19482421875
0.536773681640625	-0.19891357421875
0.52679443359375	-0.202789306640625
0.516754150390625	-0.2066650390625
0.506622314453125	-0.210174560546875
0.496551513671875	-0.213287353515625
0.486602783203125	-0.215911865234375
0.47650146484375	-0.21820068359375
0.4664306640625	-0.220123291015625
0.456298828125	-0.221588134765625
0.446258544921875	-0.22271728515625
0.436187744140625	-0.223724365234375
0.42608642578125	-0.224517822265625
0.41607666015625	-0.225006103515625
0.40606689453125	-0.2254638671875
0.395904541015625	-0.2257080078125
0.3858642578125	-0.226104736328125
0.375823974609375	-0.226287841796875
0.36578369140625	-0.226348876953125
0.355712890625	-0.22650146484375
0.345611572265625	-0.22662353515625
0.335601806640625	-0.22662353515625
0.325469970703125	-0.226531982421875
0.3154296875	-0.226531982421875
0.305267333984375	-0.226715087890625
0.295257568359375	-0.226531982421875
0.285247802734375	-0.2261962890625
0.27508544921875	-0.226104736328125
0.26507568359375	-0.2259521484375
0.255035400390625	-0.225799560546875
0.244964599609375	-0.22540283203125
0.23486328125	-0.2252197265625
0.224822998046875	-0.224945068359375
0.21484375	-0.224639892578125
0.2047119140625	-0.224365234375
0.19464111328125	-0.224090576171875
0.1845703125	-0.2236328125
0.17449951171875	-0.22332763671875
0.164459228515625	-0.22308349609375
0.15435791015625	-0.222808837890625
0.144287109375	-0.222503662109375
0.134246826171875	-0.222320556640625
0.1241455078125	-0.222015380859375
0.11407470703125	-0.221923828125
0.10406494140625	-0.222198486328125
0.09393310546875	-0.222686767578125
0.08392333984375	-0.223480224609375
0.073883056640625	-0.225006103515625
0.063751220703125	-0.2266845703125
0.053680419921875	-0.229583740234375
0.0434906005859375	-0.23321533203125
0.033416748046875	-0.237762451171875
0.02335205078125	-0.24368286132812503
0.01328125	-0.25091552734375
0.003216552734375	-0.25946044921875
-0.0068634033203125	-0.2698974609375
-0.01693115234375	-0.281768798828125
-0.0270172119140625	-0.295501708984375
-0.037078857421875	-0.31134033203125
-0.047186279296875	-0.328765869140625
-0.057220458984375	-0.34832763671875
-0.0673828125	-0.3699951171875
-0.07745361328125	-0.39361572265625
-0.087554931640625	-0.41912841796875
-0.097625732421875	-0.44598388671875
-0.107696533203125	-0.474151611328125
-0.11773681640625	-0.50323486328125
-0.1278076171875	-0.5340576171875
-0.137847900390625	-0.56549072265625
-0.14794921875	-0.5975341796875
-0.157958984375	-0.63079833984375
-0.1680908203125	-0.66375732421875
-0.178131103515625	-0.69732666015625
-0.18817138671875	-0.73150634765625
-0.198333740234375	-0.76568603515625
-0.208404541015625	-0.79986572265625
-0.21844482421875	-0.83404541015625
-0.22845458984375	-0.86822509765625
-0.238555908203125	-0.9027099609375
-0.24859619140625	-0.936279296875
-0.258697509765625	-0.96954345703125
-0.268798828125	-1.002197265625
-0.278839111328125	-1.03424072265625
-0.288848876953125	-1.0650634765625
-0.29901123046875	-1.09405517578125
-0.30902099609375	-1.121826171875
-0.319183349609375	-1.14837646484375
-0.329193115234375	-1.17156982421875
-0.339324951171875	-1.192626953125
-0.349395751953125	-1.21124267578125
-0.359344482421875	-1.226806640625
-0.369476318359375	-1.23931884765625
-0.379608154296875	-1.248779296875
-0.3896484375	-1.2548828125
-0.39971923828125	-1.25823974609375
-0.40972900390625	-1.2579345703125
-0.419830322265625	-1.25457763671875
-0.42987060546875	-1.248779296875
-0.4400634765625	-1.240234375
-0.450103759765625	-1.2298583984375
-0.460205078125	-1.21795654296875
-0.47021484375	-1.204833984375
-0.4803466796875	-1.1907958984375
-0.490386962890625	-1.1761474609375
-0.500457763671875	-1.16180419921875
-0.510589599609375	-1.14776611328125
-0.5206298828125	-1.1346435546875
-0.530670166015625	-1.12274169921875
-0.54071044921875	-1.11236572265625
-0.55084228515625	-1.10443115234375
-0.5609130859375	-1.0980224609375
-0.571014404296875	-1.09466552734375
-0.581085205078125	-1.0943603515625
-0.591156005859375	-1.097412109375
-0.601226806640625	-1.10443115234375
-0.591217041015625	-0.726318359375
-0.581146240234375	-0.50018310546875
-0.571136474609375	-0.35064697265625
-0.561065673828125	-0.24496459960937497
-0.550933837890625	-0.1676025390625
-0.540863037109375	-0.10870361328125
-0.53082275390625	-0.063323974609375
-0.520721435546875	-0.027651977539062497
-0.51068115234375	0.000958251953125003
-0.500579833984375	0.0247344970703125
-0.49053955078125	0.04425048828125
-0.4805908203125	0.06079101562499999
-0.4705810546875	0.07464599609375
-0.460479736328125	0.086578369140625
-0.450408935546875	0.09716796875
-0.44036865234375	0.1064453125
-0.430267333984375	0.11474609375
-0.42022705078125	0.12231445312500001
-0.410186767578125	0.129241943359375
-0.400115966796875	0.135650634765625
-0.390045166015625	0.14178466796875
-0.37994384765625	0.147430419921875
-0.36993408203125	0.1527099609375
-0.359832763671875	0.157745361328125
-0.3497314453125	0.16259765625
-0.3397216796875	0.1671142578125
-0.32958984375	0.171356201171875
-0.319549560546875	0.17547607421875
-0.3094482421875	0.179595947265625
-0.299346923828125	0.18341064453125
-0.289306640625	0.186981201171875
-0.279296875	0.190277099609375
-0.2691650390625	0.193511962890625
-0.25909423828125	0.196563720703125
-0.2490234375	0.19940185546875
-0.23895263671875	0.20208740234375
-0.228912353515625	0.204681396484375
-0.218841552734375	0.207000732421875
-0.208831787109375	0.209228515625
-0.198760986328125	0.211151123046875
-0.188629150390625	0.212982177734375
-0.17852783203125	0.2147216796875
-0.168487548828125	0.2164306640625
-0.158477783203125	0.218170166015625
-0.1483154296875	0.22003173828125
-0.1383056640625	0.2216796875
-0.128204345703125	0.223419189453125
-0.118133544921875	0.224945068359375
-0.10809326171875	0.226715087890625
-0.098052978515625	0.228118896484375
-0.087982177734375	0.229736328125
-0.077880859375	0.231353759765625
-0.06781005859375	0.232879638671875
-0.057708740234375	0.234375
-0.047216796875	0.235748291015625
-0.037139892578125	0.237518310546875
-0.027056884765625	0.23934936523437497
-0.0169891357421875	0.24093627929687497
-0.006927490234375	0.242706298828125
0.0031463623046875	0.24481201171875
0.0132232666015625	0.24655151367187497
0.0232879638671875	0.248382568359375
0.033355712890625	0.250335693359375
0.04342041015625	0.25244140625
0.052947998046875	0.2547607421875
0.06298828125	0.2569580078125
0.073150634765625	0.25921630859375
0.08306884765625	0.262054443359375
0.093170166015625	0.264739990234375
0.10321044921875	0.267547607421875
0.113311767578125	0.27056884765625
0.123321533203125	0.27398681640625
0.133331298828125	0.277191162109375
0.143402099609375	0.281097412109375
0.15350341796875	0.28509521484375
0.163604736328125	0.2896728515625
0.17364501953125	0.294525146484375
0.18365478515625	0.29986572265625
0.193756103515625	0.305816650390625
0.2042236328125	0.31231689453125
0.21441650390625	0.31939697265625
0.2244873046875	0.32781982421875
0.234466552734375	0.3369140625
0.24456787109375	0.347747802734375
0.254608154296875	0.3597412109375
0.2646484375	0.373504638671875
0.274749755859375	0.389007568359375
0.28485107421875	0.406524658203125
0.294891357421875	0.4259033203125
0.304962158203125	0.447021484375
0.3150634765625	0.47021484375
0.3250732421875	0.49468994140624994
0.335113525390625	0.52032470703125
0.34521484375	0.54656982421875
0.355316162109375	0.5731201171875
0.3653564453125	0.59906005859375
0.3753662109375	0.6231689453125
0.385467529296875	0.64483642578125
0.39556884765625	0.66162109375
