# Supplementary material for: Daily electric field treatment improves functional outcomes after thoracic contusion spinal cord injury in rats
Source: Nat Commun. 2025 Jun 26;16:5372. doi: 10.1038/s41467-025-60332-0 (PMC12202812; doi:10.1038/s41467-025-60332-0)
Supplement: Supplementary file 6 — Source Data [file 41467_2025_60332_MOESM6_ESM.zip › Fig5G/60d_37C_2GND_CV_before.txt]

Voltage	Current
0.0382476806640625	0.185455322265625
0.048358154296875	0.19854736328125
0.05853271484375	0.2115478515625
0.068695068359375	0.22515869140625
0.078704833984375	0.238372802734375
0.08880615234375	0.25213623046875
0.098876953125	0.26519775390625
0.1090087890625	0.27789306640625
0.119140625	0.2899169921875
0.129150390625	0.302001953125
0.139312744140625	0.312713623046875
0.149383544921875	0.3228759765625
0.159423828125	0.331939697265625
0.169586181640625	0.340484619140625
0.179656982421875	0.347747802734375
0.189727783203125	0.35406494140625
0.199798583984375	0.359527587890625
0.20989990234375	0.364471435546875
0.219970703125	0.3677978515625
0.2301025390625	0.37060546875
0.240081787109375	0.372833251953125
0.25018310546875	0.373748779296875
0.260284423828125	0.37445068359375
0.2703857421875	0.37457275390625
0.28045654296875	0.373779296875
0.29052734375	0.372894287109375
0.300628662109375	0.37115478515625
0.310699462890625	0.3699951171875
0.32080078125	0.368255615234375
0.33087158203125	0.3663330078125
0.340911865234375	0.36468505859375
0.35107421875	0.36279296875
0.361083984375	0.360992431640625
0.37115478515625	0.359283447265625
0.38128662109375	0.358001708984375
0.391357421875	0.356903076171875
0.401397705078125	0.35614013671875
0.41156005859375	0.355987548828125
0.421600341796875	0.3560791015625
0.431610107421875	0.356903076171875
0.4417724609375	0.358551025390625
0.451751708984375	0.360687255859375
0.461883544921875	0.363677978515625
0.472015380859375	0.367431640625
0.48211669921875	0.372100830078125
0.4921875	0.377471923828125
0.502288818359375	0.383758544921875
0.5123291015625	0.390869140625
0.522430419921875	0.398590087890625
0.532501220703125	0.406707763671875
0.5426025390625	0.415557861328125
0.552764892578125	0.4241943359375
0.56280517578125	0.43341064453125
0.5728759765625	0.442474365234375
0.5830078125	0.451751708984375
0.593048095703125	0.460723876953125
0.603118896484375	0.46881103515625
0.613189697265625	0.477264404296875
0.62335205078125	0.48553466796875
0.63336181640625	0.49273681640625
0.64349365234375	0.49996948242187506
0.653533935546875	0.50689697265625
0.6636962890625	0.51312255859375
0.67376708984375	0.5203857421875
0.68389892578125	0.527130126953125
0.69403076171875	0.534088134765625
0.7041015625	0.5406494140625
0.714141845703125	0.547607421875
0.72430419921875	0.555023193359375
0.734344482421875	0.562225341796875
0.744384765625	0.56915283203125
0.753173828125	0.576873779296875
0.76324462890625	0.584014892578125
0.77301025390625	0.591522216796875
0.78338623046875	0.598602294921875
0.79315185546875	0.60589599609375
0.80352783203125	0.61126708984375
0.8135986328125	0.6182861328125
0.82366943359375	0.62469482421875
0.833740234375	0.63079833984375
0.843505859375	0.63720703125
0.85296630859375	0.643310546875
0.86395263671875	0.65032958984375
0.8734130859375	0.65704345703125
0.8837890625	0.6640625
0.89385986328125	0.6719970703125
0.90362548828125	0.6805419921875
0.8935546875	0.422027587890625
0.8837890625	0.3092041015625
0.87371826171875	0.24008178710937503
0.8636474609375	0.191162109375
0.85357666015625	0.155517578125
0.84381103515625	0.12872314453125
0.83343505859375	0.107513427734375
0.82366943359375	0.090850830078125
0.81329345703125	0.077972412109375
0.8038330078125	0.06768798828125
0.79315185546875	0.05969238281249999
0.78277587890625	0.053619384765625
0.77301025390625	0.049102783203125
0.762939453125	0.04541015625
0.753173828125	0.042449951171875
0.744049072265625	0.040252685546875
0.73394775390625	0.038494873046875
0.72393798828125	0.036932373046875
0.7137451171875	0.034967041015625
0.703704833984375	0.032846069335937506
0.693603515625	0.0302093505859375
0.683502197265625	0.026873779296875
0.673370361328125	0.022174072265625
0.663299560546875	0.0171630859375
0.65325927734375	0.011285400390625
0.64312744140625	0.00390625
0.633056640625	-0.0047637939453125
0.62298583984375	-0.014105224609375
0.6129150390625	-0.024908447265625
0.602813720703125	-0.0358734130859375
0.59271240234375	-0.0479736328125
0.58258056640625	-0.060333251953125
0.572509765625	-0.072998046875
0.5625	-0.0859375
0.5523681640625	-0.0986328125
0.54229736328125	-0.110565185546875
0.532196044921875	-0.12225341796875
0.522064208984375	-0.13323974609375
0.511993408203125	-0.143402099609375
0.50189208984375	-0.15234375
0.4918212890625	-0.16058349609375
0.481781005859375	-0.16802978515625
0.4716796875	-0.1741943359375
0.461517333984375	-0.17938232421875
0.45147705078125	-0.183685302734375
0.44140625	-0.1876220703125
0.4312744140625	-0.190185546875
0.421234130859375	-0.191619873046875
0.411102294921875	-0.192901611328125
0.401031494140625	-0.193511962890625
0.39105224609375	-0.193450927734375
0.380859375	-0.193115234375
0.37078857421875	-0.192108154296875
0.3607177734375	-0.19122314453125
0.35064697265625	-0.18975830078125
0.340545654296875	-0.187896728515625
0.33050537109375	-0.186431884765625
0.320343017578125	-0.1845703125
0.310272216796875	-0.18212890625
0.300201416015625	-0.180389404296875
0.290130615234375	-0.1785888671875
0.28009033203125	-0.17669677734375
0.27008056640625	-0.174652099609375
0.259918212890625	-0.173065185546875
0.24993896484375	-0.171539306640625
0.239837646484375	-0.1695556640625
0.22967529296875	-0.168548583984375
0.219573974609375	-0.166961669921875
0.20953369140625	-0.16583251953125
0.199462890625	-0.16534423828125
0.18939208984375	-0.164215087890625
0.1793212890625	-0.1640625
0.169219970703125	-0.164337158203125
0.1590576171875	-0.16436767578125
0.149078369140625	-0.16510009765625
0.138946533203125	-0.166046142578125
0.128814697265625	-0.1680908203125
0.11883544921875	-0.170074462890625
0.108734130859375	-0.172698974609375
0.0986328125	-0.17657470703125
0.0885009765625	-0.1807861328125
0.0784912109375	-0.185791015625
0.06842041015625	-0.19207763671875
0.058258056640625	-0.1990966796875
0.048333740234375	-0.207305908203125
0.038232421875	-0.216827392578125
0.0281524658203125	-0.22705078125
0.0180938720703125	-0.23898315429687497
0.00799560546875	-0.252349853515625
-0.00208740234375	-0.26739501953125
-0.0121429443359375	-0.28369140625
-0.0222625732421875	-0.301513671875
-0.0323333740234375	-0.32049560546875
-0.0423828125	-0.34039306640625
-0.052764892578125	-0.361663818359375
-0.0628662109375	-0.383392333984375
-0.07293701171875	-0.40582275390625
-0.083038330078125	-0.42779541015625
-0.093170166015625	-0.45013427734375
-0.103240966796875	-0.472564697265625
-0.113311767578125	-0.49478149414062506
-0.123443603515625	-0.515228271484375
-0.133544921875	-0.53619384765625
-0.143646240234375	-0.555755615234375
-0.1536865234375	-0.57427978515625
-0.16387939453125	-0.591644287109375
-0.173919677734375	-0.607208251953125
-0.183624267578125	-0.62042236328125
-0.19378662109375	-0.6329345703125
-0.203704833984375	-0.64239501953125
-0.213897705078125	-0.65093994140625
-0.223968505859375	-0.6573486328125
-0.2340087890625	-0.6622314453125
-0.244110107421875	-0.6646728515625
-0.254180908203125	-0.6658935546875
-0.2642822265625	-0.66680908203125
-0.2742919921875	-0.6671142578125
-0.284423828125	-0.66619873046875
-0.294464111328125	-0.66558837890625
-0.304656982421875	-0.66497802734375
-0.314666748046875	-0.6634521484375
-0.32476806640625	-0.66192626953125
-0.3348388671875	-0.65887451171875
-0.344879150390625	-0.654296875
-0.354949951171875	-0.64849853515625
-0.36505126953125	-0.64208984375
-0.375213623046875	-0.63446044921875
-0.385223388671875	-0.62774658203125
-0.39532470703125	-0.621337890625
-0.405426025390625	-0.61553955078125
-0.41546630859375	-0.61065673828125
-0.425567626953125	-0.606689453125
-0.435638427734375	-0.6036376953125
-0.44580078125	-0.6011962890625
-0.45587158203125	-0.5999755859375
-0.465911865234375	-0.599365234375
-0.47601318359375	-0.59967041015625
-0.486053466796875	-0.6005859375
-0.496185302734375	-0.60211181640625
-0.506256103515625	-0.604248046875
-0.51629638671875	-0.60699462890625
-0.52642822265625	-0.61065673828125
-0.536468505859375	-0.61553955078125
-0.54656982421875	-0.62042236328125
-0.556671142578125	-0.62652587890625
-0.566650390625	-0.633544921875
-0.576751708984375	-0.64208984375
-0.58685302734375	-0.65185546875
-0.59698486328125	-0.662841796875
-0.60711669921875	-0.67596435546875
-0.596923828125	-0.4290771484375
-0.58685302734375	-0.308441162109375
-0.5767822265625	-0.23187255859375
-0.566619873046875	-0.177764892578125
-0.556610107421875	-0.137969970703125
-0.54656982421875	-0.10546875
-0.536468505859375	-0.080810546875
-0.526336669921875	-0.060546875
-0.516326904296875	-0.044158935546875
-0.506256103515625	-0.0298004150390625
-0.49609375	-0.01754150390625
-0.485992431640625	-0.007403564453125
-0.475921630859375	0.001922607421875
-0.465911865234375	0.009661865234375
-0.455718994140625	0.0166656494140625
-0.4456787109375	0.022784423828125
-0.435638427734375	0.0281951904296875
-0.42547607421875	0.0328216552734375
-0.4154052734375	0.037353515625
-0.405364990234375	0.041168212890625
-0.395233154296875	0.044677734375
-0.385162353515625	0.048065185546875
-0.375091552734375	0.051055908203125
-0.364990234375	0.054229736328125
-0.35491943359375	0.056915283203125
-0.3448486328125	0.05978393554687499
-0.33477783203125	0.06228637695312499
-0.32470703125	0.064727783203125
-0.3145751953125	0.066986083984375
-0.304534912109375	0.06915283203125
-0.294403076171875	0.071136474609375
-0.284271240234375	0.07293701171875
-0.2742919921875	0.07489013671875
-0.264129638671875	0.076446533203125
-0.25408935546875	0.07757568359375
-0.2440185546875	0.078521728515625
-0.2340087890625	0.079254150390625
-0.223846435546875	0.08001708984375
-0.213775634765625	0.08056640625
-0.20367431640625	0.08074951171875
-0.19366455078125	0.08148193359375
-0.183502197265625	0.0814208984375
-0.173492431640625	0.082122802734375
-0.163330078125	0.08251953125
-0.15325927734375	0.083251953125
-0.14312744140625	0.08349609375
-0.133056640625	0.08447265625
-0.123046875	0.085845947265625
-0.112945556640625	0.0875244140625
-0.10284423828125	0.089263916015625
-0.09271240234375	0.09136962890625
-0.082672119140625	0.093994140625
-0.072601318359375	0.09710693359375
-0.06256103515625	0.101043701171875
-0.052459716796875	0.10577392578125
-0.0423980712890625	0.110595703125
-0.03231201171875	0.116943359375
-0.0222198486328125	0.123809814453125
-0.01214599609375	0.131561279296875
-0.00206604003906249	0.140838623046875
0.0080230712890625	0.15045166015625
0.01810302734375	0.161041259765625
0.028179931640625	0.172637939453125
0.0382598876953125	0.184967041015625
0.0483734130859375	0.197662353515625
0.05859375	0.211151123046875
0.0687255859375	0.224517822265625
0.078704833984375	0.238067626953125
0.0888671875	0.251129150390625
0.098907470703125	0.264373779296875
0.108978271484375	0.277313232421875
0.119049072265625	0.28936767578125
0.129150390625	0.30108642578125
0.1392822265625	0.311920166015625
0.14935302734375	0.32232666015625
0.159454345703125	0.33160400390625
0.169525146484375	0.34014892578125
0.179656982421875	0.347412109375
0.189697265625	0.354034423828125
0.199798583984375	0.359344482421875
0.2098388671875	0.363616943359375
0.220001220703125	0.367523193359375
0.229949951171875	0.369964599609375
0.240142822265625	0.3721923828125
0.25018310546875	0.37310791015625
0.26031494140625	0.373626708984375
0.27032470703125	0.3736572265625
0.280487060546875	0.373382568359375
0.29052734375	0.37261962890625
0.300628662109375	0.371307373046875
0.310699462890625	0.369903564453125
0.32073974609375	0.367919921875
0.3309326171875	0.366180419921875
0.340911865234375	0.36444091796875
