# Supplementary material for: Daily electric field treatment improves functional outcomes after thoracic contusion spinal cord injury in rats
Source: Nat Commun. 2025 Jun 26;16:5372. doi: 10.1038/s41467-025-60332-0 (PMC12202812; doi:10.1038/s41467-025-60332-0)
Supplement: Supplementary file 6 — Source Data [file 41467_2025_60332_MOESM6_ESM.zip › Fig5G/60d_37C_4GND_CV_after.txt]

Voltage	MeanCurrent	StdCurrent
0.03203125	0.2618560791015625	0.002487182617187499
0.0420989990234375	0.27392578125	0.002746582031249994
0.051605224609375	0.2858734130859375	0.002944946289062507
0.0616455078125	0.29731750488281256	0.0031890869140624866
0.07171630859375	0.3083343505859375	0.0032806396484374987
0.08221435546875	0.3190460205078125	0.0033721923828124844
0.092254638671875	0.32922363281249994	0.0033569335937499957
0.10235595703125	0.338653564453125	0.0034179687500000035
0.112457275390625	0.347412109375	0.0035095214843750156
0.122528076171875	0.3556671142578125	0.003616333007812517
0.132568359375	0.363128662109375	0.003784179687499999
0.14263916015625	0.36993408203125	0.0036926269531250134
0.15264892578125	0.37597656250000006	0.003997802734375001
0.162750244140625	0.3813934326171875	0.0043182373046874774
0.17279052734375	0.386138916015625	0.004608154296875003
0.18280029296875	0.390045166015625	0.004943847656249995
0.19293212890625	0.3933258056640625	0.005264282226562497
0.202972412109375	0.395965576171875	0.005828857421875006
0.21307373046875	0.3980865478515625	0.0064544677734374965
0.22308349609375	0.39952087402343744	0.006942749023437482
0.233123779296875	0.40046691894531244	0.007492065429687502
0.243255615234375	0.4009552001953125	0.008224487304687493
0.25335693359375	0.40116882324218756	0.008773803710937514
0.26336669921875	0.40078735351562494	0.009643554687499983
0.2734375	0.40003967285156244	0.010238647460937497
0.283538818359375	0.39923095703125	0.011077880859375014
0.29351806640625	0.39814758300781244	0.01170349121093748
0.30364990234375	0.3967437744140625	0.012374877929687488
0.313751220703125	0.3954010009765625	0.0132598876953125
0.32379150390625	0.3937835693359375	0.013961791992187486
0.33380126953125	0.39208984375	0.014617919921875009
0.34393310546875	0.390350341796875	0.015289306640624991
0.353973388671875	0.3885650634765625	0.015914916992187507
0.36407470703125	0.3870849609375	0.016632080078124983
0.37408447265625	0.385498046875	0.01724243164062501
0.38421630859375	0.38409423828125	0.018005371093750007
0.394287109375	0.38278198242187494	0.018493652343749993
0.404296875	0.3817901611328125	0.0188446044921875
0.414337158203125	0.38088989257812494	0.01959228515624998
0.424346923828125	0.3800811767578125	0.019943237304687486
0.43450927734375	0.37982177734375	0.020324707031249997
0.444580078125	0.379913330078125	0.020935058593750024
0.45465087890625	0.380126953125	0.02127075195312499
0.4647216796875	0.380859375	0.02154541015625
0.474761962890625	0.3818817138671875	0.022079467773437507
0.48480224609375	0.38328552246093756	0.022415161132812497
0.494873046875	0.38507080078125	0.02270507812500002
0.50494384765625	0.38740539550781256	0.023056030273437503
0.5150146484375	0.3899688720703125	0.02351379394531251
0.525054931640625	0.39285278320312494	0.02374267578125
0.53521728515625	0.3959503173828125	0.024154663085937517
0.54522705078125	0.3994598388671875	0.024581909179687493
0.5552978515625	0.403472900390625	0.02496337890624998
0.56536865234375	0.40753173828125	0.025299072265624997
0.575439453125	0.41180419921874994	0.02581787109375001
0.58544921875	0.416412353515625	0.026184082031250007
0.595611572265625	0.4211578369140625	0.026473999023437507
0.605560302734375	0.42596435546875	0.0267333984375
0.615692138671875	0.431182861328125	0.027008056640624986
0.625762939453125	0.43623352050781256	0.027236938476562503
0.6357421875	0.441864013671875	0.027679443359374993
0.6458740234375	0.44737243652343744	0.027755737304687493
0.655914306640625	0.453125	0.027954101562500003
0.66595458984375	0.4589691162109375	0.028396606445312524
0.676055908203125	0.4650421142578125	0.0284271240234375
0.686187744140625	0.47113037109375	0.02874755859374998
0.696197509765625	0.4774932861328125	0.028793334960937497
0.706268310546875	0.484161376953125	0.02914428710937503
0.71636962890625	0.49098205566406244	0.02934265136718749
0.7264404296875	0.4976959228515625	0.029342651367187517
0.736480712890625	0.505096435546875	0.029571533203125007
0.746612548828125	0.51239013671875	0.0299072265625
0.75653076171875	0.519866943359375	0.030059814453125045
0.7666015625	0.52734375	0.030517578125000028
0.77667236328125	0.5351257324218751	0.030975341796875007
0.7867431640625	0.543212890625	0.03143310546874999
0.7977294921875	0.5513000488281249	0.03189086914062497
0.8074951171875	0.559234619140625	0.032501220703125
0.81756591796875	0.567626953125	0.03295898437499998
0.82733154296875	0.5760192871093751	0.033721923828125
0.83740234375	0.58441162109375	0.03448486328124997
0.84716796875	0.59326171875	0.03509521484375
0.8575439453125	0.6022644042968751	0.03585815429687502
0.86700439453125	0.6114196777343749	0.036773681640624986
0.8770751953125	0.6211853027343749	0.03738403320312496
0.88775634765625	0.6312561035156251	0.038604736328125014
0.897216796875	0.642242431640625	0.03952026367187498
0.90728759765625	0.653839111328125	0.04074096679687498
0.89752197265625	0.43060302734375006	0.04016113281250001
0.887451171875	0.3249664306640625	0.03645324707031248
0.87738037109375	0.25689697265625	0.033325195312499986
0.8673095703125	0.2086181640625	0.03094482421874999
0.8575439453125	0.1728515625	0.028961181640625007
0.84747314453125	0.1458892822265625	0.027389526367187497
0.83648681640625	0.12512207031249997	0.02642822265625
0.8270263671875	0.109100341796875	0.025634765624999993
0.816650390625	0.0970001220703125	0.025100708007812503
0.8074951171875	0.0875244140625	0.024658203124999997
0.79620361328125	0.080169677734375	0.024169921875000003
0.7867431640625	0.07440185546875	0.023895263671875
0.7763671875	0.069915771484375	0.02349853515625
0.7666015625	0.0661468505859375	0.0229034423828125
0.75653076171875	0.0627655029296875	0.022256469726562495
0.74664306640625	0.05937042236328125	0.02119598388671875
0.73651123046875	0.05569305419921875	0.02008209228515625
0.726470947265625	0.05163421630859375	0.018769836425781252
0.7164306640625	0.046720886230468744	0.01754913330078125
0.706329345703125	0.040997314453125	0.016009521484375
0.696319580078125	0.034167480468750004	0.014416503906250001
0.68621826171875	0.02638092041015625	0.01268463134765625
0.6761474609375	0.01763916015625	0.010894775390624998
0.66607666015625	0.0076538085937499995	0.009039306640625
0.656036376953125	-0.0031982421875	0.0073486328125
0.646026611328125	-0.01479034423828125	0.00572662353515625
0.635955810546875	-0.02712554931640625	0.004069519042968751
0.625885009765625	-0.04007568359375	0.002496337890625001
0.615875244140625	-0.053192138671875	0.0011596679687500017
0.60577392578125	-0.066497802734375	3.051757812500405e-05
0.595733642578125	-0.07972717285156251	0.0009918212890625059
0.585662841796875	-0.0927581787109375	0.0018157958984375028
0.575714111328125	-0.105316162109375	0.0023803710937499983
0.56561279296875	-0.1173553466796875	0.002670288085937497
0.555511474609375	-0.12861633300781247	0.002822875976562504
0.54547119140625	-0.1391754150390625	0.003097534179687501
0.535400390625	-0.1486663818359375	0.0030059814453124887
0.525299072265625	-0.1574859619140625	0.003067016601562497
0.51531982421875	-0.1651458740234375	0.002944946289062494
0.505279541015625	-0.17207336425781247	0.002822875976562504
0.495208740234375	-0.1781768798828125	0.002731323242187505
0.485107421875	-0.183380126953125	0.002624511718749991
0.47509765625	-0.1877593994140625	0.0025787353515625113
0.4649658203125	-0.1916046142578125	0.0024566650390624952
0.45489501953125	-0.1945648193359375	0.0022430419921874935
0.44482421875	-0.196868896484375	0.0021667480468749965
0.434814453125	-0.1985321044921875	0.0021209716796875035
0.424713134765625	-0.19981384277343747	0.0021209716796874905
0.414703369140625	-0.2005157470703125	0.0020599365234374957
0.40460205078125	-0.2007293701171875	0.0020904541015624996
0.39453125	-0.2005767822265625	0.0019989013671875004
0.384521484375	-0.20016479492187503	0.0021057128906250017
0.3743896484375	-0.1995086669921875	0.0021820068359374983
0.36431884765625	-0.19848632812499997	0.0022583007812499952
0.354248046875	-0.1974029541015625	0.0024566650390625082
0.34423828125	-0.196044921875	0.002563476562499996
0.334136962890625	-0.1946868896484375	0.002731323242187505
0.3240966796875	-0.193267822265625	0.0029296874999999918
0.313995361328125	-0.19169616699218753	0.003219604492187504
0.303955078125	-0.190460205078125	0.0033874511718749996
0.293792724609375	-0.188873291015625	0.0036315917968750056
0.28375244140625	-0.18751525878906253	0.003829956054687505
0.273681640625	-0.18608093261718753	0.0040130615234375035
0.263671875	-0.18475341796875	0.004333496093750006
0.25360107421875	-0.18356323242187497	0.004699707031250002
0.24346923828125	-0.1826171875	0.004943847656250008
0.233489990234375	-0.181671142578125	0.005249023437500009
0.223419189453125	-0.18099975585937503	0.005462646484374997
0.21331787109375	-0.1803741455078125	0.005844116210937495
0.203277587890625	-0.1798858642578125	0.0062103271484375035
0.19317626953125	-0.1797637939453125	0.006637573242187494
0.183074951171875	-0.179901123046875	0.007263183593750011
0.17303466796875	-0.180206298828125	0.007781982421875001
0.162994384765625	-0.1808929443359375	0.008468627929687498
0.15289306640625	-0.182098388671875	0.009063720703124998
0.142852783203125	-0.18353271484375	0.009948730468749997
0.132843017578125	-0.185577392578125	0.0108642578125
0.12274169921875	-0.18804931640625	0.011810302734375005
0.1126708984375	-0.19107055664062497	0.012847900390624998
0.102630615234375	-0.1947479248046875	0.013931274414062509
0.092559814453125	-0.1991119384765625	0.015090942382812505
0.082489013671875	-0.2042236328125	0.016326904296874997
0.072479248046875	-0.20985412597656253	0.017532348632812497
0.062408447265625	-0.216461181640625	0.018798828124999993
0.05230712890625	-0.2237091064453125	0.020034790039062486
0.042144775390625	-0.2318572998046875	0.02125549316406249
0.032080078125	-0.2408447265625	0.02264404296874999
0.0220062255859375	-0.25056457519531244	0.023788452148437493
0.01195068359375	-0.26129150390625	0.024932861328125
0.0018951416015625	-0.27279663085937494	0.02581787109375001
-0.00818786621093751	-0.28515625000000006	0.026702880859374997
-0.0182708740234375	-0.29803466796875	0.027221679687500014
-0.0283233642578125	-0.31158447265625	0.027618408203124986
-0.038397216796875	-0.32579040527343756	0.0278167724609375
-0.048455810546875	-0.3404388427734375	0.027786254882812497
-0.05865478515625	-0.35543823242187506	0.0277099609375
-0.0687255859375	-0.3704833984375	0.027221679687500014
-0.07879638671875	-0.38613891601562506	0.026580810546874983
-0.08880615234375	-0.40164184570312494	0.025787353515624983
-0.098907470703125	-0.4171142578125	0.024688720703124993
-0.108978271484375	-0.43267822265625	0.023498535156249997
-0.11907958984375	-0.44818115234375006	0.02221679687500001
-0.12908935546875	-0.4630126953125	0.020690917968749993
-0.139129638671875	-0.47773742675781256	0.01908874511718748
-0.14923095703125	-0.492584228515625	0.01766967773437499
-0.15936279296875	-0.506744384765625	0.01632690429687497
-0.16943359375	-0.52032470703125	0.014953613281250026
-0.179443359375	-0.533599853515625	0.01358032226562503
-0.1895751953125	-0.5465698242187501	0.012207031249999981
-0.199615478515625	-0.55908203125	0.010986328124999976
-0.209747314453125	-0.5711364746093751	0.010223388671875007
-0.21978759765625	-0.583038330078125	0.00961303710937498
-0.2298583984375	-0.594940185546875	0.009002685546875003
-0.23992919921875	-0.606842041015625	0.008697509765625016
-0.250030517578125	-0.6192016601562501	0.00885009765625001
-0.26007080078125	-0.631866455078125	0.009307861328124991
-0.270111083984375	-0.645294189453125	0.009918212890624967
-0.280242919921875	-0.65948486328125	0.010681152343749988
-0.290283203125	-0.673980712890625	0.01144409179687501
-0.30035400390625	-0.6889343261718749	0.012359619140625026
-0.310455322265625	-0.703582763671875	0.012969970703125002
-0.320587158203125	-0.7177734375	0.013427734374999983
-0.33062744140625	-0.7295227050781251	0.013580322265624976
-0.340667724609375	-0.739898681640625	0.013885498046875017
-0.350799560546875	-0.748138427734375	0.014190673828125003
-0.360809326171875	-0.75439453125	0.014648437499999986
-0.370880126953125	-0.759124755859375	0.015106201171875019
-0.380950927734375	-0.762939453125	0.01586914062500004
-0.391021728515625	-0.765838623046875	0.01663208007812501
-0.401123046875	-0.768585205078125	0.017852783203125014
-0.411163330078125	-0.771026611328125	0.018768310546875028
-0.4212646484375	-0.7736206054687499	0.019836425781249986
-0.431304931640625	-0.77667236328125	0.02105712890624999
-0.441375732421875	-0.780029296875	0.022277832031249993
-0.45147705078125	-0.78369140625	0.023498535156249997
-0.4615478515625	-0.788116455078125	0.024871826171874993
-0.471588134765625	-0.792999267578125	0.026092529296874997
-0.48175048828125	-0.7983398437500001	0.027465820312499993
-0.49169921875	-0.804443359375	0.028686523437499997
-0.501800537109375	-0.811614990234375	0.030059814453124993
-0.511932373046875	-0.8195495605468749	0.03128051757812499
-0.521942138671875	-0.828094482421875	0.032501220703125
-0.532012939453125	-0.8380126953125	0.03387451171875005
-0.542144775390625	-0.849151611328125	0.03524780273437499
-0.55218505859375	-0.861358642578125	0.036773681640625035
-0.562286376953125	-0.874786376953125	0.03829956054687497
-0.572357177734375	-0.889739990234375	0.03982543945312502
-0.582427978515625	-0.9063720703125	0.04180908203124999
-0.592529296875	-0.9249877929687499	0.04364013671874997
-0.602569580078125	-0.945281982421875	0.04562377929687499
-0.592559814453125	-0.6158447265625	0.03356933593750001
-0.58251953125	-0.442718505859375	0.02752685546875
-0.57244873046875	-0.32960510253906256	0.023757934570312517
-0.56231689453125	-0.2493133544921875	0.021102905273437507
-0.55230712890625	-0.189056396484375	0.019287109374999993
-0.542205810546875	-0.1423492431640625	0.017776489257812503
-0.5321044921875	-0.105316162109375	0.016693115234375
-0.522064208984375	-0.0752410888671875	0.015762329101562497
-0.51202392578125	-0.0503814697265625	0.0149566650390625
-0.501922607421875	-0.029519653320312502	0.014273071289062501
-0.491851806640625	-0.011926269531249995	0.013888549804687506
-0.481903076171875	0.0033065795898437503	0.01352996826171875
-0.4718017578125	0.016183471679687502	0.0132415771484375
-0.461669921875	0.027439880371093753	0.013148498535156249
-0.45166015625	0.037237548828125	0.01302490234375
-0.44158935546875	0.0455841064453125	0.0129791259765625
-0.431549072265625	0.0527801513671875	0.012985229492187497
-0.42144775390625	0.05915832519531251	0.012985229492187503
-0.411407470703125	0.0645294189453125	0.013015747070312497
-0.401336669921875	0.0690765380859375	0.013076782226562498
-0.3912353515625	0.073028564453125	0.013122558593750002
-0.3812255859375	0.0765228271484375	0.013290405273437497
-0.3712158203125	0.07928466796875	0.013275146484375002
-0.361083984375	0.081878662109375	0.013336181640624997
-0.350982666015625	0.0839691162109375	0.013351440429687498
-0.340911865234375	0.08581542968750001	0.013397216796874998
-0.330841064453125	0.08738708496093749	0.013381958007812497
-0.320831298828125	0.08880615234375001	0.013275146484374995
-0.310699462890625	0.0902862548828125	0.013229370117187502
-0.300567626953125	0.09149169921875	0.013214111328125
-0.290557861328125	0.092529296875	0.013153076171874998
-0.280517578125	0.0935516357421875	0.013046264648437498
-0.2703857421875	0.094512939453125	0.013031005859374997
-0.2603759765625	0.09535217285156249	0.012832641601562502
-0.250274658203125	0.096343994140625	0.012847900390624998
-0.24017333984375	0.09736633300781249	0.012741088867187503
-0.2301025390625	0.09823608398437499	0.012603759765624998
-0.22003173828125	0.09918212890625	0.012451171874999998
-0.2099609375	0.100311279296875	0.012298583984375005
-0.19989013671875	0.101470947265625	0.012207031249999998
-0.1898193359375	0.10278320312500001	0.011993408203124997
-0.179718017578125	0.1042327880859375	0.0117645263671875
-0.169647216796875	0.1060333251953125	0.011398315429687498
-0.15960693359375	0.1081390380859375	0.011184692382812502
-0.14947509765625	0.1104736328125	0.010589599609375003
-0.139373779296875	0.113494873046875	0.01031494140625
-0.129364013671875	0.1167755126953125	0.009750366210937503
-0.119293212890625	0.1205596923828125	0.009231567382812495
-0.1092529296875	0.1252288818359375	0.0086212158203125
-0.099090576171875	0.1303253173828125	0.008010864257812491
-0.089080810546875	0.13627624511718753	0.0071563720703124965
-0.079071044921875	0.14294433593750003	0.006317138671875004
-0.06903076171875	0.150482177734375	0.005462646484374997
-0.05889892578125	0.1587066650390625	0.004440307617187507
-0.04852294921875	0.1678009033203125	0.0035247802734375048
-0.0384521484375	0.1778411865234375	0.0025177001953125035
-0.02838134765625	0.188446044921875	0.0016174316406250028
-0.0183135986328125	0.1994171142578125	0.0005645751953124956
-0.008251953125	0.2111053466796875	0.0004730224609374966
0.00184020996093751	0.2230987548828125	0.001235961914062492
0.0119049072265625	0.2356719970703125	0.001541137695312506
0.02197265625	0.2477264404296875	0.0022430419921874935
0.0320220947265625	0.259552001953125	0.0032348632812500056
