# Supplementary material for: Daily electric field treatment improves functional outcomes after thoracic contusion spinal cord injury in rats
Source: Nat Commun. 2025 Jun 26;16:5372. doi: 10.1038/s41467-025-60332-0 (PMC12202812; doi:10.1038/s41467-025-60332-0)
Supplement: Supplementary file 6 — Source Data [file 41467_2025_60332_MOESM6_ESM.zip › Fig5G/60d_37C_4GND_CV_before.txt]

Voltage	MeanCurrent	StdCurrent
-0.060028076171875	0.11689758300781249	0.0014190673828124965
-0.049957275390625	0.1221160888671875	0.001541137695312506
-0.0396514892578125	0.1282196044921875	0.0015106201171874887
-0.0295745849609375	0.1353607177734375	0.0016937255859374998
-0.0195068359375	0.143402099609375	0.0018310546875000048
-0.00943908691406251	0.15237426757812497	0.0018920898437499996
0.0006256103515625	0.1625518798828125	0.0019989013671875004
0.010699462890625	0.173309326171875	0.0021972656250000004
0.020770263671875	0.18511962890625	0.0021362304687500056
0.0308380126953125	0.19752502441406253	0.0023956298828125004
0.0408935546875	0.21055603027343747	0.002365112304687496
0.050506591796875	0.2241363525390625	0.00251770019531249
0.060577392578125	0.2379608154296875	0.0024566650390624952
0.07061767578125	0.2518768310546875	0.002639770507812493
0.0806884765625	0.265899658203125	0.0027160644531250165
0.09063720703125	0.2795867919921875	0.002609252929687489
0.100738525390625	0.292999267578125	0.0027160644531250165
0.110748291015625	0.30589294433593756	0.0027923583984375134
0.1212158203125	0.31799316406249994	0.0026245117187500043
0.13134765625	0.32981872558593756	0.002670288085937497
0.141387939453125	0.3407440185546875	0.0027008056640625013
0.151458740234375	0.350830078125	0.002807617187500002
0.161529541015625	0.3604278564453125	0.002578735351562485
0.171600341796875	0.368743896484375	0.0027160644531250165
0.181671142578125	0.37603759765625	0.0026550292968750082
0.191741943359375	0.3824310302734375	0.0027008056640625013
0.201812744140625	0.3881378173828125	0.002670288085937497
0.21185302734375	0.392791748046875	0.00271606445312499
0.221923828125	0.39633178710937494	0.002777099609374998
0.232025146484375	0.3992156982421875	0.002639770507812493
0.242095947265625	0.40142822265624994	0.002777099609374998
0.25213623046875	0.40277099609375006	0.00271606445312499
0.262176513671875	0.4032745361328125	0.002670288085937497
0.272247314453125	0.4033660888671875	0.0026702880859375234
0.282318115234375	0.402740478515625	0.002746582031249994
0.2923583984375	0.4017486572265625	0.0026397705078125195
0.30242919921875	0.4004974365234375	0.002670288085937497
0.312530517578125	0.3987579345703125	0.0027008056640625013
0.322601318359375	0.39672851562500006	0.002655029296874982
0.3326416015625	0.39451599121093756	0.002670288085937497
0.342742919921875	0.39208984375	0.002471923828124984
0.352783203125	0.38963317871093756	0.002609252929687489
0.362823486328125	0.38726806640625	0.002624511718749978
0.3729248046875	0.38487243652343756	0.002609252929687489
0.38299560546875	0.38236999511718744	0.0025177001953125035
0.393035888671875	0.3800811767578125	0.0025177001953125035
0.40313720703125	0.378021240234375	0.002593994140625
0.413055419921875	0.3760986328125	0.002532958984374992
0.423248291015625	0.3744659423828125	0.002578735351562485
0.433319091796875	0.37336730957031244	0.0025177001953125035
0.443389892578125	0.3723907470703125	0.002365112304687483
0.453399658203125	0.372100830078125	0.0023803710937499983
0.4635009765625	0.372039794921875	0.0023498535156249944
0.47357177734375	0.3726348876953125	0.0023651123046875095
0.483642578125	0.373870849609375	0.0022277832031250043
0.49371337890625	0.3754119873046875	0.002212524414062489
0.5037841796875	0.3777618408203125	0.0022430419921874935
0.513824462890625	0.3806915283203125	0.0022125244140625156
0.52392578125	0.38427734374999994	0.0020446777343750065
0.533966064453125	0.3881988525390625	0.0020294189453124913
0.54400634765625	0.39276123046875	0.0017395019531249926
0.554046630859375	0.39772033691406244	0.0018463134765625202
0.56414794921875	0.40312194824218744	0.001724243164062504
0.57427978515625	0.4086761474609375	0.00157165527343751
0.58428955078125	0.414703369140625	0.0014953613281250132
0.5943603515625	0.42077636718750006	0.001403808593750001
0.60443115234375	0.42704772949218744	0.0013580322265625082
0.614501953125	0.4334259033203125	0.0012969970703125
0.624542236328125	0.43988037109375	0.001098632812499987
0.63458251953125	0.4465484619140625	0.0011444091796875063
0.644683837890625	0.45306396484375006	0.0009765624999999973
0.654754638671875	0.4597320556640625	0.0011138916015625022
0.664825439453125	0.4661712646484375	0.0009307861328125044
0.67486572265625	0.4727325439453125	0.0009307861328125044
0.6849365234375	0.47932434082031244	0.0008087158203125147
0.695037841796875	0.48614501953125	0.0006103515624999752
0.705108642578125	0.492706298828125	0.0007629394531250219
0.7152099609375	0.49942016601562494	0.0007629394531249689
0.725250244140625	0.5059814453124999	0.0006103515625000281
0.735382080078125	0.5126953125000001	0.0006103515625000281
0.745452880859375	0.5192565917968751	0.00045776367187498135
0.75592041015625	0.525970458984375	0.0007629394531250219
0.76507568359375	0.5323791503906251	0.00045776367187498135
0.7757568359375	0.5389404296875001	0.0006103515625000281
0.7861328125	0.5458068847656249	0.0007629394531249689
0.79559326171875	0.5523681640624999	0.0006103515625000281
0.80535888671875	0.5589294433593749	0.0007629394531249689
0.8160400390625	0.565643310546875	0.0007629394531250219
0.82550048828125	0.572509765625	0.0009155273437500156
0.8349609375	0.5796813964843749	0.0010681152343749564
0.8465576171875	0.5865478515625	0.0012207031250000033
0.855712890625	0.594329833984375	0.0016784667968749846
0.8660888671875	0.602569580078125	0.0016784667968750375
0.87646484375	0.6108093261718749	0.001983642578125025
0.88623046875	0.6202697753906251	0.0022888183593750126
0.8966064453125	0.6306457519531251	0.002593994140625
0.90667724609375	0.64239501953125	0.0030517578124999814
0.8966064453125	0.4071197509765625	0.0014801025390624978
0.8856201171875	0.3030242919921875	0.001174926757812484
0.87615966796875	0.23712158203125	0.0008239746093750035
0.86517333984375	0.19110107421875	0.0005187988281250027
0.855712890625	0.1570892333984375	0.0003204345703125028
0.84564208984375	0.131500244140625	0.0002441406249999927
0.836181640625	0.112091064453125	0.00018310546874999783
0.82550048828125	0.097137451171875	0.0
0.81573486328125	0.08580017089843749	4.577636718749946e-05
0.80596923828125	0.0771636962890625	7.62939453124969e-05
0.79559326171875	0.070526123046875	0.00018310546874999783
0.7855224609375	0.0655059814453125	0.0003204345703125028
0.77545166015625	0.06175231933593751	0.00028991699218749875
0.76507568359375	0.0588531494140625	0.00035095214843750027
0.755615234375	0.05647277832031251	0.0004730224609374999
0.74542236328125	0.05419921875	0.0005493164062500001
0.735382080078125	0.051971435546875	0.00042724609375000043
0.72528076171875	0.049407958984375	0.0007019042968750005
0.715240478515625	0.0462188720703125	0.000534057617187498
0.70513916015625	0.0424041748046875	0.0007476806640625
0.695037841796875	0.03760986328125	0.0007446289062499982
0.684967041015625	0.0317779541015625	0.0008972167968749987
0.6749267578125	0.025045776367187498	0.0009674072265625003
0.664886474609375	0.016986083984375	0.0010284423828125
0.654815673828125	0.00785064697265625	0.00112762451171875
0.644775390625	-0.00233306884765625	0.0013565063476562499
0.634735107421875	-0.0134735107421875	0.0014678955078124992
0.62469482421875	-0.025749206542968753	0.0015396118164062503
0.61468505859375	-0.03842620849609375	0.0015518188476562487
0.604522705078125	-0.0517425537109375	0.0016937255859374998
0.594512939453125	-0.0655517578125	0.0018920898437499996
0.58447265625	-0.07920837402343749	0.002029418945312498
0.574432373046875	-0.09298706054687501	0.002014160156249996
0.564422607421875	-0.1062774658203125	0.0022735595703124974
0.5543212890625	-0.1193389892578125	0.002212524414062509
0.5443115234375	-0.1316070556640625	0.0022430419921875065
0.53424072265625	-0.1430816650390625	0.0023345947265625056
0.524169921875	-0.15357971191406253	0.0023956298828125004
0.514068603515625	-0.1632843017578125	0.0025177001953125035
0.50408935546875	-0.1718902587890625	0.0023956298828125004
0.493988037109375	-0.179595947265625	0.002410888671874989
0.483978271484375	-0.186126708984375	0.0024719238281249974
0.473907470703125	-0.191864013671875	0.002410888671875002
0.463836669921875	-0.1965789794921875	0.002487182617187499
0.4537353515625	-0.20039367675781247	0.002548217773437494
0.44378662109375	-0.2034149169921875	0.002639770507812506
0.43359375	-0.20550537109375	0.0025634765625000095
0.423553466796875	-0.2070770263671875	0.002639770507812493
0.4134521484375	-0.2079925537109375	0.002548217773437494
0.403411865234375	-0.2081756591796875	0.002670288085937497
0.393402099609375	-0.2079010009765625	0.002670288085937497
0.383331298828125	-0.20721435546875	0.002807617187500002
0.373260498046875	-0.205963134765625	0.002746582031249994
0.363189697265625	-0.20458984375	0.002746582031249994
0.353118896484375	-0.202728271484375	0.0027465820312500074
0.343048095703125	-0.2007598876953125	0.002731323242187505
0.332977294921875	-0.19869995117187497	0.002716064453125003
0.32293701171875	-0.19662475585937503	0.002899169921875001
0.31280517578125	-0.1942138671875	0.002777099609374998
0.302734375	-0.1920928955078125	0.002822875976562504
0.29266357421875	-0.189666748046875	0.002777099609374998
0.282623291015625	-0.1873931884765625	0.0027923583984375
0.27252197265625	-0.1853179931640625	0.002883911132812499
0.262481689453125	-0.18322753906250003	0.002868652343749997
0.25244140625	-0.181182861328125	0.002899169921875001
0.242340087890625	-0.17938232421874997	0.0028076171874999887
0.232269287109375	-0.1778564453125	0.002807617187500002
0.22216796875	-0.1762847900390625	0.0027313232421874918
0.212158203125	-0.1750030517578125	0.002761840820312509
0.202117919921875	-0.173797607421875	0.002716064453125003
0.1920166015625	-0.1731414794921875	0.002670288085937497
0.181915283203125	-0.17266845703125	0.002685546874999999
0.17181396484375	-0.17239379882812497	0.002624511718749991
0.1617431640625	-0.1724090576171875	0.0025787353515625113
0.151702880859375	-0.17308044433593747	0.002548217773437494
0.1416015625	-0.1739501953125	0.002410888671875002
0.13165283203125	-0.17544555664062503	0.0024719238281249974
0.121612548828125	-0.1773681640625	0.0023803710937499983
0.11151123046875	-0.1798095703125	0.0022583007812499952
0.10150146484375	-0.1828765869140625	0.0021820068359374983
0.091400146484375	-0.1866455078125	0.0021667480468749965
0.081329345703125	-0.1910552978515625	0.0020294189453125048
0.071319580078125	-0.1963043212890625	0.0018768310546874976
0.061248779296875	-0.202239990234375	0.0018310546875000048
0.051177978515625	-0.20907592773437497	0.0016784667968749978
0.040966796875	-0.2169036865234375	0.00157165527343751
0.0308837890625	-0.2257080078125	0.001403808593750001
0.0208038330078125	-0.23558044433593753	0.001388549804687499
0.0107452392578125	-0.24664306640624997	0.0010986328125000134
0.000689697265624997	-0.25868225097656256	0.0010833740234374983
-0.00939331054687501	-0.2719268798828125	0.000930786132812478
-0.0194549560546875	-0.28623962402343744	0.0008087158203124882
-0.0295013427734375	-0.3013153076171875	0.0007476806640625066
-0.039642333984375	-0.317535400390625	0.0006408691406250056
-0.04970703125	-0.33477783203125	0.0007019042968749873
-0.059814453125	-0.35272216796874994	0.0008239746093750035
-0.069915771484375	-0.371368408203125	0.0006713867187500096
-0.079986572265625	-0.3903961181640625	0.0008697509765625228
-0.090057373046875	-0.40948486328125	0.0008850097656250116
-0.100128173828125	-0.4288330078125	0.0008850097656249851
-0.11016845703125	-0.448272705078125	0.0009155273437499892
-0.120208740234375	-0.46755981445312506	0.0008239746093750035
-0.13031005859375	-0.48583984375	0.0009155273437499627
-0.140380859375	-0.504150390625	0.0009155273437499627
-0.150482177734375	-0.522003173828125	0.0010681152343750093
-0.160552978515625	-0.5389404296875001	0.0009155273437500156
-0.17059326171875	-0.554962158203125	0.0010681152343750093
-0.18060302734375	-0.5700683593750001	0.0009155273437500156
-0.190765380859375	-0.583648681640625	0.0010681152343750093
-0.20086669921875	-0.59600830078125	0.0009155273437500156
-0.210906982421875	-0.6072998046875	0.0012207031250000033
-0.22100830078125	-0.616607666015625	0.0010681152343750093
-0.231048583984375	-0.625	0.0012207031250000033
-0.2410888671875	-0.6323242187500001	0.0012207031250000033
-0.25115966796875	-0.637664794921875	0.001373291015624997
-0.261260986328125	-0.641937255859375	0.001373291015624997
-0.271331787109375	-0.64605712890625	0.0015258789062499907
-0.28143310546875	-0.649566650390625	0.0016784667968750375
-0.29150390625	-0.65277099609375	0.0018310546875000312
-0.30157470703125	-0.655670166015625	0.0019836425781249722
-0.31158447265625	-0.6591796875	0.0021362304687499657
-0.32171630859375	-0.66253662109375	0.0024414062500000065
-0.33184814453125	-0.664825439453125	0.0022888183593750126
-0.34185791015625	-0.66558837890625	0.0024414062500000065
-0.3519287109375	-0.66558837890625	0.0024414062500000065
-0.362060546875	-0.66375732421875	0.0024414062500000065
-0.372100830078125	-0.660858154296875	0.0022888183593750126
-0.38214111328125	-0.6568908691406251	0.0022888183593750126
-0.3922119140625	-0.65277099609375	0.0024414062500000065
-0.402313232421875	-0.648345947265625	0.0022888183593749597
-0.412353515625	-0.6443786621093751	0.0022888183593750126
-0.42242431640625	-0.640869140625	0.0024414062500000065
-0.432525634765625	-0.637969970703125	0.0022888183593749597
-0.442657470703125	-0.635986328125	0.0024414062500000065
-0.452667236328125	-0.63446044921875	0.0024414062500000065
-0.462738037109375	-0.63385009765625	0.0024414062500000065
-0.47283935546875	-0.63385009765625	0.0024414062500000065
-0.48291015625	-0.63446044921875	0.0024414062500000065
-0.492950439453125	-0.63568115234375	0.0024414062500000065
-0.5030517578125	-0.63751220703125	0.0024414062500000065
-0.513153076171875	-0.63995361328125	0.0021362304687500186
-0.523223876953125	-0.642852783203125	0.0022888183593749597
-0.533294677734375	-0.6465148925781251	0.001983642578125025
-0.5433349609375	-0.65093994140625	0.0021362304687499657
-0.553375244140625	-0.655975341796875	0.0019836425781249722
-0.563507080078125	-0.66192626953125	0.0018310546874999783
-0.5736083984375	-0.66864013671875	0.0015258789062499907
-0.583648681640625	-0.676727294921875	0.0016784667968749846
-0.593719482421875	-0.685882568359375	0.001373291015624997
-0.60382080078125	-0.696258544921875	0.001373291015624997
-0.593780517578125	-0.446044921875	0.0001525878906249938
-0.583740234375	-0.321197509765625	3.051757812500405e-05
-0.573638916015625	-0.24113464355468747	0.000137329101562505
-0.563568115234375	-0.1847686767578125	0.00025939941406249474
-0.553497314453125	-0.142425537109375	0.0002441406250000059
-0.543487548828125	-0.1096343994140625	0.00025939941406250136
-0.5333251953125	-0.0832977294921875	0.00035095214843750027
-0.52325439453125	-0.06195068359374999	0.0003662109375000023
-0.51318359375	-0.04400634765625001	0.00036621093749999897
-0.503143310546875	-0.0290252685546875	0.0005249023437499995
-0.493072509765625	-0.016064453125	0.00041198730468749843
-0.483001708984375	-0.004779052734375001	0.0004638671875000001
-0.472869873046875	0.0050201416015625	0.0005828857421874997
-0.46282958984375	0.013699340820312501	0.0006713867187499998
-0.452850341796875	0.0211578369140625	0.0008148193359375
-0.4427490234375	0.0278228759765625	0.0006317138671875004
-0.43255615234375	0.0336822509765625	0.0007232666015624994
-0.422515869140625	0.038909912109375	0.0006713867187499998
-0.4124755859375	0.043701171875	0.0006103515624999983
-0.4024658203125	0.0479888916015625	0.0007171630859374992
-0.392425537109375	0.05178833007812501	0.0005798339843750009
-0.382293701171875	0.0552520751953125	0.0006866455078124985
-0.372283935546875	0.0586090087890625	0.0005950927734375029
-0.3621826171875	0.06159973144531251	0.000534057617187498
-0.352142333984375	0.06443786621093749	0.000534057617187498
-0.342071533203125	0.0671539306640625	0.000503540039062494
-0.33203125	0.06977844238281251	0.0004425048828124992
-0.322021484375	0.0722808837890625	0.0004425048828124992
-0.3118896484375	0.074737548828125	0.0004882812500000052
-0.301788330078125	0.0770721435546875	0.00041198730468750173
-0.291717529296875	0.07925415039062501	0.0004577636718750012
-0.281646728515625	0.0812530517578125	0.0004425048828124992
-0.271514892578125	0.0831298828125	0.0005493164062500001
-0.261505126953125	0.0848236083984375	0.000534057617187498
-0.25146484375	0.0862884521484375	0.000534057617187498
-0.2413330078125	0.0876617431640625	0.0005645751953124956
-0.23126220703125	0.0887603759765625	0.0007171630859375025
-0.221221923828125	0.0897979736328125	0.0007171630859374959
-0.211181640625	0.09051513671875	0.000640869140624999
-0.201019287109375	0.09129333496093751	0.0008087158203124948
-0.190948486328125	0.0919647216796875	0.0007171630859375025
-0.180877685546875	0.09236145019531249	0.0008697509765625029
-0.1707763671875	0.0928802490234375	0.0008087158203124948
-0.160797119140625	0.0935211181640625	0.0009002685546875003
-0.15069580078125	0.09426879882812499	0.0009460449218749998
-0.140533447265625	0.095123291015625	0.0008544921874999943
-0.13055419921875	0.0961151123046875	0.0010833740234374983
-0.120513916015625	0.09736633300781249	0.0011444091796874998
-0.11041259765625	0.098968505859375	0.0011901855468750059
-0.100372314453125	0.1010589599609375	0.0011749267578125037
-0.09027099609375	0.10342407226562499	0.0013427734374999996
-0.0802001953125	0.1064910888671875	0.001358032226562495
-0.07012939453125	0.1103363037109375	0.0014801025390625046
-0.060028076171875	0.11468505859375	0.001403808593750001
