# Supplementary material for: Daily electric field treatment improves functional outcomes after thoracic contusion spinal cord injury in rats
Source: Nat Commun. 2025 Jun 26;16:5372. doi: 10.1038/s41467-025-60332-0 (PMC12202812; doi:10.1038/s41467-025-60332-0)
Supplement: Supplementary file 6 — Source Data [file 41467_2025_60332_MOESM6_ESM.zip › Fig5H/60d_37C_2GND_EIS_after.txt]

Frequency	Impedance
100000.0	5541.62281233573
56234.0	5564.75193145994
31623.0	5593.02520727206
17783.0	5622.27855165552
10000.0	5656.92492975882
5623.4	5685.69071600543
3162.3	5711.87512608428
1778.3	5738.41658078251
1000.0	5756.65714897763
562.34	5769.47534480663
316.23	5785.0865001985
177.83	5812.73513773136
100.0	5872.18676838546
56.234	6009.87024157996
31.623	6349.30037254729
17.783	7182.22351403927
10.0	9104.14615779834
5.6234	13065.0767099359
3.1623	20366.6330718499
1.7783	32475.9472591709
1.0	51007.8915935242
0.56234	80403.9190562734
0.31623	131370.918206533
0.17783	221957.211736274
0.1	383365.240199724
