# Supplementary material for: Daily electric field treatment improves functional outcomes after thoracic contusion spinal cord injury in rats
Source: Nat Commun. 2025 Jun 26;16:5372. doi: 10.1038/s41467-025-60332-0 (PMC12202812; doi:10.1038/s41467-025-60332-0)
Supplement: Supplementary file 6 — Source Data [file 41467_2025_60332_MOESM6_ESM.zip › Fig5H/60d_37C_2GND_EIS_before.txt]

Frequency	Impedance
100000.0	4847.24883069489
56234.0	4829.7086532803
31623.0	4824.36518709461
17783.0	4821.37968922371
10000.0	4822.38525555971
5623.4	4820.3326820398
3162.3	4822.49870800148
1778.3	4829.15381066716
1000.0	4839.56819810868
562.34	4855.59708169096
316.23	4881.31586617163
177.83	4928.53778089774
100.0	5003.81148106635
56.234	5150.1900668169
31.623	5468.21868320224
17.783	6235.51135027535
10.0	7982.12182785782
5.6234	11600.163312374
3.1623	18435.4201213676
1.7783	30781.8024530645
1.0	51988.0400066049
0.56234	87887.9512407995
0.31623	148057.614333441
0.17783	247920.562508653
0.1	410876.525837729
