# Supplementary material for: Daily electric field treatment improves functional outcomes after thoracic contusion spinal cord injury in rats
Source: Nat Commun. 2025 Jun 26;16:5372. doi: 10.1038/s41467-025-60332-0 (PMC12202812; doi:10.1038/s41467-025-60332-0)
Supplement: Supplementary file 6 — Source Data [file 41467_2025_60332_MOESM6_ESM.zip › Fig5H/60d_37C_4GND_EIS_after.txt]

Frequency	MeanImpedance	StdImpedance
100000.0	4370.136154773974	475.77001735427484
56234.0	4384.5727146076	460.0097503720797
31623.0	4403.402865306125	444.786973540585
17783.0	4428.939569354125	425.57661668087485
10000.0	4469.269913963345	396.0862152410348
5623.4	4517.78017315258	352.73718418557974
3162.3	4580.366405971936	300.8461661097749
1778.3	4650.24669819833	246.3950467916702
1000.0	4725.65365791847	190.1203975816502
562.34	4804.03541963403	147.1330306320101
316.23	4888.46014673995	116.03555731447977
177.83	4994.05718600177	103.62173003591988
100.0	5165.98466462566	109.39499982231973
56.234	5515.61026915624	138.91459987409962
31.623	6299.130241679055	206.10084660450502
17.783	8004.313957264855	339.5359815256952
10.0	11428.08075186915	566.5983741772498
5.6234	17755.4389819102	931.0253637154001
3.1623	28882.7501009353	1556.0073972171012
1.7783	47758.444583632445	2409.495003145752
1.0	79236.69618137696	3817.820120985147
0.56234	130704.98861399351	6267.167216562499
0.31623	214226.5299949795	10280.121221890498
0.17783	345638.268443889	17277.111670718994
0.1	542540.4198824165	29584.636468680488
