# Supplementary material for: Daily electric field treatment improves functional outcomes after thoracic contusion spinal cord injury in rats
Source: Nat Commun. 2025 Jun 26;16:5372. doi: 10.1038/s41467-025-60332-0 (PMC12202812; doi:10.1038/s41467-025-60332-0)
Supplement: Supplementary file 6 — Source Data [file 41467_2025_60332_MOESM6_ESM.zip › Fig5H/60d_37C_4GND_EIS_before.txt]

Frequency	MeanImpedance	StdImpedance
100000.0	4555.463182468715	83.353898940205
56234.0	4535.008874461175	82.80476736181481
31623.0	4529.684543429135	82.23946284821477
17783.0	4532.693606520645	81.90600002724523
10000.0	4536.5974878681045	81.00329973405542
5623.4	4539.424947208545	80.43163025980493
3162.3	4544.476449235835	80.06075413805502
1778.3	4550.020641879775	82.7675350682448
1000.0	4561.65093262663	78.7214310337099
562.34	4577.606686084475	81.15439535593487
316.23	4604.556590497175	80.2628906113946
177.83	4651.79689825443	80.16647947313004
100.0	4726.91985131096	78.94792166487014
56.234	4874.45611992396	80.63454434000005
31.623	5213.3531559811	81.78292286866008
17.783	6013.83756057624	82.74001514869997
10.0	7802.087332402751	86.83175780425017
5.6234	11422.79734921705	98.54629292704976
3.1623	18159.55294267735	130.11776449314857
1.7783	30157.131842068	186.6737012195008
1.0	50588.0436061121	246.07390728159953
0.56234	84808.323842877	352.4652541598043
0.31623	141791.8984339795	657.0150123075
0.17783	234374.74973025097	2.5889597450004658
0.1	384277.35468011803	1746.0457101579814
