# Supplementary material for: Daily electric field treatment improves functional outcomes after thoracic contusion spinal cord injury in rats
Source: Nat Commun. 2025 Jun 26;16:5372. doi: 10.1038/s41467-025-60332-0 (PMC12202812; doi:10.1038/s41467-025-60332-0)
Supplement: Supplementary file 6 — Source Data [file 41467_2025_60332_MOESM6_ESM.zip › Fig6_2.m]

clc, clear, close all

addpath("Z:\AnalysisCode\Master_Current\internalfunctions")
addpath("Z:\AnalysisCode\Master_Current\external\slanCM")
addpath("Z:\AnalysisCode\Master_Current\external\panel")

impedanceTable = table('Size', [0, 10], ...
    'VariableNames', {'group', 'ratname', 'day', 'daystring', 'week', 'channel', 'frequency', 'impedence_magnitude', 'phase', 'impedence_group'}, ...
    'VariableTypes', {'string', 'string', 'double', 'string', 'double', 'double', 'cell', 'cell', 'cell', 'double'});

warning('off', 'MATLAB:table:ModifiedAndSavedVarnames')
warning('off', 'MATLAB:table:RowsAddedExistingVars')

load('Fig6/Fig6_2.mat', "impedanceTable_stimtrodes")

%%
% Set up panel Main Text Figure
% A) |Z| stimulation electrodes
% B) Phase stimulation electrodes
% C) |Z| 1 kHZ, Stimulation and reserve scatter plot over time

figsize = [9, 15];
h_fig = figure('Units', 'centimeters','Position', [10, 10, figsize]);
set(h_fig,'PaperPositionMode', 'auto', 'PaperUnits', 'centimeters', 'PaperSize', figsize)
set(h_fig, 'visible', 'on', 'MenuBar', 'none', 'color', 'w')

fontSize_maintitle = 7;
fontSize_title = 6;
fontSize_sub = 4;

% Create panel
p = panel();
p.fontname = 'Arial';
p.fontsize = 8;

% Create subpanels
m = 1;
n = 3;
w = 4.8;
p.pack('v', {1/3 1/3 1/3})
p(1).pack('h', {1/2, 1/2}); 
p(2).pack('h', {1/2, 1/2}); 
p(3).pack('h', {1/2, 1/2}); 

ax(1) = p(1,1).select(); axis off
ax(2) = p(1,2).select(); axis off
ax(3) = p(2,1).select(); axis off
ax(4) = p(2,2).select(); axis off
ax(5) = p(3,1).select();
ax(6) = p(3,2).select();

p.de.margin = 8;
p.margin = [12 10 5 2]; % l, b, r, t
co = colororder;

% The + 7 is just to shift the color scale a bit at the top and bottom
% because in vitro and OC are going to be red and black, and we want a bit
% better visual separation
n_weeks = 13;
cmap_week = slanCM('turbo', n_weeks + 7); 
cmap_week = [0,0,0; cmap_week((1:n_weeks) + 2, :); 1,0,0];

linewidth = 1;


%% BENIN


% Benin
subset_mask = any(impedanceTable_stimtrodes{:, "daystring"} == "in vitro", 2) & impedanceTable_stimtrodes{:, "ratname"} == 'Benin';
impedanceTable_benin_invitro = impedanceTable_stimtrodes(subset_mask, :);

subset_mask = any(impedanceTable_stimtrodes{:, "day"} == 21, 2) & impedanceTable_stimtrodes{:, "ratname"} == 'Benin';
impedanceTable_benin_end = impedanceTable_stimtrodes(subset_mask, :);

subset_mask = impedanceTable_stimtrodes{:, "daystring"} == "explant - encapsulated" & impedanceTable_stimtrodes{:, "ratname"} == 'Benin';
impedanceTable_benin_explant = impedanceTable_stimtrodes(subset_mask, :);

subset_mask = impedanceTable_stimtrodes{:, "daystring"} == "explant - tissueremoved" & impedanceTable_stimtrodes{:, "ratname"} == 'Benin';
impedanceTable_benin_accutase = impedanceTable_stimtrodes(subset_mask, :);

set(h_fig, 'CurrentAxes', ax(5));
hold on
for i_rec = 1 : size(impedanceTable_benin_invitro, 1)
    l = plot(impedanceTable_benin_invitro{i_rec, "frequency"}{:}, impedanceTable_benin_invitro{i_rec, "impedence_magnitude"}{:}, 'Color', cmap_week(1, :), 'LineWidth', linewidth);
end

for i_rec = 1 : size(impedanceTable_benin_end, 1)
    l = plot(impedanceTable_benin_end{i_rec, "frequency"}{:}, impedanceTable_benin_end{i_rec, "impedence_magnitude"}{:}, 'Color', cmap_week(5, :), 'LineWidth', linewidth);
end

for i_rec = 1 : size(impedanceTable_benin_explant, 1)
    l = plot(impedanceTable_benin_explant{i_rec, "frequency"}{:}, impedanceTable_benin_explant{i_rec, "impedence_magnitude"}{:}, ':', 'Color', cmap_week(2, :), 'LineWidth', linewidth);
end

for i_rec = 1 : size(impedanceTable_benin_accutase, 1)
    l = plot(impedanceTable_benin_accutase{i_rec, "frequency"}{:}, impedanceTable_benin_accutase{i_rec, "impedence_magnitude"}{:}, '--', 'Color', cmap_week(13, :), 'LineWidth', linewidth);
end
hold off

set(gca, 'XScale', 'log')
set(gca, 'XTick', 10.^[0:4])
set(gca, 'YScale', 'log')
xlabel('Frequency (Hz)')
ylabel('|Z| (\Omega)', 'Interpreter','tex')
xlim([10^0, 10^4])
ylim([10^3, 10^10])

ax_leg1 = axes();
hold on
plot(NaN, NaN, 'Color', cmap_week(1, :), 'LineWidth', linewidth);
plot(NaN, NaN, 'Color', cmap_week(5, :), 'LineWidth', linewidth);
plot(NaN, NaN, ':', 'Color', cmap_week(2, :), 'LineWidth', linewidth);
plot(NaN, NaN, '--', 'Color', cmap_week(13, :), 'LineWidth', linewidth);
hold off

set(ax_leg1, 'Visible', 'off')
leg1 = legend({'In Vitro', 'Week 4', 'After Explantation', 'After Mechanical\newlineTissue Removal'} , 'Box', 'off');
leg1.FontSize = 7;
leg1.Position(1) = 0.14;
leg1.Position(2) = 0.25;


%% Colombia

% Plot all |Z| vs Frequency traces, colored by day
% All stimulation stimtrodes and the open circuit impedance

subset_mask = any(impedanceTable_stimtrodes{:, "daystring"} == "in vitro", 2) & impedanceTable_stimtrodes{:, "ratname"} == 'Colombia';
impedanceTable_colombia_invitro = impedanceTable_stimtrodes(subset_mask, :);

subset_mask = any(impedanceTable_stimtrodes{:, "daystring"} == "day 18", 2) & impedanceTable_stimtrodes{:, "ratname"} == 'Colombia';
impedanceTable_colombia_end = impedanceTable_stimtrodes(subset_mask, :);

subset_mask = any(impedanceTable_stimtrodes{:, "daystring"} == "explant", 2) & impedanceTable_stimtrodes{:, "ratname"} == 'Colombia';
impedanceTable_colombia_explant = impedanceTable_stimtrodes(subset_mask, :);


set(h_fig, 'CurrentAxes', ax(6)); cla
hold on

for i_rec = 1 : size(impedanceTable_colombia_invitro, 1)
    l = plot(impedanceTable_colombia_invitro{i_rec, "frequency"}{:}, impedanceTable_colombia_invitro{i_rec, "impedence_magnitude"}{:}, 'Color', cmap_week(1, :), 'LineWidth', linewidth);
end

for i_rec = 1 : size(impedanceTable_colombia_end, 1)
    l = plot(impedanceTable_colombia_end{i_rec, "frequency"}{:}, impedanceTable_colombia_end{i_rec, "impedence_magnitude"}{:}, 'Color', cmap_week(5, :), 'LineWidth', linewidth);
end

for i_rec = 1 : size(impedanceTable_colombia_explant, 1)
    l = plot(impedanceTable_colombia_explant{i_rec, "frequency"}{:}, impedanceTable_colombia_explant{i_rec, "impedence_magnitude"}{:}, '--', 'Color', cmap_week(13, :), 'LineWidth', linewidth);
end


hold off

set(gca, 'XScale', 'log')
set(gca, 'XTick', 10.^[0:4])
set(gca, 'YScale', 'log')
xlabel('Frequency (Hz)')
ylabel('|Z| (\Omega)', 'Interpreter','tex')
xlim([10^0, 10^4])
ylim([10^3, 10^10])

ax_leg2 = axes();
hold on
plot(NaN, NaN, 'Color', cmap_week(1, :), 'LineWidth', linewidth);
plot(NaN, NaN, 'Color', cmap_week(5, :), 'LineWidth', linewidth);
plot(NaN, NaN, '--', 'Color', cmap_week(13, :), 'LineWidth', linewidth);
hold off

set(ax_leg2, 'Visible', 'off')
leg2 = legend({'In Vitro', 'Week 3', 'After Explantation\newlineand Tissue Removal'} , 'Box', 'off');
leg2.FontSize = 7;
leg2.Position(1) = 0.59;
leg2.Position(2) = 0.27;


print(h_fig, 'Fig6_2.svg', '-dsvg');

%close(h_fig)
