# Supplementary material for: Daily electric field treatment improves functional outcomes after thoracic contusion spinal cord injury in rats
Source: Nat Commun. 2025 Jun 26;16:5372. doi: 10.1038/s41467-025-60332-0 (PMC12202812; doi:10.1038/s41467-025-60332-0)
Supplement: Supplementary file 6 — Source Data [file 41467_2025_60332_MOESM6_ESM.zip › Fig7.m]

clc, clear all, close all

% Requires Panel and SlanCM from the Matlab File Exchange
addpath("Z:\AnalysisCode\Master_Current\external\panel")
addpath("Z:\AnalysisCode\Master_Current\external\slanCM")

figsize = [9, 4
    ];
h_fig = figure('Units', 'centimeters','Position', [10, 10, figsize]);
set(h_fig,'PaperPositionMode', 'auto', 'PaperUnits', 'centimeters', 'PaperSize', figsize)
set(h_fig, 'visible', 'on', 'MenuBar', 'none', 'color', 'w')

% Create panel
p = panel();
p.fontname = 'Arial';
p.fontsize = 8;

% Create subpanels
m = 1;
n = 3;
w = 4.8;

ax(1) = p.select(); 

p.de.margin = 15;
p.margin = [10 8 3 3]; % l, b, r, t

co = [250, 5, 0;
    250, 150, 150;
    200, 200, 200]/255;


errorbar_linewidth = 1;

%%

data = readtable("Fig7/Fig7.txt");

categories = data.Category;
values = [data.FullStimulation, data.HalfStimulation, data.NoStimulation];

% Plot the bar chart
set(h_fig, 'CurrentAxes', ax(1)); cla
b = bar(categories, values);

for i = 1 : length(b)
    b(i).FaceColor = co(i, :);
end

xlabel('Category');
ylabel('% of Electrodes');
leg = legend({'Full (n=11)', 'Half (n=27)', 'Non (n=20)'}, 'Location', 'northeast', 'Box', 'off');
leg.Position(1) = 0.65;
leg.Position(2) = 0.65;

print(h_fig, 'Fig7.svg', '-dsvg');
