# Supplementary material for: Daily electric field treatment improves functional outcomes after thoracic contusion spinal cord injury in rats
Source: Nat Commun. 2025 Jun 26;16:5372. doi: 10.1038/s41467-025-60332-0 (PMC12202812; doi:10.1038/s41467-025-60332-0)
Supplement: Supplementary file 6 — Source Data [file 41467_2025_60332_MOESM6_ESM.zip › Fig7/Fig7.txt]

Category	Full Stimulation	Half Stimulation	No Stimulation
1	27.3	15	10
2	27.3	37	55
3	9	15	10
4	27.3	11	10
5	9	22	15
