# Supplementary material for: Daily electric field treatment improves functional outcomes after thoracic contusion spinal cord injury in rats
Source: Nat Commun. 2025 Jun 26;16:5372. doi: 10.1038/s41467-025-60332-0 (PMC12202812; doi:10.1038/s41467-025-60332-0)
Supplement: Supplementary file 6 — Source Data [file 41467_2025_60332_MOESM6_ESM.zip › readtable_custom.m]

% Custom readtable function because some of the impactor csvs are in a
% stacked column format
    function T = readtable_custom(filename)
        
        [~, basename, ~] = fileparts(filename);

        % Read the file
        fid = fopen(filename, 'r');
        raw_data = textscan(fid, '%s', 'Delimiter', '\n', 'Whitespace', '');
        fclose(fid);
        raw_data = raw_data{1};
        
        % Find header occurrences
        header_indices = find(contains(raw_data, 'Time (ms)'));
        
        % Check if the file is already in the correct format
        if numel(header_indices) == 1
            % File is already in correct format, read as a normal table
            T = readtable(filename);
            fprintf('%s File is already in the correct format\n', basename);
        else
            % File is in stacked format, process accordingly
            
            % Find the index where the second dataset starts
            split_idx = header_indices(2);
            
            % Extract the first dataset (Displacement & Time)
            data1_lines = raw_data(2:split_idx-1);
            data1 = cellfun(@(x) sscanf(x, '%f,%f')', data1_lines, 'UniformOutput', false);
            data1 = vertcat(data1{:}); % Convert cell array to matrix
            
            % Extract the second dataset (Force & Time)
            data2_lines = raw_data(split_idx+1:end);
            data2 = cellfun(@(x) sscanf(x, '%f,%f')', data2_lines, 'UniformOutput', false);
            data2 = vertcat(data2{:}); % Convert cell array to matrix
            
            % Ensure both datasets have the same number of rows
            min_rows = min(size(data1, 1), size(data2, 1));
            data1 = data1(1:min_rows, :);
            data2 = data2(1:min_rows, :);
        
            % Create table
            T = table(data1(:,1), data1(:,2), data2(:,1), data2(:,2), ...
                'VariableNames', {'Displacement_microns_', 'Time_ms_', 'Force_KDynes_', 'Time_ms__1'});

            % Display table
            fprintf('%s File was in stacked format and has been corrected\n', basename);
        end


    end
