# Supplementary material for: Daily electric field treatment improves functional outcomes after thoracic contusion spinal cord injury in rats
Source: Nat Commun. 2025 Jun 26;16:5372. doi: 10.1038/s41467-025-60332-0 (PMC12202812; doi:10.1038/s41467-025-60332-0)
Supplement: Supplementary file 6 — Source Data [file 41467_2025_60332_MOESM6_ESM.zip › runall.m]

clc, close all, clear

Fig1; clc, close all, clear
Fig2; clc, close all, clear
Fig3; clc, close all, clear
Fig4; clc, close all, clear
Fig5; clc, close all, clear
Fig6_1; clc, close all, clear
Fig6_2; clc, close all, clear
Fig7; clc, close all, clear
SFig1; clc, close all, clear
SFig9; clc, close all, clear
SFig10; clc, close all, clear
SFig12a; clc, close all, clear
SFig12b; clc, close all, clear
