# Supplementary material for: Daily electric field treatment improves functional outcomes after thoracic contusion spinal cord injury in rats
Source: Nat Commun. 2025 Jun 26;16:5372. doi: 10.1038/s41467-025-60332-0 (PMC12202812; doi:10.1038/s41467-025-60332-0)
Supplement: Supplementary file 6 — Source Data [file 41467_2025_60332_MOESM6_ESM.zip › scatter_with_yjitter.m]

function scatter_with_yjitter(x_center, y, color, options)
arguments
    x_center
    y
    color

    options.method = 'equal'
end


% scatter_with_yjitter(x_center, y, color)
% Scatter plot with side-by-side spreading of points that have the same y-value.

if nargin < 3
    color = 'k.'; % default color if not specified
end

% Find unique y-values
[unique_y, ~, idx] = unique(y);

% Initialize jittered x
x_jittered = zeros(size(x_center));

% For each unique y, spread x slightly
for i = 1:length(unique_y)
    inds = find(idx == i);
    n = length(inds);
    if n > 1

        if strcmpi(options.method, 'equal')
            spread = linspace(-0.1, 0.1, n); % adjust spread range
        else
            spacing = 0.05; % spacing between points
            spread = spacing * ((1:n) - (n+1)/2);
        end

        x_jittered(inds) = x_center + spread;
    else
        x_jittered(inds) = x_center;
    end
end

scatter(x_jittered, y, color);
end
