# Supplementary material for: Daily electric field treatment improves functional outcomes after thoracic contusion spinal cord injury in rats
Source: Nat Commun. 2025 Jun 26;16:5372. doi: 10.1038/s41467-025-60332-0 (PMC12202812; doi:10.1038/s41467-025-60332-0)
Supplement: Supplementary file 6 — Source Data [file 41467_2025_60332_MOESM6_ESM.zip › SFig1.m]

function SuppFig1()

clc, clear; close all

%% Not user input
code_dir = '\\files.auckland.ac.nz\research\resmed202100019-BEI-DATA\AnalysisCode\Master_Current';
addpath(genpath(fullfile(code_dir, 'external')))


%% Injury Rats
data_dir = 'SFig1bc';
filelist = {...
    'Armenia.csv'
    'Brazil.csv'
    'Niue.csv'
    'Spain.csv'
    'Togo.csv'
    'Mexico.csv'
    'Israel.csv'
    'Greenland.csv'
    };
outputsuffix = 'SFig1b';

pathlist = fullfile(data_dir, filelist);

% Print some output
fprintf('Code directory is, %s\n', code_dir)
fprintf('Data directory is, %s\n', data_dir)
fprintf('Processing these files:\n')
fprintf('%s\n', filelist{:})
fprintf('\n\n')

% Plot individual graphs
ratname_all = {};
time_all = {};
force_all = {};
for i_rat = 1 : length(filelist)

    % Load Data
    [~, ratname] = fileparts(filelist{i_rat})
    warning('off', 'MATLAB:table:ModifiedAndSavedVarnames')
    data = readtable_custom(pathlist{i_rat});
    warning('on', 'MATLAB:table:ModifiedAndSavedVarnames')

    % Load the Force and Displacement data from the csv files (if the columns exist)
    if any('Displacement_microns_' == string(data.Properties.VariableNames))
        displacement = data{:, 'Displacement_microns_'};
    else
        warning('No Displacement data in %s', filelist{i_rat})
        displacement = NaN;
    end
    if any('Force_KDynes_' == string(data.Properties.VariableNames))
        force = data{:, 'Force_KDynes_'};
    else
        warning('No Force data in %s', filelist{i_rat})
        force = NaN;
    end
    if any('Time_ms_' == string(data.Properties.VariableNames))
        time = data{:, 'Time_ms_'};
    else
        warning('No Time data in %s', filelist{i_rat})
        time = NaN;
    end

    force_all{i_rat} = force; %#ok<SAGROW>
    ratname_all{i_rat} = ratname; %#ok<SAGROW>
    time_all{i_rat} = time; %#ok<SAGROW>


end

% Figure

fontSize_title = 6;

% Force Graph
h_force = figure('Units', 'centimeters','Position', [10, 10, 8, 5]);
set(h_force,'PaperPositionMode', 'auto', 'PaperUnits', 'centimeters', 'PaperSize', [8, 5])
set(h_force, 'visible', 'on', 'MenuBar', 'none', 'color', 'w')
p_force = panel();
p_force.fontname = 'Arial';
p_force.fontsize = fontSize_title;
ax_force = p_force.select();
p_force.de.margin = 10;
p_force.margin = [7 6 3 3]; % l, b, r, t

co = colororder;
n_co = size(co, 1);

p_rat = [];
for i_rat = 1 : length(filelist)
    figure(h_force)
    set(h_force, 'CurrentAxes', ax_force);
    hold on

    if i_rat <= n_co
        p_rat(end+1) = plot(time_all{i_rat}, force_all{i_rat}); %#ok<SAGROW>
    else
        p_rat(end+1) = plot(time_all{i_rat}, force_all{i_rat}, '--'); %#ok<SAGROW>
    end

    xlabel('Time (ms)')
    ylabel('Force (KDyne)')
    axis([0 25 0 200])


end

print(h_force, fullfile(pwd, sprintf('%s.svg', outputsuffix)), '-dsvg');

close(h_force)

clc, close all; clear

%% Non Injury Rats

code_dir = '\\files.auckland.ac.nz\research\resmed202100019-BEI-DATA\AnalysisCode\Master_Current';
addpath(genpath(fullfile(code_dir, 'external')))

data_dir = 'SFig1bc';
filelist = {...
    'Netherlands.csv'
    'Nigeria.csv'
    'Jordan.csv'
    'Trinidad.csv'
    'Russia.csv'
    'Estonia.csv'
    'Romania.csv'
    'Croatia.csv'
    'Paraguay.csv'
    'Gambia.csv'
    };
outputsuffix = 'SFig1c';

pathlist = fullfile(data_dir, filelist);

% Print some output
fprintf('Code directory is, %s\n', code_dir)
fprintf('Data directory is, %s\n', data_dir)
fprintf('Processing these files:\n')
fprintf('%s\n', filelist{:})
fprintf('\n\n')

% Plot individual graphs
ratname_all = {};
time_all = {};
force_all = {};
for i_rat = 1 : length(filelist)

    % Load Data
    [~, ratname] = fileparts(filelist{i_rat});
    warning('off', 'MATLAB:table:ModifiedAndSavedVarnames')
    data = readtable_custom(pathlist{i_rat});
    warning('on', 'MATLAB:table:ModifiedAndSavedVarnames')

    % Load the Force and Displacement data from the csv files (if the columns exist)
    if any('Displacement_microns_' == string(data.Properties.VariableNames))
        displacement = data{:, 'Displacement_microns_'};
    else
        warning('No Displacement data in %s', filelist{i_rat})
        displacement = NaN;
    end
    if any('Force_KDynes_' == string(data.Properties.VariableNames))
        force = data{:, 'Force_KDynes_'};
    else
        warning('No Force data in %s', filelist{i_rat})
        force = NaN;
    end
    if any('Time_ms_' == string(data.Properties.VariableNames))
        time = data{:, 'Time_ms_'};
    else
        warning('No Time data in %s', filelist{i_rat})
        time = NaN;
    end

    force_all{i_rat} = force; %#ok<SAGROW>
    ratname_all{i_rat} = ratname; %#ok<SAGROW>
    time_all{i_rat} = time; %#ok<SAGROW>


end

% Figure

fontSize_title = 6;

% Force Graph
h_force = figure('Units', 'centimeters','Position', [10, 10, 8, 5]);
set(h_force,'PaperPositionMode', 'auto', 'PaperUnits', 'centimeters', 'PaperSize', [8, 5])
set(h_force, 'visible', 'on', 'MenuBar', 'none', 'color', 'w')
p_force = panel();
p_force.fontname = 'Arial';
p_force.fontsize = fontSize_title;
ax_force = p_force.select();
p_force.de.margin = 10;
p_force.margin = [7 6 3 3]; % l, b, r, t

co = colororder;
n_co = size(co, 1);

p_rat = [];
for i_rat = 1 : length(filelist)
    figure(h_force)
    set(h_force, 'CurrentAxes', ax_force);
    hold on

    if i_rat <= n_co
        p_rat(end+1) = plot(time_all{i_rat}, force_all{i_rat}); %#ok<SAGROW>
    else
        p_rat(end+1) = plot(time_all{i_rat}, force_all{i_rat}, '--'); %#ok<SAGROW>
    end

    xlabel('Time (ms)')
    ylabel('Force (KDyne)')
    axis([0 25 0 200])


end

print(h_force, fullfile(pwd, sprintf('%s.svg', outputsuffix)), '-dsvg');

close(h_force)


end
