# Supplementary material for: Daily electric field treatment improves functional outcomes after thoracic contusion spinal cord injury in rats
Source: Nat Commun. 2025 Jun 26;16:5372. doi: 10.1038/s41467-025-60332-0 (PMC12202812; doi:10.1038/s41467-025-60332-0)
Supplement: Supplementary file 6 — Source Data [file 41467_2025_60332_MOESM6_ESM.zip › SFig12a.m]

clc, clear; close all

%% Not user input
code_dir = '\\files.auckland.ac.nz\research\resmed202100019-BEI-DATA\AnalysisCode\Master_Current';
addpath(genpath(fullfile(code_dir, 'external')))


%% Implant Rats
data_dir = 'SFig12a\Implant';
filelist = {...
    'Nigeria.csv'
    'Niue.csv'
    'Paraguay.csv'
    'Romania.csv'
    'Russia.csv'
    'Spain.csv'
    'Togo.csv'
    'Trinidad.csv'
    'Armenia.csv'
    'Brazil.csv'
    'Croatia.csv'
    'Estonia.csv'
    'Gambia.csv'
    'Greenland.csv'
    'Israel.csv'
    'Jordan.csv'
    'Mexico.csv'
    'Netherlands.csv'
    };

pathlist = fullfile(data_dir, filelist);

% Print some output
fprintf('Data directory is, %s\n', data_dir)
fprintf('Processing these files:\n')
fprintf('%s\n', filelist{:})
fprintf('\n\n')

% Plot individual graphs
maxforce_implant = [];

for i_rat = 1 : length(filelist)

    % Load Data
    [~, ratname] = fileparts(filelist{i_rat});
    warning('off', 'MATLAB:table:ModifiedAndSavedVarnames')
    data = readtable_custom(pathlist{i_rat});
    warning('on', 'MATLAB:table:ModifiedAndSavedVarnames')

    % Load the Force and Displacement data from the csv files (if the columns exist)
    if any('Displacement_microns_' == string(data.Properties.VariableNames))
        displacement = data{:, 'Displacement_microns_'};
    else
        warning('No Displacement data in %s', filelist{i_rat})
        displacement = NaN;
    end
    if any('Force_KDynes_' == string(data.Properties.VariableNames))
        force = data{:, 'Force_KDynes_'};
    else
        warning('No Force data in %s', filelist{i_rat})
        force = NaN;
    end
    if any('Time_ms_' == string(data.Properties.VariableNames))
        time = data{:, 'Time_ms_'};
    else
        warning('No Time data in %s', filelist{i_rat})
        time = NaN;
    end

    maxforce_implant(i_rat) = max(force);

end

%% No Implant Rats
data_dir = 'SFig12a\NoImplant';
filelist = {...
    'Akaroa.csv'
    'Ashburton.csv'
    'Auckland.csv'
    'Blenheim.csv'
    'Christchurch.csv'
    'Cromwell.csv'
    'Dannevirke.csv'
    'Dunedin.csv'
    'Eketahuna.csv'
    'Geraldine.csv'
    'Gisborne.csv'
    'Gore.csv'
    'Hamilton.csv'
    'Hastings.csv'
    'Huntly.csv'
    'Invercargill.csv'
    'Kapiti.csv'
    'Katikati.csv'
    'Kerikeri.csv'
    'Levin.csv'
    'Matamata.csv'
    'Methven.csv'
    'Muriwai.csv'
    'Napier.csv'
    'Nelson.csv'
    'Oamaru.csv'
    'Paeroa.csv'
    'Piha.csv'
    'Pokeno.csv'
    'Queenstown.csv'
    'Raglan.csv'
    'Rotorua.csv'
    'Ruapehu.csv'
    'Sanson.csv'
    'Taupo.csv'
    'Tauranga.csv'
    'Te Puke.csv'
    'Tekapo.csv'
    'Thames.csv'
    'Timaru.csv'
    'Tokoroa.csv'
    'Twizel.csv'
    'Waipu.csv'
    'Wanaka.csv'
    'Wellington.csv'
    'Whakatane.csv'
    'Whanganui.csv'
    'Whangarei.csv'
    };

pathlist = fullfile(data_dir, filelist);

% Print some output
fprintf('Data directory is, %s\n', data_dir)
fprintf('Processing these files:\n')
fprintf('%s\n', filelist{:})
fprintf('\n\n')

% Plot individual graphs
maxforce_noimplant = [];
for i_rat = 1 : length(filelist)

    % Load Data
    [~, ratname] = fileparts(filelist{i_rat});
    warning('off', 'MATLAB:table:ModifiedAndSavedVarnames')
    data = readtable_custom(pathlist{i_rat});
    warning('on', 'MATLAB:table:ModifiedAndSavedVarnames')

    % Load the Force and Displacement data from the csv files (if the columns exist)
    if any('Displacement_microns_' == string(data.Properties.VariableNames))
        displacement = data{:, 'Displacement_microns_'};
    else
        warning('No Displacement data in %s', filelist{i_rat})
        displacement = NaN;
    end
    if any('Force_KDynes_' == string(data.Properties.VariableNames))
        force = data{:, 'Force_KDynes_'};
    else
        warning('No Force data in %s', filelist{i_rat})
        force = NaN;
    end
    if any('Time_ms_' == string(data.Properties.VariableNames))
        time = data{:, 'Time_ms_'};
    else
        warning('No Time data in %s', filelist{i_rat})
        time = NaN;
    end

    maxforce_noimplant(i_rat) = max(force);

end


%% Scatter Plot

h_force = figure('Units', 'centimeters','Position', [10, 5, 6, 6]);
set(h_force,'PaperPositionMode', 'auto', 'PaperUnits', 'centimeters', 'PaperSize', [6, 6])
set(h_force, 'visible', 'on', 'MenuBar', 'none', 'color', 'w')
p_force = panel();
p_force.fontname = 'Arial';
p_force.fontsize = 7;
ax_force = p_force.select();
p_force.de.margin = 10;
p_force.margin = [10 12 3 3]; % l, b, r, t

hold on
scatter_with_yjitter(1,maxforce_noimplant, 'b.', 'method', 'fixed')
mean_noimplant = mean(maxforce_noimplant);
std_noimplant = std(maxforce_noimplant);
errorbar(1, mean_noimplant, std_noimplant, 'ko', 'LineWidth', 1.5);

scatter_with_yjitter(2,maxforce_implant, 'r.', 'method', 'fixed')
mean_implant = mean(maxforce_implant);
std_implant = std(maxforce_implant);
errorbar(2, mean_implant, std_implant, 'ko', 'LineWidth', 1.5);
hold off

u = axis;
axis([0.5, 2.5, 171, 186])
ylabel('Max Force (kDyne)' )

% Remove default labels
set(gca, 'XTick', [1 2], 'XTickLabel', []);

% Get y position slightly below current axis
ylims = ylim;
y_pos = ylims(1) - 0.05 * range(ylims);  % adjust factor as needed

% Add center-aligned multiline labels at x-tick positions
text(1, y_pos, {'Impact without', 'implant'}, 'HorizontalAlignment', 'center', 'VerticalAlignment', 'top', 'FontSize', 7);
text(2, y_pos, {'Impact on', 'implant'}, 'HorizontalAlignment', 'center', 'VerticalAlignment', 'top', 'FontSize', 7);

print(h_force, sprintf('SFig12a.svg'), '-dsvg');

% close(h_force)
