# Supplementary material for: Daily electric field treatment improves functional outcomes after thoracic contusion spinal cord injury in rats
Source: Nat Commun. 2025 Jun 26;16:5372. doi: 10.1038/s41467-025-60332-0 (PMC12202812; doi:10.1038/s41467-025-60332-0)
Supplement: Supplementary file 6 — Source Data [file 41467_2025_60332_MOESM6_ESM.zip › SFig12a/Implant/Armenia.csv]

Displacement (microns)	Time (ms)	Force (K dynes)	Time (ms)
1905	0.346	27	0.346
1852	0.693	28	0.693
1799	1.039	28	1.039
1746	1.385	34	1.385
1693	1.731	38	1.731
1622	2.078	39	2.078
1569	2.424	42	2.424
1499	2.77	46	2.77
1446	3.116	47	3.116
1411	3.463	44	3.463
1358	3.809	45	3.809
1340	4.155	50	4.155
1305	4.501	54	4.501
1287	4.848	55	4.848
1252	5.194	58	5.194
1234	5.54	67	5.54
1199	5.886	72	5.886
1146	6.233	74	6.233
1093	6.579	79	6.579
1040	6.925	86	6.925
987	7.271	95	7.271
934	7.618	101	7.618
864	7.964	104	7.964
811	8.31	107	8.31
758	8.657	108	8.657
705	9.003	107	9.003
652	9.349	107	9.349
617	9.695	109	9.695
599	10.042	111	10.042
564	10.388	112	10.388
546	10.734	114	10.734
511	11.08	123	11.08
476	11.427	131	11.427
440	11.773	137	11.773
388	12.119	144	12.119
352	12.465	153	12.465
282	12.812	161	12.812
229	13.159	166	13.159
176	13.507	172	13.507
105	13.855	181	13.855
52	14.115	169	14.115
17	14.43	151	14.43
0	14.745	133	14.745
0	15.061	118	15.061
35	15.376	78	15.376
88	15.691	44	15.691
158	16.006	27	16.006
246	16.322	18	16.322
352	16.637	7	16.637
458	16.952	0	16.952
582	17.267	0	17.267
705	17.583	13	17.583
829	17.898	23	17.898
917	18.213	21	18.213
987	18.528	21	18.528
1040	18.844	21	18.844
1075	19.159	25	19.159
1093	19.474	22	19.474
1093	19.789	12	19.789
1075	20.105	5	20.105
1058	20.42	3	20.42
1023	20.735	0	20.735
1023	21.05	0	21.05
1023	21.365	0	21.365
1040	21.681	0	21.681
1075	21.996	0	21.996
1128	22.311	0	22.311
1199	22.626	0	22.626
1270	22.942	0	22.942
1358	23.257	0	23.257
1464	23.572	0	23.572
1552	23.887	3	23.887
1640	24.203	4	24.203
1710	24.518	0	24.518
1781	24.833	9	24.833
1834	25.148	17	25.148
1869	25.464	9	25.464
1887	25.779	0	25.779
1887	26.094	0	26.094
1887	26.409	0	26.409
