# Supplementary material for: Daily electric field treatment improves functional outcomes after thoracic contusion spinal cord injury in rats
Source: Nat Commun. 2025 Jun 26;16:5372. doi: 10.1038/s41467-025-60332-0 (PMC12202812; doi:10.1038/s41467-025-60332-0)
Supplement: Supplementary file 6 — Source Data [file 41467_2025_60332_MOESM6_ESM.zip › SFig12a/Implant/Brazil.csv]

Displacement (microns)	Time (ms)	Force (K dynes)	Time (ms)
1728	0.346	55	0.346
1675	0.693	53	0.693
1622	1.039	52	1.039
1587	1.385	55	1.385
1552	1.731	60	1.731
1516	2.078	60	2.078
1499	2.424	60	2.424
1464	2.77	66	2.77
1446	3.116	71	3.116
1411	3.463	74	3.463
1358	3.809	78	3.809
1322	4.155	85	4.155
1270	4.501	96	4.501
1217	4.848	99	4.848
1146	5.194	102	5.194
1093	5.54	106	5.54
1040	5.886	109	5.886
987	6.233	108	6.233
934	6.579	108	6.579
881	6.925	111	6.925
846	7.271	114	7.271
829	7.618	117	7.618
793	7.964	117	7.964
758	8.31	122	8.31
723	8.657	129	8.657
687	9.003	132	9.003
635	9.349	133	9.349
599	9.695	139	9.695
546	10.042	146	10.042
493	10.388	153	10.388
440	10.734	154	10.734
388	11.08	161	11.08
335	11.428	167	11.428
282	11.776	166	11.776
229	12.124	164	12.124
194	12.472	164	12.472
158	12.819	170	12.819
123	13.167	170	13.167
88	13.515	171	13.515
70	13.863	179	13.863
35	14.123	176	14.123
0	14.438	157	14.438
0	14.753	138	14.753
0	15.068	126	15.068
35	15.384	97	15.384
70	15.699	67	15.699
141	16.014	47	16.014
211	16.329	36	16.329
299	16.645	23	16.645
405	16.96	10	16.96
511	17.275	11	17.275
599	17.59	17	17.59
705	17.906	19	17.906
776	18.221	20	18.221
829	18.536	18	18.536
864	18.851	15	18.851
899	19.167	14	19.167
917	19.482	17	19.482
934	19.797	10	19.797
934	20.112	7	20.112
934	20.428	8	20.428
934	20.743	4	20.743
952	21.058	2	21.058
970	21.373	0	21.373
1005	21.689	0	21.689
1040	22.004	0	22.004
1093	22.319	0	22.319
1164	22.634	0	22.634
1234	22.949	0	22.949
1305	23.265	0	23.265
1375	23.58	0	23.58
1464	23.895	4	23.895
1534	24.21	0	24.21
1587	24.526	0	24.526
1640	24.841	0	24.841
1693	25.156	5	25.156
1728	25.471	5	25.471
1746	25.787	0	25.787
1763	26.102	0	26.102
1781	26.417	0	26.417
