# Supplementary material for: Daily electric field treatment improves functional outcomes after thoracic contusion spinal cord injury in rats
Source: Nat Commun. 2025 Jun 26;16:5372. doi: 10.1038/s41467-025-60332-0 (PMC12202812; doi:10.1038/s41467-025-60332-0)
Supplement: Supplementary file 6 — Source Data [file 41467_2025_60332_MOESM6_ESM.zip › SFig12a/Implant/Croatia.csv]

Displacement (microns)	Time (ms)	Force (K dynes)	Time (ms)
1763	0.346	31	0.346
1746	0.693	33	0.693
1710	1.039	34	1.039
1693	1.385	38	1.385
1658	1.731	41	1.731
1605	2.078	42	2.078
1552	2.424	47	2.424
1499	2.77	57	2.77
1446	3.116	65	3.116
1393	3.463	69	3.463
1322	3.809	71	3.809
1270	4.155	76	4.155
1217	4.501	77	4.501
1164	4.848	76	4.848
1111	5.194	76	5.194
1075	5.54	80	5.54
1058	5.886	82	5.886
1023	6.233	84	6.233
1005	6.579	84	6.579
987	6.925	90	6.925
952	7.271	97	7.271
917	7.618	103	7.618
864	7.964	111	7.964
811	8.31	121	8.31
758	8.657	130	8.657
705	9.003	134	9.003
635	9.349	137	9.349
582	9.695	143	9.695
511	10.042	146	10.042
458	10.388	147	10.388
405	10.734	150	10.734
370	11.08	154	11.08
335	11.427	156	11.427
299	11.774	155	11.774
282	12.122	155	12.122
246	12.468	156	12.468
211	12.816	160	12.816
176	13.164	164	13.164
141	13.512	167	13.512
88	13.86	175	13.86
52	14.12	168	14.12
17	14.435	153	14.435
0	14.75	131	14.75
0	15.065	116	15.065
17	15.381	97	15.381
52	15.696	69	15.696
105	16.011	37	16.011
194	16.326	26	16.326
282	16.642	20	16.642
388	16.957	4	16.957
511	17.272	3	17.272
617	17.587	16	17.587
723	17.903	22	17.903
811	18.218	11	18.218
881	18.533	20	18.533
934	18.848	29	18.848
970	19.163	25	19.163
970	19.479	3	19.479
970	19.794	6	19.794
970	20.109	9	20.109
952	20.424	0	20.424
934	20.74	0	20.74
934	21.055	0	21.055
952	21.37	0	21.37
987	21.685	0	21.685
1023	22.001	0	22.001
1075	22.316	0	22.316
1146	22.631	0	22.631
1234	22.946	0	22.946
1322	23.262	0	23.262
1411	23.577	0	23.577
1499	23.892	6	23.892
1569	24.207	7	24.207
1640	24.523	7	24.523
1693	24.838	12	24.838
1746	25.153	13	25.153
1763	25.468	6	25.468
1781	25.784	0	25.784
1799	26.099	0	26.099
1816	26.414	0	26.414
