# Supplementary material for: Daily electric field treatment improves functional outcomes after thoracic contusion spinal cord injury in rats
Source: Nat Commun. 2025 Jun 26;16:5372. doi: 10.1038/s41467-025-60332-0 (PMC12202812; doi:10.1038/s41467-025-60332-0)
Supplement: Supplementary file 6 — Source Data [file 41467_2025_60332_MOESM6_ESM.zip › SFig12a/Implant/Estonia.csv]

Displacement (microns)	Time (ms)	Force (K dynes)	Time (ms)
1834	0.346	20	0.346
1799	0.693	16	0.693
1763	1.039	23	1.039
1728	1.385	36	1.385
1693	1.731	43	1.731
1640	2.078	41	2.078
1569	2.424	45	2.424
1516	2.77	55	2.77
1446	3.116	58	3.116
1393	3.463	57	3.463
1322	3.809	57	3.809
1270	4.155	61	4.155
1217	4.501	60	4.501
1181	4.848	61	4.848
1146	5.194	64	5.194
1128	5.54	67	5.54
1111	5.886	66	5.886
1093	6.233	69	6.233
1058	6.579	76	6.579
1023	6.925	80	6.925
987	7.271	82	7.271
934	7.618	89	7.618
881	7.964	101	7.964
829	8.31	109	8.31
758	8.657	109	8.657
705	9.003	108	9.003
635	9.349	109	9.349
582	9.695	113	9.695
529	10.042	117	10.042
476	10.388	117	10.388
440	10.734	118	10.734
405	11.08	117	11.08
388	11.427	119	11.427
370	11.773	125	11.773
335	12.119	136	12.119
317	12.465	144	12.465
282	12.812	152	12.812
229	13.158	159	13.158
194	13.506	170	13.506
141	13.854	181	13.854
88	14.113	174	14.113
35	14.429	154	14.429
0	14.744	139	14.744
0	15.059	130	15.059
17	15.374	103	15.374
52	15.69	61	15.69
105	16.005	31	16.005
194	16.32	32	16.32
299	16.635	33	16.635
405	16.951	10	16.951
529	17.266	9	17.266
652	17.581	28	17.581
758	17.896	41	17.896
864	18.212	39	18.212
934	18.527	25	18.527
987	18.842	41	18.842
1023	19.157	52	19.157
1040	19.472	35	19.472
1040	19.788	37	19.788
1023	20.103	46	20.103
1005	20.418	52	20.418
987	20.733	35	20.733
970	21.049	30	21.049
970	21.364	48	21.364
1005	21.679	40	21.679
1040	21.994	19	21.994
1093	22.31	20	22.31
1164	22.625	27	22.625
1234	22.94	24	22.94
1322	23.255	20	23.255
1428	23.571	11	23.571
1516	23.886	15	23.886
1605	24.201	29	24.201
1675	24.516	32	24.516
1746	24.832	27	24.832
1781	25.147	26	25.147
1816	25.462	28	25.462
1834	25.777	29	25.777
1852	26.093	25	26.093
1852	26.408	18	26.408
