# Supplementary material for: Daily electric field treatment improves functional outcomes after thoracic contusion spinal cord injury in rats
Source: Nat Commun. 2025 Jun 26;16:5372. doi: 10.1038/s41467-025-60332-0 (PMC12202812; doi:10.1038/s41467-025-60332-0)
Supplement: Supplementary file 6 — Source Data [file 41467_2025_60332_MOESM6_ESM.zip › SFig12a/Implant/Gambia.csv]

Displacement (microns)	Time (ms)	Force (K dynes)	Time (ms)
1852	0.346	16	0.346
1799	0.693	17	0.693
1763	1.039	25	1.039
1710	1.385	30	1.385
1675	1.731	30	1.731
1622	2.078	35	2.078
1569	2.424	42	2.424
1516	2.77	42	2.77
1464	3.116	42	3.116
1411	3.463	46	3.463
1358	3.809	49	3.809
1322	4.155	53	4.155
1287	4.501	58	4.501
1234	4.848	60	4.848
1199	5.194	63	5.194
1164	5.54	68	5.54
1128	5.886	71	5.886
1093	6.233	72	6.233
1040	6.579	76	6.579
1005	6.925	83	6.925
970	7.271	87	7.271
917	7.618	88	7.618
864	7.964	92	7.964
811	8.31	99	8.31
758	8.657	101	8.657
705	9.003	98	9.003
652	9.349	101	9.349
617	9.695	109	9.695
582	10.042	111	10.042
546	10.388	111	10.388
511	10.734	118	10.734
458	11.08	126	11.08
423	11.427	128	11.427
388	11.773	131	11.773
352	12.119	140	12.119
299	12.465	148	12.465
264	12.813	155	12.813
211	13.161	163	13.161
158	13.509	172	13.509
105	13.857	177	13.857
52	14.115	171	14.115
17	14.43	151	14.43
0	14.745	130	14.745
0	15.06	118	15.06
35	15.376	78	15.376
70	15.691	54	15.691
158	16.006	33	16.006
229	16.321	17	16.321
335	16.637	5	16.637
440	16.952	0	16.952
564	17.267	2	17.267
670	17.582	14	17.582
776	17.898	15	17.898
846	18.213	16	18.213
917	18.528	22	18.528
952	18.843	24	18.843
987	19.159	15	19.159
987	19.474	1	19.474
987	19.789	6	19.789
970	20.104	6	20.104
970	20.42	0	20.42
970	20.735	0	20.735
970	21.05	0	21.05
987	21.365	0	21.365
1023	21.68	0	21.68
1058	21.996	0	21.996
1128	22.311	0	22.311
1199	22.626	0	22.626
1270	22.941	0	22.941
1358	23.257	0	23.257
1446	23.572	0	23.572
1534	23.887	5	23.887
1605	24.202	8	24.202
1658	24.518	3	24.518
1710	24.833	4	24.833
1763	25.148	13	25.148
1781	25.463	8	25.463
1799	25.779	0	25.779
1816	26.094	0	26.094
1816	26.409	0	26.409
