# Supplementary material for: Daily electric field treatment improves functional outcomes after thoracic contusion spinal cord injury in rats
Source: Nat Commun. 2025 Jun 26;16:5372. doi: 10.1038/s41467-025-60332-0 (PMC12202812; doi:10.1038/s41467-025-60332-0)
Supplement: Supplementary file 6 — Source Data [file 41467_2025_60332_MOESM6_ESM.zip › SFig12a/Implant/Greenland.csv]

Displacement (microns)	Time (ms)	Force (K dynes)	Time (ms)
1710	0.346	2	0.346
1658	0.693	1	0.693
1605	1.039	0	1.039
1587	1.385	3	1.385
1552	1.731	11	1.731
1534	2.078	12	2.078
1499	2.424	12	2.424
1481	2.77	18	2.77
1446	3.116	23	3.116
1411	3.463	24	3.463
1358	3.809	27	3.809
1322	4.155	36	4.155
1270	4.501	41	4.501
1199	4.848	43	4.848
1146	5.194	49	5.194
1075	5.54	53	5.54
1023	5.886	59	5.886
970	6.233	60	6.233
917	6.579	62	6.579
881	6.925	67	6.925
846	7.271	71	7.271
811	7.618	72	7.618
793	7.964	74	7.964
758	8.31	81	8.31
740	8.657	88	8.657
687	9.003	94	9.003
652	9.349	102	9.349
617	9.695	112	9.695
564	10.042	125	10.042
511	10.388	135	10.388
440	10.734	142	10.734
388	11.08	152	11.08
335	11.427	160	11.427
264	11.774	165	11.774
229	12.132	166	12.132
176	12.48	170	12.48
141	12.828	173	12.828
105	13.176	170	13.176
88	13.524	170	13.524
52	13.872	177	13.872
35	14.131	175	14.131
0	14.447	155	14.447
0	14.762	135	14.762
0	15.077	113	15.077
35	15.392	81	15.392
70	15.708	45	15.708
141	16.023	22	16.023
211	16.338	14	16.338
317	16.653	5	16.653
405	16.969	0	16.969
511	17.284	3	17.284
617	17.599	8	17.599
705	17.914	20	17.914
776	18.23	20	18.23
829	18.545	15	18.545
881	18.86	15	18.86
899	19.175	16	19.175
917	19.49	10	19.49
917	19.806	2	19.806
917	20.121	1	20.121
917	20.436	0	20.436
934	20.751	0	20.751
934	21.067	0	21.067
970	21.382	0	21.382
1005	21.697	0	21.697
1040	22.012	0	22.012
1093	22.328	0	22.328
1164	22.643	0	22.643
1234	22.958	0	22.958
1305	23.273	0	23.273
1393	23.589	0	23.589
1464	23.904	3	23.904
1534	24.219	2	24.219
1587	24.534	0	24.534
1640	24.85	6	24.85
1693	25.165	13	25.165
1728	25.48	8	25.48
1763	25.795	2	25.795
1781	26.111	4	26.111
1799	26.426	6	26.426
