# Supplementary material for: Daily electric field treatment improves functional outcomes after thoracic contusion spinal cord injury in rats
Source: Nat Commun. 2025 Jun 26;16:5372. doi: 10.1038/s41467-025-60332-0 (PMC12202812; doi:10.1038/s41467-025-60332-0)
Supplement: Supplementary file 6 — Source Data [file 41467_2025_60332_MOESM6_ESM.zip › SFig12a/Implant/Israel.csv]

Displacement (microns)	Time (ms)	Force (K dynes)	Time (ms)
1781	0.346	24	0.346
1763	0.693	27	0.693
1746	1.039	35	1.039
1710	1.385	41	1.385
1675	1.731	45	1.731
1622	2.078	49	2.078
1569	2.424	56	2.424
1516	2.77	64	2.77
1464	3.116	67	3.116
1411	3.463	71	3.463
1340	3.809	78	3.809
1287	4.155	81	4.155
1217	4.501	81	4.501
1181	4.848	82	4.848
1146	5.194	85	5.194
1111	5.55	86	5.55
1075	5.897	86	5.897
1058	6.243	86	6.243
1023	6.589	90	6.589
987	6.935	97	6.935
952	7.282	102	7.282
917	7.628	108	7.628
864	7.974	116	7.974
811	8.331	126	8.331
758	8.677	131	8.677
705	9.023	134	9.023
652	9.369	138	9.369
582	9.716	140	9.716
529	10.062	138	10.062
476	10.408	135	10.408
440	10.754	136	10.754
405	11.101	137	11.101
370	11.447	135	11.447
335	11.793	134	11.793
317	12.14	139	12.14
282	12.486	145	12.486
246	12.832	150	12.832
194	13.178	156	13.178
158	13.526	165	13.526
105	13.874	175	13.874
52	14.134	170	14.134
17	14.449	146	14.449
0	14.764	132	14.764
0	15.08	118	15.08
17	15.395	92	15.395
52	15.71	54	15.71
123	16.025	29	16.025
211	16.325	22	16.325
299	16.656	10	16.656
423	16.971	0	16.971
529	17.286	0	17.286
652	17.601	16	17.601
758	17.917	32	17.917
846	18.232	16	18.232
917	18.547	13	18.547
987	18.862	29	18.862
1005	19.178	37	19.178
1023	19.493	14	19.493
1005	19.808	1	19.808
1005	20.123	12	20.123
987	20.439	14	20.439
970	20.754	0	20.754
952	21.069	0	21.069
970	21.384	0	21.384
987	21.7	0	21.7
1023	22.015	0	22.015
1075	22.33	0	22.33
1146	22.645	0	22.645
1234	22.945	0	22.945
1322	23.276	0	23.276
1411	23.591	0	23.591
1499	23.906	4	23.906
1587	24.221	19	24.221
1675	24.537	13	24.537
1728	24.852	11	24.852
1781	25.167	15	25.167
1799	25.482	16	25.482
1834	25.798	8	25.798
1834	26.113	0	26.113
1852	26.428	1	26.428
