# Supplementary material for: Daily electric field treatment improves functional outcomes after thoracic contusion spinal cord injury in rats
Source: Nat Commun. 2025 Jun 26;16:5372. doi: 10.1038/s41467-025-60332-0 (PMC12202812; doi:10.1038/s41467-025-60332-0)
Supplement: Supplementary file 6 — Source Data [file 41467_2025_60332_MOESM6_ESM.zip › SFig12a/Implant/Jordan.csv]

Displacement (microns)	Time (ms)	Force (K dynes)	Time (ms)
1710	0.346	37	0.346
1658	0.693	34	0.693
1622	1.039	36	1.039
1605	1.385	43	1.385
1569	1.731	46	1.731
1552	2.078	44	2.078
1516	2.424	44	2.424
1499	2.77	55	2.77
1446	3.116	70	3.116
1411	3.463	76	3.463
1358	3.809	73	3.809
1287	4.155	79	4.155
1234	4.501	86	4.501
1181	4.848	84	4.848
1111	5.194	84	5.194
1058	5.54	92	5.54
1005	5.886	96	5.886
952	6.233	90	6.233
917	6.579	84	6.579
881	6.925	87	6.925
846	7.271	91	7.271
829	7.618	89	7.618
811	7.964	92	7.964
776	8.31	103	8.31
740	8.657	113	8.657
705	9.003	117	9.003
652	9.349	122	9.349
599	9.695	135	9.695
529	10.042	148	10.042
476	10.388	149	10.388
423	10.734	148	10.734
352	11.08	155	11.08
299	11.428	161	11.428
246	11.776	162	11.776
211	12.124	159	12.124
176	12.472	158	12.472
141	12.819	158	12.819
123	13.167	162	13.167
88	13.515	170	13.515
70	13.863	176	13.863
35	14.123	167	14.123
17	14.438	146	14.438
0	14.753	128	14.753
0	15.068	120	15.068
17	15.384	91	15.384
52	15.699	58	15.699
123	16.014	39	16.014
194	16.329	29	16.329
282	16.645	22	16.645
370	16.96	16	16.96
476	17.275	5	17.275
582	17.59	14	17.59
670	17.906	23	17.906
758	18.221	21	18.221
829	18.536	21	18.536
864	18.851	23	18.851
899	19.167	20	19.167
917	19.482	14	19.482
934	19.797	15	19.797
934	20.112	7	20.112
934	20.412	6	20.412
934	20.743	0	20.743
934	21.058	0	21.058
952	21.373	0	21.373
987	21.689	0	21.689
1023	22.004	0	22.004
1075	22.319	0	22.319
1128	22.634	0	22.634
1199	22.949	0	22.949
1270	23.265	0	23.265
1358	23.58	0	23.58
1428	23.895	0	23.895
1499	24.21	0	24.21
1569	24.526	0	24.526
1622	24.841	0	24.841
1675	25.156	1	25.156
1728	25.471	9	25.471
1763	25.787	5	25.787
1781	26.102	0	26.102
1799	26.417	0	26.417
