# Supplementary material for: Daily electric field treatment improves functional outcomes after thoracic contusion spinal cord injury in rats
Source: Nat Commun. 2025 Jun 26;16:5372. doi: 10.1038/s41467-025-60332-0 (PMC12202812; doi:10.1038/s41467-025-60332-0)
Supplement: Supplementary file 6 — Source Data [file 41467_2025_60332_MOESM6_ESM.zip › SFig12a/Implant/Mexico.csv]

Displacement (microns)	Time (ms)	Force (K dynes)	Time (ms)
1763	0.346	79	0.346
1746	0.693	79	0.693
1710	1.039	84	1.039
1675	1.385	90	1.385
1640	1.731	92	1.731
1605	2.078	96	2.078
1552	2.424	104	2.424
1516	2.77	114	2.77
1464	3.116	119	3.116
1393	3.463	121	3.463
1340	3.809	125	3.809
1287	4.155	125	4.155
1234	4.501	121	4.501
1181	4.848	117	4.848
1128	5.194	119	5.194
1093	5.54	120	5.54
1058	5.886	115	5.886
1040	6.233	112	6.233
1005	6.579	114	6.579
970	6.925	116	6.925
934	7.271	116	7.271
881	7.618	121	7.618
846	7.964	128	7.964
793	8.31	133	8.31
740	8.657	136	8.657
687	9.003	138	9.003
635	9.349	143	9.349
582	9.695	145	9.695
529	10.042	142	10.042
476	10.388	138	10.388
440	10.734	135	10.734
405	11.08	134	11.08
370	11.427	131	11.427
335	11.773	132	11.773
299	12.119	137	12.119
264	12.465	145	12.465
229	12.812	150	12.812
194	13.158	158	13.158
141	13.506	167	13.506
88	13.854	177	13.854
52	14.113	171	14.113
17	14.429	151	14.429
0	14.744	133	14.744
0	15.059	115	15.059
17	15.374	79	15.374
52	15.69	50	15.69
123	16.005	18	16.005
211	16.32	12	16.32
299	16.635	12	16.635
405	16.951	0	16.951
529	17.266	0	17.266
635	17.581	12	17.581
740	17.896	24	17.896
829	18.212	10	18.212
881	18.527	5	18.527
934	18.842	22	18.842
970	19.157	33	19.157
970	19.472	19	19.472
970	19.788	5	19.788
970	20.103	17	20.103
952	20.418	14	20.418
934	20.733	2	20.733
934	21.049	0	21.049
952	21.364	0	21.364
987	21.679	0	21.679
1023	21.994	0	21.994
1075	22.31	0	22.31
1146	22.625	0	22.625
1234	22.94	0	22.94
1322	23.255	0	23.255
1411	23.571	0	23.571
1499	23.886	0	23.886
1587	24.201	10	24.201
1658	24.516	7	24.516
1710	24.832	5	24.832
1746	25.147	2	25.147
1781	25.462	2	25.462
1799	25.777	1	25.777
1799	26.093	0	26.093
1799	26.408	0	26.408
