# Supplementary material for: Daily electric field treatment improves functional outcomes after thoracic contusion spinal cord injury in rats
Source: Nat Commun. 2025 Jun 26;16:5372. doi: 10.1038/s41467-025-60332-0 (PMC12202812; doi:10.1038/s41467-025-60332-0)
Supplement: Supplementary file 6 — Source Data [file 41467_2025_60332_MOESM6_ESM.zip › SFig12a/Implant/Netherlands.csv]

Displacement (microns)	Time (ms)	Force (K dynes)	Time (ms)
1869	0.346	23	0.346
1834	0.693	35	0.693
1799	1.049	42	1.049
1763	1.395	44	1.395
1710	1.741	43	1.741
1640	2.088	52	2.088
1587	2.434	58	2.434
1516	2.78	57	2.78
1464	3.127	59	3.127
1411	3.473	68	3.473
1340	3.829	71	3.829
1305	4.176	68	4.176
1252	4.522	64	4.522
1234	4.868	67	4.868
1199	5.214	73	5.214
1181	5.561	74	5.561
1164	5.907	76	5.907
1128	6.253	86	6.253
1093	6.599	98	6.599
1058	6.946	103	6.946
1005	7.292	106	7.292
952	7.638	112	7.638
881	7.984	126	7.984
829	8.331	137	8.331
776	8.677	140	8.677
705	9.023	139	9.023
652	9.369	137	9.369
599	9.716	134	9.716
546	10.062	129	10.062
511	10.408	125	10.408
493	10.754	121	10.754
458	11.101	123	11.101
440	11.447	130	11.447
405	11.793	139	11.793
388	12.14	144	12.14
335	12.486	148	12.486
299	12.832	156	12.832
246	13.18	166	13.18
194	13.528	173	13.528
123	13.875	176	13.875
70	14.135	169	14.135
35	14.451	152	14.451
0	14.766	129	14.766
0	15.081	106	15.081
17	15.396	73	15.396
52	15.712	40	15.712
123	16.027	19	16.027
211	16.342	11	16.342
299	16.657	0	16.657
423	16.973	0	16.973
546	17.288	0	17.288
670	17.603	9	17.603
793	17.918	26	17.918
899	18.233	27	18.233
970	18.549	15	18.549
1040	18.864	21	18.864
1075	19.179	29	19.179
1093	19.494	21	19.494
1075	19.81	6	19.81
1058	20.125	2	20.125
1040	20.44	1	20.44
1023	20.755	0	20.755
1005	21.071	0	21.071
987	21.386	0	21.386
1005	21.701	0	21.701
1040	22.016	0	22.016
1093	22.332	0	22.332
1164	22.647	0	22.647
1234	22.962	0	22.962
1340	23.277	0	23.277
1428	23.593	0	23.593
1534	23.908	4	23.908
1622	24.223	9	24.223
1710	24.538	11	24.538
1763	24.854	16	24.854
1816	25.169	16	25.169
1852	25.484	11	25.484
1869	25.799	8	25.799
1887	26.114	2	26.114
1887	26.43	0	26.43
