# Supplementary material for: Daily electric field treatment improves functional outcomes after thoracic contusion spinal cord injury in rats
Source: Nat Commun. 2025 Jun 26;16:5372. doi: 10.1038/s41467-025-60332-0 (PMC12202812; doi:10.1038/s41467-025-60332-0)
Supplement: Supplementary file 6 — Source Data [file 41467_2025_60332_MOESM6_ESM.zip › SFig12a/Implant/Nigeria.csv]

Displacement (microns)	Time (ms)	Force (K dynes)	Time (ms)
1763	0.346	29	0.346
1746	0.693	34	0.693
1728	1.039	34	1.039
1693	1.385	38	1.385
1675	1.731	50	1.731
1622	2.078	59	2.078
1587	2.424	60	2.424
1534	2.77	59	2.77
1464	3.116	67	3.116
1411	3.463	72	3.463
1340	3.809	74	3.809
1287	4.155	78	4.155
1234	4.501	84	4.501
1164	4.848	85	4.848
1128	5.194	80	5.194
1075	5.54	77	5.54
1058	5.886	83	5.886
1023	6.233	83	6.233
1005	6.579	81	6.579
987	6.925	83	6.925
952	7.271	91	7.271
917	7.618	98	7.618
881	7.964	99	7.964
829	8.31	107	8.31
776	8.657	117	8.657
705	9.003	118	9.003
652	9.349	116	9.349
599	9.695	120	9.695
529	10.042	129	10.042
476	10.388	131	10.388
423	10.734	127	10.734
370	11.08	127	11.08
335	11.427	130	11.427
317	11.773	136	11.773
282	12.119	135	12.119
264	12.465	135	12.465
229	12.812	144	12.812
211	13.158	158	13.158
158	13.506	170	13.506
123	13.854	175	13.854
70	14.113	171	14.113
35	14.429	156	14.429
0	14.744	137	14.744
0	15.059	132	15.059
17	15.374	111	15.374
52	15.69	83	15.69
105	16.005	61	16.005
194	16.32	53	16.32
282	16.635	42	16.635
405	16.951	33	16.951
511	17.266	25	17.266
635	17.581	26	17.581
740	17.896	36	17.896
829	18.212	40	18.212
899	18.527	38	18.527
970	18.842	45	18.842
987	19.157	49	19.157
1005	19.472	47	19.472
1005	19.788	47	19.788
1005	20.103	56	20.103
987	20.418	58	20.418
970	20.733	48	20.733
970	21.049	39	21.049
987	21.364	21	21.364
1005	21.679	14	21.679
1058	21.994	0	21.994
1111	22.31	0	22.31
1164	22.625	0	22.625
1252	22.94	0	22.94
1322	23.255	0	23.255
1411	23.571	0	23.571
1499	23.886	0	23.886
1569	24.201	0	24.201
1640	24.516	0	24.516
1693	24.832	0	24.832
1746	25.131	0	25.131
1781	25.462	0	25.462
1799	25.777	0	25.777
1816	26.093	0	26.093
1834	26.408	0	26.408
