# Supplementary material for: Daily electric field treatment improves functional outcomes after thoracic contusion spinal cord injury in rats
Source: Nat Commun. 2025 Jun 26;16:5372. doi: 10.1038/s41467-025-60332-0 (PMC12202812; doi:10.1038/s41467-025-60332-0)
Supplement: Supplementary file 6 — Source Data [file 41467_2025_60332_MOESM6_ESM.zip › SFig12a/Implant/Niue.csv]

Displacement (microns)	Time (ms)	Force (K dynes)	Time (ms)
1728	0.346	68	0.346
1693	0.693	62	0.693
1658	1.039	59	1.039
1622	1.385	64	1.385
1587	1.731	65	1.731
1569	2.078	63	2.078
1534	2.424	66	2.424
1499	2.77	74	2.77
1464	3.116	80	3.116
1428	3.463	81	3.463
1375	3.809	85	3.809
1322	4.155	96	4.155
1270	4.501	105	4.501
1217	4.848	107	4.848
1164	5.194	102	5.194
1093	5.54	107	5.54
1040	5.886	110	5.886
987	6.233	107	6.233
952	6.579	105	6.579
917	6.925	105	6.925
881	7.271	106	7.271
846	7.618	107	7.618
829	7.964	113	7.964
793	8.31	118	8.31
740	8.657	121	8.657
705	9.003	124	9.003
652	9.349	132	9.349
617	9.695	142	9.695
564	10.042	148	10.042
511	10.388	153	10.388
458	10.734	159	10.734
405	11.082	160	11.082
352	11.43	158	11.43
299	11.778	156	11.778
264	12.125	157	12.125
229	12.473	158	12.473
194	12.821	155	12.821
158	13.167	157	13.167
123	13.515	167	13.515
88	13.873	176	13.873
52	14.133	172	14.133
17	14.448	154	14.448
0	14.763	136	14.763
17	15.079	125	15.079
35	15.394	94	15.394
70	15.709	56	15.709
141	16.024	37	16.024
229	16.34	33	16.34
317	16.655	18	16.655
405	16.97	11	16.97
511	17.285	15	17.285
617	17.601	20	17.601
723	17.916	24	17.916
793	18.231	27	18.231
864	18.546	24	18.546
917	18.862	25	18.862
934	19.177	28	19.177
952	19.492	23	19.492
952	19.807	20	19.807
952	20.123	23	20.123
952	20.438	22	20.438
952	20.753	18	20.753
970	21.068	13	21.068
987	21.383	13	21.383
1023	21.699	13	21.699
1058	22.014	5	22.014
1111	22.329	0	22.329
1181	22.644	0	22.644
1252	22.96	2	22.96
1322	23.275	1	23.275
1411	23.59	0	23.59
1481	23.905	8	23.905
1552	24.221	15	24.221
1605	24.536	7	24.536
1658	24.851	0	24.851
1710	25.166	9	25.166
1746	25.482	16	25.482
1763	25.797	7	25.797
1781	26.112	1	26.112
1816	26.427	3	26.427
