# Supplementary material for: Daily electric field treatment improves functional outcomes after thoracic contusion spinal cord injury in rats
Source: Nat Commun. 2025 Jun 26;16:5372. doi: 10.1038/s41467-025-60332-0 (PMC12202812; doi:10.1038/s41467-025-60332-0)
Supplement: Supplementary file 6 — Source Data [file 41467_2025_60332_MOESM6_ESM.zip › SFig12a/Implant/Paraguay.csv]

Displacement (microns)	Time (ms)	Force (K dynes)	Time (ms)
1763	0.346	35	0.346
1710	0.693	33	0.693
1658	1.039	34	1.039
1622	1.385	39	1.385
1587	1.731	44	1.731
1534	2.078	46	2.078
1499	2.424	48	2.424
1464	2.77	52	2.77
1428	3.116	56	3.116
1393	3.463	57	3.463
1358	3.809	59	3.809
1322	4.155	62	4.155
1270	4.501	68	4.501
1234	4.848	73	4.848
1181	5.194	77	5.194
1128	5.54	81	5.54
1075	5.886	84	5.886
1023	6.233	85	6.233
970	6.579	83	6.579
917	6.925	86	6.925
881	7.271	90	7.271
829	7.618	94	7.618
793	7.964	96	7.964
758	8.31	99	8.31
723	8.657	105	8.657
687	9.003	107	9.003
652	9.349	107	9.349
617	9.695	115	9.695
564	10.042	125	10.042
529	10.388	131	10.388
476	10.734	136	10.734
423	11.08	146	11.08
370	11.427	152	11.427
317	11.774	152	11.774
264	12.122	155	12.122
211	12.47	161	12.47
176	12.818	167	12.818
123	13.166	170	13.166
88	13.514	174	13.514
52	13.861	180	13.861
35	14.119	174	14.119
0	14.435	150	14.435
0	14.75	143	14.75
17	15.065	115	15.065
35	15.38	98	15.38
88	15.696	70	15.696
158	16.011	49	16.011
246	16.326	34	16.326
335	16.641	24	16.641
423	16.957	16	16.957
529	17.272	15	17.272
617	17.587	20	17.587
705	17.902	20	17.902
776	18.218	19	18.218
829	18.533	22	18.533
864	18.848	23	18.848
881	19.163	18	19.163
899	19.478	15	19.478
899	19.794	9	19.794
899	20.109	15	20.109
899	20.424	13	20.424
917	20.739	5	20.739
917	21.055	3	21.055
952	21.37	6	21.37
987	21.685	0	21.685
1023	22	0	22
1093	22.316	0	22.316
1164	22.631	0	22.631
1252	22.946	0	22.946
1322	23.261	0	23.261
1411	23.577	0	23.577
1481	23.892	9	23.892
1552	24.207	5	24.207
1622	24.522	0	24.522
1658	24.838	6	24.838
1710	25.153	14	25.153
1728	25.468	7	25.468
1746	25.783	0	25.783
1763	26.099	0	26.099
1763	26.414	0	26.414
