# Supplementary material for: Daily electric field treatment improves functional outcomes after thoracic contusion spinal cord injury in rats
Source: Nat Commun. 2025 Jun 26;16:5372. doi: 10.1038/s41467-025-60332-0 (PMC12202812; doi:10.1038/s41467-025-60332-0)
Supplement: Supplementary file 6 — Source Data [file 41467_2025_60332_MOESM6_ESM.zip › SFig12a/Implant/Romania.csv]

Displacement (microns)	Time (ms)	Force (K dynes)	Time (ms)
1869	0.346	12	0.346
1834	0.693	23	0.693
1799	1.039	33	1.039
1746	1.385	34	1.385
1693	1.731	31	1.731
1640	2.078	35	2.078
1587	2.424	40	2.424
1516	2.77	41	2.77
1464	3.116	42	3.116
1393	3.463	49	3.463
1340	3.809	52	3.809
1305	4.155	49	4.155
1270	4.501	47	4.501
1234	4.848	54	4.848
1217	5.194	62	5.194
1181	5.54	62	5.54
1164	5.886	64	5.886
1128	6.233	73	6.233
1093	6.579	81	6.579
1058	6.925	82	6.925
1005	7.271	85	7.271
952	7.618	93	7.618
881	7.964	105	7.964
829	8.31	112	8.31
758	8.657	114	8.657
705	9.003	115	9.003
652	9.349	115	9.349
599	9.695	115	9.695
546	10.042	114	10.042
511	10.388	114	10.388
493	10.734	114	10.734
458	11.08	115	11.08
440	11.427	120	11.427
423	11.773	131	11.773
388	12.119	140	12.119
352	12.465	146	12.465
299	12.812	154	12.812
246	13.158	163	13.158
194	13.506	170	13.506
141	13.854	175	13.854
88	14.113	172	14.113
35	14.429	154	14.429
0	14.744	137	14.744
0	15.059	130	15.059
17	15.374	92	15.374
52	15.69	64	15.69
123	16.005	42	16.005
211	16.32	28	16.32
317	16.635	15	16.635
423	16.951	10	16.951
546	17.266	8	17.266
687	17.581	16	17.581
793	17.896	32	17.896
899	18.212	27	18.212
987	18.527	18	18.527
1040	18.842	22	18.842
1075	19.157	33	19.157
1093	19.472	30	19.472
1093	19.788	19	19.788
1075	20.088	14	20.088
1040	20.418	16	20.418
1023	20.733	10	20.733
1005	21.049	4	21.049
1005	21.364	9	21.364
1005	21.679	1	21.679
1040	21.994	0	21.994
1093	22.31	0	22.31
1164	22.625	1	22.625
1234	22.94	0	22.94
1340	23.255	0	23.255
1428	23.571	0	23.571
1534	23.886	0	23.886
1622	24.201	9	24.201
1710	24.516	9	24.516
1781	24.832	0	24.832
1834	25.147	0	25.147
1869	25.462	0	25.462
1887	25.777	0	25.777
1905	26.093	0	26.093
1905	26.408	0	26.408
