# Supplementary material for: Daily electric field treatment improves functional outcomes after thoracic contusion spinal cord injury in rats
Source: Nat Commun. 2025 Jun 26;16:5372. doi: 10.1038/s41467-025-60332-0 (PMC12202812; doi:10.1038/s41467-025-60332-0)
Supplement: Supplementary file 6 — Source Data [file 41467_2025_60332_MOESM6_ESM.zip › SFig12a/Implant/Russia.csv]

Displacement (microns)	Time (ms)	Force (K dynes)	Time (ms)
1799	0.346	16	0.346
1763	0.693	16	0.693
1746	1.039	9	1.039
1710	1.385	10	1.385
1675	1.731	20	1.731
1622	2.078	26	2.078
1569	2.424	24	2.424
1516	2.77	28	2.77
1464	3.116	34	3.116
1393	3.463	33	3.463
1322	3.809	31	3.809
1270	4.155	38	4.155
1217	4.501	41	4.501
1164	4.848	38	4.848
1128	5.194	35	5.194
1093	5.54	43	5.54
1075	5.886	51	5.886
1058	6.233	51	6.233
1023	6.579	53	6.579
1005	6.925	64	6.925
970	7.271	72	7.271
917	7.618	75	7.618
864	7.964	78	7.964
811	8.31	89	8.31
758	8.657	103	8.657
705	9.003	108	9.003
635	9.349	105	9.349
582	9.695	108	9.695
529	10.042	117	10.042
476	10.388	123	10.388
423	10.734	121	10.734
388	11.08	120	11.08
352	11.427	126	11.427
335	11.773	135	11.773
317	12.119	140	12.119
282	12.465	144	12.465
246	12.812	149	12.812
211	13.158	155	13.158
158	13.506	167	13.506
123	13.854	181	13.854
70	14.113	181	14.113
17	14.429	166	14.429
0	14.744	149	14.744
0	15.059	140	15.059
17	15.374	107	15.374
52	15.69	67	15.69
105	16.005	46	16.005
194	16.32	30	16.32
282	16.635	12	16.635
405	16.951	0	16.951
511	17.266	0	17.266
635	17.581	17	17.581
758	17.896	28	17.896
846	18.212	18	18.212
917	18.527	15	18.527
970	18.842	31	18.842
1005	19.157	30	19.157
1023	19.472	11	19.472
1023	19.788	8	19.788
1005	20.103	14	20.103
987	20.418	5	20.418
970	20.733	0	20.733
970	21.049	0	21.049
970	21.364	0	21.364
987	21.679	0	21.679
1023	21.994	0	21.994
1075	22.31	0	22.31
1146	22.625	0	22.625
1234	22.925	0	22.925
1305	23.255	0	23.255
1411	23.571	0	23.571
1499	23.886	6	23.886
1587	24.201	10	24.201
1658	24.516	11	24.516
1710	24.832	12	24.832
1763	25.147	10	25.147
1799	25.462	9	25.462
1834	25.777	6	25.777
1852	26.093	1	26.093
1852	26.408	0	26.408
