# Supplementary material for: Daily electric field treatment improves functional outcomes after thoracic contusion spinal cord injury in rats
Source: Nat Commun. 2025 Jun 26;16:5372. doi: 10.1038/s41467-025-60332-0 (PMC12202812; doi:10.1038/s41467-025-60332-0)
Supplement: Supplementary file 6 — Source Data [file 41467_2025_60332_MOESM6_ESM.zip › SFig12a/Implant/Spain.csv]

Displacement (microns)	Time (ms)	Force (K dynes)	Time (ms)
1728	0.346	6	0.346
1675	0.693	9	0.693
1622	1.039	10	1.039
1587	1.385	12	1.385
1569	1.731	18	1.731
1534	2.078	24	2.078
1516	2.424	25	2.424
1499	2.77	29	2.77
1464	3.116	36	3.116
1428	3.463	38	3.463
1375	3.809	38	3.809
1322	4.155	44	4.155
1270	4.501	53	4.501
1217	4.848	58	4.848
1146	5.194	59	5.194
1093	5.54	69	5.54
1023	5.886	74	5.886
970	6.233	75	6.233
917	6.579	76	6.579
881	6.925	82	6.925
864	7.271	87	7.271
829	7.618	87	7.618
811	7.964	90	7.964
776	8.31	99	8.31
740	8.657	105	8.657
705	9.003	108	9.003
670	9.349	113	9.349
617	9.695	123	9.695
564	10.042	137	10.042
511	10.388	146	10.388
458	10.734	156	10.734
405	11.082	162	11.082
335	11.43	167	11.43
282	11.778	170	11.778
229	12.125	170	12.125
194	12.473	171	12.473
158	12.821	171	12.821
123	13.169	171	13.169
88	13.517	173	13.517
70	13.875	179	13.875
35	14.135	173	14.135
0	14.45	153	14.45
0	14.765	134	14.765
0	15.08	108	15.08
35	15.395	78	15.395
88	15.711	46	15.711
141	16.026	27	16.026
229	16.341	19	16.341
317	16.656	12	16.656
423	16.972	6	16.972
529	17.287	2	17.287
635	17.602	18	17.602
723	17.917	24	17.917
793	18.233	19	18.233
846	18.548	21	18.548
899	18.863	18	18.863
917	19.178	14	19.178
934	19.494	15	19.494
934	19.809	8	19.809
934	20.124	1	20.124
934	20.439	2	20.439
952	20.755	0	20.755
952	21.07	0	21.07
970	21.385	0	21.385
1005	21.685	0	21.685
1058	22.016	0	22.016
1111	22.331	0	22.331
1164	22.646	0	22.646
1234	22.961	0	22.961
1322	23.276	0	23.276
1393	23.592	0	23.592
1481	23.907	8	23.907
1552	24.222	0	24.222
1605	24.537	0	24.537
1658	24.853	4	24.853
1710	25.168	4	25.168
1746	25.483	10	25.483
1781	25.798	1	25.798
1799	26.114	0	26.114
1816	26.429	0	26.429
