# Supplementary material for: Daily electric field treatment improves functional outcomes after thoracic contusion spinal cord injury in rats
Source: Nat Commun. 2025 Jun 26;16:5372. doi: 10.1038/s41467-025-60332-0 (PMC12202812; doi:10.1038/s41467-025-60332-0)
Supplement: Supplementary file 6 — Source Data [file 41467_2025_60332_MOESM6_ESM.zip › SFig12a/Implant/Togo.csv]

Displacement (microns)	Time (ms)	Force (K dynes)	Time (ms)
1816	0.346	39	0.346
1799	0.693	43	0.693
1763	1.039	52	1.039
1728	1.385	55	1.385
1675	1.731	58	1.731
1640	2.078	66	2.078
1587	2.424	73	2.424
1516	2.77	77	2.77
1464	3.116	77	3.116
1393	3.463	83	3.463
1340	3.809	85	3.809
1287	4.165	83	4.165
1234	4.512	82	4.512
1199	4.858	84	4.858
1164	5.204	87	5.204
1128	5.55	86	5.55
1111	5.897	87	5.897
1075	6.243	94	6.243
1058	6.589	100	6.589
1005	6.946	102	6.946
970	7.292	108	7.292
917	7.638	115	7.638
881	7.984	122	7.984
829	8.331	124	8.331
758	8.677	128	8.677
705	9.023	134	9.023
652	9.369	138	9.369
599	9.716	138	9.716
546	10.062	138	10.062
493	10.408	138	10.408
476	10.754	140	10.754
440	11.101	140	11.101
405	11.447	139	11.447
370	11.793	143	11.793
335	12.14	148	12.14
299	12.486	151	12.486
246	12.832	157	12.832
211	13.18	165	13.18
158	13.528	172	13.528
105	13.875	177	13.875
52	14.135	170	14.135
17	14.451	148	14.451
0	14.766	131	14.766
0	15.081	112	15.081
17	15.396	88	15.396
52	15.712	60	15.712
123	16.027	29	16.027
211	16.342	14	16.342
317	16.657	11	16.657
423	16.973	4	16.973
546	17.288	0	17.288
670	17.603	13	17.603
776	17.918	26	17.918
864	18.233	23	18.233
934	18.549	16	18.549
1005	18.864	22	18.864
1040	19.179	35	19.179
1040	19.494	12	19.494
1040	19.81	11	19.81
1023	20.125	10	20.125
1005	20.44	7	20.44
987	20.755	0	20.755
970	21.071	0	21.071
970	21.386	0	21.386
1005	21.701	0	21.701
1040	22.016	0	22.016
1075	22.332	0	22.332
1146	22.647	0	22.647
1234	22.962	0	22.962
1322	23.277	0	23.277
1411	23.593	0	23.593
1516	23.908	3	23.908
1605	24.223	9	24.223
1675	24.538	15	24.538
1746	24.854	18	24.854
1781	25.169	14	25.169
1816	25.484	15	25.484
1834	25.799	12	25.799
1852	26.114	3	26.114
1852	26.43	0	26.43
