# Supplementary material for: Daily electric field treatment improves functional outcomes after thoracic contusion spinal cord injury in rats
Source: Nat Commun. 2025 Jun 26;16:5372. doi: 10.1038/s41467-025-60332-0 (PMC12202812; doi:10.1038/s41467-025-60332-0)
Supplement: Supplementary file 6 — Source Data [file 41467_2025_60332_MOESM6_ESM.zip › SFig12a/Implant/Trinidad.csv]

Displacement (microns)	Time (ms)	Force (K dynes)	Time (ms)
1799	0.346	26	0.346
1781	0.693	30	0.693
1746	1.039	23	1.039
1710	1.385	23	1.385
1675	1.731	33	1.731
1622	2.078	40	2.078
1569	2.424	40	2.424
1516	2.77	45	2.77
1446	3.116	53	3.116
1393	3.463	53	3.463
1322	3.809	48	3.809
1270	4.155	52	4.155
1217	4.501	58	4.501
1164	4.848	55	4.848
1128	5.194	50	5.194
1111	5.54	55	5.54
1075	5.886	62	5.886
1058	6.233	62	6.233
1040	6.579	60	6.579
1005	6.925	69	6.925
970	7.271	79	7.271
934	7.618	84	7.618
881	7.964	86	7.964
811	8.31	90	8.31
758	8.657	102	8.657
705	9.003	112	9.003
635	9.349	112	9.349
582	9.695	109	9.695
511	10.042	111	10.042
458	10.388	117	10.388
423	10.734	117	10.734
388	11.08	115	11.08
352	11.427	119	11.427
335	11.773	128	11.773
317	12.119	138	12.119
282	12.465	144	12.465
264	12.812	151	12.812
211	13.158	159	13.158
176	13.506	169	13.506
123	13.854	180	13.854
70	14.113	181	14.113
17	14.429	165	14.429
0	14.744	149	14.744
0	15.059	138	15.059
0	15.374	124	15.374
35	15.69	92	15.69
105	16.005	73	16.005
194	16.32	58	16.32
282	16.635	41	16.635
405	16.951	27	16.951
511	17.266	25	17.266
652	17.581	39	17.581
758	17.896	47	17.896
846	18.212	38	18.212
917	18.527	36	18.527
987	18.827	55	18.827
1023	19.157	61	19.157
1023	19.472	49	19.472
1023	19.788	60	19.788
1023	20.103	78	20.103
1005	20.418	82	20.418
970	20.733	68	20.733
970	21.049	79	21.049
970	21.364	79	21.364
1005	21.679	76	21.679
1040	21.994	53	21.994
1093	22.31	40	22.31
1164	22.625	38	22.625
1234	22.94	29	22.94
1322	23.255	18	23.255
1411	23.571	23	23.571
1499	23.886	29	23.886
1587	24.201	27	24.201
1658	24.516	27	24.516
1728	24.832	28	24.832
1763	25.147	29	25.147
1799	25.462	30	25.462
1816	25.777	31	25.777
1834	26.093	29	26.093
1852	26.408	31	26.408
