# Supplementary material for: Daily electric field treatment improves functional outcomes after thoracic contusion spinal cord injury in rats
Source: Nat Commun. 2025 Jun 26;16:5372. doi: 10.1038/s41467-025-60332-0 (PMC12202812; doi:10.1038/s41467-025-60332-0)
Supplement: Supplementary file 6 — Source Data [file 41467_2025_60332_MOESM6_ESM.zip › SFig12a/NoImplant/Akaroa.csv]

Displacement (microns)	Time (ms)	Force (K dynes)	Time (ms)
1816	0.346	12	0.346
1746	0.693	9	0.693
1675	1.039	8	1.039
1622	1.385	6	1.385
1552	1.731	5	1.731
1516	2.078	7	2.078
1481	2.424	11	2.424
1446	2.77	15	2.77
1428	3.116	19	3.116
1393	3.463	25	3.463
1375	3.809	29	3.809
1358	4.155	34	4.155
1322	4.501	37	4.501
1270	4.848	41	4.848
1217	5.194	47	5.194
1181	5.54	53	5.54
1111	5.886	57	5.886
1058	6.233	62	6.233
987	6.579	69	6.579
934	6.925	76	6.925
864	7.271	75	7.271
829	7.618	76	7.618
776	7.964	82	7.964
740	8.31	88	8.31
723	8.657	88	8.657
687	9.003	89	9.003
670	9.349	97	9.349
635	9.695	104	9.695
599	10.042	105	10.042
564	10.388	107	10.388
511	10.734	117	10.734
458	11.08	129	11.08
405	11.427	138	11.427
352	11.773	147	11.773
299	12.119	154	12.119
229	12.476	163	12.476
176	12.823	164	12.823
123	13.171	167	13.171
88	13.519	174	13.519
52	13.867	178	13.867
17	14.127	163	14.127
0	14.442	137	14.442
0	14.757	114	14.757
17	15.072	98	15.072
52	15.388	72	15.388
123	15.703	32	15.703
194	16.018	7	16.018
282	16.333	9	16.333
388	16.649	15	16.649
493	16.964	2	16.964
599	17.279	5	17.279
687	17.594	22	17.594
776	17.91	23	17.91
829	18.225	15	18.225
881	18.54	14	18.54
917	18.855	21	18.855
934	19.171	23	19.171
934	19.486	3	19.486
934	19.801	1	19.801
934	20.116	4	20.116
934	20.432	0	20.432
934	20.747	0	20.747
934	21.062	0	21.062
970	21.377	0	21.377
1005	21.692	0	21.692
1058	22.008	0	22.008
1128	22.323	0	22.323
1199	22.638	0	22.638
1287	22.953	2	22.953
1358	23.269	0	23.269
1446	23.584	0	23.584
1534	23.899	5	23.899
1605	24.214	12	24.214
1658	24.53	14	24.53
1710	24.845	13	24.845
1746	25.16	11	25.16
1781	25.475	14	25.475
1799	25.791	5	25.791
1799	26.106	0	26.106
1816	26.421	0	26.421
