# Supplementary material for: Daily electric field treatment improves functional outcomes after thoracic contusion spinal cord injury in rats
Source: Nat Commun. 2025 Jun 26;16:5372. doi: 10.1038/s41467-025-60332-0 (PMC12202812; doi:10.1038/s41467-025-60332-0)
Supplement: Supplementary file 6 — Source Data [file 41467_2025_60332_MOESM6_ESM.zip › SFig12a/NoImplant/Ashburton.csv]

Displacement (microns)	Time (ms)	Force (K dynes)	Time (ms)
1781	0.346	15	0.346
1746	0.693	16	0.693
1728	1.039	22	1.039
1693	1.385	30	1.385
1658	1.731	35	1.731
1622	2.078	37	2.078
1569	2.424	44	2.424
1516	2.77	50	2.77
1446	3.116	51	3.116
1393	3.463	51	3.463
1322	3.809	56	3.809
1270	4.155	59	4.155
1199	4.501	60	4.501
1164	4.848	59	4.848
1111	5.194	63	5.194
1093	5.54	68	5.54
1058	5.886	70	5.886
1040	6.233	70	6.233
1023	6.579	75	6.579
987	6.935	82	6.935
952	7.282	85	7.282
917	7.628	88	7.628
864	7.974	94	7.974
811	8.32	103	8.32
758	8.667	111	8.667
705	9.013	119	9.013
635	9.359	126	9.359
582	9.716	129	9.716
511	10.062	129	10.062
458	10.408	130	10.408
423	10.754	134	10.754
370	11.101	136	11.101
335	11.447	135	11.447
317	11.793	135	11.793
282	12.14	140	12.14
246	12.486	148	12.486
211	12.832	154	12.832
176	13.178	158	13.178
141	13.526	168	13.526
88	13.874	178	13.874
52	14.134	173	14.134
17	14.449	148	14.449
0	14.764	134	14.764
0	15.08	128	15.08
17	15.395	105	15.395
52	15.71	66	15.71
105	16.025	38	16.025
194	16.34	30	16.34
282	16.656	20	16.656
388	16.971	7	16.971
511	17.286	0	17.286
635	17.601	20	17.601
740	17.917	27	17.917
829	18.232	16	18.232
899	18.547	15	18.547
952	18.862	29	18.862
987	19.178	34	19.178
987	19.493	12	19.493
987	19.808	10	19.808
987	20.123	12	20.123
970	20.439	8	20.439
952	20.754	0	20.754
952	21.069	0	21.069
952	21.384	2	21.384
970	21.7	0	21.7
1023	22.015	0	22.015
1075	22.33	0	22.33
1146	22.645	0	22.645
1217	22.961	0	22.961
1305	23.276	0	23.276
1393	23.591	0	23.591
1499	23.906	4	23.906
1587	24.221	14	24.221
1658	24.537	14	24.537
1710	24.852	13	24.852
1763	25.167	19	25.167
1781	25.482	15	25.482
1799	25.798	4	25.798
1816	26.113	2	26.113
1816	26.428	3	26.428
