# Supplementary material for: Daily electric field treatment improves functional outcomes after thoracic contusion spinal cord injury in rats
Source: Nat Commun. 2025 Jun 26;16:5372. doi: 10.1038/s41467-025-60332-0 (PMC12202812; doi:10.1038/s41467-025-60332-0)
Supplement: Supplementary file 6 — Source Data [file 41467_2025_60332_MOESM6_ESM.zip › SFig12a/NoImplant/Auckland.csv]

Displacement (microns)	Time (ms)	Force (K dynes)	Time (ms)
1746	0.346	16	0.346
1728	0.693	16	0.693
1710	1.039	16	1.039
1675	1.385	20	1.385
1658	1.731	27	1.731
1622	2.078	33	2.078
1569	2.424	33	2.424
1516	2.77	39	2.77
1464	3.116	48	3.116
1411	3.463	52	3.463
1358	3.809	53	3.809
1287	4.155	56	4.155
1234	4.501	61	4.501
1164	4.848	60	4.848
1128	5.194	61	5.194
1075	5.54	64	5.54
1040	5.886	70	5.886
1023	6.233	68	6.233
987	6.579	68	6.579
970	6.925	75	6.925
934	7.271	80	7.271
899	7.618	82	7.618
864	7.964	90	7.964
811	8.31	102	8.31
758	8.657	111	8.657
705	9.003	115	9.003
652	9.349	119	9.349
599	9.695	125	9.695
529	10.042	128	10.042
476	10.388	132	10.388
423	10.734	136	10.734
388	11.08	139	11.08
352	11.427	141	11.427
317	11.773	144	11.773
282	12.119	150	12.119
246	12.465	156	12.465
211	12.813	162	12.813
176	13.161	167	13.161
141	13.509	171	13.509
105	13.857	182	13.857
52	14.117	178	14.117
17	14.432	163	14.432
0	14.747	143	14.747
0	15.062	130	15.062
17	15.377	102	15.377
70	15.693	68	15.693
123	16.008	46	16.008
211	16.323	31	16.323
299	16.638	14	16.638
405	16.954	9	16.954
529	17.269	10	17.269
635	17.584	19	17.584
740	17.899	25	17.899
829	18.215	19	18.215
899	18.53	21	18.53
952	18.845	35	18.845
970	19.16	26	19.16
987	19.476	13	19.476
987	19.791	10	19.791
970	20.091	16	20.091
952	20.421	3	20.421
952	20.737	0	20.737
952	21.052	0	21.052
952	21.367	0	21.367
987	21.682	0	21.682
1023	21.998	0	21.998
1093	22.313	0	22.313
1164	22.628	0	22.628
1234	22.943	0	22.943
1322	23.258	0	23.258
1411	23.574	0	23.574
1499	23.889	12	23.889
1587	24.204	15	24.204
1658	24.519	12	24.519
1710	24.835	15	24.835
1746	25.15	14	25.15
1781	25.465	10	25.465
1799	25.78	8	25.78
1816	26.096	0	26.096
1816	26.411	0	26.411
