# Supplementary material for: Daily electric field treatment improves functional outcomes after thoracic contusion spinal cord injury in rats
Source: Nat Commun. 2025 Jun 26;16:5372. doi: 10.1038/s41467-025-60332-0 (PMC12202812; doi:10.1038/s41467-025-60332-0)
Supplement: Supplementary file 6 — Source Data [file 41467_2025_60332_MOESM6_ESM.zip › SFig12a/NoImplant/Blenheim.csv]

Displacement (microns)	Time (ms)	Force (K dynes)	Time (ms)
1728	0.346	2	0.346
1693	0.693	11	0.693
1675	1.039	11	1.039
1640	1.385	9	1.385
1622	1.731	12	1.731
1605	2.078	18	2.078
1552	2.424	21	2.424
1516	2.77	22	2.77
1464	3.116	27	3.116
1428	3.463	34	3.463
1358	3.809	41	3.809
1305	4.155	40	4.155
1234	4.501	44	4.501
1181	4.848	50	4.848
1111	5.194	50	5.194
1058	5.54	51	5.54
1023	5.886	55	5.886
987	6.233	61	6.233
952	6.579	61	6.579
934	6.925	63	6.925
899	7.271	70	7.271
881	7.618	76	7.618
846	7.964	79	7.964
811	8.31	90	8.31
758	8.657	104	8.657
705	9.003	115	9.003
652	9.349	121	9.349
599	9.695	128	9.695
546	10.042	138	10.042
493	10.388	148	10.388
423	10.734	156	10.734
370	11.082	159	11.082
335	11.43	157	11.43
299	11.778	157	11.778
264	12.125	161	12.125
229	12.473	163	12.473
194	12.821	166	12.821
158	13.169	172	13.169
123	13.517	174	13.517
88	13.864	176	13.864
52	14.124	172	14.124
17	14.44	158	14.44
0	14.755	134	14.755
0	15.07	107	15.07
17	15.385	69	15.385
70	15.701	34	15.701
123	16.016	18	16.016
211	16.331	11	16.331
299	16.646	1	16.646
405	16.961	1	16.961
529	17.277	12	17.277
635	17.592	12	17.592
723	17.907	12	17.907
811	18.222	21	18.222
881	18.538	25	18.538
934	18.853	29	18.853
952	19.168	22	19.168
952	19.483	13	19.483
952	19.799	11	19.799
952	20.114	3	20.114
934	20.429	0	20.429
934	20.744	0	20.744
934	21.06	0	21.06
952	21.375	0	21.375
987	21.69	0	21.69
1040	22.005	0	22.005
1093	22.321	0	22.321
1164	22.636	0	22.636
1252	22.951	0	22.951
1322	23.266	0	23.266
1411	23.582	7	23.582
1499	23.897	6	23.897
1569	24.212	10	24.212
1640	24.527	16	24.527
1693	24.842	13	24.842
1728	25.158	8	25.158
1746	25.473	8	25.473
1781	25.788	4	25.788
1799	26.103	2	26.103
1816	26.419	1	26.419
