# Supplementary material for: Daily electric field treatment improves functional outcomes after thoracic contusion spinal cord injury in rats
Source: Nat Commun. 2025 Jun 26;16:5372. doi: 10.1038/s41467-025-60332-0 (PMC12202812; doi:10.1038/s41467-025-60332-0)
Supplement: Supplementary file 6 — Source Data [file 41467_2025_60332_MOESM6_ESM.zip › SFig12a/NoImplant/Christchurch.csv]

Displacement (microns)	Time (ms)	Force (K dynes)	Time (ms)
1746	0.346	11	0.346
1728	0.693	13	0.693
1710	1.039	14	1.039
1675	1.385	20	1.385
1658	1.741	26	1.741
1622	2.088	30	2.088
1569	2.434	33	2.434
1534	2.78	39	2.78
1481	3.127	46	3.127
1411	3.473	52	3.473
1358	3.819	53	3.819
1287	4.165	58	4.165
1234	4.512	63	4.512
1164	4.858	61	4.858
1128	5.204	60	5.204
1075	5.55	66	5.55
1040	5.897	71	5.897
1023	6.243	70	6.243
987	6.589	71	6.589
970	6.935	76	6.935
934	7.282	82	7.282
899	7.628	84	7.628
864	7.974	89	7.974
811	8.32	99	8.32
776	8.667	110	8.667
723	9.013	117	9.013
652	9.359	125	9.359
599	9.705	131	9.705
546	10.052	137	10.052
476	10.398	136	10.398
423	10.744	136	10.744
388	11.091	141	11.091
352	11.437	144	11.437
317	11.783	142	11.783
282	12.129	141	12.129
246	12.476	146	12.476
211	12.822	154	12.822
176	13.168	160	13.168
141	13.516	164	13.516
105	13.864	175	13.864
52	14.124	171	14.124
17	14.439	155	14.439
0	14.754	134	14.754
0	15.069	125	15.069
35	15.385	85	15.385
70	15.7	54	15.7
123	16.015	33	16.015
211	16.33	18	16.33
317	16.646	7	16.646
423	16.961	0	16.961
529	17.276	4	17.276
635	17.591	21	17.591
740	17.906	22	17.906
829	18.222	12	18.222
881	18.537	21	18.537
952	18.852	29	18.852
970	19.167	27	19.167
970	19.483	12	19.483
970	19.798	8	19.798
970	20.113	13	20.113
952	20.428	1	20.428
952	20.744	0	20.744
952	21.059	0	21.059
970	21.374	0	21.374
987	21.689	0	21.689
1023	22.005	0	22.005
1093	22.32	0	22.32
1164	22.635	0	22.635
1234	22.95	0	22.95
1322	23.266	0	23.266
1411	23.581	3	23.581
1499	23.896	6	23.896
1587	24.211	12	24.211
1640	24.527	15	24.527
1710	24.842	12	24.842
1746	25.157	12	25.157
1781	25.472	10	25.472
1799	25.787	2	25.787
1799	26.103	2	26.103
1816	26.418	2	26.418
