# Supplementary material for: Daily electric field treatment improves functional outcomes after thoracic contusion spinal cord injury in rats
Source: Nat Commun. 2025 Jun 26;16:5372. doi: 10.1038/s41467-025-60332-0 (PMC12202812; doi:10.1038/s41467-025-60332-0)
Supplement: Supplementary file 6 — Source Data [file 41467_2025_60332_MOESM6_ESM.zip › SFig12a/NoImplant/Cromwell.csv]

Displacement (microns)	Time (ms)	Force (K dynes)	Time (ms)
1922	0.346	16	0.346
1869	0.693	16	0.693
1816	1.039	18	1.039
1763	1.385	23	1.385
1693	1.731	25	1.731
1622	2.078	28	2.078
1552	2.424	32	2.424
1499	2.77	32	2.77
1428	3.116	32	3.116
1393	3.463	33	3.463
1340	3.809	36	3.809
1322	4.155	40	4.155
1287	4.501	42	4.501
1270	4.848	44	4.848
1252	5.194	52	5.194
1217	5.54	57	5.54
1181	5.886	60	5.886
1146	6.233	67	6.233
1093	6.579	75	6.579
1058	6.925	81	6.925
987	7.271	86	7.271
934	7.618	91	7.618
864	7.964	99	7.964
811	8.31	102	8.31
740	8.657	101	8.657
705	9.003	101	9.003
652	9.349	105	9.349
617	9.695	108	9.695
582	10.042	107	10.042
564	10.388	107	10.388
529	10.734	112	10.734
511	11.08	117	11.08
458	11.427	121	11.427
423	11.773	128	11.773
388	12.119	140	12.119
335	12.465	150	12.465
282	12.812	155	12.812
229	13.158	160	13.158
176	13.506	170	13.506
123	13.854	178	13.854
70	14.113	169	14.113
17	14.429	151	14.429
0	14.729	127	14.729
0	15.059	112	15.059
35	15.374	78	15.374
88	15.69	48	15.69
158	16.005	24	16.005
246	16.32	17	16.32
370	16.635	9	16.635
476	16.951	0	16.951
599	17.266	1	17.266
723	17.581	22	17.581
846	17.896	29	17.896
917	18.212	25	18.212
987	18.527	28	18.527
1040	18.842	25	18.842
1058	19.157	25	19.157
1075	19.472	20	19.472
1058	19.788	16	19.788
1040	20.103	5	20.103
1023	20.418	0	20.418
1005	20.733	0	20.733
1005	21.049	1	21.049
1005	21.364	0	21.364
1023	21.679	0	21.679
1075	21.994	0	21.994
1128	22.31	0	22.31
1199	22.625	0	22.625
1270	22.94	0	22.94
1375	23.255	0	23.255
1464	23.571	0	23.571
1569	23.886	9	23.886
1658	24.201	14	24.201
1728	24.516	15	24.516
1799	24.832	12	24.832
1852	25.147	18	25.147
1887	25.462	20	25.462
1905	25.777	12	25.777
1905	26.093	0	26.093
1905	26.408	5	26.408
