# Supplementary material for: Daily electric field treatment improves functional outcomes after thoracic contusion spinal cord injury in rats
Source: Nat Commun. 2025 Jun 26;16:5372. doi: 10.1038/s41467-025-60332-0 (PMC12202812; doi:10.1038/s41467-025-60332-0)
Supplement: Supplementary file 6 — Source Data [file 41467_2025_60332_MOESM6_ESM.zip › SFig12a/NoImplant/Dannevirke.csv]

Displacement (microns)	Time (ms)	Force (K dynes)	Time (ms)
1728	0.346	3	0.346
1693	0.693	9	0.693
1658	1.039	12	1.039
1640	1.385	13	1.385
1605	1.731	14	1.731
1587	2.078	19	2.078
1552	2.424	27	2.424
1534	2.77	31	2.77
1481	3.116	33	3.116
1428	3.463	38	3.463
1393	3.809	44	3.809
1322	4.155	46	4.155
1270	4.501	48	4.501
1199	4.848	54	4.848
1146	5.194	61	5.194
1075	5.54	60	5.54
1040	5.886	60	5.886
987	6.233	66	6.233
952	6.579	72	6.579
934	6.925	72	6.925
899	7.271	73	7.271
864	7.618	81	7.618
846	7.964	88	7.964
811	8.31	91	8.31
758	8.657	97	8.657
723	9.003	111	9.003
670	9.349	123	9.349
617	9.695	130	9.695
564	10.042	135	10.042
511	10.388	142	10.388
458	10.734	147	10.734
388	11.08	150	11.08
335	11.427	153	11.427
299	11.773	155	11.773
264	12.119	157	12.119
229	12.467	162	12.467
194	12.815	165	12.815
158	13.163	169	13.163
123	13.51	174	13.51
88	13.858	177	13.858
52	14.118	175	14.118
17	14.433	160	14.433
0	14.749	141	14.749
0	15.064	123	15.064
35	15.379	90	15.379
70	15.694	56	15.694
141	16.01	33	16.01
211	16.309	20	16.309
317	16.64	9	16.64
423	16.955	5	16.955
529	17.27	12	17.27
635	17.586	18	17.586
740	17.901	16	17.901
829	18.216	24	18.216
881	18.531	25	18.531
934	18.847	26	18.847
952	19.162	21	19.162
970	19.477	15	19.477
970	19.792	8	19.792
970	20.108	7	20.108
970	20.423	0	20.423
952	20.738	2	20.738
970	21.053	0	21.053
987	21.369	0	21.369
1023	21.684	0	21.684
1058	21.999	0	21.999
1111	22.314	0	22.314
1181	22.63	0	22.63
1252	22.929	0	22.929
1340	23.26	0	23.26
1411	23.575	0	23.575
1499	23.891	5	23.891
1569	24.206	15	24.206
1622	24.521	11	24.521
1675	24.836	4	24.836
1710	25.151	5	25.151
1763	25.467	9	25.467
1781	25.782	10	25.782
1799	26.097	3	26.097
1816	26.412	0	26.412
