# Supplementary material for: Daily electric field treatment improves functional outcomes after thoracic contusion spinal cord injury in rats
Source: Nat Commun. 2025 Jun 26;16:5372. doi: 10.1038/s41467-025-60332-0 (PMC12202812; doi:10.1038/s41467-025-60332-0)
Supplement: Supplementary file 6 — Source Data [file 41467_2025_60332_MOESM6_ESM.zip › SFig12a/NoImplant/Dunedin.csv]

Displacement (microns)	Time (ms)	Force (K dynes)	Time (ms)
1728	0.346	48	0.346
1693	0.693	49	0.693
1640	1.039	53	1.039
1605	1.385	58	1.385
1587	1.731	57	1.731
1552	2.078	59	2.078
1534	2.424	65	2.424
1499	2.77	69	2.77
1464	3.116	71	3.116
1428	3.463	78	3.463
1375	3.809	86	3.809
1322	4.155	90	4.155
1270	4.501	92	4.501
1217	4.848	92	4.848
1164	5.194	96	5.194
1093	5.54	101	5.54
1040	5.886	105	5.886
987	6.233	105	6.233
952	6.579	103	6.579
899	6.925	106	6.925
881	7.271	111	7.271
846	7.618	111	7.618
811	7.964	113	7.964
776	8.31	119	8.31
740	8.657	120	8.657
705	9.003	125	9.003
652	9.349	133	9.349
617	9.695	142	9.695
564	10.042	145	10.042
511	10.388	147	10.388
458	10.734	156	10.734
405	11.082	163	11.082
352	11.43	161	11.43
299	11.778	160	11.778
246	12.125	163	12.125
211	12.473	165	12.473
176	12.821	164	12.821
141	13.169	165	13.169
105	13.517	170	13.517
70	13.864	176	13.864
35	14.124	167	14.124
0	14.44	146	14.44
0	14.755	133	14.755
0	15.07	116	15.07
35	15.385	79	15.385
70	15.701	42	15.701
141	16.016	31	16.016
229	16.331	27	16.331
317	16.646	23	16.646
423	16.961	13	16.961
529	17.277	7	17.277
635	17.592	23	17.592
723	17.907	28	17.907
793	18.222	21	18.222
864	18.538	25	18.538
899	18.853	25	18.853
934	19.168	23	19.168
934	19.483	17	19.483
952	19.799	5	19.799
952	20.114	12	20.114
952	20.429	9	20.429
952	20.744	2	20.744
952	21.06	0	21.06
987	21.375	1	21.375
1023	21.69	4	21.69
1058	22.005	0	22.005
1111	22.321	0	22.321
1181	22.636	0	22.636
1270	22.951	3	22.951
1340	23.266	0	23.266
1411	23.582	0	23.582
1481	23.897	12	23.897
1552	24.212	15	24.212
1605	24.527	4	24.527
1658	24.842	2	24.842
1693	25.158	10	25.158
1728	25.473	14	25.473
1763	25.788	6	25.788
1763	26.103	0	26.103
1781	26.419	0	26.419
