# Supplementary material for: Daily electric field treatment improves functional outcomes after thoracic contusion spinal cord injury in rats
Source: Nat Commun. 2025 Jun 26;16:5372. doi: 10.1038/s41467-025-60332-0 (PMC12202812; doi:10.1038/s41467-025-60332-0)
Supplement: Supplementary file 6 — Source Data [file 41467_2025_60332_MOESM6_ESM.zip › SFig12a/NoImplant/Eketahuna.csv]

Displacement (microns)	Time (ms)	Force (K dynes)	Time (ms)
1816	0.346	9	0.346
1746	0.693	6	0.693
1693	1.039	7	1.039
1622	1.385	7	1.385
1569	1.731	10	1.731
1516	2.078	13	2.078
1481	2.424	16	2.424
1446	2.77	20	2.77
1428	3.116	27	3.116
1411	3.463	30	3.463
1375	3.809	34	3.809
1358	4.155	39	4.155
1322	4.501	43	4.501
1270	4.848	47	4.848
1217	5.194	55	5.194
1181	5.54	61	5.54
1111	5.886	65	5.886
1058	6.233	70	6.233
987	6.579	77	6.579
934	6.925	84	6.925
881	7.271	84	7.271
829	7.618	83	7.618
776	7.964	87	7.964
758	8.31	91	8.31
723	8.657	91	8.657
687	9.003	91	9.003
670	9.349	99	9.349
635	9.695	106	9.695
599	10.042	108	10.042
564	10.388	112	10.388
511	10.734	120	10.734
458	11.08	129	11.08
405	11.427	135	11.427
352	11.773	146	11.773
299	12.119	159	12.119
246	12.467	165	12.467
194	12.815	166	12.815
141	13.163	169	13.163
88	13.51	173	13.51
52	13.858	175	13.858
17	14.118	158	14.118
0	14.433	136	14.433
0	14.749	119	14.749
17	15.064	95	15.064
52	15.379	69	15.379
105	15.694	29	15.694
194	16.01	9	16.01
282	16.325	16	16.325
388	16.64	14	16.64
493	16.955	1	16.955
599	17.27	10	17.27
687	17.586	20	17.586
776	17.901	26	17.901
846	18.216	21	18.216
881	18.531	12	18.531
917	18.847	22	18.847
934	19.162	29	19.162
934	19.477	10	19.477
934	19.792	1	19.792
934	20.108	7	20.108
934	20.423	0	20.423
934	20.738	0	20.738
934	21.053	0	21.053
970	21.369	0	21.369
1005	21.684	0	21.684
1058	21.999	0	21.999
1128	22.314	0	22.314
1199	22.63	0	22.63
1287	22.945	0	22.945
1358	23.26	0	23.26
1446	23.575	0	23.575
1516	23.891	0	23.891
1605	24.19	14	24.19
1658	24.521	12	24.521
1710	24.836	6	24.836
1746	25.151	15	25.151
1781	25.467	16	25.467
1799	25.782	5	25.782
1816	26.097	0	26.097
1816	26.412	0	26.412
