# Supplementary material for: Daily electric field treatment improves functional outcomes after thoracic contusion spinal cord injury in rats
Source: Nat Commun. 2025 Jun 26;16:5372. doi: 10.1038/s41467-025-60332-0 (PMC12202812; doi:10.1038/s41467-025-60332-0)
Supplement: Supplementary file 6 — Source Data [file 41467_2025_60332_MOESM6_ESM.zip › SFig12a/NoImplant/Geraldine.csv]

Displacement (microns)	Time (ms)
1728	0.346
1675	0.693
1622	1.039
1587	1.385
1552	1.731
1534	2.078
1516	2.424
1481	2.770
1464	3.116
1428	3.463
1375	3.809
1322	4.155
1287	4.501
1217	4.848
1164	5.194
1093	5.540
1040	5.886
987	6.233
934	6.579
881	6.925
846	7.271
829	7.618
793	7.964
776	8.310
740	8.657
705	9.003
670	9.349
617	9.695
564	10.042
511	10.388
458	10.734
405	11.082
352	11.430
282	11.778
229	12.125
194	12.473
158	12.821
123	13.169
88	13.517
52	13.875
35	14.135
0	14.450
0	14.765
0	15.080
35	15.395
88	15.711
141	16.026
229	16.341
317	16.656
423	16.972
529	17.287
635	17.602
723	17.917
793	18.233
846	18.548
899	18.863
917	19.178
934	19.494
934	19.809
934	20.124
934	20.439
934	20.755
952	21.070
970	21.385
1005	21.685
1040	22.016
1111	22.331
1164	22.646
1234	22.961
1322	23.276
1393	23.592
1464	23.907
1534	24.222
1605	24.537
1658	24.853
1710	25.168
1746	25.483
1763	25.798
1781	26.114
1799	26.429
Force (K dynes)	Time (ms)
9	0.346
11	0.693
13	1.039
17	1.385
21	1.731
28	2.078
29	2.424
33	2.770
39	3.116
41	3.463
45	3.809
53	4.155
60	4.501
65	4.848
70	5.194
80	5.540
84	5.886
83	6.233
86	6.579
91	6.925
96	7.271
96	7.618
98	7.964
103	8.310
108	8.657
112	9.003
119	9.349
132	9.695
145	10.042
153	10.388
157	10.734
163	11.082
168	11.430
170	11.778
170	12.125
169	12.473
169	12.821
168	13.169
170	13.517
175	13.875
172	14.135
150	14.450
140	14.765
113	15.080
88	15.395
58	15.711
35	16.026
25	16.341
13	16.656
8	16.972
12	17.287
15	17.602
23	17.917
27	18.233
19	18.548
17	18.863
20	19.178
18	19.494
3	19.809
5	20.124
4	20.439
0	20.755
0	21.070
0	21.385
0	21.685
0	22.016
0	22.331
0	22.646
0	22.961
0	23.276
1	23.592
6	23.907
7	24.222
4	24.537
2	24.853
13	25.168
15	25.483
2	25.798
3	26.114
4	26.429
