# Supplementary material for: Daily electric field treatment improves functional outcomes after thoracic contusion spinal cord injury in rats
Source: Nat Commun. 2025 Jun 26;16:5372. doi: 10.1038/s41467-025-60332-0 (PMC12202812; doi:10.1038/s41467-025-60332-0)
Supplement: Supplementary file 6 — Source Data [file 41467_2025_60332_MOESM6_ESM.zip › SFig12a/NoImplant/Gisborne.csv]

Displacement (microns)	Time (ms)
1852	0.346
1816	0.693
1781	1.039
1728	1.385
1693	1.731
1622	2.078
1569	2.424
1499	2.770
1446	3.116
1375	3.463
1322	3.809
1287	4.155
1252	4.501
1217	4.848
1199	5.194
1164	5.540
1146	5.886
1111	6.233
1058	6.579
1023	6.925
970	7.271
917	7.618
864	7.964
811	8.310
740	8.657
687	9.003
635	9.349
599	9.695
546	10.042
511	10.388
493	10.734
458	11.080
423	11.427
388	11.773
352	12.119
299	12.465
264	12.812
211	13.159
158	13.517
105	13.865
52	14.125
17	14.440
0	14.756
0	15.071
17	15.386
70	15.701
141	16.017
211	16.332
317	16.647
423	16.962
546	17.278
670	17.593
776	17.908
881	18.223
952	18.539
1005	18.854
1040	19.169
1058	19.484
1058	19.799
1040	20.115
1023	20.430
1005	20.745
1005	21.060
1005	21.376
1023	21.691
1058	22.006
1111	22.321
1164	22.637
1252	22.952
1340	23.267
1428	23.582
1516	23.898
1605	24.213
1675	24.528
1746	24.843
1799	25.159
1834	25.474
1834	25.789
1852	26.104
1852	26.420
Force (K dynes)	Time (ms)
27	0.346
31	0.693
31	1.039
37	1.385
43	1.731
48	2.078
48	2.424
52	2.770
57	3.116
56	3.463
56	3.809
60	4.155
65	4.501
64	4.848
65	5.194
72	5.540
76	5.886
77	6.233
84	6.579
97	6.925
105	7.271
109	7.618
111	7.964
116	8.310
119	8.657
118	9.003
113	9.349
112	9.695
114	10.042
117	10.388
123	10.734
127	11.080
131	11.427
134	11.773
139	12.119
146	12.465
156	12.812
162	13.159
169	13.517
175	13.865
170	14.125
152	14.440
134	14.756
118	15.071
70	15.386
38	15.701
24	16.017
15	16.332
9	16.647
3	16.962
3	17.278
16	17.593
20	17.908
25	18.223
24	18.539
19	18.854
24	19.169
23	19.484
12	19.799
5	20.115
1	20.430
0	20.745
0	21.060
0	21.376
0	21.691
0	22.006
0	22.321
0	22.637
0	22.952
0	23.267
0	23.582
15	23.898
9	24.213
8	24.528
13	24.843
22	25.159
19	25.474
6	25.789
4	26.104
6	26.420
