# Supplementary material for: Daily electric field treatment improves functional outcomes after thoracic contusion spinal cord injury in rats
Source: Nat Commun. 2025 Jun 26;16:5372. doi: 10.1038/s41467-025-60332-0 (PMC12202812; doi:10.1038/s41467-025-60332-0)
Supplement: Supplementary file 6 — Source Data [file 41467_2025_60332_MOESM6_ESM.zip › SFig12a/NoImplant/Gore.csv]

Displacement (microns)	Time (ms)
1728	0.346
1693	0.693
1640	1.049
1622	1.395
1587	1.741
1569	2.088
1552	2.434
1516	2.780
1481	3.127
1446	3.473
1393	3.819
1340	4.165
1287	4.512
1234	4.858
1164	5.204
1111	5.550
1040	5.897
987	6.243
934	6.589
899	6.935
864	7.282
846	7.628
811	7.974
776	8.320
740	8.667
705	9.013
670	9.359
635	9.705
582	10.052
529	10.398
476	10.744
423	11.092
352	11.440
299	11.788
264	12.136
229	12.483
176	12.831
141	13.179
105	13.527
70	13.875
35	14.135
0	14.450
0	14.765
0	15.080
35	15.395
70	15.711
141	16.026
229	16.341
317	16.656
423	16.972
529	17.287
635	17.602
723	17.917
793	18.233
864	18.548
899	18.863
917	19.178
934	19.494
934	19.809
934	20.124
934	20.439
952	20.755
952	21.070
987	21.385
1023	21.700
1075	22.016
1128	22.331
1199	22.646
1270	22.961
1358	23.276
1428	23.592
1499	23.907
1569	24.222
1622	24.537
1658	24.853
1693	25.168
1728	25.483
1763	25.798
1763	26.114
1799	26.429
Force (K dynes)	Time (ms)
52	0.346
51	0.693
57	1.049
61	1.395
60	1.741
62	2.088
67	2.434
70	2.780
75	3.127
82	3.473
88	3.819
93	4.165
97	4.512
100	4.858
105	5.204
109	5.550
109	5.897
107	6.243
106	6.589
111	6.935
117	7.282
116	7.628
118	7.974
124	8.320
127	8.667
130	9.013
138	9.359
146	9.705
149	10.052
152	10.398
160	10.744
166	11.092
164	11.440
161	11.788
164	12.136
167	12.483
165	12.831
164	13.179
170	13.527
176	13.875
168	14.135
147	14.450
132	14.765
118	15.080
95	15.395
68	15.711
50	16.026
41	16.341
34	16.656
19	16.972
18	17.287
28	17.602
28	17.917
27	18.233
27	18.548
27	18.863
24	19.178
15	19.494
8	19.809
10	20.124
12	20.439
0	20.755
0	21.070
0	21.385
1	21.700
0	22.016
0	22.331
0	22.646
4	22.961
0	23.276
0	23.592
10	23.907
15	24.222
3	24.537
0	24.853
7	25.168
12	25.483
2	25.798
0	26.114
0	26.429
