# Supplementary material for: Daily electric field treatment improves functional outcomes after thoracic contusion spinal cord injury in rats
Source: Nat Commun. 2025 Jun 26;16:5372. doi: 10.1038/s41467-025-60332-0 (PMC12202812; doi:10.1038/s41467-025-60332-0)
Supplement: Supplementary file 6 — Source Data [file 41467_2025_60332_MOESM6_ESM.zip › SFig12a/NoImplant/Hamilton.csv]

Displacement (microns)	Time (ms)
1746	0.346
1693	0.693
1640	1.039
1605	1.385
1569	1.731
1552	2.078
1534	2.424
1499	2.770
1464	3.116
1428	3.463
1375	3.809
1340	4.155
1287	4.501
1217	4.848
1164	5.194
1093	5.540
1040	5.886
970	6.233
934	6.579
899	6.925
864	7.271
846	7.618
811	7.964
793	8.310
758	8.657
723	9.003
687	9.349
635	9.695
599	10.042
529	10.388
476	10.734
405	11.082
352	11.430
282	11.778
229	12.125
194	12.473
158	12.821
123	13.169
88	13.517
52	13.864
35	14.124
17	14.440
0	14.755
17	15.070
52	15.385
88	15.701
158	16.016
246	16.331
335	16.646
440	16.961
546	17.277
635	17.592
723	17.907
793	18.222
846	18.538
899	18.853
917	19.168
934	19.483
934	19.799
934	20.099
934	20.429
934	20.744
952	21.060
970	21.375
1005	21.690
1058	22.005
1111	22.321
1181	22.636
1252	22.951
1340	23.266
1411	23.582
1499	23.897
1552	24.212
1605	24.527
1658	24.842
1710	25.158
1746	25.473
1763	25.788
1781	26.103
1799	26.419
Force (K dynes)	Time (ms)
9	0.346
9	0.693
8	1.039
12	1.385
19	1.731
25	2.078
25	2.424
28	2.770
35	3.116
38	3.463
43	3.809
50	4.155
59	4.501
68	4.848
71	5.194
77	5.540
83	5.886
84	6.233
86	6.579
89	6.925
95	7.271
94	7.618
95	7.964
101	8.310
107	8.657
114	9.003
122	9.349
133	9.695
143	10.042
149	10.388
158	10.734
165	11.082
169	11.430
171	11.778
170	12.125
171	12.473
171	12.821
169	13.169
169	13.517
174	13.864
172	14.124
152	14.440
146	14.755
107	15.070
83	15.385
54	15.701
33	16.016
23	16.331
14	16.646
4	16.961
4	17.277
16	17.592
21	17.907
22	18.222
17	18.538
14	18.853
13	19.168
12	19.483
0	19.799
0	20.099
0	20.429
0	20.744
0	21.060
0	21.375
0	21.690
0	22.005
0	22.321
0	22.636
0	22.951
0	23.266
0	23.582
10	23.897
8	24.212
0	24.527
6	24.842
17	25.158
9	25.473
0	25.788
2	26.103
6	26.419
