# Supplementary material for: Daily electric field treatment improves functional outcomes after thoracic contusion spinal cord injury in rats
Source: Nat Commun. 2025 Jun 26;16:5372. doi: 10.1038/s41467-025-60332-0 (PMC12202812; doi:10.1038/s41467-025-60332-0)
Supplement: Supplementary file 6 — Source Data [file 41467_2025_60332_MOESM6_ESM.zip › SFig12a/NoImplant/Hastings.csv]

Displacement (microns)	Time (ms)
1710	0.346
1675	0.693
1640	1.039
1622	1.385
1605	1.731
1569	2.078
1552	2.424
1516	2.770
1481	3.116
1428	3.463
1393	3.809
1340	4.155
1270	4.501
1217	4.848
1146	5.194
1093	5.540
1040	5.886
987	6.233
952	6.579
917	6.925
881	7.271
864	7.618
829	7.964
793	8.310
758	8.657
723	9.003
670	9.349
617	9.695
564	10.042
511	10.388
458	10.734
405	11.080
352	11.427
299	11.773
246	12.119
211	12.467
176	12.815
141	13.163
105	13.510
70	13.858
35	14.118
17	14.433
0	14.749
17	15.064
35	15.379
88	15.694
141	16.010
229	16.325
335	16.640
440	16.955
546	17.270
652	17.586
740	17.901
829	18.216
881	18.516
917	18.847
934	19.162
952	19.477
952	19.792
952	20.108
934	20.423
934	20.738
952	21.053
970	21.369
1005	21.684
1058	21.999
1111	22.314
1181	22.630
1270	22.945
1340	23.260
1428	23.575
1499	23.891
1569	24.206
1640	24.521
1675	24.836
1728	25.136
1763	25.467
1781	25.782
1799	26.097
1816	26.412
Force (K dynes)	Time (ms)
7	0.346
12	0.693
16	1.039
18	1.385
23	1.731
29	2.078
34	2.424
36	2.770
39	3.116
45	3.463
52	3.809
56	4.155
64	4.501
70	4.848
74	5.194
75	5.540
77	5.886
81	6.233
85	6.579
85	6.925
85	7.271
89	7.618
95	7.964
98	8.310
104	8.657
112	9.003
119	9.349
121	9.695
129	10.042
141	10.388
147	10.734
146	11.080
148	11.427
154	11.773
160	12.119
161	12.467
161	12.815
165	13.163
172	13.510
180	13.858
174	14.118
159	14.433
138	14.749
123	15.064
94	15.379
63	15.694
40	16.010
24	16.325
17	16.640
12	16.955
5	17.270
15	17.586
25	17.901
22	18.216
25	18.516
27	18.847
20	19.162
8	19.477
7	19.792
9	20.108
0	20.423
0	20.738
0	21.053
0	21.369
0	21.684
0	21.999
0	22.314
0	22.630
0	22.945
0	23.260
3	23.575
4	23.891
13	24.206
16	24.521
5	24.836
1	25.136
12	25.467
12	25.782
0	26.097
0	26.412
