# Supplementary material for: Daily electric field treatment improves functional outcomes after thoracic contusion spinal cord injury in rats
Source: Nat Commun. 2025 Jun 26;16:5372. doi: 10.1038/s41467-025-60332-0 (PMC12202812; doi:10.1038/s41467-025-60332-0)
Supplement: Supplementary file 6 — Source Data [file 41467_2025_60332_MOESM6_ESM.zip › SFig12a/NoImplant/Huntly.csv]

Displacement (microns)	Time (ms)
1834	0.346
1781	0.693
1728	1.039
1658	1.385
1605	1.731
1534	2.078
1481	2.424
1446	2.770
1411	3.116
1375	3.463
1358	3.809
1322	4.155
1305	4.501
1252	4.848
1217	5.194
1181	5.540
1128	5.886
1075	6.233
1023	6.579
970	6.925
899	7.271
846	7.618
793	7.964
740	8.310
705	8.657
670	9.003
652	9.349
617	9.695
582	10.042
546	10.388
511	10.734
458	11.080
423	11.427
370	11.773
317	12.119
264	12.467
211	12.815
158	13.163
105	13.510
52	13.858
17	14.118
0	14.433
0	14.749
17	15.064
52	15.379
105	15.694
176	16.010
282	16.325
388	16.640
493	16.955
599	17.270
687	17.586
776	17.901
846	18.216
899	18.531
934	18.847
952	19.162
952	19.477
952	19.792
952	20.108
934	20.423
934	20.738
952	21.053
970	21.369
1005	21.684
1058	21.999
1128	22.299
1199	22.630
1287	22.945
1375	23.260
1446	23.575
1534	23.891
1605	24.206
1675	24.521
1710	24.836
1746	25.151
1763	25.467
1781	25.782
1781	26.097
1799	26.412
Force (K dynes)	Time (ms)
34	0.346
35	0.693
36	1.039
42	1.385
43	1.731
40	2.078
40	2.424
47	2.770
52	3.116
52	3.463
54	3.809
59	4.155
64	4.501
65	4.848
70	5.194
78	5.540
87	5.886
92	6.233
95	6.579
99	6.925
101	7.271
101	7.618
103	7.964
107	8.310
110	8.657
111	9.003
112	9.349
119	9.695
125	10.042
126	10.388
131	10.734
139	11.080
146	11.427
151	11.773
157	12.119
164	12.467
170	12.815
174	13.163
173	13.510
175	13.858
166	14.118
142	14.433
128	14.749
106	15.064
77	15.379
49	15.694
32	16.010
19	16.325
18	16.640
13	16.955
15	17.270
25	17.586
18	17.901
17	18.216
25	18.531
24	18.847
20	19.162
10	19.477
11	19.792
9	20.108
0	20.423
0	20.738
0	21.053
0	21.369
0	21.684
0	21.999
0	22.299
0	22.630
0	22.945
0	23.260
0	23.575
10	23.891
15	24.206
13	24.521
15	24.836
12	25.151
7	25.467
7	25.782
1	26.097
0	26.412
