# Supplementary material for: Daily electric field treatment improves functional outcomes after thoracic contusion spinal cord injury in rats
Source: Nat Commun. 2025 Jun 26;16:5372. doi: 10.1038/s41467-025-60332-0 (PMC12202812; doi:10.1038/s41467-025-60332-0)
Supplement: Supplementary file 6 — Source Data [file 41467_2025_60332_MOESM6_ESM.zip › SFig12a/NoImplant/Invercargill.csv]

Displacement (microns)	Time (ms)
1781	0.346
1763	0.693
1728	1.039
1710	1.385
1675	1.731
1622	2.078
1569	2.424
1516	2.770
1446	3.116
1393	3.463
1322	3.809
1270	4.155
1199	4.501
1164	4.848
1111	5.194
1093	5.540
1058	5.886
1040	6.233
1023	6.579
1005	6.925
970	7.271
917	7.618
881	7.964
829	8.310
776	8.657
705	9.003
635	9.349
582	9.697
511	10.045
458	10.392
405	10.740
370	11.088
335	11.436
317	11.784
282	12.130
264	12.476
229	12.823
194	13.170
141	13.518
105	13.866
70	14.126
17	14.441
0	14.756
0	15.072
17	15.387
52	15.702
105	16.017
194	16.333
282	16.648
388	16.963
493	17.278
617	17.594
740	17.909
829	18.224
899	18.539
952	18.854
987	19.154
1005	19.485
1005	19.800
987	20.115
970	20.431
952	20.746
952	21.061
952	21.376
987	21.692
1023	22.007
1058	22.322
1128	22.637
1217	22.953
1305	23.268
1393	23.583
1481	23.898
1569	24.214
1658	24.529
1710	24.844
1763	25.159
1781	25.475
1799	25.790
1816	26.105
1816	26.420
Force (K dynes)	Time (ms)
25	0.346
31	0.693
36	1.039
40	1.385
42	1.731
48	2.078
56	2.424
63	2.770
69	3.116
77	3.463
80	3.809
84	4.155
85	4.501
87	4.848
87	5.194
90	5.540
92	5.886
93	6.233
99	6.579
104	6.925
108	7.271
117	7.618
128	7.964
136	8.310
143	8.657
150	9.003
160	9.349
166	9.697
167	10.045
166	10.392
166	10.740
164	11.088
158	11.436
153	11.784
150	12.130
152	12.476
158	12.823
162	13.170
171	13.518
181	13.866
175	14.126
153	14.441
136	14.756
120	15.072
93	15.387
52	15.702
27	16.017
24	16.333
17	16.648
0	16.963
0	17.278
14	17.594
25	17.909
16	18.224
16	18.539
27	18.854
33	19.154
3	19.485
3	19.800
9	20.115
2	20.431
0	20.746
0	21.061
0	21.376
0	21.692
0	22.007
0	22.322
0	22.637
0	22.953
0	23.268
0	23.583
6	23.898
14	24.214
12	24.529
14	24.844
16	25.159
16	25.475
8	25.790
2	26.105
0	26.420
