# Supplementary material for: Daily electric field treatment improves functional outcomes after thoracic contusion spinal cord injury in rats
Source: Nat Commun. 2025 Jun 26;16:5372. doi: 10.1038/s41467-025-60332-0 (PMC12202812; doi:10.1038/s41467-025-60332-0)
Supplement: Supplementary file 6 — Source Data [file 41467_2025_60332_MOESM6_ESM.zip › SFig12a/NoImplant/Kapiti.csv]

Displacement (microns)	Time (ms)
1763	0.346
1746	0.693
1728	1.039
1693	1.385
1658	1.731
1622	2.078
1569	2.424
1516	2.770
1464	3.116
1411	3.463
1340	3.809
1287	4.155
1234	4.501
1181	4.848
1128	5.194
1093	5.540
1058	5.886
1040	6.233
1005	6.579
987	6.925
934	7.271
899	7.618
864	7.964
811	8.310
758	8.657
705	9.003
652	9.349
599	9.695
529	10.052
476	10.398
440	10.744
405	11.091
352	11.437
335	11.783
299	12.129
264	12.476
229	12.832
194	13.180
141	13.528
105	13.875
52	14.135
17	14.451
0	14.766
0	15.081
17	15.396
70	15.696
123	16.027
211	16.342
299	16.657
423	16.973
529	17.288
652	17.603
758	17.918
829	18.233
899	18.549
970	18.864
987	19.179
1005	19.494
1005	19.810
987	20.125
970	20.440
952	20.755
952	21.071
970	21.386
987	21.701
1023	22.016
1075	22.332
1146	22.647
1234	22.962
1322	23.277
1411	23.593
1499	23.908
1587	24.223
1658	24.538
1710	24.854
1763	25.169
1781	25.484
1816	25.799
1816	26.114
1834	26.430
Force (K dynes)	Time (ms)
22	0.346
21	0.693
26	1.039
32	1.385
37	1.731
41	2.078
48	2.424
55	2.770
63	3.116
64	3.463
67	3.809
73	4.155
74	4.501
74	4.848
76	5.194
80	5.540
79	5.886
79	6.233
84	6.579
90	6.925
94	7.271
98	7.618
103	7.964
110	8.310
114	8.657
121	9.003
131	9.349
137	9.695
135	10.052
134	10.398
135	10.744
142	11.091
143	11.437
142	11.783
146	12.129
151	12.476
155	12.832
162	13.180
172	13.528
180	13.875
175	14.135
156	14.451
137	14.766
131	15.081
92	15.396
60	15.696
38	16.027
22	16.342
10	16.657
1	16.973
2	17.288
21	17.603
29	17.918
16	18.233
14	18.549
29	18.864
34	19.179
15	19.494
7	19.810
15	20.125
9	20.440
0	20.755
0	21.071
0	21.386
0	21.701
0	22.016
0	22.332
0	22.647
0	22.962
0	23.277
0	23.593
1	23.908
14	24.223
16	24.538
14	24.854
14	25.169
12	25.484
6	25.799
2	26.114
0	26.430
