# Supplementary material for: Daily electric field treatment improves functional outcomes after thoracic contusion spinal cord injury in rats
Source: Nat Commun. 2025 Jun 26;16:5372. doi: 10.1038/s41467-025-60332-0 (PMC12202812; doi:10.1038/s41467-025-60332-0)
Supplement: Supplementary file 6 — Source Data [file 41467_2025_60332_MOESM6_ESM.zip › SFig12a/NoImplant/Katikati.csv]

Displacement (microns)	Time (ms)
1728	0.346
1675	0.693
1622	1.039
1587	1.385
1552	1.731
1534	2.078
1499	2.424
1481	2.770
1446	3.116
1411	3.463
1375	3.809
1322	4.155
1287	4.501
1217	4.848
1164	5.194
1093	5.540
1040	5.886
970	6.233
934	6.579
881	6.925
846	7.271
829	7.618
793	7.964
758	8.310
740	8.657
705	9.003
652	9.349
617	9.695
564	10.042
511	10.388
458	10.734
405	11.080
335	11.427
282	11.774
229	12.122
194	12.470
158	12.818
123	13.166
88	13.514
52	13.861
35	14.121
0	14.436
0	14.752
0	15.067
35	15.382
88	15.697
141	16.013
229	16.328
317	16.643
423	16.958
529	17.274
635	17.589
723	17.904
793	18.219
846	18.535
899	18.850
917	19.165
934	19.480
934	19.796
934	20.111
934	20.426
934	20.741
952	21.056
970	21.372
1005	21.687
1040	22.002
1093	22.302
1164	22.633
1234	22.948
1322	23.263
1393	23.578
1464	23.894
1534	24.209
1605	24.524
1658	24.839
1710	25.155
1746	25.470
1763	25.785
1781	26.100
1799	26.416
Force (K dynes)	Time (ms)
12	0.346
12	0.693
13	1.039
16	1.385
20	1.731
25	2.078
29	2.424
34	2.770
41	3.116
43	3.463
47	3.809
53	4.155
59	4.501
63	4.848
65	5.194
73	5.540
79	5.886
79	6.233
76	6.579
80	6.925
85	7.271
82	7.618
82	7.964
89	8.310
98	8.657
102	9.003
105	9.349
115	9.695
126	10.042
133	10.388
142	10.734
155	11.080
161	11.427
161	11.774
164	12.122
168	12.470
172	12.818
172	13.166
172	13.514
175	13.861
172	14.121
150	14.436
142	14.752
112	15.067
86	15.382
54	15.697
31	16.013
17	16.328
13	16.643
12	16.958
7	17.274
14	17.589
25	17.904
22	18.219
20	18.535
19	18.850
17	19.165
13	19.480
8	19.796
5	20.111
2	20.426
0	20.741
0	21.056
0	21.372
0	21.687
0	22.002
0	22.302
0	22.633
0	22.948
0	23.263
0	23.578
10	23.894
9	24.209
3	24.524
7	24.839
11	25.155
12	25.470
9	25.785
2	26.100
1	26.416
