# Supplementary material for: Daily electric field treatment improves functional outcomes after thoracic contusion spinal cord injury in rats
Source: Nat Commun. 2025 Jun 26;16:5372. doi: 10.1038/s41467-025-60332-0 (PMC12202812; doi:10.1038/s41467-025-60332-0)
Supplement: Supplementary file 6 — Source Data [file 41467_2025_60332_MOESM6_ESM.zip › SFig12a/NoImplant/Kerikeri.csv]

Displacement (microns)	Time (ms)
1728	0.346
1675	0.693
1640	1.039
1605	1.385
1587	1.731
1569	2.078
1534	2.424
1516	2.770
1481	3.116
1428	3.463
1375	3.809
1340	4.155
1270	4.501
1217	4.848
1146	5.194
1093	5.540
1040	5.886
987	6.233
934	6.579
899	6.925
881	7.271
846	7.618
829	7.964
793	8.310
758	8.657
705	9.003
670	9.349
617	9.695
564	10.042
511	10.388
458	10.734
405	11.080
335	11.427
282	11.774
246	12.122
211	12.470
176	12.818
141	13.166
105	13.514
70	13.861
35	14.121
17	14.436
0	14.752
0	15.067
35	15.382
70	15.697
141	16.013
229	16.328
317	16.643
423	16.958
529	17.274
635	17.589
723	17.904
811	18.219
864	18.535
917	18.850
934	19.165
952	19.480
952	19.796
952	20.111
952	20.426
952	20.741
952	21.056
987	21.372
1023	21.687
1058	22.002
1111	22.317
1181	22.633
1252	22.948
1322	23.248
1393	23.578
1481	23.894
1552	24.209
1605	24.524
1658	24.839
1710	25.155
1746	25.470
1781	25.785
1799	26.100
1816	26.416
Force (K dynes)	Time (ms)
10	0.346
10	0.693
13	1.039
19	1.385
26	1.731
26	2.078
29	2.424
35	2.770
37	3.116
40	3.463
48	3.809
55	4.155
58	4.501
62	4.848
71	5.194
75	5.540
72	5.886
72	6.233
79	6.579
83	6.925
83	7.271
85	7.618
92	7.964
98	8.310
101	8.657
105	9.003
112	9.349
120	9.695
129	10.042
140	10.388
148	10.734
152	11.080
156	11.427
159	11.774
164	12.122
169	12.470
170	12.818
169	13.166
172	13.514
178	13.861
176	14.121
154	14.436
137	14.752
124	15.067
97	15.382
56	15.697
31	16.013
25	16.328
15	16.643
7	16.958
7	17.274
12	17.589
27	17.904
21	18.219
20	18.535
25	18.850
22	19.165
9	19.480
9	19.796
8	20.111
0	20.426
0	20.741
0	21.056
0	21.372
0	21.687
0	22.002
0	22.317
0	22.633
0	22.948
0	23.248
0	23.578
8	23.894
18	24.209
5	24.524
3	24.839
8	25.155
14	25.470
10	25.785
0	26.100
0	26.416
