# Supplementary material for: Daily electric field treatment improves functional outcomes after thoracic contusion spinal cord injury in rats
Source: Nat Commun. 2025 Jun 26;16:5372. doi: 10.1038/s41467-025-60332-0 (PMC12202812; doi:10.1038/s41467-025-60332-0)
Supplement: Supplementary file 6 — Source Data [file 41467_2025_60332_MOESM6_ESM.zip › SFig12a/NoImplant/Levin.csv]

Displacement (microns)	Time (ms)
1746	0.346
1710	0.693
1693	1.039
1675	1.385
1640	1.731
1605	2.078
1569	2.424
1516	2.770
1464	3.116
1411	3.463
1358	3.809
1287	4.155
1234	4.501
1164	4.848
1111	5.194
1075	5.540
1040	5.886
1005	6.233
987	6.579
952	6.925
917	7.282
881	7.628
846	7.974
811	8.320
758	8.667
705	9.013
652	9.359
599	9.705
529	10.062
476	10.408
423	10.754
388	11.101
335	11.447
299	11.793
282	12.140
246	12.486
211	12.832
176	13.180
141	13.528
88	13.875
52	14.135
17	14.451
0	14.766
0	15.081
17	15.396
70	15.712
123	16.027
211	16.342
317	16.657
423	16.973
529	17.288
635	17.603
740	17.903
829	18.233
899	18.549
952	18.864
970	19.179
970	19.494
970	19.810
970	20.125
952	20.440
934	20.755
934	21.071
952	21.386
987	21.701
1023	22.016
1093	22.332
1164	22.647
1234	22.962
1322	23.277
1411	23.593
1499	23.908
1587	24.223
1658	24.523
1710	24.854
1746	25.169
1763	25.484
1781	25.799
1799	26.114
1816	26.430
Force (K dynes)	Time (ms)
9	0.346
11	0.693
14	1.039
22	1.385
28	1.731
29	2.078
32	2.424
37	2.770
41	3.116
46	3.463
50	3.809
58	4.155
60	4.501
59	4.848
59	5.194
66	5.540
70	5.886
70	6.233
71	6.579
76	6.925
83	7.282
86	7.628
92	7.974
105	8.320
116	8.667
120	9.013
120	9.359
125	9.705
128	10.062
128	10.408
131	10.754
135	11.101
137	11.447
139	11.793
146	12.140
152	12.486
157	12.832
160	13.180
166	13.528
174	13.875
172	14.135
154	14.451
135	14.766
123	15.081
88	15.396
58	15.712
37	16.027
23	16.342
8	16.657
2	16.973
7	17.288
21	17.603
25	17.903
16	18.233
20	18.549
33	18.864
27	19.179
10	19.494
10	19.810
17	20.125
4	20.440
0	20.755
0	21.071
0	21.386
0	21.701
0	22.016
0	22.332
0	22.647
0	22.962
0	23.277
3	23.593
10	23.908
12	24.223
15	24.523
14	24.854
13	25.169
10	25.484
5	25.799
1	26.114
0	26.430
