# Supplementary material for: Daily electric field treatment improves functional outcomes after thoracic contusion spinal cord injury in rats
Source: Nat Commun. 2025 Jun 26;16:5372. doi: 10.1038/s41467-025-60332-0 (PMC12202812; doi:10.1038/s41467-025-60332-0)
Supplement: Supplementary file 6 — Source Data [file 41467_2025_60332_MOESM6_ESM.zip › SFig12a/NoImplant/Matamata.csv]

Displacement (microns)	Time (ms)
1834	0.346
1816	0.693
1763	1.039
1728	1.385
1675	1.731
1622	2.078
1569	2.424
1516	2.770
1446	3.116
1393	3.463
1322	3.809
1287	4.155
1234	4.501
1199	4.848
1181	5.194
1146	5.540
1111	5.886
1093	6.233
1058	6.579
1005	6.925
970	7.271
917	7.618
864	7.964
811	8.310
758	8.657
687	9.003
635	9.349
582	9.695
546	10.042
511	10.388
476	10.734
440	11.080
405	11.427
370	11.773
335	12.119
299	12.465
246	12.812
211	13.159
158	13.507
105	13.855
52	14.115
17	14.430
0	14.745
0	15.061
17	15.376
52	15.691
123	16.006
194	16.322
299	16.637
405	16.952
529	17.267
652	17.583
776	17.898
864	18.213
952	18.528
1005	18.844
1040	19.159
1058	19.474
1058	19.789
1040	20.089
1023	20.420
1005	20.735
987	21.050
987	21.365
1005	21.681
1023	21.996
1075	22.311
1146	22.626
1234	22.942
1322	23.257
1411	23.572
1516	23.887
1605	24.203
1675	24.518
1746	24.833
1799	25.148
1834	25.464
1852	25.779
1852	26.094
1852	26.409
Force (K dynes)	Time (ms)
19	0.346
22	0.693
23	1.039
26	1.385
32	1.731
36	2.078
37	2.424
42	2.770
44	3.116
45	3.463
44	3.809
45	4.155
50	4.501
55	4.848
57	5.194
58	5.540
64	5.886
70	6.233
73	6.579
75	6.925
82	7.271
92	7.618
99	7.964
105	8.310
110	8.657
115	9.003
116	9.349
116	9.695
121	10.042
126	10.388
125	10.734
125	11.080
133	11.427
141	11.773
145	12.119
148	12.465
159	12.812
169	13.159
174	13.507
180	13.855
177	14.115
162	14.430
139	14.745
116	15.061
92	15.376
63	15.691
33	16.006
19	16.322
12	16.637
6	16.952
4	17.267
11	17.583
19	17.898
31	18.213
23	18.528
19	18.844
29	19.159
29	19.474
17	19.789
4	20.089
6	20.420
2	20.735
0	21.050
0	21.365
0	21.681
0	21.996
0	22.311
0	22.626
0	22.942
0	23.257
3	23.572
4	23.887
4	24.203
14	24.518
18	24.833
19	25.148
18	25.464
10	25.779
8	26.094
5	26.409
