# Supplementary material for: Daily electric field treatment improves functional outcomes after thoracic contusion spinal cord injury in rats
Source: Nat Commun. 2025 Jun 26;16:5372. doi: 10.1038/s41467-025-60332-0 (PMC12202812; doi:10.1038/s41467-025-60332-0)
Supplement: Supplementary file 6 — Source Data [file 41467_2025_60332_MOESM6_ESM.zip › SFig12a/NoImplant/Methven.csv]

Displacement (microns)	Time (ms)
1887	0.346
1834	0.693
1763	1.039
1693	1.385
1622	1.731
1569	2.088
1499	2.434
1464	2.780
1411	3.127
1393	3.473
1358	3.819
1340	4.165
1322	4.512
1287	4.858
1252	5.204
1217	5.550
1164	5.897
1128	6.243
1058	6.589
1005	6.935
934	7.282
881	7.628
811	7.974
758	8.320
723	8.667
687	9.013
652	9.359
635	9.705
599	10.052
582	10.398
546	10.744
493	11.091
458	11.437
405	11.783
352	12.129
299	12.476
246	12.822
176	13.170
123	13.517
70	13.865
35	14.125
0	14.440
0	14.756
17	15.071
52	15.386
105	15.701
194	16.017
299	16.332
405	16.647
511	16.962
635	17.278
740	17.593
829	17.908
899	18.223
952	18.539
987	18.854
987	19.169
987	19.484
987	19.799
970	20.115
952	20.430
952	20.745
952	21.060
970	21.376
1005	21.691
1058	22.006
1128	22.321
1199	22.637
1287	22.952
1393	23.267
1481	23.582
1569	23.898
1658	24.213
1728	24.528
1781	24.843
1816	25.159
1852	25.474
1852	25.789
1869	26.104
1869	26.420
Force (K dynes)	Time (ms)
15	0.346
15	0.693
13	1.039
10	1.385
10	1.731
9	2.088
8	2.434
11	2.780
14	3.127
17	3.473
21	3.819
26	4.165
31	4.512
37	4.858
41	5.204
44	5.550
50	5.897
56	6.243
61	6.589
65	6.935
73	7.282
78	7.628
78	7.974
79	8.320
85	8.667
90	9.013
90	9.359
90	9.705
96	10.052
102	10.398
105	10.744
112	11.091
124	11.437
138	11.783
147	12.129
152	12.476
160	12.822
168	13.170
173	13.517
177	13.865
175	14.125
152	14.440
133	14.756
96	15.071
69	15.386
47	15.701
16	16.017
0	16.332
8	16.647
8	16.962
12	17.278
21	17.593
19	17.908
20	18.223
33	18.539
26	18.854
14	19.169
13	19.484
10	19.799
0	20.115
0	20.430
0	20.745
0	21.060
0	21.376
0	21.691
0	22.006
0	22.321
0	22.637
0	22.952
0	23.267
0	23.582
8	23.898
12	24.213
16	24.528
18	24.843
14	25.159
11	25.474
11	25.789
4	26.104
0	26.420
