# Supplementary material for: Daily electric field treatment improves functional outcomes after thoracic contusion spinal cord injury in rats
Source: Nat Commun. 2025 Jun 26;16:5372. doi: 10.1038/s41467-025-60332-0 (PMC12202812; doi:10.1038/s41467-025-60332-0)
Supplement: Supplementary file 6 — Source Data [file 41467_2025_60332_MOESM6_ESM.zip › SFig12a/NoImplant/Muriwai.csv]

Displacement (microns)	Time (ms)
1869	0.346
1816	0.693
1781	1.039
1728	1.385
1658	1.731
1605	2.078
1534	2.424
1481	2.770
1411	3.116
1375	3.463
1340	3.819
1305	4.165
1270	4.512
1252	4.858
1234	5.204
1199	5.550
1164	5.897
1128	6.243
1075	6.599
1023	6.946
970	7.292
917	7.638
846	7.984
793	8.331
740	8.677
670	9.023
635	9.369
599	9.716
564	10.062
529	10.408
493	10.754
458	11.101
423	11.447
388	11.793
352	12.140
299	12.486
264	12.832
211	13.180
158	13.528
105	13.875
52	14.135
0	14.451
0	14.766
0	15.081
17	15.396
70	15.712
141	16.027
229	16.342
317	16.657
440	16.973
546	17.288
670	17.603
776	17.918
864	18.233
934	18.549
987	18.849
1023	19.179
1040	19.494
1040	19.810
1023	20.125
1005	20.440
1005	20.755
1005	21.071
1005	21.386
1023	21.701
1058	22.016
1111	22.332
1181	22.647
1252	22.962
1340	23.277
1428	23.593
1516	23.908
1605	24.223
1675	24.538
1746	24.854
1799	25.169
1834	25.469
1852	25.799
1852	26.114
1852	26.430
Force (K dynes)	Time (ms)
28	0.346
34	0.693
40	1.039
43	1.385
47	1.731
53	2.078
56	2.424
56	2.770
56	3.116
59	3.463
61	3.819
66	4.165
69	4.512
71	4.858
75	5.204
82	5.550
87	5.897
90	6.243
98	6.599
104	6.946
108	7.292
111	7.638
117	7.984
122	8.331
123	8.677
121	9.023
123	9.369
130	9.716
129	10.062
127	10.408
130	10.754
134	11.101
134	11.447
140	11.793
148	12.140
153	12.486
156	12.832
162	13.180
171	13.528
175	13.875
166	14.135
143	14.451
123	14.766
113	15.081
85	15.396
57	15.712
38	16.027
28	16.342
15	16.657
2	16.973
8	17.288
17	17.603
19	17.918
24	18.233
21	18.549
27	18.849
22	19.179
17	19.494
9	19.810
13	20.125
0	20.440
0	20.755
0	21.071
0	21.386
0	21.701
0	22.016
0	22.332
0	22.647
0	22.962
0	23.277
0	23.593
7	23.908
12	24.223
8	24.538
7	24.854
18	25.169
17	25.469
8	25.799
5	26.114
3	26.430
