# Supplementary material for: Daily electric field treatment improves functional outcomes after thoracic contusion spinal cord injury in rats
Source: Nat Commun. 2025 Jun 26;16:5372. doi: 10.1038/s41467-025-60332-0 (PMC12202812; doi:10.1038/s41467-025-60332-0)
Supplement: Supplementary file 6 — Source Data [file 41467_2025_60332_MOESM6_ESM.zip › SFig12a/NoImplant/Napier.csv]

Displacement (microns)	Time (ms)
1763	0.346
1693	0.693
1658	1.039
1605	1.385
1569	1.731
1552	2.078
1516	2.424
1499	2.770
1464	3.116
1428	3.463
1393	3.809
1340	4.155
1287	4.501
1234	4.848
1181	5.194
1128	5.540
1058	5.886
1005	6.233
952	6.579
917	6.925
881	7.271
846	7.618
811	7.964
776	8.310
740	8.657
705	9.003
670	9.349
617	9.695
582	10.042
529	10.389
476	10.737
423	11.085
370	11.433
317	11.781
264	12.128
211	12.476
176	12.824
141	13.172
105	13.520
70	13.868
52	14.127
17	14.443
0	14.758
17	15.073
52	15.388
88	15.704
158	16.019
246	16.334
335	16.649
423	16.965
529	17.280
635	17.595
723	17.910
811	18.226
864	18.541
899	18.856
934	19.171
952	19.487
952	19.802
952	20.117
952	20.432
952	20.747
970	21.063
987	21.378
1023	21.693
1058	22.008
1128	22.324
1181	22.639
1270	22.954
1340	23.269
1411	23.585
1499	23.900
1569	24.215
1622	24.530
1675	24.846
1728	25.161
1746	25.476
1763	25.791
1781	26.107
1799	26.422
Force (K dynes)	Time (ms)
65	0.346
64	0.693
66	1.039
71	1.385
75	1.731
74	2.078
77	2.424
84	2.770
89	3.116
94	3.463
103	3.809
114	4.155
121	4.501
127	4.848
132	5.194
140	5.540
146	5.886
149	6.233
148	6.579
145	6.925
146	7.271
147	7.618
142	7.964
140	8.310
142	8.657
141	9.003
142	9.349
148	9.695
156	10.042
158	10.389
159	10.737
168	11.085
171	11.433
168	11.781
165	12.128
167	12.476
169	12.824
169	13.172
171	13.520
177	13.868
176	14.127
153	14.443
132	14.758
113	15.073
78	15.388
46	15.704
24	16.019
22	16.334
20	16.649
8	16.965
5	17.280
19	17.595
25	17.910
25	18.226
19	18.541
18	18.856
22	19.171
16	19.487
7	19.802
7	20.117
5	20.432
0	20.747
0	21.063
0	21.378
0	21.693
0	22.008
0	22.324
0	22.639
0	22.954
0	23.269
0	23.585
7	23.900
4	24.215
1	24.530
9	24.846
11	25.161
9	25.476
3	25.791
0	26.107
1	26.422
