# Supplementary material for: Daily electric field treatment improves functional outcomes after thoracic contusion spinal cord injury in rats
Source: Nat Commun. 2025 Jun 26;16:5372. doi: 10.1038/s41467-025-60332-0 (PMC12202812; doi:10.1038/s41467-025-60332-0)
Supplement: Supplementary file 6 — Source Data [file 41467_2025_60332_MOESM6_ESM.zip › SFig12a/NoImplant/Nelson.csv]

Displacement (microns)	Time (ms)
1887	0.346
1834	0.693
1781	1.039
1728	1.385
1675	1.731
1622	2.078
1552	2.424
1499	2.770
1428	3.116
1393	3.463
1358	3.809
1322	4.155
1287	4.501
1270	4.848
1252	5.194
1217	5.540
1181	5.886
1146	6.233
1093	6.579
1040	6.925
987	7.271
934	7.618
864	7.964
811	8.310
740	8.657
687	9.003
652	9.349
599	9.695
564	10.042
546	10.388
511	10.734
476	11.080
440	11.427
405	11.773
370	12.119
317	12.465
282	12.812
229	13.159
176	13.507
123	13.855
70	14.115
17	14.430
0	14.745
17	15.061
35	15.376
88	15.691
158	16.006
246	16.322
335	16.637
458	16.952
564	17.267
687	17.567
793	17.898
881	18.213
952	18.528
1005	18.844
1040	19.159
1058	19.474
1058	19.789
1040	20.105
1023	20.420
1023	20.735
1005	21.050
1023	21.365
1040	21.681
1075	21.996
1128	22.311
1199	22.626
1270	22.942
1358	23.257
1446	23.572
1534	23.887
1622	24.187
1693	24.518
1763	24.833
1816	25.148
1852	25.464
1869	25.779
1869	26.094
1869	26.409
Force (K dynes)	Time (ms)
23	0.346
25	0.693
29	1.039
34	1.385
38	1.731
38	2.078
42	2.424
42	2.770
40	3.116
43	3.463
46	3.809
50	4.155
52	4.501
54	4.848
59	5.194
63	5.540
67	5.886
73	6.233
80	6.579
85	6.925
90	7.271
95	7.618
101	7.964
105	8.310
106	8.657
108	9.003
113	9.349
116	9.695
117	10.042
117	10.388
120	10.734
129	11.080
134	11.427
137	11.773
145	12.119
155	12.465
160	12.812
164	13.159
171	13.507
179	13.855
171	14.115
148	14.430
131	14.745
125	15.061
98	15.376
70	15.691
53	16.006
44	16.322
28	16.637
14	16.952
14	17.267
24	17.567
25	17.898
27	18.213
29	18.528
28	18.844
25	19.159
20	19.474
17	19.789
12	20.105
4	20.420
0	20.735
0	21.050
0	21.365
0	21.681
0	21.996
0	22.311
0	22.626
0	22.942
0	23.257
0	23.572
8	23.887
15	24.187
8	24.518
8	24.833
18	25.148
21	25.464
9	25.779
4	26.094
0	26.409
