# Supplementary material for: Daily electric field treatment improves functional outcomes after thoracic contusion spinal cord injury in rats
Source: Nat Commun. 2025 Jun 26;16:5372. doi: 10.1038/s41467-025-60332-0 (PMC12202812; doi:10.1038/s41467-025-60332-0)
Supplement: Supplementary file 6 — Source Data [file 41467_2025_60332_MOESM6_ESM.zip › SFig12a/NoImplant/Oamaru.csv]

Displacement (microns)	Time (ms)
1728	0.346
1693	0.693
1675	1.039
1658	1.385
1622	1.731
1605	2.078
1569	2.424
1516	2.770
1464	3.116
1411	3.463
1358	3.809
1305	4.155
1234	4.501
1181	4.848
1111	5.194
1058	5.540
1023	5.886
987	6.233
970	6.579
934	6.925
899	7.271
881	7.618
846	7.964
793	8.310
758	8.657
705	9.003
652	9.349
599	9.695
546	10.052
476	10.398
423	10.744
370	11.091
335	11.437
299	11.783
264	12.129
229	12.477
194	12.825
158	13.173
123	13.521
88	13.868
52	14.144
17	14.459
0	14.774
0	15.089
17	15.405
52	15.720
123	16.035
211	16.350
299	16.666
405	16.981
529	17.296
635	17.611
723	17.927
811	18.242
881	18.557
934	18.872
952	19.187
970	19.503
970	19.818
952	20.133
952	20.448
934	20.764
934	21.079
952	21.394
987	21.709
1040	22.009
1093	22.340
1164	22.655
1234	22.970
1322	23.286
1411	23.601
1499	23.916
1569	24.231
1640	24.547
1675	24.862
1728	25.177
1763	25.492
1781	25.808
1799	26.123
1816	26.438
Force (K dynes)	Time (ms)
4	0.346
8	0.693
14	1.039
18	1.385
21	1.731
27	2.078
31	2.424
30	2.770
35	3.116
42	3.463
44	3.809
45	4.155
50	4.501
57	4.848
57	5.194
54	5.540
61	5.886
69	6.233
67	6.579
67	6.925
76	7.271
85	7.618
88	7.964
92	8.310
102	8.657
112	9.003
115	9.349
120	9.695
130	10.052
138	10.398
141	10.744
144	11.091
148	11.437
152	11.783
155	12.129
158	12.477
163	12.825
168	13.173
169	13.521
176	13.868
174	14.144
160	14.459
139	14.774
123	15.089
94	15.405
60	15.720
37	16.035
22	16.350
8	16.666
9	16.981
9	17.296
13	17.611
17	17.927
22	18.242
26	18.557
30	18.872
20	19.187
15	19.503
11	19.818
8	20.133
0	20.448
0	20.764
0	21.079
0	21.394
0	21.709
0	22.009
0	22.340
0	22.655
0	22.970
0	23.286
0	23.601
7	23.916
12	24.231
13	24.547
15	24.862
8	25.177
4	25.492
11	25.808
5	26.123
0	26.438
