# Supplementary material for: Daily electric field treatment improves functional outcomes after thoracic contusion spinal cord injury in rats
Source: Nat Commun. 2025 Jun 26;16:5372. doi: 10.1038/s41467-025-60332-0 (PMC12202812; doi:10.1038/s41467-025-60332-0)
Supplement: Supplementary file 6 — Source Data [file 41467_2025_60332_MOESM6_ESM.zip › SFig12a/NoImplant/Paeroa.csv]

Displacement (microns)	Time (ms)
1728	0.346
1693	0.693
1675	1.039
1640	1.385
1622	1.731
1587	2.078
1569	2.424
1516	2.770
1464	3.116
1428	3.463
1358	3.809
1305	4.155
1234	4.501
1181	4.848
1111	5.194
1075	5.540
1023	5.886
987	6.233
970	6.579
934	6.925
899	7.271
881	7.618
846	7.964
793	8.310
758	8.657
705	9.003
652	9.349
599	9.695
546	10.042
493	10.388
423	10.734
370	11.080
335	11.427
299	11.774
264	12.122
229	12.470
194	12.818
158	13.166
123	13.514
88	13.861
52	14.121
17	14.436
0	14.752
0	15.067
17	15.382
52	15.697
123	16.013
211	16.313
299	16.643
405	16.958
529	17.274
635	17.589
723	17.904
811	18.219
881	18.535
934	18.850
952	19.165
952	19.480
952	19.796
952	20.111
934	20.426
934	20.741
934	21.056
952	21.372
987	21.687
1040	22.002
1093	22.317
1164	22.633
1252	22.933
1322	23.263
1411	23.578
1499	23.894
1569	24.209
1640	24.524
1693	24.839
1728	25.155
1746	25.470
1781	25.785
1799	26.100
1816	26.416
Force (K dynes)	Time (ms)
16	0.346
18	0.693
21	1.039
27	1.385
32	1.731
36	2.078
40	2.424
44	2.770
49	3.116
52	3.463
56	3.809
59	4.155
64	4.501
70	4.848
71	5.194
68	5.540
72	5.886
78	6.233
78	6.579
76	6.925
82	7.271
92	7.618
96	7.964
97	8.310
105	8.657
116	9.003
120	9.349
128	9.695
141	10.042
149	10.388
149	10.734
151	11.080
156	11.427
162	11.774
160	12.122
161	12.470
166	12.818
170	13.166
173	13.514
183	13.861
183	14.121
169	14.436
148	14.752
136	15.067
101	15.382
70	15.697
42	16.013
25	16.313
12	16.643
7	16.958
15	17.274
17	17.589
15	17.904
20	18.219
25	18.535
28	18.850
22	19.165
5	19.480
10	19.796
8	20.111
0	20.426
0	20.741
0	21.056
0	21.372
0	21.687
0	22.002
0	22.317
0	22.633
0	22.933
0	23.263
6	23.578
6	23.894
10	24.209
13	24.524
12	24.839
9	25.155
5	25.470
3	25.785
5	26.100
0	26.416
