# Supplementary material for: Daily electric field treatment improves functional outcomes after thoracic contusion spinal cord injury in rats
Source: Nat Commun. 2025 Jun 26;16:5372. doi: 10.1038/s41467-025-60332-0 (PMC12202812; doi:10.1038/s41467-025-60332-0)
Supplement: Supplementary file 6 — Source Data [file 41467_2025_60332_MOESM6_ESM.zip › SFig12a/NoImplant/Piha.csv]

Displacement (microns)	Time (ms)
1869	0.346
1834	0.693
1799	1.039
1746	1.385
1693	1.731
1640	2.078
1569	2.424
1516	2.770
1446	3.116
1375	3.463
1322	3.809
1270	4.155
1234	4.501
1199	4.848
1181	5.194
1164	5.540
1128	5.886
1111	6.233
1075	6.579
1023	6.925
987	7.271
934	7.618
881	7.964
811	8.310
758	8.657
687	9.003
635	9.349
582	9.695
546	10.042
511	10.388
476	10.734
440	11.080
423	11.427
388	11.773
352	12.119
317	12.465
264	12.812
229	13.158
176	13.504
123	13.852
70	14.112
17	14.427
0	14.742
0	15.058
17	15.373
52	15.688
123	16.003
194	16.319
299	16.634
405	16.949
546	17.264
670	17.579
776	17.895
881	18.210
952	18.525
1005	18.840
1040	19.156
1058	19.471
1058	19.786
1040	20.101
1023	20.417
1005	20.732
987	21.047
987	21.362
1005	21.678
1040	21.993
1093	22.308
1146	22.623
1234	22.939
1322	23.254
1428	23.569
1516	23.884
1622	24.200
1693	24.515
1763	24.830
1816	25.145
1852	25.460
1869	25.776
1869	26.091
1869	26.391
Force (K dynes)	Time (ms)
8	0.346
11	0.693
9	1.039
8	1.385
8	1.731
12	2.078
13	2.424
13	2.770
12	3.116
11	3.463
7	3.809
7	4.155
14	4.501
20	4.848
21	5.194
21	5.540
25	5.886
33	6.233
38	6.579
42	6.925
49	7.271
58	7.618
67	7.964
71	8.310
79	8.657
85	9.003
84	9.349
86	9.695
91	10.042
97	10.388
98	10.734
99	11.080
106	11.427
114	11.773
119	12.119
127	12.465
138	12.812
151	13.158
163	13.504
174	13.852
161	14.112
154	14.427
127	14.742
107	15.058
84	15.373
44	15.688
14	16.003
8	16.319
0	16.634
0	16.949
3	17.264
11	17.579
17	17.895
29	18.210
19	18.525
23	18.840
27	19.156
26	19.471
16	19.786
3	20.101
0	20.417
0	20.732
0	21.047
0	21.362
0	21.678
0	21.993
0	22.308
0	22.623
0	22.939
0	23.254
0	23.569
3	23.884
9	24.200
12	24.515
21	24.830
19	25.145
15	25.460
14	25.776
8	26.091
0	26.391
