# Supplementary material for: Daily electric field treatment improves functional outcomes after thoracic contusion spinal cord injury in rats
Source: Nat Commun. 2025 Jun 26;16:5372. doi: 10.1038/s41467-025-60332-0 (PMC12202812; doi:10.1038/s41467-025-60332-0)
Supplement: Supplementary file 6 — Source Data [file 41467_2025_60332_MOESM6_ESM.zip › SFig12a/NoImplant/Pokeno.csv]

Displacement (microns)	Time (ms)
1781	0.346
1763	0.693
1728	1.039
1710	1.385
1675	1.731
1622	2.078
1569	2.424
1534	2.770
1464	3.116
1411	3.463
1340	3.809
1287	4.155
1217	4.501
1164	4.848
1128	5.194
1093	5.540
1058	5.886
1040	6.233
1005	6.579
987	6.925
952	7.271
899	7.618
864	7.964
811	8.310
758	8.657
705	9.003
652	9.349
599	9.695
529	10.042
476	10.388
440	10.734
405	11.080
370	11.427
335	11.773
299	12.119
264	12.465
229	12.812
194	13.159
141	13.507
105	13.855
52	14.115
17	14.430
0	14.745
0	15.061
17	15.376
52	15.691
123	16.006
211	16.322
299	16.637
405	16.952
529	17.267
652	17.583
758	17.898
846	18.198
917	18.528
970	18.844
1005	19.159
1005	19.474
1005	19.789
987	20.105
987	20.420
970	20.735
952	21.050
970	21.365
987	21.681
1023	21.996
1075	22.311
1146	22.626
1234	22.942
1322	23.257
1411	23.572
1499	23.887
1587	24.203
1658	24.518
1728	24.833
1763	25.148
1799	25.464
1816	25.779
1816	26.094
1834	26.409
Force (K dynes)	Time (ms)
19	0.346
21	0.693
28	1.039
34	1.385
36	1.731
40	2.078
46	2.424
50	2.770
56	3.116
59	3.463
64	3.809
69	4.155
68	4.501
68	4.848
73	5.194
77	5.540
78	5.886
78	6.233
84	6.579
90	6.925
93	7.271
99	7.618
110	7.964
119	8.310
123	8.657
126	9.003
132	9.349
138	9.695
138	10.042
137	10.388
137	10.734
143	11.080
141	11.427
139	11.773
143	12.119
148	12.465
155	12.812
160	13.159
169	13.507
175	13.855
169	14.115
146	14.430
125	14.745
116	15.061
85	15.376
50	15.691
29	16.006
20	16.322
11	16.637
0	16.952
4	17.267
17	17.583
26	17.898
18	18.198
17	18.528
28	18.844
37	19.159
17	19.474
6	19.789
14	20.105
12	20.420
0	20.735
0	21.050
0	21.365
0	21.681
0	21.996
0	22.311
0	22.626
0	22.942
0	23.257
0	23.572
7	23.887
15	24.203
13	24.518
14	24.833
15	25.148
14	25.464
7	25.779
2	26.094
0	26.409
