# Supplementary material for: Daily electric field treatment improves functional outcomes after thoracic contusion spinal cord injury in rats
Source: Nat Commun. 2025 Jun 26;16:5372. doi: 10.1038/s41467-025-60332-0 (PMC12202812; doi:10.1038/s41467-025-60332-0)
Supplement: Supplementary file 6 — Source Data [file 41467_2025_60332_MOESM6_ESM.zip › SFig12a/NoImplant/Queenstown.csv]

Displacement (microns)	Time (ms)
1852	0.346
1834	0.693
1799	1.039
1763	1.385
1710	1.731
1658	2.078
1605	2.424
1534	2.770
1464	3.116
1393	3.463
1340	3.809
1270	4.155
1234	4.501
1199	4.848
1164	5.194
1146	5.540
1111	5.886
1093	6.233
1075	6.579
1040	6.925
987	7.271
934	7.618
899	7.964
829	8.310
776	8.657
705	9.003
652	9.349
599	9.695
546	10.042
493	10.388
476	10.734
440	11.080
405	11.427
388	11.773
352	12.119
317	12.465
282	12.812
229	13.158
194	13.504
141	13.852
88	14.112
35	14.427
17	14.742
0	15.058
17	15.373
52	15.688
123	16.003
211	16.319
299	16.634
423	16.949
546	17.264
670	17.579
793	17.895
881	18.210
952	18.525
1023	18.840
1058	19.156
1058	19.471
1058	19.786
1040	20.101
1023	20.417
1005	20.732
987	21.047
987	21.362
1005	21.678
1040	21.993
1075	22.308
1146	22.623
1234	22.939
1340	23.254
1428	23.569
1534	23.884
1622	24.200
1710	24.499
1781	24.830
1834	25.145
1852	25.460
1869	25.776
1887	26.091
1887	26.406
Force (K dynes)	Time (ms)
5	0.346
10	0.693
13	1.039
11	1.385
10	1.731
15	2.078
18	2.424
17	2.770
15	3.116
16	3.463
17	3.809
20	4.155
23	4.501
27	4.848
35	5.194
38	5.540
38	5.886
42	6.233
47	6.579
53	6.925
59	7.271
67	7.618
75	7.964
85	8.310
88	8.657
94	9.003
100	9.349
102	9.695
102	10.042
104	10.388
109	10.734
109	11.080
110	11.427
117	11.773
126	12.119
134	12.465
141	12.812
152	13.158
165	13.504
175	13.852
169	14.112
158	14.427
137	14.742
124	15.058
82	15.373
37	15.688
11	16.003
11	16.319
1	16.634
0	16.949
0	17.264
15	17.579
23	17.895
28	18.210
15	18.525
22	18.840
38	19.156
15	19.471
7	19.786
8	20.101
3	20.417
0	20.732
0	21.047
0	21.362
0	21.678
0	21.993
0	22.308
0	22.623
0	22.939
0	23.254
0	23.569
0	23.884
15	24.200
19	24.499
19	24.830
17	25.145
17	25.460
14	25.776
0	26.091
3	26.406
