# Supplementary material for: Daily electric field treatment improves functional outcomes after thoracic contusion spinal cord injury in rats
Source: Nat Commun. 2025 Jun 26;16:5372. doi: 10.1038/s41467-025-60332-0 (PMC12202812; doi:10.1038/s41467-025-60332-0)
Supplement: Supplementary file 6 — Source Data [file 41467_2025_60332_MOESM6_ESM.zip › SFig12a/NoImplant/Raglan.csv]

Displacement (microns)	Time (ms)
1728	0.346
1693	0.693
1675	1.039
1640	1.385
1622	1.731
1587	2.078
1552	2.424
1516	2.770
1464	3.116
1411	3.463
1358	3.809
1305	4.155
1234	4.501
1181	4.858
1111	5.204
1075	5.550
1023	5.897
987	6.243
970	6.589
934	6.935
917	7.282
881	7.638
846	7.984
793	8.331
758	8.677
705	9.023
652	9.369
599	9.716
546	10.062
476	10.408
423	10.754
370	11.101
335	11.447
299	11.793
264	12.140
229	12.487
194	12.835
158	13.183
123	13.531
88	13.879
52	14.138
17	14.454
0	14.769
0	15.084
17	15.399
52	15.715
123	16.030
211	16.345
299	16.660
405	16.976
529	17.291
635	17.606
723	17.921
811	18.237
881	18.552
934	18.867
952	19.182
952	19.498
970	19.813
952	20.128
934	20.443
934	20.759
934	21.074
952	21.389
987	21.704
1040	22.019
1093	22.335
1164	22.650
1234	22.965
1322	23.280
1411	23.596
1499	23.911
1569	24.226
1640	24.526
1693	24.857
1728	25.172
1763	25.487
1781	25.802
1799	26.118
1816	26.433
Force (K dynes)	Time (ms)
14	0.346
17	0.693
20	1.039
22	1.385
29	1.731
36	2.078
39	2.424
42	2.770
47	3.116
53	3.463
55	3.809
58	4.155
64	4.501
70	4.858
71	5.204
70	5.550
73	5.897
78	6.243
77	6.589
76	6.935
81	7.282
87	7.638
90	7.984
97	8.331
107	8.677
116	9.023
119	9.369
123	9.716
131	10.062
140	10.408
144	10.754
145	11.101
147	11.447
154	11.793
156	12.140
156	12.487
160	12.835
166	13.183
168	13.531
176	13.879
175	14.138
162	14.454
139	14.769
123	15.084
97	15.399
65	15.715
37	16.030
20	16.345
9	16.660
5	16.976
12	17.291
17	17.606
14	17.921
21	18.237
25	18.552
27	18.867
22	19.182
8	19.498
9	19.813
6	20.128
0	20.443
0	20.759
0	21.074
0	21.389
0	21.704
0	22.019
0	22.335
0	22.650
0	22.965
0	23.280
5	23.596
7	23.911
7	24.226
15	24.526
15	24.857
5	25.172
7	25.487
9	25.802
3	26.118
0	26.433
