# Supplementary material for: Daily electric field treatment improves functional outcomes after thoracic contusion spinal cord injury in rats
Source: Nat Commun. 2025 Jun 26;16:5372. doi: 10.1038/s41467-025-60332-0 (PMC12202812; doi:10.1038/s41467-025-60332-0)
Supplement: Supplementary file 6 — Source Data [file 41467_2025_60332_MOESM6_ESM.zip › SFig12a/NoImplant/Rotorua.csv]

Displacement (microns)	Time (ms)
1887	0.346
1852	0.693
1816	1.039
1763	1.385
1710	1.731
1658	2.088
1587	2.434
1516	2.780
1446	3.127
1393	3.473
1340	3.819
1287	4.165
1252	4.512
1217	4.868
1199	5.214
1181	5.561
1164	5.907
1128	6.253
1093	6.599
1040	6.946
1005	7.292
952	7.638
881	7.984
829	8.331
758	8.677
705	9.023
635	9.369
599	9.716
546	10.062
529	10.408
493	10.754
476	11.101
440	11.447
405	11.793
370	12.140
335	12.486
282	12.832
246	13.180
176	13.528
123	13.875
70	14.135
35	14.451
0	14.766
0	15.081
17	15.396
52	15.712
123	16.027
211	16.342
317	16.657
423	16.973
546	17.288
687	17.603
793	17.918
899	18.233
970	18.549
1040	18.864
1075	19.179
1075	19.494
1075	19.810
1058	20.125
1040	20.440
1023	20.755
1005	21.071
987	21.386
1005	21.701
1040	22.016
1093	22.332
1164	22.631
1234	22.962
1340	23.277
1446	23.593
1534	23.908
1640	24.223
1710	24.538
1781	24.854
1834	25.169
1869	25.484
1887	25.799
1887	26.114
1887	26.430
Force (K dynes)	Time (ms)
10	0.346
13	0.693
12	1.039
12	1.385
18	1.731
20	2.088
23	2.434
25	2.780
27	3.127
27	3.473
25	3.819
27	4.165
32	4.512
39	4.868
38	5.214
40	5.561
45	5.907
53	6.253
62	6.599
66	6.946
75	7.292
86	7.638
92	7.984
96	8.331
101	8.677
109	9.023
111	9.369
112	9.716
114	10.062
117	10.408
114	10.754
115	11.101
121	11.447
129	11.793
136	12.140
145	12.486
156	12.832
166	13.180
171	13.528
175	13.875
179	14.135
157	14.451
141	14.766
124	15.081
96	15.396
63	15.712
27	16.027
5	16.342
4	16.657
9	16.973
0	17.288
4	17.603
32	17.918
26	18.233
22	18.549
21	18.864
29	19.179
34	19.494
12	19.810
3	20.125
3	20.440
0	20.755
0	21.071
0	21.386
0	21.701
0	22.016
0	22.332
0	22.631
0	22.962
0	23.277
0	23.593
4	23.908
11	24.223
11	24.538
20	24.854
20	25.169
16	25.484
13	25.799
6	26.114
0	26.430
