# Supplementary material for: Daily electric field treatment improves functional outcomes after thoracic contusion spinal cord injury in rats
Source: Nat Commun. 2025 Jun 26;16:5372. doi: 10.1038/s41467-025-60332-0 (PMC12202812; doi:10.1038/s41467-025-60332-0)
Supplement: Supplementary file 6 — Source Data [file 41467_2025_60332_MOESM6_ESM.zip › SFig12a/NoImplant/Ruapehu.csv]

Displacement (microns)	Time (ms)
1728	0.346
1693	0.693
1675	1.039
1640	1.385
1622	1.731
1605	2.078
1552	2.434
1516	2.780
1464	3.127
1428	3.473
1358	3.819
1305	4.165
1234	4.512
1181	4.858
1128	5.214
1075	5.561
1023	5.907
1005	6.253
970	6.599
934	6.946
917	7.292
881	7.638
846	7.984
811	8.331
758	8.677
705	9.023
652	9.369
599	9.716
546	10.062
493	10.408
423	10.754
370	11.101
335	11.447
299	11.793
264	12.141
229	12.489
194	12.837
158	13.185
123	13.532
88	13.880
52	14.140
17	14.455
0	14.771
0	15.086
17	15.401
70	15.716
123	16.031
211	16.347
299	16.662
405	16.977
529	17.292
635	17.608
723	17.923
811	18.238
881	18.553
934	18.869
952	19.169
952	19.499
952	19.814
952	20.130
952	20.445
934	20.760
934	21.075
970	21.391
987	21.706
1040	22.021
1093	22.336
1164	22.652
1234	22.967
1322	23.282
1411	23.597
1499	23.912
1569	24.228
1640	24.543
1675	24.858
1728	25.173
1746	25.489
1781	25.789
1799	26.119
1816	26.434
Force (K dynes)	Time (ms)
21	0.346
25	0.693
28	1.039
29	1.385
37	1.731
44	2.078
49	2.434
52	2.780
59	3.127
69	3.473
73	3.819
75	4.165
80	4.512
85	4.858
83	5.214
83	5.561
85	5.907
88	6.253
87	6.599
86	6.946
92	7.292
97	7.638
100	7.984
108	8.331
120	8.677
129	9.023
133	9.369
135	9.716
142	10.062
149	10.408
153	10.754
152	11.101
152	11.447
159	11.793
161	12.141
161	12.489
164	12.837
169	13.185
173	13.532
180	13.880
181	14.140
168	14.455
144	14.771
128	15.086
97	15.401
65	15.716
39	16.031
25	16.347
12	16.662
9	16.977
15	17.292
16	17.608
13	17.923
22	18.238
24	18.553
27	18.869
22	19.169
14	19.499
9	19.814
4	20.130
0	20.445
0	20.760
0	21.075
0	21.391
0	21.706
0	22.021
0	22.336
0	22.652
0	22.967
0	23.282
6	23.597
6	23.912
10	24.228
15	24.543
13	24.858
7	25.173
9	25.489
5	25.789
2	26.119
0	26.434
