# Supplementary material for: Daily electric field treatment improves functional outcomes after thoracic contusion spinal cord injury in rats
Source: Nat Commun. 2025 Jun 26;16:5372. doi: 10.1038/s41467-025-60332-0 (PMC12202812; doi:10.1038/s41467-025-60332-0)
Supplement: Supplementary file 6 — Source Data [file 41467_2025_60332_MOESM6_ESM.zip › SFig12a/NoImplant/Sanson.csv]

Displacement (microns)	Time (ms)
1710	0.346
1693	0.693
1658	1.039
1640	1.385
1622	1.731
1587	2.078
1552	2.424
1516	2.770
1464	3.116
1428	3.463
1358	3.809
1305	4.155
1234	4.501
1181	4.848
1111	5.194
1058	5.540
1023	5.886
987	6.233
952	6.579
934	6.925
899	7.271
881	7.618
829	7.964
793	8.310
758	8.657
705	9.003
652	9.349
599	9.695
546	10.042
493	10.388
423	10.734
370	11.080
335	11.427
299	11.774
246	12.122
229	12.470
194	12.818
158	13.166
123	13.514
88	13.861
35	14.121
17	14.436
0	14.752
0	15.067
17	15.382
70	15.697
123	16.013
211	16.328
299	16.643
405	16.958
529	17.274
635	17.589
723	17.904
811	18.219
881	18.535
917	18.850
952	19.150
952	19.480
952	19.796
952	20.111
934	20.426
934	20.741
934	21.056
952	21.372
987	21.687
1040	22.002
1093	22.317
1164	22.633
1252	22.948
1322	23.263
1411	23.578
1499	23.894
1569	24.209
1640	24.524
1675	24.839
1728	25.155
1746	25.470
1781	25.785
1799	26.100
1799	26.416
Force (K dynes)	Time (ms)
7	0.346
10	0.693
15	1.039
18	1.385
23	1.731
27	2.078
29	2.424
32	2.770
38	3.116
42	3.463
45	3.809
48	4.155
53	4.501
58	4.848
56	5.194
56	5.540
61	5.886
67	6.233
67	6.579
70	6.925
80	7.271
88	7.618
92	7.964
98	8.310
110	8.657
119	9.003
125	9.349
133	9.695
144	10.042
151	10.388
151	10.734
154	11.080
159	11.427
158	11.774
156	12.122
156	12.470
158	12.818
163	13.166
170	13.514
176	13.861
170	14.121
155	14.436
131	14.752
110	15.067
75	15.382
45	15.697
24	16.013
13	16.328
1	16.643
1	16.958
12	17.274
16	17.589
11	17.904
19	18.219
26	18.535
28	18.850
19	19.150
11	19.480
9	19.796
5	20.111
0	20.426
0	20.741
0	21.056
0	21.372
0	21.687
0	22.002
0	22.317
0	22.633
0	22.948
0	23.263
5	23.578
6	23.894
11	24.209
13	24.524
12	24.839
9	25.155
7	25.470
3	25.785
3	26.100
0	26.416
