# Supplementary material for: Daily electric field treatment improves functional outcomes after thoracic contusion spinal cord injury in rats
Source: Nat Commun. 2025 Jun 26;16:5372. doi: 10.1038/s41467-025-60332-0 (PMC12202812; doi:10.1038/s41467-025-60332-0)
Supplement: Supplementary file 6 — Source Data [file 41467_2025_60332_MOESM6_ESM.zip › SFig12a/NoImplant/Taupo.csv]

Displacement (microns)	Time (ms)
1728	0.346
1693	0.693
1675	1.039
1640	1.385
1622	1.731
1587	2.078
1552	2.424
1516	2.770
1464	3.116
1411	3.463
1358	3.809
1305	4.155
1234	4.501
1181	4.848
1128	5.194
1075	5.540
1023	5.886
987	6.233
970	6.579
934	6.925
917	7.271
881	7.618
846	7.964
793	8.310
758	8.657
705	9.003
652	9.349
599	9.695
546	10.042
476	10.388
423	10.734
370	11.080
335	11.437
299	11.783
264	12.129
229	12.476
194	12.822
158	13.168
123	13.516
88	13.864
52	14.124
17	14.439
0	14.754
0	15.069
17	15.385
52	15.700
123	16.015
211	16.330
299	16.646
405	16.961
529	17.276
635	17.591
723	17.906
811	18.222
881	18.537
934	18.852
952	19.167
970	19.483
970	19.798
952	20.113
952	20.428
934	20.744
934	21.059
952	21.374
987	21.674
1040	22.005
1093	22.320
1164	22.635
1234	22.950
1322	23.266
1411	23.581
1499	23.896
1569	24.211
1640	24.527
1675	24.842
1728	25.157
1746	25.472
1781	25.787
1799	26.103
1816	26.418
Force (K dynes)	Time (ms)
10	0.346
15	0.693
14	1.039
15	1.385
22	1.731
30	2.078
32	2.424
35	2.770
41	3.116
48	3.463
48	3.809
51	4.155
57	4.501
59	4.848
57	5.194
59	5.540
63	5.886
67	6.233
67	6.579
70	6.925
75	7.271
80	7.618
83	7.964
89	8.310
99	8.657
108	9.003
114	9.349
120	9.695
125	10.042
130	10.388
134	10.734
137	11.080
143	11.437
147	11.783
147	12.129
148	12.476
154	12.822
163	13.168
170	13.516
174	13.864
176	14.124
163	14.439
142	14.754
127	15.069
101	15.385
73	15.700
46	16.015
27	16.330
14	16.646
10	16.961
12	17.276
17	17.591
17	17.906
21	18.222
26	18.537
26	18.852
22	19.167
14	19.483
8	19.798
6	20.113
0	20.428
0	20.744
0	21.059
0	21.374
0	21.674
0	22.005
0	22.320
0	22.635
0	22.950
0	23.266
6	23.581
3	23.896
8	24.211
15	24.527
14	24.842
6	25.157
5	25.472
5	25.787
5	26.103
0	26.418
