# Supplementary material for: Daily electric field treatment improves functional outcomes after thoracic contusion spinal cord injury in rats
Source: Nat Commun. 2025 Jun 26;16:5372. doi: 10.1038/s41467-025-60332-0 (PMC12202812; doi:10.1038/s41467-025-60332-0)
Supplement: Supplementary file 6 — Source Data [file 41467_2025_60332_MOESM6_ESM.zip › SFig12a/NoImplant/Tauranga.csv]

Displacement (microns)	Time (ms)
1834	0.346
1799	0.693
1763	1.039
1728	1.385
1675	1.731
1622	2.078
1569	2.424
1516	2.780
1446	3.127
1393	3.473
1340	3.819
1287	4.165
1234	4.512
1199	4.858
1181	5.204
1146	5.561
1111	5.907
1093	6.253
1058	6.599
1005	6.946
970	7.292
917	7.638
864	7.984
811	8.331
758	8.677
705	9.023
635	9.369
582	9.716
546	10.062
511	10.408
476	10.754
440	11.101
405	11.447
370	11.793
335	12.140
299	12.486
246	12.832
211	13.178
158	13.526
105	13.874
70	14.134
17	14.449
0	14.764
0	15.080
17	15.395
52	15.710
123	16.025
211	16.340
299	16.656
405	16.971
529	17.286
652	17.601
758	17.917
864	18.232
934	18.547
1005	18.862
1040	19.178
1058	19.493
1058	19.808
1040	20.123
1023	20.439
1005	20.754
987	21.069
987	21.384
1005	21.700
1040	22.015
1093	22.330
1146	22.645
1234	22.961
1322	23.276
1411	23.591
1516	23.906
1587	24.221
1675	24.537
1746	24.852
1799	25.152
1816	25.482
1852	25.798
1852	26.113
1852	26.428
Force (K dynes)	Time (ms)
14	0.346
17	0.693
20	1.039
22	1.385
26	1.731
30	2.078
33	2.424
35	2.780
36	3.127
41	3.473
40	3.819
39	4.165
44	4.512
50	4.858
53	5.204
53	5.561
61	5.907
69	6.253
71	6.599
74	6.946
82	7.292
90	7.638
91	7.984
96	8.331
106	8.677
113	9.023
114	9.369
114	9.716
119	10.062
127	10.408
126	10.754
126	11.101
131	11.447
134	11.793
136	12.140
144	12.486
154	12.832
162	13.178
168	13.526
176	13.874
171	14.134
152	14.449
131	14.764
107	15.080
77	15.395
35	15.710
13	16.025
9	16.340
4	16.656
2	16.971
1	17.286
7	17.601
22	17.917
25	18.232
20	18.547
19	18.862
25	19.178
27	19.493
12	19.808
4	20.123
0	20.439
0	20.754
0	21.069
0	21.384
0	21.700
0	22.015
0	22.330
0	22.645
0	22.961
0	23.276
0	23.591
7	23.906
5	24.221
9	24.537
20	24.852
19	25.152
14	25.482
11	25.798
8	26.113
0	26.428
