# Supplementary material for: Daily electric field treatment improves functional outcomes after thoracic contusion spinal cord injury in rats
Source: Nat Commun. 2025 Jun 26;16:5372. doi: 10.1038/s41467-025-60332-0 (PMC12202812; doi:10.1038/s41467-025-60332-0)
Supplement: Supplementary file 6 — Source Data [file 41467_2025_60332_MOESM6_ESM.zip › SFig12a/NoImplant/Te Puke.csv]

Displacement (microns)	Time (ms)
1728	0.346
1693	0.693
1658	1.039
1640	1.385
1605	1.731
1587	2.078
1552	2.424
1516	2.770
1481	3.116
1428	3.463
1375	3.809
1322	4.155
1270	4.501
1199	4.848
1146	5.194
1075	5.540
1023	5.886
987	6.233
952	6.579
934	6.925
899	7.271
864	7.618
846	7.964
811	8.310
758	8.657
723	9.003
670	9.349
617	9.695
564	10.042
511	10.388
458	10.734
388	11.080
335	11.427
299	11.773
264	12.121
229	12.468
194	12.816
158	13.164
123	13.512
88	13.860
52	14.120
17	14.435
0	14.750
0	15.065
35	15.381
70	15.696
141	16.011
229	16.326
317	16.642
423	16.957
529	17.272
635	17.587
740	17.903
811	18.218
881	18.518
934	18.848
952	19.163
970	19.479
970	19.794
970	20.109
952	20.424
952	20.740
952	21.055
987	21.370
1005	21.685
1058	22.001
1111	22.316
1181	22.631
1252	22.946
1340	23.262
1411	23.577
1499	23.892
1569	24.207
1622	24.523
1675	24.838
1710	25.153
1763	25.468
1781	25.784
1799	26.099
1816	26.414
Force (K dynes)	Time (ms)
6	0.346
13	0.693
16	1.039
16	1.385
16	1.731
21	2.078
28	2.424
34	2.770
35	3.116
41	3.463
47	3.809
50	4.155
50	4.501
55	4.848
60	5.194
61	5.540
60	5.886
65	6.233
70	6.579
70	6.925
72	7.271
79	7.618
89	7.964
94	8.310
98	8.657
107	9.003
117	9.349
124	9.695
133	10.042
144	10.388
151	10.734
151	11.080
153	11.427
159	11.773
162	12.121
160	12.468
159	12.816
162	13.164
167	13.512
176	13.860
170	14.120
156	14.435
134	14.750
116	15.065
80	15.381
48	15.696
26	16.011
15	16.326
9	16.642
0	16.957
4	17.272
16	17.587
18	17.903
19	18.218
25	18.518
23	18.848
19	19.163
14	19.479
6	19.794
4	20.109
0	20.424
0	20.740
0	21.055
0	21.370
0	21.685
0	22.001
0	22.316
0	22.631
0	22.946
0	23.262
0	23.577
4	23.892
14	24.207
12	24.523
4	24.838
2	25.153
10	25.468
12	25.784
0	26.099
0	26.414
