# Supplementary material for: Daily electric field treatment improves functional outcomes after thoracic contusion spinal cord injury in rats
Source: Nat Commun. 2025 Jun 26;16:5372. doi: 10.1038/s41467-025-60332-0 (PMC12202812; doi:10.1038/s41467-025-60332-0)
Supplement: Supplementary file 6 — Source Data [file 41467_2025_60332_MOESM6_ESM.zip › SFig12a/NoImplant/Tekapo.csv]

Displacement (microns)	Time (ms)
1728	0.346
1693	0.693
1675	1.039
1640	1.385
1622	1.731
1587	2.078
1552	2.424
1516	2.770
1464	3.116
1428	3.463
1358	3.809
1305	4.155
1234	4.501
1181	4.848
1111	5.194
1075	5.540
1023	5.886
987	6.233
970	6.579
934	6.925
899	7.271
881	7.618
846	7.964
793	8.310
758	8.657
705	9.003
652	9.349
599	9.695
546	10.042
493	10.388
423	10.734
370	11.080
335	11.427
299	11.773
264	12.119
229	12.467
194	12.815
158	13.163
123	13.510
88	13.858
52	14.118
17	14.433
0	14.749
0	15.064
17	15.379
70	15.694
123	16.010
211	16.325
299	16.640
405	16.955
529	17.270
635	17.586
723	17.901
811	18.216
881	18.531
934	18.847
952	19.162
952	19.477
952	19.792
952	20.108
934	20.423
934	20.738
934	21.053
952	21.369
987	21.684
1040	21.999
1093	22.299
1164	22.630
1252	22.945
1322	23.260
1411	23.575
1499	23.891
1569	24.206
1640	24.521
1675	24.836
1728	25.151
1746	25.467
1781	25.782
1799	26.097
1816	26.412
Force (K dynes)	Time (ms)
10	0.346
16	0.693
18	1.039
17	1.385
24	1.731
34	2.078
37	2.424
38	2.770
46	3.116
55	3.463
56	3.809
58	4.155
67	4.501
72	4.848
71	5.194
73	5.540
77	5.886
81	6.233
79	6.579
81	6.925
86	7.271
91	7.618
97	7.964
105	8.310
114	8.657
122	9.003
128	9.349
132	9.695
139	10.042
146	10.388
151	10.734
151	11.080
149	11.427
151	11.773
159	12.119
159	12.467
163	12.815
170	13.163
173	13.510
179	13.858
177	14.118
167	14.433
144	14.749
126	15.064
99	15.379
67	15.694
43	16.010
26	16.325
12	16.640
12	16.955
14	17.270
13	17.586
16	17.901
21	18.216
26	18.531
29	18.847
20	19.162
15	19.477
12	19.792
9	20.108
0	20.423
0	20.738
0	21.053
0	21.369
0	21.684
0	21.999
0	22.299
0	22.630
0	22.945
0	23.260
0	23.575
6	23.891
12	24.206
12	24.521
12	24.836
9	25.151
3	25.467
9	25.782
6	26.097
0	26.412
