# Supplementary material for: Daily electric field treatment improves functional outcomes after thoracic contusion spinal cord injury in rats
Source: Nat Commun. 2025 Jun 26;16:5372. doi: 10.1038/s41467-025-60332-0 (PMC12202812; doi:10.1038/s41467-025-60332-0)
Supplement: Supplementary file 6 — Source Data [file 41467_2025_60332_MOESM6_ESM.zip › SFig12a/NoImplant/Thames.csv]

Displacement (microns)	Time (ms)
1710	0.346
1675	0.693
1640	1.039
1622	1.385
1605	1.731
1569	2.078
1552	2.424
1516	2.770
1481	3.116
1428	3.463
1393	3.809
1340	4.155
1270	4.501
1217	4.848
1146	5.194
1093	5.540
1040	5.886
987	6.243
952	6.589
917	6.935
881	7.282
864	7.628
829	7.974
793	8.320
758	8.667
723	9.023
670	9.369
617	9.716
564	10.062
511	10.408
458	10.754
405	11.101
352	11.447
299	11.793
264	12.140
211	12.487
176	12.835
158	13.183
123	13.531
70	13.879
52	14.138
17	14.454
0	14.769
0	15.084
35	15.399
88	15.715
141	16.030
229	16.345
335	16.660
440	16.976
546	17.291
652	17.606
740	17.921
829	18.237
881	18.552
917	18.867
934	19.182
952	19.498
952	19.813
952	20.128
934	20.443
934	20.759
952	21.074
970	21.389
1005	21.704
1058	22.019
1111	22.335
1181	22.650
1270	22.965
1340	23.280
1428	23.596
1499	23.911
1569	24.226
1640	24.541
1675	24.857
1710	25.172
1746	25.487
1781	25.802
1799	26.118
1816	26.433
Force (K dynes)	Time (ms)
9	0.346
12	0.693
16	1.039
21	1.385
24	1.731
27	2.078
32	2.424
33	2.770
36	3.116
42	3.463
49	3.809
54	4.155
60	4.501
68	4.848
71	5.194
69	5.540
70	5.886
74	6.243
78	6.589
79	6.935
80	7.282
85	7.628
91	7.974
94	8.320
96	8.667
106	9.023
111	9.369
115	9.716
122	10.062
137	10.408
147	10.754
149	11.101
149	11.447
152	11.793
162	12.140
163	12.487
163	12.835
167	13.183
172	13.531
175	13.879
172	14.138
155	14.454
137	14.769
123	15.084
98	15.399
56	15.715
35	16.030
26	16.345
13	16.660
9	16.976
11	17.291
10	17.606
19	17.921
24	18.237
25	18.552
27	18.867
19	19.182
12	19.498
4	19.813
4	20.128
0	20.443
0	20.759
0	21.074
0	21.389
0	21.704
0	22.019
0	22.335
0	22.650
0	22.965
3	23.280
2	23.596
4	23.911
14	24.226
13	24.541
5	24.857
6	25.172
8	25.487
9	25.802
3	26.118
0	26.433
