# Supplementary material for: Daily electric field treatment improves functional outcomes after thoracic contusion spinal cord injury in rats
Source: Nat Commun. 2025 Jun 26;16:5372. doi: 10.1038/s41467-025-60332-0 (PMC12202812; doi:10.1038/s41467-025-60332-0)
Supplement: Supplementary file 6 — Source Data [file 41467_2025_60332_MOESM6_ESM.zip › SFig12a/NoImplant/Timaru.csv]

Displacement (microns)	Time (ms)
1905	0.346
1869	0.693
1816	1.039
1763	1.385
1710	1.731
1640	2.078
1569	2.424
1516	2.770
1446	3.116
1393	3.463
1340	3.809
1305	4.155
1270	4.501
1252	4.848
1217	5.194
1199	5.540
1164	5.886
1128	6.233
1093	6.579
1058	6.925
1005	7.271
952	7.618
881	7.964
829	8.310
758	8.657
705	9.003
652	9.349
617	9.695
582	10.042
546	10.388
511	10.734
493	11.080
458	11.427
423	11.773
388	12.119
335	12.465
299	12.812
246	13.158
194	13.506
123	13.854
70	14.113
35	14.429
0	14.744
0	15.059
35	15.374
70	15.690
141	16.005
229	16.320
335	16.635
440	16.951
564	17.266
687	17.581
811	17.896
899	18.212
970	18.527
1040	18.842
1075	19.157
1075	19.472
1075	19.788
1058	20.103
1040	20.418
1023	20.733
1005	21.049
1005	21.364
1023	21.679
1058	21.994
1111	22.310
1181	22.625
1252	22.925
1340	23.255
1446	23.571
1552	23.886
1640	24.201
1710	24.516
1799	24.832
1852	25.147
1887	25.462
1887	25.777
1905	26.093
1905	26.408
Force (K dynes)	Time (ms)
12	0.346
11	0.693
13	1.039
17	1.385
17	1.731
16	2.078
16	2.424
20	2.770
20	3.116
21	3.463
21	3.809
28	4.155
33	4.501
34	4.848
35	5.194
40	5.540
49	5.886
56	6.233
61	6.579
69	6.925
78	7.271
82	7.618
85	7.964
91	8.310
97	8.657
98	9.003
97	9.349
99	9.695
102	10.042
102	10.388
102	10.734
108	11.080
117	11.427
122	11.773
128	12.119
139	12.465
152	12.812
161	13.158
169	13.506
177	13.854
169	14.113
141	14.429
118	14.744
86	15.059
63	15.374
32	15.690
11	16.005
0	16.320
0	16.635
0	16.951
0	17.266
0	17.581
22	17.896
23	18.212
16	18.527
19	18.842
16	19.157
12	19.472
9	19.788
0	20.103
0	20.418
0	20.733
0	21.049
0	21.364
0	21.679
0	21.994
0	22.310
0	22.625
0	22.925
0	23.255
0	23.571
10	23.886
7	24.201
9	24.516
20	24.832
24	25.147
22	25.462
13	25.777
8	26.093
7	26.408
