# Supplementary material for: Daily electric field treatment improves functional outcomes after thoracic contusion spinal cord injury in rats
Source: Nat Commun. 2025 Jun 26;16:5372. doi: 10.1038/s41467-025-60332-0 (PMC12202812; doi:10.1038/s41467-025-60332-0)
Supplement: Supplementary file 6 — Source Data [file 41467_2025_60332_MOESM6_ESM.zip › SFig12a/NoImplant/Tokoroa.csv]

Displacement (microns)	Time (ms)
1728	0.346
1693	0.693
1675	1.039
1658	1.385
1622	1.731
1605	2.078
1569	2.424
1516	2.770
1464	3.116
1428	3.463
1358	3.809
1305	4.155
1234	4.501
1181	4.848
1111	5.194
1075	5.540
1023	5.886
987	6.233
970	6.579
934	6.925
917	7.271
881	7.618
846	7.964
811	8.310
758	8.657
705	9.003
652	9.349
599	9.695
546	10.042
476	10.388
423	10.734
370	11.080
335	11.427
299	11.783
264	12.129
229	12.476
194	12.822
158	13.170
123	13.517
88	13.865
52	14.110
17	14.440
0	14.756
0	15.071
17	15.386
52	15.701
123	16.017
194	16.332
299	16.647
405	16.962
511	17.278
635	17.593
723	17.908
811	18.223
881	18.539
934	18.854
952	19.169
970	19.484
970	19.799
952	20.115
952	20.430
934	20.730
934	21.060
952	21.376
987	21.691
1040	22.006
1093	22.321
1164	22.637
1234	22.952
1322	23.267
1411	23.582
1499	23.898
1569	24.213
1640	24.528
1675	24.843
1728	25.159
1763	25.474
1781	25.789
1799	26.104
1816	26.420
Force (K dynes)	Time (ms)
18	0.346
27	0.693
28	1.039
26	1.385
31	1.731
38	2.078
42	2.424
46	2.770
54	3.116
62	3.463
65	3.809
72	4.155
77	4.501
81	4.848
82	5.194
84	5.540
86	5.886
88	6.233
86	6.579
84	6.925
88	7.271
93	7.618
96	7.964
102	8.310
114	8.657
125	9.003
130	9.349
133	9.695
139	10.042
143	10.388
145	10.734
147	11.080
148	11.427
150	11.783
149	12.129
150	12.476
158	12.822
164	13.170
169	13.517
175	13.865
172	14.110
158	14.440
133	14.756
115	15.071
87	15.386
57	15.701
36	16.017
19	16.332
10	16.647
9	16.962
8	17.278
16	17.593
20	17.908
19	18.223
29	18.539
28	18.854
21	19.169
17	19.484
12	19.799
7	20.115
0	20.430
0	20.730
0	21.060
0	21.376
0	21.691
0	22.006
0	22.321
0	22.637
0	22.952
0	23.267
0	23.582
7	23.898
10	24.213
14	24.528
15	24.843
5	25.159
6	25.474
12	25.789
3	26.104
0	26.420
