# Supplementary material for: Daily electric field treatment improves functional outcomes after thoracic contusion spinal cord injury in rats
Source: Nat Commun. 2025 Jun 26;16:5372. doi: 10.1038/s41467-025-60332-0 (PMC12202812; doi:10.1038/s41467-025-60332-0)
Supplement: Supplementary file 6 — Source Data [file 41467_2025_60332_MOESM6_ESM.zip › SFig12a/NoImplant/Twizel.csv]

Displacement (microns)	Time (ms)
1852	0.346
1816	0.693
1781	1.039
1746	1.385
1693	1.731
1640	2.078
1569	2.424
1516	2.770
1446	3.116
1393	3.463
1322	3.809
1270	4.155
1234	4.501
1217	4.848
1181	5.194
1164	5.540
1128	5.886
1111	6.233
1075	6.579
1040	6.925
987	7.271
934	7.618
881	7.964
829	8.310
758	8.657
705	9.003
635	9.349
582	9.695
546	10.042
493	10.388
458	10.734
423	11.080
405	11.427
370	11.773
335	12.119
299	12.465
264	12.812
211	13.158
176	13.506
123	13.854
70	14.113
35	14.429
0	14.744
0	15.059
17	15.374
70	15.690
123	16.005
211	16.320
299	16.635
405	16.951
529	17.266
652	17.581
758	17.896
864	18.212
952	18.527
1005	18.842
1040	19.157
1058	19.472
1058	19.788
1058	20.103
1023	20.418
1005	20.733
1005	21.049
987	21.364
1005	21.679
1040	21.994
1093	22.310
1146	22.625
1234	22.940
1322	23.255
1411	23.571
1516	23.886
1605	24.201
1675	24.516
1746	24.832
1816	25.147
1852	25.462
1869	25.777
1869	26.093
1869	26.408
Force (K dynes)	Time (ms)
18	0.346
24	0.693
23	1.039
24	1.385
31	1.731
36	2.078
36	2.424
39	2.770
46	3.116
50	3.463
46	3.809
48	4.155
56	4.501
60	4.848
59	5.194
62	5.540
70	5.886
76	6.233
78	6.579
84	6.925
93	7.271
101	7.618
106	7.964
114	8.310
122	8.657
125	9.003
122	9.349
119	9.695
121	10.042
121	10.388
122	10.734
125	11.080
126	11.427
130	11.773
137	12.119
143	12.465
150	12.812
161	13.158
173	13.506
179	13.854
174	14.113
157	14.429
142	14.744
127	15.059
97	15.374
64	15.690
39	16.005
26	16.320
14	16.635
4	16.951
3	17.266
10	17.581
22	17.896
26	18.212
21	18.527
22	18.842
27	19.157
28	19.472
11	19.788
12	20.103
4	20.418
0	20.733
0	21.049
0	21.364
0	21.679
0	21.994
0	22.310
0	22.625
0	22.940
0	23.255
0	23.571
5	23.886
9	24.201
7	24.516
15	24.832
24	25.147
17	25.462
8	25.777
6	26.093
0	26.408
