# Supplementary material for: Daily electric field treatment improves functional outcomes after thoracic contusion spinal cord injury in rats
Source: Nat Commun. 2025 Jun 26;16:5372. doi: 10.1038/s41467-025-60332-0 (PMC12202812; doi:10.1038/s41467-025-60332-0)
Supplement: Supplementary file 6 — Source Data [file 41467_2025_60332_MOESM6_ESM.zip › SFig12a/NoImplant/Waipu.csv]

Displacement (microns)	Time (ms)
1869	0.346
1834	0.693
1799	1.039
1746	1.385
1693	1.731
1622	2.078
1569	2.424
1499	2.770
1446	3.116
1375	3.463
1340	3.809
1287	4.155
1270	4.501
1234	4.848
1217	5.194
1199	5.540
1164	5.886
1128	6.233
1093	6.579
1040	6.925
987	7.271
934	7.618
881	7.964
811	8.310
758	8.657
687	9.003
635	9.349
582	9.695
546	10.042
511	10.388
493	10.734
458	11.080
423	11.437
388	11.783
352	12.129
317	12.476
264	12.822
229	13.168
176	13.516
123	13.864
70	14.124
35	14.439
0	14.754
0	15.069
35	15.385
70	15.700
123	16.015
211	16.330
317	16.646
423	16.961
546	17.276
670	17.591
776	17.906
881	18.222
952	18.537
1023	18.852
1058	19.167
1075	19.483
1075	19.798
1058	20.113
1040	20.428
1023	20.744
1005	21.059
1005	21.374
1023	21.674
1058	22.005
1111	22.320
1164	22.635
1234	22.950
1322	23.266
1428	23.581
1516	23.896
1605	24.211
1693	24.527
1763	24.842
1816	25.157
1852	25.472
1869	25.787
1869	26.103
1869	26.418
Force (K dynes)	Time (ms)
28	0.346
29	0.693
33	1.039
38	1.385
41	1.731
43	2.078
46	2.424
49	2.770
52	3.116
51	3.463
50	3.809
54	4.155
60	4.501
61	4.848
60	5.194
66	5.540
74	5.886
77	6.233
79	6.579
85	6.925
95	7.271
97	7.618
100	7.964
109	8.310
114	8.657
112	9.003
112	9.349
118	9.695
120	10.042
118	10.388
119	10.734
123	11.080
127	11.437
131	11.783
139	12.129
146	12.476
153	12.822
161	13.168
168	13.516
177	13.864
173	14.124
154	14.439
137	14.754
120	15.069
105	15.385
74	15.700
47	16.015
33	16.330
17	16.646
6	16.961
6	17.276
12	17.591
25	17.906
24	18.222
21	18.537
22	18.852
26	19.167
24	19.483
11	19.798
13	20.113
0	20.428
0	20.744
0	21.059
0	21.374
0	21.674
0	22.005
0	22.320
0	22.635
0	22.950
0	23.266
0	23.581
10	23.896
8	24.211
2	24.527
13	24.842
24	25.157
17	25.472
7	25.787
7	26.103
6	26.418
