# Supplementary material for: Daily electric field treatment improves functional outcomes after thoracic contusion spinal cord injury in rats
Source: Nat Commun. 2025 Jun 26;16:5372. doi: 10.1038/s41467-025-60332-0 (PMC12202812; doi:10.1038/s41467-025-60332-0)
Supplement: Supplementary file 6 — Source Data [file 41467_2025_60332_MOESM6_ESM.zip › SFig12a/NoImplant/Wanaka.csv]

Displacement (microns)	Time (ms)
1781	0.346
1746	0.703
1728	1.049
1693	1.395
1658	1.741
1622	2.088
1569	2.434
1516	2.780
1464	3.127
1411	3.483
1340	3.829
1287	4.176
1234	4.522
1181	4.868
1128	5.214
1093	5.561
1075	5.907
1040	6.253
1005	6.599
987	6.946
934	7.292
899	7.638
864	7.984
811	8.331
758	8.677
705	9.023
652	9.369
582	9.716
529	10.062
476	10.408
440	10.754
405	11.101
370	11.447
335	11.793
299	12.140
264	12.486
229	12.832
194	13.180
141	13.528
105	13.875
52	14.135
17	14.451
0	14.766
0	15.081
17	15.396
52	15.712
123	16.027
211	16.342
299	16.657
405	16.973
529	17.288
652	17.603
758	17.918
846	18.233
917	18.549
970	18.864
1005	19.179
1005	19.494
1005	19.810
987	20.125
970	20.440
952	20.755
952	21.071
952	21.386
987	21.701
1023	22.016
1075	22.332
1146	22.647
1234	22.962
1322	23.277
1411	23.593
1499	23.908
1587	24.223
1675	24.538
1728	24.854
1763	25.169
1799	25.484
1816	25.799
1834	26.114
1834	26.430
Force (K dynes)	Time (ms)
17	0.346
21	0.703
21	1.049
25	1.395
31	1.741
35	2.088
38	2.434
44	2.780
49	3.127
51	3.483
54	3.829
61	4.176
61	4.522
59	4.868
64	5.214
71	5.561
72	5.907
71	6.253
79	6.599
88	6.946
90	7.292
92	7.638
101	7.984
111	8.331
114	8.677
122	9.023
133	9.369
137	9.716
135	10.062
135	10.408
140	10.754
143	11.101
140	11.447
140	11.793
144	12.140
151	12.486
158	12.832
163	13.180
169	13.528
178	13.875
172	14.135
151	14.451
129	14.766
123	15.081
87	15.396
53	15.712
30	16.027
21	16.342
11	16.657
2	16.973
0	17.288
18	17.603
31	17.918
21	18.233
15	18.549
29	18.864
36	19.179
19	19.494
4	19.810
14	20.125
11	20.440
0	20.755
0	21.071
0	21.386
0	21.701
0	22.016
0	22.332
0	22.647
0	22.962
0	23.277
0	23.593
8	23.908
17	24.223
12	24.538
15	24.854
16	25.169
15	25.484
8	25.799
0	26.114
0	26.430
