# Supplementary material for: Daily electric field treatment improves functional outcomes after thoracic contusion spinal cord injury in rats
Source: Nat Commun. 2025 Jun 26;16:5372. doi: 10.1038/s41467-025-60332-0 (PMC12202812; doi:10.1038/s41467-025-60332-0)
Supplement: Supplementary file 6 — Source Data [file 41467_2025_60332_MOESM6_ESM.zip › SFig12a/NoImplant/Wellington.csv]

Displacement (microns)	Time (ms)
1781	0.346
1746	0.693
1728	1.039
1693	1.385
1658	1.731
1622	2.078
1569	2.424
1534	2.770
1464	3.116
1411	3.463
1340	3.809
1287	4.155
1234	4.501
1181	4.848
1128	5.194
1111	5.540
1075	5.886
1040	6.233
1023	6.579
987	6.925
952	7.271
899	7.618
864	7.964
811	8.310
758	8.657
705	9.003
652	9.349
599	9.695
529	10.042
476	10.388
440	10.734
405	11.080
370	11.427
335	11.773
299	12.119
264	12.465
229	12.813
194	13.161
158	13.509
105	13.857
52	14.117
17	14.432
0	14.747
0	15.062
17	15.377
52	15.693
123	16.008
211	16.323
299	16.638
405	16.954
529	17.269
652	17.584
758	17.899
846	18.215
917	18.530
970	18.845
1005	19.160
1005	19.476
1005	19.791
987	20.106
987	20.421
970	20.737
952	21.052
970	21.367
987	21.682
1023	21.998
1075	22.313
1146	22.628
1234	22.943
1322	23.258
1411	23.574
1499	23.889
1587	24.204
1658	24.519
1728	24.835
1763	25.150
1799	25.465
1816	25.780
1834	26.096
1834	26.411
Force (K dynes)	Time (ms)
13	0.346
11	0.693
13	1.039
21	1.385
26	1.731
26	2.078
32	2.424
40	2.770
47	3.116
46	3.463
49	3.809
56	4.155
54	4.501
54	4.848
59	5.194
66	5.540
64	5.886
64	6.233
71	6.579
77	6.925
79	7.271
85	7.618
99	7.964
110	8.310
114	8.657
118	9.003
125	9.349
128	9.695
128	10.042
133	10.388
138	10.734
138	11.080
139	11.427
144	11.773
152	12.119
157	12.465
158	12.813
164	13.161
173	13.509
182	13.857
177	14.117
155	14.432
140	14.747
124	15.062
100	15.377
56	15.693
36	16.008
24	16.323
11	16.638
0	16.954
1	17.269
15	17.584
28	17.899
22	18.215
14	18.530
29	18.845
33	19.160
17	19.476
6	19.791
15	20.106
10	20.421
0	20.737
0	21.052
0	21.367
0	21.682
0	21.998
0	22.313
0	22.628
0	22.943
0	23.258
0	23.574
1	23.889
16	24.204
15	24.519
11	24.835
17	25.150
13	25.465
6	25.780
4	26.096
0	26.411
