# Supplementary material for: Daily electric field treatment improves functional outcomes after thoracic contusion spinal cord injury in rats
Source: Nat Commun. 2025 Jun 26;16:5372. doi: 10.1038/s41467-025-60332-0 (PMC12202812; doi:10.1038/s41467-025-60332-0)
Supplement: Supplementary file 6 — Source Data [file 41467_2025_60332_MOESM6_ESM.zip › SFig12a/NoImplant/Whakatane.csv]

Displacement (microns)	Time (ms)
1728	0.346
1693	0.693
1675	1.039
1658	1.385
1622	1.731
1605	2.078
1569	2.424
1516	2.770
1481	3.116
1428	3.463
1375	3.809
1305	4.165
1252	4.512
1181	4.858
1128	5.204
1075	5.550
1040	5.897
1005	6.243
970	6.589
934	6.946
917	7.292
881	7.638
846	7.984
811	8.331
758	8.677
723	9.023
670	9.369
599	9.716
546	10.062
493	10.408
423	10.754
370	11.101
335	11.447
299	11.793
264	12.140
229	12.486
194	12.832
176	13.180
123	13.528
88	13.875
52	14.135
17	14.451
0	14.766
0	15.081
17	15.396
70	15.712
123	16.027
211	16.342
299	16.657
405	16.973
511	17.288
617	17.603
723	17.918
811	18.233
881	18.549
917	18.864
952	19.179
952	19.494
952	19.810
952	20.125
952	20.440
952	20.755
952	21.071
970	21.386
1005	21.701
1040	22.016
1093	22.332
1164	22.647
1252	22.962
1322	23.277
1411	23.593
1499	23.908
1569	24.223
1622	24.538
1675	24.854
1710	25.169
1746	25.484
1781	25.799
1799	26.114
1816	26.430
Force (K dynes)	Time (ms)
1	0.346
5	0.693
9	1.039
13	1.385
18	1.731
24	2.078
28	2.424
29	2.770
34	3.116
40	3.463
43	3.809
47	4.165
51	4.512
56	4.858
56	5.204
58	5.550
62	5.897
68	6.243
68	6.589
69	6.946
76	7.292
82	7.638
84	7.984
89	8.331
99	8.677
111	9.023
118	9.369
126	9.716
131	10.062
136	10.408
137	10.754
139	11.101
146	11.447
150	11.793
149	12.140
149	12.486
156	12.832
165	13.180
171	13.528
178	13.875
178	14.135
166	14.451
144	14.766
130	15.081
98	15.396
69	15.712
42	16.027
17	16.342
10	16.657
7	16.973
9	17.288
17	17.603
15	17.918
18	18.233
26	18.549
24	18.864
22	19.179
15	19.494
10	19.810
4	20.125
0	20.440
0	20.755
0	21.071
0	21.386
0	21.701
0	22.016
0	22.332
0	22.647
0	22.962
0	23.277
4	23.593
2	23.908
10	24.223
14	24.538
9	24.854
7	25.169
4	25.484
3	25.799
5	26.114
0	26.430
