# Supplementary material for: Daily electric field treatment improves functional outcomes after thoracic contusion spinal cord injury in rats
Source: Nat Commun. 2025 Jun 26;16:5372. doi: 10.1038/s41467-025-60332-0 (PMC12202812; doi:10.1038/s41467-025-60332-0)
Supplement: Supplementary file 6 — Source Data [file 41467_2025_60332_MOESM6_ESM.zip › SFig12a/NoImplant/Whanganui.csv]

Displacement (microns)	Time (ms)
1869	0.346
1799	0.693
1746	1.039
1675	1.385
1605	1.731
1552	2.078
1499	2.424
1464	2.770
1428	3.116
1411	3.463
1375	3.809
1358	4.155
1322	4.501
1287	4.848
1252	5.194
1199	5.540
1164	5.886
1093	6.233
1040	6.579
987	6.925
917	7.271
864	7.618
811	7.964
758	8.310
740	8.657
705	9.003
670	9.349
635	9.695
617	10.042
582	10.388
529	10.734
493	11.080
440	11.427
388	11.773
335	12.119
282	12.465
229	12.813
176	13.161
123	13.509
70	13.857
35	14.117
17	14.432
0	14.747
35	15.062
70	15.377
123	15.693
211	16.008
299	16.323
405	16.638
511	16.954
617	17.269
723	17.584
811	17.899
881	18.215
934	18.530
970	18.845
970	19.160
970	19.476
970	19.791
952	20.106
952	20.421
952	20.737
952	21.052
987	21.367
1023	21.682
1075	21.998
1146	22.313
1217	22.628
1305	22.943
1393	23.258
1481	23.574
1569	23.889
1640	24.204
1710	24.519
1763	24.835
1799	25.150
1816	25.465
1834	25.780
1834	26.096
1834	26.411
Force (K dynes)	Time (ms)
12	0.346
12	0.693
12	1.039
12	1.385
10	1.731
7	2.078
8	2.424
13	2.770
18	3.116
19	3.463
19	3.809
23	4.155
30	4.501
36	4.848
37	5.194
43	5.540
51	5.886
59	6.233
60	6.579
65	6.925
73	7.271
74	7.618
75	7.964
79	8.310
85	8.657
84	9.003
85	9.349
92	9.695
99	10.042
102	10.388
108	10.734
122	11.080
136	11.427
144	11.773
153	12.119
162	12.465
169	12.813
169	13.161
172	13.509
178	13.857
165	14.117
138	14.432
119	14.747
96	15.062
57	15.377
21	15.693
4	16.008
8	16.323
8	16.638
0	16.954
14	17.269
21	17.584
18	17.899
19	18.215
22	18.530
28	18.845
20	19.160
3	19.476
6	19.791
8	20.106
0	20.421
0	20.737
0	21.052
0	21.367
0	21.682
0	21.998
0	22.313
0	22.628
0	22.943
0	23.258
0	23.574
9	23.889
15	24.204
11	24.519
17	24.835
16	25.150
11	25.465
5	25.780
3	26.096
0	26.411
