# Supplementary material for: Daily electric field treatment improves functional outcomes after thoracic contusion spinal cord injury in rats
Source: Nat Commun. 2025 Jun 26;16:5372. doi: 10.1038/s41467-025-60332-0 (PMC12202812; doi:10.1038/s41467-025-60332-0)
Supplement: Supplementary file 6 — Source Data [file 41467_2025_60332_MOESM6_ESM.zip › SFig12a/NoImplant/Whangarei.csv]

Displacement (microns)	Time (ms)
1869	0.346
1799	0.693
1728	1.039
1658	1.385
1605	1.731
1552	2.078
1499	2.424
1464	2.770
1428	3.116
1411	3.463
1375	3.809
1358	4.155
1340	4.501
1305	4.848
1252	5.194
1199	5.540
1164	5.897
1093	6.243
1040	6.589
970	6.935
917	7.282
864	7.628
811	7.974
758	8.320
723	8.677
705	9.023
670	9.369
635	9.716
617	10.062
582	10.408
529	10.754
493	11.101
440	11.447
388	11.793
335	12.140
282	12.486
229	12.834
176	13.181
105	13.529
70	13.877
35	14.122
17	14.452
0	14.767
17	15.083
70	15.398
123	15.713
211	16.028
299	16.344
405	16.659
511	16.974
635	17.289
723	17.605
811	17.920
881	18.235
934	18.550
970	18.866
970	19.181
970	19.496
970	19.811
952	20.126
952	20.442
952	20.757
952	21.072
987	21.387
1023	21.703
1075	22.018
1146	22.333
1217	22.648
1305	22.964
1393	23.279
1481	23.594
1552	23.909
1640	24.225
1710	24.540
1763	24.855
1799	25.170
1816	25.486
1834	25.801
1834	26.116
1834	26.431
Force (K dynes)	Time (ms)
10	0.346
11	0.693
15	1.039
16	1.385
13	1.731
12	2.078
14	2.424
18	2.770
22	3.116
24	3.463
24	3.809
25	4.155
34	4.501
42	4.848
43	5.194
47	5.540
55	5.897
61	6.243
65	6.589
70	6.935
75	7.282
75	7.628
73	7.974
79	8.320
84	8.677
84	9.023
84	9.369
91	9.716
99	10.062
103	10.408
106	10.754
115	11.101
125	11.447
131	11.793
141	12.140
156	12.486
166	12.834
169	13.181
172	13.529
175	13.877
164	14.122
145	14.452
122	14.767
102	15.083
63	15.398
28	15.713
17	16.028
11	16.344
2	16.659
6	16.974
9	17.289
21	17.605
26	17.920
15	18.235
18	18.550
32	18.866
19	19.181
0	19.496
5	19.811
3	20.126
0	20.442
0	20.757
0	21.072
0	21.387
0	21.703
0	22.018
0	22.333
0	22.648
0	22.964
0	23.279
0	23.594
11	23.909
12	24.225
12	24.540
17	24.855
14	25.170
9	25.486
5	25.801
3	26.116
0	26.431
