# Supplementary material for: Daily electric field treatment improves functional outcomes after thoracic contusion spinal cord injury in rats
Source: Nat Commun. 2025 Jun 26;16:5372. doi: 10.1038/s41467-025-60332-0 (PMC12202812; doi:10.1038/s41467-025-60332-0)
Supplement: Supplementary file 6 — Source Data [file 41467_2025_60332_MOESM6_ESM.zip › SFig12b.m]

clc, clear, close all

data_noimplant = load(fullfile(pwd, sprintf('SFig12b/ImpactorDisplacement_NatCom_NoImplant.mat')), 'mean_force', 'std_force', 'time');
data_implant = load(fullfile(pwd, sprintf('SFig12b/ImpactorDisplacement_NatCom_Implant.mat')), 'mean_force', 'std_force', 'time');

% Force Graph
fontSize_title = 6;
h_force = figure('Units', 'centimeters','Position', [10, 10, 8, 5]);
set(h_force,'PaperPositionMode', 'auto', 'PaperUnits', 'centimeters', 'PaperSize', [8, 5])
set(h_force, 'visible', 'on', 'MenuBar', 'none', 'color', 'w')
p_force = panel();
p_force.fontname = 'Arial';
p_force.fontsize = fontSize_title;
ax_force = p_force.select();
p_force.de.margin = 10;
p_force.margin = [7 6 3 3]; % l, b, r, t

% Compute upper and lower bounds for shading
upper_bound = data_noimplant.mean_force + data_noimplant.std_force;
lower_bound = data_noimplant.mean_force - data_noimplant.std_force;

% Plot mean force as a line
hold on;
plot(data_noimplant.time, data_noimplant.mean_force, 'b', 'LineWidth', 2);

% Fill shaded area for standard deviation
x = [data_noimplant.time; flipud(data_noimplant.time)];
y = [upper_bound, fliplr(lower_bound)];
fill(x, y, 'b', 'FaceAlpha', 0.3, 'EdgeColor', 'none');


% Compute upper and lower bounds for shading
upper_bound = data_implant.mean_force + data_implant.std_force;
lower_bound = data_implant.mean_force - data_implant.std_force;

% Plot mean force as a line
plot(data_implant.time, data_implant.mean_force, 'r', 'LineWidth', 2);

% Fill shaded area for standard deviation
x = [data_implant.time; flipud(data_implant.time)];
y = [upper_bound, fliplr(lower_bound)];
fill(x, y, 'r', 'FaceAlpha', 0.3, 'EdgeColor', 'none');

axis([0, 25, 0, 225])

leg = legend({'Impact without implant', '', 'Implant on implant'});


% Labels and formatting
xlabel('Time (ms)');
ylabel('Force (Kdynes)');
hold off;

print(h_force, fullfile(pwd, sprintf('SFig12b.svg')), '-dsvg');

close all
