# Supplementary material for: Daily electric field treatment improves functional outcomes after thoracic contusion spinal cord injury in rats
Source: Nat Commun. 2025 Jun 26;16:5372. doi: 10.1038/s41467-025-60332-0 (PMC12202812; doi:10.1038/s41467-025-60332-0)
Supplement: Supplementary file 6 — Source Data [file 41467_2025_60332_MOESM6_ESM.zip › SFig12C.ipynb]

# %% [code]

import numpy as np
import matplotlib.pyplot as plt
import matplotlib
import pickle


# %% [code]
# Setting global font sizes
plt.rcParams['axes.titlesize'] = 20     # Title font size
plt.rcParams['axes.labelsize'] = 20     # Axis labels font size
plt.rcParams['xtick.labelsize'] = 18    # X-axis tick labels font size
plt.rcParams['ytick.labelsize'] = 18    # Y-axis tick labels font size
plt.rcParams['legend.fontsize'] = 18    # Legend font size
plt.rcParams['font.size'] = 20
matplotlib.rcParams['pdf.fonttype']=42

# %% [code]
def plotPhase(ax,frequency,phase,col,alp,lab=None, line='solid'):
    phase = abs(phase) *-1
    if lab:
        ax.plot(frequency,phase,color=col,alpha=alp,label=lab,linestyle=line,linewidth=0.3)
    else:
        ax.plot(frequency,phase,color=col,alpha=alp,linestyle=line,linewidth=0.3)

    ax.set_xscale('log')
    ticks = [1e0, 1e1, 1e2, 1e3, 1e4]
    ax.set_xticks(ticks)
    ticks = [0, -10, -20, -30, -40, -50, -60, -70, -80, -90]
    ax.set_yticks(ticks)
    ax.set_ylim(0, -90)
    ax.set_ylabel('Phase (\u00B0)')
    ax.set_xlabel('f (Hz)') 
    ax.spines[['top', 'right']].set_visible(False)

    return 0

def plotZ(ax,frequency,Z,col,alp,lab):
    ax.plot(frequency,Z,color=col,alpha=alp,label=lab,linewidth=0.3)
    ax.set_xscale('log')
    ax.set_yscale('log')
    ax.set_ylim(1e3, 10e9)
    ticks = [1e3, 1e4, 1e5, 1e6, 1e7, 1e8, 1e9]
    ax.set_yticks(ticks)
    ticks = [1e0, 1e1, 1e2, 1e3, 1e4]
    ax.set_xticks(ticks)
    ax.set_xlabel('f (Hz)')
    ax.set_ylabel('|Z| (ohm)')
    ax.spines[['top', 'right']].set_visible(False)

    return 0

# %% [code]
with open('SFig12C.pkl', 'rb') as f:
    data = pickle.load(f)
    
impedance_healthy1 = data['impedance_healthy1']
impedance_healthy2 = data['impedance_healthy2']
impedance_injured1 = data['impedance_injured1']
impedance_injured2 = data['impedance_injured2']
phase_healthy1 = data['phase_healthy1']
phase_healthy2 = data['phase_healthy2']
phase_injured1 = data['phase_injured1']
phase_injured2 = data['phase_injured2']
frequency = data['frequency']

# %% [code]
fig, axs = plt.subplots(2, 2, figsize=(15.92, 10),layout='constrained')
ax = axs[0,0]
col = [0, 1, 0]
alp =1
lab = 'In vitro'
plotZ(ax,frequency,impedance_healthy1,col,alp,lab)
col = [0, 0, 1]
lab = 'In surgery'
plotZ(ax,frequency,impedance_healthy2,col,alp,lab)
leg = ax.legend({'In vitro', 'During surgery'}, loc='upper right')
leg.legend_handles[0].set_color([0, 0, 1])
leg.legend_handles[1].set_color([0, 1, 0])
ax.set_title('No injury')

ax = axs[1,0]
col = [0, 1, 0]
alp = 1
lab = 'In vitro'
plotPhase(ax,frequency,phase_healthy1,col,alp,lab)
col = [0, 0, 1]
lab = 'In surgery'
plotPhase(ax,frequency,phase_healthy2,col,alp,lab)
leg = ax.legend({'In vitro', 'During surgery'}, loc='upper right')
leg.legend_handles[0].set_color([0, 0, 1])
leg.legend_handles[1].set_color([0, 1, 0])
ax.set_ylabel('-Phase ')

ax = axs[0,1]
col = [0, 1, 0]
alp = 1
lab = 'In vitro'
plotZ(ax,frequency,impedance_injured1,col,alp,lab)
col = [0, 0, 1]
lab = 'In surgery'
plotZ(ax,frequency,impedance_injured2,col,alp,lab)
leg = ax.legend({'In vitro', 'During surgery'}, loc='upper right')
leg.legend_handles[0].set_color([0, 0, 1])
leg.legend_handles[1].set_color([0, 1, 0])
ax.set_title('Injured')

ax = axs[1,1]
col = [0, 1, 0]
alp = 1
lab = 'In vitro'
plotPhase(ax,frequency,phase_injured1,col,alp,lab)
col = [0, 0, 1]
lab = 'In surgery'
plotPhase(ax,frequency,phase_injured2,col,alp,lab)
leg = ax.legend({'In vitro', 'During surgery'}, loc='upper right')
leg.legend_handles[0].set_color([0, 0, 1])
leg.legend_handles[1].set_color([0, 1, 0])

output_file = 'SFig12C.svg'

plt.savefig(output_file)
plt.close()
