# Supplementary material for: Daily electric field treatment improves functional outcomes after thoracic contusion spinal cord injury in rats
Source: Nat Commun. 2025 Jun 26;16:5372. doi: 10.1038/s41467-025-60332-0 (PMC12202812; doi:10.1038/s41467-025-60332-0)
Supplement: Supplementary file 6 — Source Data [file 41467_2025_60332_MOESM6_ESM.zip › SFig1ef.xlsx]

## Sheet: BBB Data
		Rat ID	Group	day 1	day 3	1	2	3	4	5	6	7	8	9	10	11	12
		Armenia	Treatment	0	0	3	11	11.5	13	14	13.5	15	15.5	15.5	15	15	16
		Brazil	Treatment	1	0.5	3	10.5	11.5	12.5	13	13.5	14.5	14.5	14.5	15.5	14.5	15
		Niue	Treatment	0	0	4.5	4.5	12	13.5	12.5	13	13.5	14	14	14	14.5	14
		Spain	Treatment	0	0	1	9	12	12.5	13	13.5	14	14	14.5	14.5	15	15.5
		Togo	Treatment	0.5	0	0	8.5	13	14	16	14.5	16	16	17	16.5	19	17.5
		Mexico	Treatment	0.5	0.5	1.5	10	12	13.5	14	15.5	14	15	15.5	15.5	15	15
		Greenland	Treatment	0.5	0.5	1.5	10	11	12	13	13	14	14.5	13	14	13	15
		Israel	Treatment	0	0.5	4.5	10.5	12	13	14.5	16	15.5	16.5	16.5	18	17	16.5
		Netherlands	SCI Control	0	0.5	8	10	10.5	11	11.5	11	11	12	12	11.5	12	11.5
		Nigeria	SCI Control	1	3	11	12	12.5	13	12.5	12	13	12	12	13	12.5	12
		Jordan	SCI Control	0	1	10	12	14	14	13.5	13	14	13	14	14.5	14	14
		Russia	SCI Control	0	0	2	8	11	11	12	12	11.5	12	12	12.5	13	13
		Trinidad	SCI Control	1	1	8.5	11	13	10.5	12	12	12.5	12	12	11	11.5	12
		Estonia	SCI Control	2.5	4	7.5	7	9	11.5	12.5	11.5	12	12
		Romania	SCI Control	1	1	11	12	11.5	11.5	11.5	11.5	11	11	12	11	12.5	12.5
		Croatia	SCI Control	0	0	0.5	8.5	11	12	12	12.5	12.5	12	12.5	12.5	13	13
		Paraguay	SCI Control	0.5	0.5	3.5	10.5	11	12	12	12.5	12	12.5	12.5	12.5	12.5	12.5
		Gambia	SCI Control	0	0.5	3	10.5	11.5	12.5	12.5	12.5	13	13	13	13	13.5	14.5
		Scotland	No Injury	21	21	21	21	21	21	21	21	21	21	21	21	21	21
		Ireland	No Injury	21	21	21	21	21	21	21	21	21	21	21	21	21	21
		England	No Injury	21	21	21	21	21	21	21	21	21	21	21	21	21	21
		France	No Injury	21	21	21	21	21	21	21	21	21	21	21	21	21	21
		Finland	No Injury	21	21	21	21	21	21	21	21	21	21	21	21	21	21
		Chile	No Injury	21	21	21	21	21	21	21	21	21	21	21	21	21	21
		Cameroon	No Injury	20	21	21	21	21	21	21	21	21	21	21	21	21	21
		Qatar	No Injury	21	21	21	21	21	21	21	21	21	21	21	21	21	21
		China	No Injury	21	21	21	21	21	21	21	21	21	21	21	21	21	21
		Gabon	No Injury	21	21	21	21	21	21	21	21	21	21	21	21	21	21
			Treatment (n=8)	0.3125	0.25	2.375	9.25	11.875	13	13.75	14.0625	14.5625	15	15.0625	15.375	15.375	15.5625
			SCI (n=10)	0.6	1.15	6.5	10.15	11.5	11.9	12.2	12.05	12.25	12.15	12.4444	12.3889	12.7222	12.7778
			No Injury (n=10)	20.9	21	21	21	21	21	21	21	21	21	21	21	21	21
			Treatment Stdev	0.372012	0.267261	1.64208	2.08738	0.582482	0.654654	1.13389	1.14759	0.863444	0.92582	1.32119	1.3562	1.82737	1.08356
			SCI Stdev	0.809664	1.31339	3.90868	1.78029	1.39443	1.04881	0.586894	0.598609	0.950146	0.579751	0.682113	1.11181	0.754615	0.971825
			No Injury Stdev	0.316228	0	0	0	0	0	0	0	0	0	0	0	0	0
			Treatment SEM	0.131526	0.0944911	0.580563	0.737999	0.205939	0.231455	0.400892	0.405735	0.305274	0.327327	0.46711	0.47949	0.646073	0.383097
			SCI SEM	0.256038	0.415331	1.23603	0.562978	0.440959	0.331662	0.185592	0.189297	0.300463	0.183333	0.227371	0.370602	0.251538	0.323942
			No Injury SEM	0.1	0	0	0	0	0	0	0	0	0	0	0	0	0
		Rat ID	Armenia	Brazil	Niue	Spain	Togo	Mexico	Greenland	Israel	Netherlands	Nigeria	Jordan	Russia	Trinidad	Estonia	Romania	Croatia	Paraguay	Gambia	Scotland	Ireland	England	France	Finland	Chile	Cameroon	Qatar	China	Gabon
		Group	Treatment	Treatment	Treatment	Treatment	Treatment	Treatment	Treatment	Treatment	SCI Control	SCI Control	SCI Control	SCI Control	SCI Control	SCI Control	SCI Control	SCI Control	SCI Control	SCI Control	No Injury	No Injury	No Injury	No Injury	No Injury	No Injury	No Injury	No Injury	No Injury	No Injury
		D1	0	1	0	0	0.5	0.5	0.5	0	0	1	0	0	1	2.5	1	0	0.5	0	21	21	21	21	21	21	20	21	21	21
		D3	0	0.5	0	0	0	0.5	0.5	0.5	0.5	3	1	0	1	4	1	0	0.5	0.5	21	21	21	21	21	21	21	21	21	21
		W1	3	3	4.5	1	0	1.5	1.5	4.5	8	11	10	2	8.5	7.5	11	0.5	3.5	3	21	21	21	21	21	21	21	21	21	21
		W2	11	10.5	4.5	9	8.5	10	10	10.5	10	12	12	8	11	7	12	8.5	10.5	10.5	21	21	21	21	21	21	21	21	21	21
		W3	11.5	11.5	12	12	13	12	11	12	10.5	12.5	14	11	13	9	11.5	11	11	11.5	21	21	21	21	21	21	21	21	21	21
		W4	13	12.5	13.5	12.5	14	13.5	12	13	11	13	14	11	10.5	11.5	11.5	12	12	12.5	21	21	21	21	21	21	21	21	21	21
		W5	14	13	12.5	13	16	14	13	14.5	11.5	12.5	13.5	12	12	12.5	11.5	12	12	12.5	21	21	21	21	21	21	21	21	21	21
		W6	13.5	13.5	13	13.5	14.5	15.5	13	16	11	12	13	12	12	11.5	11.5	12.5	12.5	12.5	21	21	21	21	21	21	21	21	21	21
		W7	15	14.5	13.5	14	16	14	14	15.5	11	13	14	11.5	12.5	12	11	12.5	12	13	21	21	21	21	21	21	21	21	21	21
		W8	15.5	14.5	14	14	16	15	14.5	16.5	12	12	13	12	12	12	11	12	12.5	13	21	21	21	21	21	21	21	21	21	21
		W9	15.5	14.5	14	14.5	17	15.5	13	16.5	12	12	14	12	12		12	12.5	12.5	13	21	21	21	21	21	21	21	21	21	21
		W10	15	15.5	14	14.5	16.5	15.5	14	18	11.5	13	14.5	12.5	11		11	12.5	12.5	13	21	21	21	21	21	21	21	21	21	21
		W11	15	14.5	14.5	15	19	15	13	17	12	12.5	14	13	11.5		12.5	13	12.5	13.5	21	21	21	21	21	21	21	21	21	21
		W12	16	15	14	15.5	17.5	15	15	16.5	11.5	12	14	13	12		12.5	13	12.5	14.5	21	21	21	21	21	21	21	21	21	21

## Sheet: BBB Outliers
	Rat ID	Group	day 1	day 3	1	2	3	4	5	6	7	8	9	10	11	12
	Barbados	Treatment	0	0	1	0	2	8	10	10	10	10	10	10	11	10
	Colombia	Treatment	0	0	1	1.5	1.5
	Benin	Treatment	0	0	0.5	2	2
	Japan	Treatment	3	4	13.5	14.5	15.5	16	15.5	16.5	16.5	17	19	21	21	21
	Morocco	Treatment	0	0	1	1.5	5.5	6	5.5	6	3.5	4	3.5	3.5	3.5	4.5
