# Supplementary material for: Daily electric field treatment improves functional outcomes after thoracic contusion spinal cord injury in rats
Source: Nat Commun. 2025 Jun 26;16:5372. doi: 10.1038/s41467-025-60332-0 (PMC12202812; doi:10.1038/s41467-025-60332-0)
Supplement: Supplementary file 6 — Source Data [file 41467_2025_60332_MOESM6_ESM.zip › SFig3/FigA_xy_plane_mid_lesion.txt]

% Model:              medium_cord.mph
% Version:            COMSOL 6.0.0.405
% Date:               Oct 22 2024, 19:58
% Dimension:          2
% Nodes:              75537
% Expressions:        1
% Description:        Surface
% cpl2x;cpl2y;Electric field, z component
3.2817736301436495;-3.7406959356902587;0.24086739498186982
3.298200414309855;-3.7288573294325627;0.24078085091010104
3.2855124056890346;-3.7198173941300614;0.2407525481329387
3.964874174911645;-3.1408454499322085;0.24582373431696833
3.985639029340228;-3.1500141352149047;0.24686045099788476
3.982592545129666;-3.137459797193493;0.24622992780263192
4.001803770054533;-3.133187053740438;0.24644086302795834
3.967783972751035;-3.1674670557041558;0.24583344757620573
4.001520653259998;-2.995602986541789;0.24713547599106606
4.006409270189882;-2.9589652200309375;0.24746491258303976
4.043457076771263;-2.950159094909404;0.24767434016439077
4.0229395780319;-2.8350787368487214;0.24857991417545794
4.030225995250096;-2.780470642868381;0.24907055854792032
4.084465663878433;-2.7667189329068007;0.2492211989086609
4.033456309401648;-2.996578055244901;0.2472845530429408
4.069680686555875;-2.8359831449424595;0.24864054793288684
4.105340001255932;-2.6750269604794488;0.24997125805732473
4.044358502803799;-2.6745544871556532;0.25003008634007134
4.144971944605056;-2.6996368925542606;0.2497997436347985
4.137090379140737;-2.7532609752139567;0.24939107350379766
4.202296825049569;-2.7352332111409368;0.24964532691849545
4.239146715357397;-2.7581154295618058;0.24954608033862608
4.224082890857205;-2.748761473388202;0.24958664855715942
4.202659039478711;-2.910820723579478;0.24835054102887485
4.209446346727604;-2.908873952679492;0.24837756759339077
4.120437917362356;-2.8675297604684857;0.24851131600818016
4.110606584851589;-2.9343747993875517;0.24799626737679442
4.193854638962643;-2.913159373228351;0.24831628522108376
4.1998856481781335;-2.7765213738315473;0.24933670027941565
4.201713063313433;-2.9180435179294655;0.24829542011104086
4.095873526009572;-3.035404579601571;0.24721847601417746
4.193038536964369;-2.927675480767099;0.24820707379090753
4.3031949490604475;-2.7978866652648526;0.24937354944181472
4.142352643794703;-2.566702679730886;0.2510459899650733
4.272114129402555;-2.5183226789076327;0.25168242149365905
4.203886577600148;-2.6193251458700124;0.25067152515536917
4.369872257463322;-2.4818747429588046;0.2521595236209673
4.434646116027782;-2.457724593043409;0.25247641037027424
4.4011017123454925;-2.5083778826598415;0.25228327912961335
4.2701444404771625;-2.582751115254208;0.25120755631905745
4.434090614844251;-2.490081819715352;0.25255062973098574
4.1095821427773265;-2.5789207647718544;0.25100281096416005
4.596643474491654;-2.397325836824382;0.25357727332963936
4.246407382418328;-2.719369839202666;0.24993702339525548
4.403625450019721;-2.6705103357707873;0.2509155618933641
4.40375843114831;-2.665009898117876;0.2509682912450434
4.324760385843682;-2.6163752768276156;0.2511713151007978
4.409311250243572;-2.6630284257499044;0.25100519092271456
4.504594283112082;-2.533136567034103;0.2525473065260829
4.406585404946777;-2.666750310350767;0.25096102385867153
4.5971670973317265;-2.397134882609843;0.2541255599327588
4.466503848492866;-2.1253297663008386;0.2567868363983143
4.473105242588613;-2.139049347783211;0.25662703668318154
4.478313932835713;-2.1288488882869117;0.25669218507779334
4.531885513546286;-2.2612115312952037;0.25520301260488
4.535169203461641;-2.2680359763598554;0.2551235106085966
4.53784548904979;-2.2629874680060964;0.25515452078045703
4.484708309838394;-2.116326434363632;0.25668232569768057
4.541130994273873;-2.2567897361035127;0.25527163557546767
4.491629494812271;-2.132816635610504;0.25651772482621626
4.544562605032745;-2.2649890295702253;0.2551897489555345
4.411041281715585;-2.0100627192065676;0.25817067630922563
4.438334677482672;-2.000536432357639;0.25786843840462603
4.596596862874444;-2.395700188852216;0.25388834722357867
4.597071760893802;-2.3969552922239044;0.25368880700688107
3.2503289219231104;-3.6201938200771053;0.2412344467398144
3.232317893225378;-3.5691948040849413;0.2414941986964444
3.2314434466129294;-3.6270634517396023;0.24133503491251304
3.2090369640133654;-3.503273834154701;0.2418288081994278
3.179123380761723;-3.418572214039824;0.24225925766993017
3.1776707265987127;-3.51468282241962;0.24176490596301714
3.2311180762921685;-3.648614091043598;0.24119206584376973
3.1771302125926466;-3.5504750024441365;0.2415383318083874
3.2212936890547708;-3.6307554475587698;0.24125504965606703
3.1608133428134746;-3.520814437482035;0.24164295851139597
3.123141987232053;-3.452335447927978;0.24194291012963057
3.1677450061036203;-3.3863538482322966;0.24255111598848633
3.0497662106981385;-3.543541303948354;0.24096417638065182
3.0250100807335674;-3.4272927220008422;0.24232207319744747
3.2002581044053446;-3.689020598941031;0.24074467752771872
3.172895342468323;-3.6624887902455288;0.24077681610851598
3.1252583095850883;-3.6166520395639874;0.2408336521905742
3.0796650603466738;-3.572363831479218;0.2408870900574664
3.265515656226937;-3.7516941871882317;0.24066665128093234
3.585087811057229;-3.1923550969956764;0.24452390439196448
3.542230090871051;-3.1802966294372657;0.2447157792816354
3.6071949467085984;-3.1032916835692186;0.24550542757285965
3.696598257445994;-3.185861578051364;0.24477665287799033
3.749369432932971;-3.182232024614706;0.24489775887753323
3.844856441313742;-3.1763480925823564;0.24511518532391358
3.793273895740625;-3.128734157933636;0.24520018306035668
3.5132066337168655;-3.016387294405868;0.24657198373679443
3.5230756298852786;-3.126171276665291;0.24529966856198
3.739040404314255;-3.078616372169038;0.24574688393062255
3.648954338975901;-3.0537929245930213;0.24607670609451085
3.816816211727076;-3.100047696433708;0.245463059958627
3.481092466224724;-3.0075381527523346;0.2467169539398092
3.5472325383174192;-3.194432199890491;0.24444843471428138
3.255088178936875;-3.4751620980283624;0.2418894785715655
3.272545293636444;-3.5025967553604254;0.24174265607657797
3.3204389240227488;-3.578289025133931;0.2413258942749963
3.3468904129537935;-3.619827839217959;0.24114594684185886
3.3684413883611652;-3.501574382191783;0.24184582064322915
3.417655250413322;-3.5010497004283403;0.24192384813348272
3.3603104363436396;-3.4109296920049856;0.2423842212610326
3.3070637101366622;-3.443433892365567;0.2421348750941752
3.1985953339967197;-3.3858103727357554;0.24243767838114802
3.342822273338078;-3.3832695956086973;0.24255747079741566
3.2451786087180614;-3.3849897374268743;0.24247651594327876
3.3995683152364133;-3.5309933353110354;0.24172658103784134
3.4074879519154444;-3.3821304112248005;0.24261183702662065
3.437875238876173;-3.466393637709539;0.24214970358181054
3.487049212679437;-3.3807288184816406;0.24269298698304875
3.551755402734165;-3.4123827052876208;0.24275212679351635
3.4619349760076203;-3.4832270904388403;0.24216472231692765
3.5896765829440627;-3.43093385330119;0.24277813207891819
3.4309522065656592;-3.5076878577064825;0.24195948033382186
3.4939527850543626;-3.563638326852669;0.24189429080746216
3.521939773451283;-3.553111782242846;0.24202798848711207
3.532973004992813;-3.533482869476121;0.24215082040443145
3.5120657980723875;-3.5700750457320813;0.24192038710946095
3.5464318197502727;-3.5429114538204574;0.24214814538977195
3.529362098386265;-3.5568171871779133;0.24203358443924072
3.4070841919246377;-3.650463316810055;0.24123363119546026
3.648601495254992;-3.4597596020098846;0.2428242002598573
3.575420918449989;-3.3634678451470617;0.24320759055596683
3.5631716768427317;-3.3054973847381053;0.24358546936555447
3.539013308888319;-3.191166085058578;0.24446972806961548
3.49890961276912;-3.274060730225777;0.24354643657147124
3.525486682526277;-3.3436247391519247;0.24314327553490517
3.4543936878049673;-3.1575403781872486;0.2445854144874573
3.474967530557714;-3.323549196415512;0.24313336573370117
3.460545562502479;-3.255293578154747;0.24367121748320647
3.595754520116385;-3.321436467902883;0.24360894095276636
3.61832712745607;-3.380518120121889;0.24327175106694796
3.4385616461560615;-3.151249123454066;0.24478546175077467
3.6685601326287003;-3.256472027384928;0.24433477021324068
3.7098161325036907;-3.2196946117957803;0.24474379617430658
3.74809642310017;-3.3176765558752663;0.2441993004565583
3.74675129259799;-3.374874794797589;0.24379368200337886
3.764455101463371;-3.3595483157385986;0.24396660376574153
3.781804300550876;-3.343591262619374;0.2441413902317175
3.8767768198106913;-3.2563234074078533;0.24509775598139483
3.112078466990952;-3.7566150356538732;0.23979955342079007
3.0897712038904026;-3.7169647705844895;0.23989734494088594
3.0411210153944546;-3.6304967148960716;0.24011046632704536
3.0271648391723702;-3.60569036444877;0.2401725446681173
3.0074678172884024;-3.767550798899551;0.23922382605349476
2.957038735280963;-3.7985243131387803;0.238807679354271
3.0154652304318335;-3.9020591108857285;0.23856029470387644
3.034140993571544;-3.8742185816507924;0.23879868835205412
3.152365897041516;-3.8282201597033723;0.23962312033246358
3.020890950072148;-3.91167323940357;0.23853701608394512
3.0403128603939322;-3.899352515252848;0.23869743405355087
2.991734527651938;-3.7031174501222246;0.23948296011250014
3.000518059728062;-3.9237833711904138;0.23837188509298776
2.9349062293521597;-3.8593852120902845;0.23837693794174508
2.886912819459007;-3.9913585946761216;0.23744367068109415
4.597227590285177;-2.3970460826207582;0.25459243918815194
4.597285721544492;-2.3969536838659664;0.25435072217808496
4.731819228924936;-1.8731054077902958;0.2594371850106209
4.726486587472831;-1.8452368151152134;0.2597832783772085
4.700040120749737;-1.8507866954517591;0.25968126253793294
4.645436487139353;-1.8124381431742576;0.260100642908695
4.548230835181621;-1.744169865418822;0.2608472248684767
4.6987853009225855;-1.7117765449979268;0.26143658738274994
4.718872115719554;-1.809875172205847;0.2602208163330471
4.926221304986219;-1.8032442690041066;0.26055473825499953
4.771199781070148;-1.6961957893634312;0.26172006024899863
4.895733445930997;-1.6694010990144843;0.26220755803516843
4.926334966627881;-1.8032403908900962;0.2605549234658349
4.926276918255831;-1.8033664978510837;0.26055326032214343
4.926307288126347;-1.8033036437553855;0.2605540919057801
4.994168644921042;-1.6482216981091968;0.2625928916061517
4.680977840655613;-1.6338939792171407;0.2624777198903148
4.8689193427260395;-1.5631446961322357;0.26318795543056883
4.5802025987964345;-1.6711055539170754;0.2621018117166589
4.818677997334328;-1.5817909956602663;0.26300003943672806
4.851849406317852;-1.9574035254846962;0.25851529716733707
4.491657513507692;-1.7044379860496803;0.2620756011332266
5.055410225297288;-1.4922169182456577;0.2644312140298917
4.594273179566172;-2.0599950252585817;0.25720249441908277
4.623665694762863;-2.120140267643411;0.25669399282292865
4.656925494784931;-2.1881987718154385;0.256118588615434
4.688269314656572;-2.2523369331480207;0.255576328780608
4.773073704572689;-2.105796088469146;0.2570456460126637
4.773127033590364;-2.1057575090549276;0.2570460775658092
4.773143255279783;-2.1057894111309934;0.2570458097101862
4.700401807429352;-1.981785758893569;0.25807267229083114
4.77260618915741;-2.1047332043518048;0.2570546778081907
4.707483979702667;-1.976662346339046;0.25812998327180914
4.559062056168861;-1.9879435972812336;0.257811656127657
4.705455731243357;-1.9726735613829651;0.25816347783389226
4.695808985465492;-1.9736797944340485;0.2581402942163974
4.773182152393727;-2.10571607797842;0.25704653593622256
4.713972385596066;-1.9717852059425212;0.2581839455569756
4.773101303951702;-2.105861846210934;0.2570450833792889
4.53798942958428;-1.5841633017025105;0.26394454680147905
4.608557944714118;-1.6088434675160317;0.26318333077590017
4.796683429240152;-1.5381587281207223;0.26339354677506366
4.832337059093723;-1.5505588880720724;0.26317537907783345
4.627007225178698;-1.5683329162549944;0.26375616775891764
4.841224267241831;-1.530237855344513;0.26329900045115884
4.412790183115566;-1.6064279771654761;0.2643669009909277
5.055377428896023;-1.4921541545389332;0.26382002182216785
5.055433477160913;-1.492157687301575;0.2654996728946086
3.0220173846694873;-3.5716029552665773;0.2405395542596789
2.9767365113201016;-3.6173943007455964;0.24004912736577566
2.9359196013144144;-3.6586713585672257;0.23960704705041938
2.9109063617058117;-3.6839665839404026;0.23933613390058583
2.9275168802512765;-3.805375942971714;0.23868058145778875
2.861153316276687;-3.820778043357711;0.2384055360433266
2.875982053904239;-3.918974019820537;0.23784990082383833
2.8498218179593406;-3.745739761867875;0.23867754197747368
2.4633179801639797;-4.2112063472194095;0.2359889207564135
2.4634050541717882;-4.211164286058795;0.23561756089346186
2.4633290973426787;-4.21109675707003;0.23543510085684521
2.378463309330453;-4.0254312801048755;0.23607417842313985
2.403087119604841;-3.988881899417207;0.236226100541529
2.4370962052479026;-4.014367763576518;0.23613085397118994
2.4281870196715034;-3.950525338377507;0.23650965775279592
2.4823663738726314;-3.868907222577616;0.23708292097666897
2.6169697532147427;-3.969333327389534;0.23673610295301523
2.6191953102442973;-3.974199793137521;0.23670995976747944
2.4131817748986704;-4.101386746025878;0.23562378024968939
2.543679368466397;-4.093588834938916;0.23594270231175116
2.363001775119587;-3.9916052450074346;0.23627395391929085
2.3406335423993;-3.9426690518234206;0.23656394664633582
2.623108904059573;-3.97393390872027;0.23679682402740204
2.6207336761304623;-3.9775636273567647;0.2367712934199249
2.625529699143129;-3.9701258071109784;0.2368233672857002
2.5680568578044705;-3.8623790112394825;0.23723480969400262
2.3128217753405034;-3.8818237439889924;0.23691783702630795
2.701565028795116;-3.852207875360638;0.2374787822450581
2.6064749457867924;-4.14208167267176;0.23597766292612538
2.733038196488118;-4.0763897818271975;0.23663446057094772
2.74767305032292;-4.06879947377856;0.2367103948155221
2.763784075024692;-4.059844355371879;0.23679516599086184
2.6301873956436186;-3.9731041935853986;0.23689681550206676
2.8322902613256304;-3.950350530760545;0.2375164076358156
2.7614166315740523;-3.8971416521347972;0.23760980802596976
2.8200109127711266;-3.874236016298776;0.23794377195861044
2.749439460011423;-3.817827659757203;0.23785569009046237
2.8045282330812484;-3.77826658618722;0.23830836167375358
2.332360760227446;-4.1519570725612756;0.23500613804814915
2.302193654886432;-4.209044607848188;0.23462966067620228
2.273451351029741;-4.175259523449128;0.23460823784227802
2.2014358152500937;-4.092698300827658;0.23503146995728158
2.1405027740577633;-4.204981272594283;0.23399536439851767
2.083153563858593;-4.137934079086693;0.2341803737190729
2.2021149706734473;-4.093005697681719;0.2350313322169788
2.200753764337281;-4.092389593427704;0.23503160291058273
2.0399049404684604;-4.088346509757599;0.23443875152987725
2.1956444017517582;-4.206037163880029;0.23421200259958097
1.9930577676610786;-4.172390249906205;0.23365033107884553
2.0564545216992025;-4.202108410248469;0.2336671492370454
2.4631618355051184;-4.21115977884259;0.23515492484992057
2.0705108702727415;-4.0334395290940375;0.2350880288653999
1.978241361323331;-4.198970855086067;0.2333770129189894
2.1514943014712964;-4.345006767597715;0.23352646440913016
2.151612135676188;-4.344899493257796;0.2335274460311963
2.151577984534853;-4.3450096278871415;0.23352683254322484
2.151366752148951;-4.345000507497271;0.23352590577535115
2.0886311122792787;-4.250083382406501;0.23363825759798765
1.9883671194219255;-4.3360417227198305;0.23281325943441397
2.1423802093035245;-4.22889867640305;0.2339740830882029
1.9850335240935428;-4.29091534308958;0.23299097869002758
2.151415558974728;-4.345073646660441;0.2335258177045222
2.1514971380512997;-4.345042903932929;0.23352632509664925
2.30812568134888;-4.280575403521432;0.23450943041808459
2.4632212211876956;-4.211249597550184;0.23554931203190746
1.9934323399840839;-4.404608853244882;0.23254322306634892
2.463290225229974;-4.211169128289578;0.23541462318688094
1.8148537890962;-4.227527578811145;0.23281077057817462
1.7880936389686628;-4.279933548212719;0.23255506038450838
1.8873187721834148;-4.299384985499139;0.23270220378749232
1.916352728129398;-4.32817550874622;0.23265870518034154
1.904143064540142;-4.316068216028015;0.23267699767767253
1.8324491919942711;-4.459580947719189;0.23198894337366485
1.8322443365361143;-4.459900782175276;0.2319873089443975
1.7426735506243463;-4.368882230597974;0.2321210401865925
1.7096853000405625;-4.4334850625025215;0.231805814696039
1.8322116745750676;-4.459950618346848;0.23198704931334063
1.8785519936712096;-4.324438620630995;0.23258888358270174
1.704433017597144;-4.26186289660528;0.23237625233638223
1.6062916657579647;-4.409098249660225;0.23127038707438685
1.6776189713032776;-4.302776150105308;0.2320734580799546
1.8322742359488982;-4.459931164863302;0.231987264303946
1.5928878053518063;-4.429485185718177;0.2311189657351817
1.6704933168455707;-4.510236910761178;0.23143130825689107
1.832336565920082;-4.459909768210681;0.23198747932712435
1.7622647680107297;-4.175379485836171;0.23304979074397356
1.508127787464801;-4.555515436828694;0.23098282329639863
1.5081969206356276;-4.5553205018114085;0.23005638265337466
1.67968247272044;-4.208359873171289;0.23275965460620288
1.6539165174361368;-4.2604912156329195;0.23224841822056663
1.6784720387654786;-4.261157974835685;0.23228893055959035
1.5938761702215671;-4.3819687183151;0.2310545847511603
1.5810027375225126;-4.408015077601457;0.23079893319059822
1.5932954105046595;-4.408541595759042;0.23087160716375033
1.7268302973497605;-4.112967353664382;0.2335905496360954
5.161390186823498;-1.1685082695035607;0.2683556423002318
5.161212308268387;-1.1686226155710258;0.2683544569409786
5.161368062389513;-1.1684716235520942;0.26835611267008663
5.161294457390599;-1.168354409121655;0.2683576169525613
5.015933520501814;-1.0838962170677275;0.2695480202805926
5.071685794987161;-1.0269531939135277;0.27017224624495173
4.984231032158982;-1.1952120352076572;0.26823664210530745
4.97421647628194;-1.3506995634946595;0.2662612765145054
5.111857949009083;-1.3303332513212205;0.2664489807695045
5.161414067808194;-1.1684244176781173;0.2683566301333228
5.161403018851967;-1.1684663465628908;0.2683561362465482
4.891413927185499;-1.2092236034971249;0.2684024184789325
4.947793809266344;-1.3065120686827105;0.2669299034190336
4.838024371018565;-1.1207917511819208;0.2697402242133172
4.951377613665579;-1.0454890642650065;0.27008949024294837
4.856604029388266;-1.06009082161527;0.27002429870499645
5.0303363578391265;-1.0333238978645243;0.270143803301782
5.0552827324926914;-1.4919936975755754;0.26369994913239814
5.055454890401758;-1.4920962745762874;0.2646561320283339
4.806972612280676;-1.0677375294514344;0.27057281973363734
5.204068686289984;-1.0065569741137788;0.2702633037481866
4.935055189818404;-1.363583199130188;0.2661345096309865
4.912236275029624;-1.3392111779041684;0.2665887665591528
4.814681531849668;-1.2350166404562266;0.26853104501916536
4.769015969920776;-1.1862429781269226;0.2694399674589858
4.694307873880929;-1.106450081782265;0.2708724844716507
5.137331609472179;-0.9480037157089534;0.2710937742872902
5.241221050869408;-0.8390690336871177;0.27274457544708114
5.241211563161846;-0.8390537989614726;0.27274479517684713
5.094100955357587;-0.9100743399843951;0.2716317290507031
5.127766888994724;-0.7430431691109851;0.2741133334055723
5.24118334156718;-0.8390107690552308;0.272745418390853
5.165193657068928;-0.7246602338097577;0.2744033965022447
5.115903181970219;-0.8019042738191144;0.2732388243888312
5.137171100877112;-0.6845118855598771;0.27483945528945847
5.049592173916291;-0.7814402469956563;0.2735554544707497
5.103495917103856;-0.7225062287654671;0.2743347836680624
5.241225973445812;-0.8390468421202983;0.27274490420805036
5.271400374295137;-0.6724946504618976;0.27522651340226767
5.200416237199713;-0.6145150536133688;0.2757666985297608
5.2412299704073195;-0.8390247803831158;0.2727452329254704
5.00383092855038;-0.8308739245948714;0.27290141299282683
5.294591888837957;-0.5069003991385761;0.27698794394314946
4.903631502727418;-0.7515052082247784;0.27480218264840073
4.9828871441882265;-0.8142841959901066;0.27341457859060303
4.994903697016081;-0.7382521746091295;0.27455626047662696
5.030667987459093;-0.6391410633484007;0.2759375789260962
5.145685231637355;-0.6224476866208177;0.2756226801858668
5.0088391864143125;-0.650078515901901;0.2758753508231565
4.983073944240443;-0.662988346049146;0.2758019036899879
5.151715537626134;-0.5784894575202385;0.27628264823882365
4.865962835202488;-0.7216675742835634;0.2754624295739494
5.055407760959459;-1.4921334708564842;0.264720923275496
1.3721162917145677;-4.398256574947143;0.23095731108291467
1.4083851399828067;-4.440895207534637;0.2307545667360792
1.4155766967524372;-4.346103187858941;0.23138172732953372
1.2361745449006718;-4.239156727696274;0.2317170840328508
1.3087168473241415;-4.324952696055144;0.23131146435116895
1.323052929958636;-4.136655651947533;0.2332509129757007
1.4324197657183853;-4.384231113410931;0.23104145978395363
1.3567499494068398;-4.212936135714628;0.2325701582404454
1.5080407268762985;-4.555415496911824;0.23007188425173442
1.2810801330952946;-4.041641158018324;0.23409885670091293
1.2091002483851863;-4.20766151328181;0.23186836197158178
1.5080893270057925;-4.555501143286685;0.2308776585343589
1.5080895827034004;-4.555526090929832;0.2315986580622369
0.6744343962862863;-4.71177331053957;0.22803266876646655
0.628035475255167;-4.599590381946908;0.2280095371619829
0.7091892428802089;-4.634905931140892;0.22836852992481504
0.7660418130354938;-4.509164960278085;0.2289179373178134
0.7490244490951485;-4.468850401220993;0.22894090315681148
0.7787043035428288;-4.481159298873431;0.22904030410159298
0.8424074924597291;-4.690077157012881;0.22830727777743445
0.8274270224531102;-4.500377034072905;0.22901787791863953
0.9123327869507626;-4.534518679553177;0.2289787412664948
0.8424398596176554;-4.690153835616237;0.22830701895286976
0.8424139198280849;-4.690157173630785;0.2283069765936158
0.8424659594001612;-4.690149723570418;0.22830706131866493
0.9644462278922493;-4.554421612582992;0.22895481068778634
0.818547668021805;-4.3930376301692124;0.22947512778067483
0.9345523435891909;-4.485040937614668;0.22919228750424683
0.7050151539810607;-4.516129243628727;0.2286015119836098
0.5074390669936452;-4.728383692512749;0.2272183589528269
1.0114554569877527;-4.663525267742751;0.22858136913920724
0.870405988513589;-4.336163750335004;0.2299338309477801
1.1768451121212848;-4.632567963172438;0.22934842289825777
1.3423512797723884;-4.596576618774767;0.2301151195712743
1.3103795217416088;-4.523040511107623;0.23032136825286464
1.1768219247319853;-4.632540539388268;0.22934845841809282
1.1768065714319407;-4.6325763443181005;0.2293482443609943
1.1767991393251855;-4.632558979627328;0.22934829236674045
1.1767680759054964;-4.6325835495624075;0.22934806582415773
1.1767583366565133;-4.632463646531343;0.2293485559208825
1.0773472261392179;-4.511547221364291;0.2295010275776388
1.112952465435668;-4.483384887377695;0.2297606932207301
1.2667782927925622;-4.42275623001502;0.23060263823539418
1.2464509656119143;-4.37600270066268;0.2307337691071444
1.1615636594656413;-4.444043828914047;0.23011495305730956
1.1013303814576578;-4.456230553770966;0.22983576302434064
1.191205305927563;-4.248935839799178;0.23109015690549836
1.152800825132556;-4.337515005885729;0.2305541414810909
1.5080506000703606;-4.55553574626916;0.23098953557927349
0.6803265014880021;-4.305587165914075;0.23021820593362707
0.6700522029522094;-4.330712981141051;0.2299880941376158
0.7119487807236616;-4.325318759052386;0.2300421461704497
0.66093056014484;-4.353019974747087;0.2297837593618635
0.5887456349729275;-4.529548336826901;0.22816735340888114
0.8534680144282313;-4.3070980303669915;0.23030029015614853
0.7860267124682853;-4.191368133322191;0.2312972733099391
0.7513587709314912;-4.131877625455199;0.23184885255054086
5.213706520603874;0.2279843837691206;0.28852733411593173
5.2133031630316795;0.2330321523067232;0.2884658328330144
5.216530590752456;0.23109831715561904;0.28857335719829796
5.321754354862378;0.16697907162772502;0.28734613997670166
5.213905236097373;0.2229956500167897;0.2884448631382511
5.220397361699693;0.06001144809882886;0.28575049876724845
5.271910308802525;0.03045801998543597;0.2851688041541893
5.210709568250716;0.2246798235070731;0.28833876610845943
5.311618317808364;0.3359458713405835;0.29012297532536113
5.212077844813529;0.2289039568049797;0.2884032406187311
5.25503149895699;0.36741273653240214;0.2905142911185715
5.294591888837957;0.5069003991385755;0.2920261240175995
5.324999999999999;0;0.28456930462803776
5.165730926407576;0.09137405995630776;0.2862685169647984
5.321754354862378;-0.16697907162772513;0.2822311592841622
5.199593178225683;-0.0969820180963072;0.28362341916227557
5.237168599724349;-0.02161509751931927;0.28455756772483154
5.195562146828705;-0.1981806817370706;0.28221475661044604
5.077428695318459;-0.09504356634921535;0.2842226347628001
5.079505975849045;-0.06041549213355745;0.28453649928060715
5.12126039296067;-0.05013982995696038;0.2845420789201345
5.187379860641082;-0.3005768920248232;0.28068082051896553
5.202252987924523;-0.030207746066778736;0.28455290195433103
5.1411611469615845;-0.21163158186681189;0.28220782565692965
5.2188565101832225;-0.35898328406035124;0.2796729305091219
5.311618317808364;-0.33594587134058385;0.2798930139402698
5.061505799173042;-0.0648452925579583;0.28477392903320464
4.984504279605879;-0.19024073397029617;0.2835420357246936
5.066683686620557;-0.2741618670121503;0.2817156016006531
5.139548084221919;-0.3485705665544356;0.2800941275595286
5.180637787729258;-0.39053113307536363;0.2791801623891018
4.952729585511856;-0.1577926009489366;0.2842811002924931
0.08785556790452174;-4.548989219441207;0.22785618307741826
0.058044056021108806;-4.617197022500827;0.22764485785449134
0.12419657530776382;-4.576980174228389;0.22782725540434368
0.16732185596545193;-4.747683713149862;0.22744584304387347
0.035334467291080064;-4.669155848397362;0.22748387611965867
0.04392778395226088;-4.649494609720604;0.22754479166685398
0.2657109995225883;-4.685978909623316;0.22771460902243124
0.21216188976726102;-4.644733748380993;0.22775723445444815
0.08484219572390275;-4.648336771716872;0.22759645759777572
0.17472938303032903;-4.545288497083595;0.22801158705955676
0.3408623665142595;-4.637430613530175;0.2278716678190414
0.23945837482207508;-4.582062694493571;0.22795696899076745
0.33646821163000035;-4.740478277320778;0.22765828583147663
0.37327026319554335;-4.655701410267126;0.22784427913537592
0.10600340187324082;-4.507467545192082;0.22806035161585703
1.0973168362025949E-17;-4.75;0.22723340025626726
-0.3572888218844495;-4.588678567007521;0.2279617998536694
-0.24312733954690136;-4.595156683649806;0.22790427727242984
-0.28061917342957754;-4.653527394441117;0.2278045453335384
-0.20773827758813262;-4.447366411020972;0.22858297343524625
-0.14978646746203989;-4.449835089978934;0.22815257310611398
-0.16892109702520722;-4.479625628681992;0.22810167312314147
-0.16732185596632454;-4.747683713149838;0.22744469084751273
-0.13019065609291913;-4.598352681794642;0.22776243648156067
-0.07489323373101996;-4.599917544989467;0.22769298668118879
-0.394207445953889;-4.62384368247598;0.22780875386004373
-0.3364682116317626;-4.74047827732068;0.22765598143873245
-0.2814271712216834;-4.518094190545382;0.22827380876872613
-0.11156336296639871;-4.526432361521956;0.22791801493483843
-0.056366080933232386;-4.6370450722402445;0.22757929379473607
-0.5074390669963144;-4.728383692512522;0.22720986808627228
-0.1690982427996987;-4.411135216720727;0.22878406928260656
0.24127519788016144;-4.504280859255229;0.22826587803809456
0.24054921543832367;-4.542484572593591;0.2281026298359663
0.2844291037103198;-4.5406152896002565;0.22814428007233337
0.3743571324369036;-4.616332275883991;0.22788887991472903
0.37390539781689286;-4.635671940045972;0.22784800356908516
0.3959340853519817;-4.634499491056504;0.22782794280433735
0.17292412206865795;-4.446731088144009;0.2284434026540257
5.081954390037587;0.945292563221493;0.3014372373453002
5.241207232942383;0.8390401957684099;0.29858691859862707
5.241221050869431;0.8390690336870724;0.29858722511377594
5.089314766360958;0.9642849698354972;0.30165335387008085
5.1125655208566325;0.793417186271353;0.29896022595026345
4.97843648743018;0.7779720575829334;0.29982201761305793
4.953730642332186;0.9143397246126315;0.30205778146530693
5.066410750777645;0.9558477970979712;0.3017216732886431
5.136830580638206;0.6423928248233886;0.29626626101737585
5.078899664310979;0.9604483493636419;0.3016844206160651
5.005285047204473;0.7553699775633507;0.2992318716344494
5.241229970407092;0.8390247803843175;0.2985865033647606
5.150228572474367;0.6310953910760357;0.2959716169799171
5.271400374295091;0.672494650462186;0.29586266963839336
5.2412259734456965;0.8390468421208784;0.29858686421536595
4.859761313028271;0.8797241586005193;0.30311867214604354
5.204068686289773;1.0065569741146525;0.3013110599294683
4.98183059853975;0.6987567965391634;0.2985640354931863
4.93532716334085;0.727283285656488;0.29962605022395966
5.138211243688853;0.6028285978388724;0.2949860254279341
5.1149595260894065;0.6170918423975332;0.2955164624722364
4.825449953390645;0.7946849952394546;0.3025168157102594
5.071900809682501;0.3695168162829573;0.29175416031140544
5.1096502534803925;0.33083878156561375;0.29095850075193735
5.056557141965548;0.31782276725054187;0.2911912465550186
5.040425945609769;0.2680226570144535;0.2904488790682077
5.012972502879647;0.1794960129444026;0.2891391241595431
5.207783332736257;0.22781101483546665;0.28828071305648634
5.200251432386711;0.23566569659636424;0.28848414693729363
5.157811789340168;0.4225174045272996;0.29171457824994845
4.940042236563859;0.28817003187664286;0.2918070868162549
5.02103168984238;0.33813440991602406;0.29177517925415236
5.074776386117005;0.1438431254155625;0.2879576359484691
4.884251590344593;0.25375141530474865;0.2918305910227157
4.9131698378466515;1.0468544612805961;0.30495028352036724
4.987629609368057;1.0035192999675;0.3033147309654058
5.0327942832382195;1.1223364883320461;0.30498941133840674
4.98462356845129;1.2694772894874218;0.3078759760735924
5.070439729198908;1.2213720827641072;0.3063852786634055
5.074715693312609;0.9751393342934257;0.30198434121509077
5.161366395672221;1.168453210425796;0.3046161579770236
5.161391829260107;1.1684381338449794;0.3046156540511913
5.161414067807592;1.1684244176803447;0.3046151957800319
5.161390186823733;1.1685082695028435;0.30461690763783705
5.111857949008876;1.3303332513218553;0.30792104224757394
5.161403018851752;1.168466346563646;0.30461605165734307
4.925571852062989;1.0838775490868613;0.3054381767020641
4.990811624202406;1.2880274153247702;0.3081199823606151
5.055454890400659;1.4920962745794086;0.3111915886634748
4.886174591978304;1.0675207808031857;0.3058638375865398
4.970785187233906;1.2798301454693088;0.3079309804123209
4.897003711505753;1.094693778225325;0.306130977215997
4.976211078903346;1.2934450787954026;0.3080644125792109
4.817796344108161;0.8959424776552463;0.30451654242204096
5.0553957824895095;1.492139510135433;0.3106205448448746
-0.25489682295206606;-4.445513529329661;0.22897718158307134
-0.38104873046103294;-4.587268072478454;0.22789643616227467
-0.22468218255735603;-4.365590657496333;0.2294075372397
-0.3660606247768359;-4.546987175004428;0.22811674629918371
-0.28602011125923665;-4.4442906805197016;0.22884461579480234
-0.39672958912777573;-4.586337186516111;0.2278368255502769
-0.17531063339069752;-4.302244174523291;0.22973852734137062
-0.8424021876170872;-4.690108149469986;0.22848056634705807
-0.7981961592445977;-4.502686359965942;0.2291697895775307
-0.9100485132895608;-4.542749241949922;0.22913489233195267
-0.8424659594035643;-4.690149723569955;0.22848047271280686
-0.6995073863023862;-4.5168146762514;0.2290027742865164
-0.5737260416218706;-4.587436775497871;0.22855969020482475
-0.6744343962901203;-4.711773310539133;0.2281952509944637
-0.8424139198346843;-4.6901571736298635;0.2284803846440075
-0.6403088993358599;-4.445022621387756;0.22943440086534678
-0.8424398596226617;-4.690153835615522;0.22848042867500748
-0.6013950534468541;-4.528011128700041;0.22892248727537273
-0.7665634025887527;-4.3718579716119255;0.22965741117991367
-0.6957694943645718;-4.325563515852963;0.23015927013418191
-0.7245803765791881;-4.321856040314902;0.22981029758402988
-0.8680179167865633;-4.492690654028294;0.22928795196607116
-0.70718764013828;-4.301141230182173;0.2304141976580917
-1.0114554569939385;-4.663525267741686;0.22876560635546606
-0.5406110340405195;-4.554350248841724;0.22853832113186645
-0.5499805921699839;-4.505193788967897;0.22890129808708568
-0.5737830010847249;-4.380316805170926;0.22982145750146923
-0.5925221173436535;-4.282003885423271;0.23054690936859873
-0.60695496812893;-4.206283361500127;0.23111517612785265
5.055433477160723;1.4921576873020885;0.31198430876879146
4.449846129570762;1.8813152110019393;0.32594675192567035
4.489613518649925;2.020447486945468;0.32696968917795266
4.587562431057823;2.0168888815132897;0.3250073414625205
4.523561581240831;2.1392199616167087;0.3278367269361615
4.543429582722709;2.2087311950326214;0.32834681942308575
4.593252865496556;2.2072178159292712;0.3277562498002794
4.581180147856502;1.8623419503328145;0.32278178032688387
4.590423606912767;2.130112448887906;0.3266445020799046
4.43579745457714;1.8321637788583145;0.3257433074800989
4.580094234071606;1.8260300727354624;0.32232977368338805
4.59716076593223;2.396717934473782;0.33015984893978617
4.5973727744936905;1.834382964402893;0.32195510156536533
4.638156352320205;1.8540987968212206;0.3216926960343778
4.724611090404352;1.8958932449465955;0.3211364379309052
4.76123886477525;1.9136000548891863;0.3209007715009079
4.691537346157723;1.955525028305459;0.32258675764044137
4.64282110535068;2.0433599645663905;0.3247230175948112
4.773097405737642;2.105767447400987;0.3239046286029554
4.77287671522711;2.1058910046808745;0.32390971980737515
4.773084014220638;2.1055331999188853;0.323900961915579
4.773101303953114;2.105861846208762;0.3239061133437459
4.773182152385772;2.1057160779931365;0.32390256806855
4.773143255276333;2.1057894111372173;0.3239043405781805
4.688269314652454;2.2523369331548375;0.3274909227887314
4.8518494063150115;1.9574035254902977;0.3203177710947919
4.597285721525725;2.3969536838954886;0.3310606658046345
5.055410225298085;1.4922169182436562;0.3110198766559304
4.9070956844569045;1.564146654285138;0.313620389322988
4.888908817931301;1.4576783897015115;0.31200540976129265
4.959189285469504;1.5396003468964898;0.31256106748892354
4.860665971057249;1.5866644320542456;0.3145865703394569
4.768862554909893;1.629281581093806;0.3164339643173134
4.7494330857858795;1.597502515267779;0.3163399127083638
4.722421853373093;1.4232172692675902;0.31412520980773917
4.936017236881061;1.4674293567107737;0.31140660931430053
4.816604523400233;1.4427121308815685;0.312927031121093
4.758034233148297;1.6270571419978899;0.3166665114951964
4.697191809919406;1.4179949050523628;0.31444107224553774
4.759877635888168;1.6333913062197718;0.31661312367340605
4.8763158660509145;1.6383145369907366;0.3152722202579364
4.91435205153963;1.641512001012229;0.3148982789209741
4.842392181383975;1.7120121405591484;0.3167510681059028
4.92626455410796;1.8031626066187252;0.31721401472736777
4.926273835084184;1.8033007725317893;0.3172159959743292
4.8051561655810975;1.792905435642576;0.31837431608233124
4.994168644920114;1.648221698111434;0.31411358817670587
4.926307288124537;1.803303643759319;0.3172156760460981
4.9263349666252845;1.803240390895827;0.3172144108054443
4.9262769182548825;1.8033664978532313;0.31721694132262823
4.821200776682026;1.8494298455350608;0.31904212338869065
-1.3423512797858994;-4.596576618771627;0.23028256786926699
-1.3589881248099336;-4.46821799702832;0.23087586130490828
-1.2888321209766327;-4.532459004494099;0.23040053540832184
-1.2032955925261235;-4.429983590589987;0.23058907600564232
-1.2099630140733932;-4.3789899624293245;0.23099256737198956
-1.181768749566059;-4.404193764415495;0.2306365257153679
-1.176821898144123;-4.632459122965408;0.22952470325733773
-1.136763492445215;-4.44344472822513;0.2302840656770519
-1.0698301812281528;-4.5023818742948505;0.22976004988398627
-1.1768065714417941;-4.632576344316112;0.22952408704850508
-1.1768451121258212;-4.632567963171606;0.2295242636314349
-1.176768075920659;-4.632583549559425;0.22952391046599743
-1.0279711944141472;-4.538327033670438;0.229432055451757
-1.1097284385740667;-4.317887238274091;0.2310711960731075
-1.0378476810359565;-4.463457916269372;0.2298305951858695
-1.269905383884222;-4.414491394714474;0.23094586344299434
-1.5080506000987746;-4.555535746261851;0.23107854846396658
-1.0610103216317857;-4.287872556364316;0.23119593747064285
-1.5080895827205574;-4.555526090925311;0.231716755115282
-1.5081008273335412;-4.5554989388084985;0.23091839614098456
-1.5081277874709245;-4.555515436827251;0.23111864936494864
-1.5080730370563493;-4.555513257845737;0.23108697189240926
-1.0676503069404912;-4.2713527937626905;0.2315644719923424
-1.0903983846346392;-4.21475736083937;0.23204365095435014
-1.1456886318979462;-4.162160987661645;0.2324641955728317
-1.2506394996238357;-4.276080520318477;0.23186541286556267
-1.3268808344771474;-4.358837122753691;0.23143104704137676
-1.379366592311018;-4.4158080952966765;0.23113149073507294
-1.1219124069366528;-4.136352945340275;0.2326432425121383
4.418537665769117;2.650948413676319;0.33683508569416865
4.418559687691182;2.6509402199390713;0.3368346772130283
4.418550021400565;2.650862514046447;0.3368338908679428
4.418469358300332;2.650972982462254;0.3368363337890987
4.262631106140697;2.7065574286440452;0.3396727503378563
4.273988011900241;2.643413412463297;0.33878146394505837
4.337282660954611;2.5594845442616974;0.33691106739345134
4.195951062657314;2.55050823046734;0.33914362723074043
4.164330336725133;2.5939002380668255;0.339769798449854
4.204792953459644;2.6402722527704166;0.3397298598673332
4.397323380701419;2.474165363855634;0.33466717884269837
4.24319258170455;2.6842801098345745;0.3396919499450043
4.296138024839324;2.5131701390820833;0.3369337101125397
4.418532570834492;2.650976148091336;0.33683547808644726
4.44727901937849;2.4553918967086847;0.33356101832768575
4.418546477854939;2.6509583329628468;0.33683507748893393
4.510270404351484;2.5250864149945276;0.3340540948439956
4.143848129743495;2.5704264960929066;0.340314528847541
4.597170759945947;2.397129797398232;0.33078606340337224
4.322055227544105;2.7746601974181786;0.3396140757809546
4.59717139700533;2.396982471217984;0.33035855543663817
4.59722759028034;2.3970460826281395;0.33197533285470643
4.00545794059016;3.1299474605934603;0.3500199843156097
4.023050842480505;3.111459660074123;0.3490754460051358
4.004468157172425;3.1153799751816287;0.34929929088363787
4.125804081715852;2.637142105062406;0.3413839735889931
4.159110054112292;2.6387336124152214;0.3404670500914305
4.139929081788821;2.8040726305078043;0.34303013994328657
4.056846680020994;2.8943371055527494;0.3454698612091071
4.128893514489246;2.8987669160071627;0.3444985087212176
4.2111919595408995;2.7214236801906724;0.34072679537342043
4.224243991467616;2.864786254197191;0.3424721473155178
4.217545459965543;2.8919420628923915;0.3429537402730982
4.214689595227349;2.9028889822008996;0.34314936742356034
4.2209817564920575;2.895832311588051;0.3429503465807025
4.226374069766255;2.8893727262396425;0.34277234446450155
4.115487894789608;3.0142217470957973;0.3462885947946279
4.09546384323154;2.753733174734421;0.3432282697385312
4.0457741771504905;2.9362194300678124;0.346133935211839
4.017246571441493;3.038519910922302;0.34782505958536813
3.9969510441545717;3.123857137288993;0.349255365089264
4.089789753224191;2.502621973310976;0.34131341833351286
4.256055523700013;2.468028997197323;0.33730898873669596
4.34342514459666;2.44985102105655;0.3352045983584183
4.426641931300605;2.4325370766020407;0.3332003028551546
4.08546911609942;2.5035209177926045;0.3414279905811239
4.597060535969135;2.3970800688021217;0.330536988329841
4.032223682093045;2.9210698926219276;0.34604713551546634
4.041543727619431;2.8479823964351363;0.34524025382408763
4.058846399096233;2.712295405207266;0.34374221314240333
4.084733387358005;2.5092904788350294;0.3415012794739325
1.3737776134350612;1.149512139672045;0.8899557426410486
1.3660924627379532;1.1553867597638048;0.8897863914473036
1.3787995332852434;1.1526436098829826;0.8858639904289252
1.3751090434645197;1.1631469512067012;0.882602040375383
1.3821301754074455;1.1428001465790532;0.8899025065348176
1.3642986904426557;1.1933684026312263;0.8731315541688123
1.3379781759697096;1.1768991130395567;0.8891415564988044
1.3014810071429;1.2034590900372486;0.8875512414020416
1.310590296678108;1.1968354118025304;0.887945889699204
1.3063407321414742;1.2425770406846786;0.8681862503960722
1.3080332082909247;1.2458318142875904;0.8661970615346408
1.3407859759206284;1.1981800068546948;0.8786228753483893
1.3475707435364015;1.249604499663599;0.8532486869792786
1.3089193184033823;1.2475189140993626;0.8651778815172002
1.326037081589644;1.2803251925080814;0.8452063879921927
1.343731712080959;1.2205080990206754;0.8676065609328402
1.3494854322872105;1.2641172542141859;0.8460886127325771
1.290054377117471;1.2113641601601115;0.8869639852417359
1.3543557282398582;1.3010291920103825;0.8285502403229835
1.3363476525034965;1.299890918829905;0.8337771933976486
1.3551326368125944;1.2612384897094067;0.8456586215700421
1.3524199248010418;1.2160789632959577;0.866905345901554
1.3621579242943949;1.272046794543567;0.8397858817000089
1.3632283073685247;1.2327075985873963;0.8564482232202459
1.3625549582030339;1.257454827321084;0.8459664342955742
1.363839151221317;1.210257592973179;0.8659571058926936
1.361270765184752;1.3046520616689878;0.8264382206103985
1.3058925385044264;1.246260807632403;0.8666961204885733
1.239991161356525;1.245211411132138;0.8840171850195956
1.238181618831217;1.2585605244252454;0.8780363693172035
1.3004744681028215;1.247236206451847;0.8676042610802988
1.3010709316433502;1.2850382989669715;0.8495806235491429
1.3057391688430673;1.2474241187848631;0.8661790518011384
1.306862639897192;1.2466640251415193;0.8662529477871448
1.2645062415154347;1.2290582459584205;0.8856129376531373
1.269644435693331;1.271806746073488;0.8638010050206222
1.3123773373987597;1.2897985026338368;0.844465703275632
1.2269122798881877;1.253815846395876;0.8831821425153445
1.1886901214466636;1.2777509216470595;0.8792771710428455
1.1916002451763164;1.295611825819405;0.8687068613436397
1.2129360222308754;1.262560131703463;0.8817848267346075
1.231139055163138;1.3008704651666123;0.858780842028197
1.1649948806072592;1.2918641891205958;0.8760120001594464
1.2349067786069323;1.3013595922895247;0.85771263858953
1.308329591599164;1.2934734484036297;0.8436594405042637
1.3141288103561783;1.3002126059616472;0.8392272173612136
1.25838030108458;1.282033031777082;0.8614973711837077
1.2745177944815553;1.3007860991255866;0.8484427665538321
1.3006925227948067;1.3004071381869646;0.842353254188343
1.2371277384762343;1.3013274369591372;0.8571417172917427
1.3536562295848242;1.3093301139723117;0.8260634139046775
1.641303748530993;1.1806335370029422;0.7708230779367483
1.6171417837912978;1.1694298813562083;0.7838632857571094
1.6368141610009985;1.171248569452347;0.7703836957406063
1.535774366989131;1.0798011248514026;0.8594236037989039
1.5388546857490104;1.090011459944628;0.8543935214998774
1.5444557063195967;1.089395119812193;0.8506241451179106
1.4511863921531438;1.0851527902490128;0.8920056400846778
1.4549817498273359;1.0981626768506676;0.8841795186068976
1.5205773164489853;1.091773193776493;0.8608913669183771
1.5490909406944537;1.0944936028278427;0.8459797592733411
1.5888202489355634;1.1383278502302647;0.8058693837094305
1.5543693433233405;1.1418421758811916;0.8236358241029025
1.5399218077159162;1.0936388182772403;0.8522339435108247
1.5422615906779888;1.0915032346920754;0.8523012732752098
1.4764545942130385;1.062688368864877;0.8927215015316383
1.5089530353770773;1.121882274401437;0.8513024805156006
1.5752617249192893;1.1510240888771661;0.8109096647245022
1.5001607034425222;1.040507761641185;0.895760042983454
1.4426446541484688;1.0927406853817605;0.891739444679628
1.5094147810216092;1.0318526653504707;0.8980020219521863
1.518480934641861;1.0229173559274338;0.8986671628994114
1.5561631866358407;1.0259885432544227;0.8790335514435619
1.5964886738184192;1.0986185563533843;0.8193959923462828
1.5750566058664175;1.060017376681482;0.8510919818647125
1.6083793308782306;1.1200347533629635;0.8018108417962371
1.5417338808546048;1.0000000000000004;0.9003731219331708
3.9867954693473107;3.148358929370548;0.34987881325051134
1.1348635150704212;1.309323256940808;0.8720125764320152
1.1452324937127198;1.3249276000417112;0.8616641476525703
1.1482410547556003;1.308033499553046;0.8708033592358122
1.1494956229634292;1.3010755285607718;0.8742886821571629
1.1559340936258073;1.3072067726400394;0.8689934612174927
1.1091174908809855;1.3238760645952397;0.8678044270208405
1.1323295113350924;1.346075048571834;0.8526211243268191
1.1699593714048322;1.338635042944206;0.8503529248256142
1.1891835168657412;1.3284399756949588;0.8523723432626427
1.2347839349478793;1.3031811656331151;0.8569136153652412
1.2028709999371807;1.3208582571566891;0.8537263049349473
1.2131622184037716;1.3437528620291443;0.8411644255822766
1.2208662870744187;1.3609535998708773;0.8316173480986944
1.2312680989345721;1.3553153434299305;0.83289885243284
1.1858324253845445;1.373960249078616;0.8309548823799188
1.1945939583669958;1.3751944002761172;0.8289626979703681
1.1879887815569632;1.3787747073604455;0.8282846515284625
1.142995021046405;1.3529349433374602;0.8474155247236201
1.185373641983835;1.3801922322821032;0.8280114576718705
1.172634949256924;1.371998897512029;0.8338464611266594
1.2295841081332932;1.3802862111011671;0.8213877090953251
1.1899574807172932;1.3831404881259635;0.8259096411976667
1.2345448991258452;1.30672568136097;0.8552820374644814
1.2277522629212645;1.4074495212267464;0.8088919784974883
-1.5091574559127123;-4.55396111259953;0.2306616496796387
-1.8322522972642383;-4.4598915830882975;0.23243521972400383
-1.8285847191790057;-4.458977375795805;0.2324289198522822
-1.832211674598056;-4.459950618339502;0.23243486562542703
-1.8340193972587977;-4.4572735765408416;0.23245066893273605
-1.932071912521746;-4.303604666105712;0.23334243223553047
-1.9369824538237983;-4.304665602417662;0.23335090354607774
-1.77424142150115;-4.355228430895618;0.2327112317999322
-1.7235866506608326;-4.248231499961283;0.23304674344725815
-1.9343795523230647;-4.300057223992033;0.23336335479505482
-1.8779895268190663;-4.200219955128772;0.2336331019694032
-1.6158261543546804;-4.401941609919492;0.2319722659664218
-1.9357109334066296;-4.302414404185007;0.23335698599567806
-1.7187959009589648;-4.255193689503185;0.2329990101407834
-1.8323365659220605;-4.459909768210207;0.23243536509468404
-1.6134429754506703;-4.405403475929654;0.23194847624407156
-1.832274235961362;-4.459931164859229;0.2324351153411366
-1.6704933168603846;-4.51023691075681;0.23178936162637137
-1.8241348719511947;-4.1048715028178115;0.2342730160163368
-1.993432339994192;-4.404608853241241;0.23308086966937214
-1.9818239843093641;-4.21961764312781;0.23397838866619752
-2.146665495337196;-4.344088414413911;0.2340561499564499
-2.151467653188505;-4.344990106632247;0.23407230270668325
-2.093057604584038;-4.24039768136366;0.2343482795861233
-2.199399766236547;-4.2602638416261325;0.23470190458866785
-2.151577984528362;-4.3450096278897545;0.23407267506881493
-1.9392565795836672;-4.301016922951787;0.2333793242487834
-2.0274943473640707;-4.138684542310896;0.2347546071240073
-2.2454710933421147;-4.1749803208118;0.2352858474288324
-2.0372161055035543;-4.140404650044481;0.23477834665668648
-2.15149713804809;-4.345042903934191;0.2340721633959869
-2.2502649747719357;-4.175827346089767;0.23529749965318633
-2.3081256813326103;-4.280575403528419;0.23506345651751256
-2.151415558974836;-4.345073646660453;0.23407165177806338
-2.4632212211486357;-4.21124959756818;0.23620247247258855
-2.4575206680345643;-4.210185990347071;0.23557143802456096
-2.03699212677913;-4.134775305568061;0.2350839054307362
-2.250138776120131;-4.1729975264360455;0.23534795022584565
-2.0304303276861826;-4.133598620243673;0.23507560553123574
-2.246902852331951;-4.172417248987978;0.23534389650531679
-1.8238454774381296;-4.0965530847000755;0.23480668467977509
-1.718423742082196;-4.2383503466652375;0.23325698648954818
-1.7088294468685497;-4.252820249660153;0.233130728427346
-1.6132509500667673;-4.396969616166463;0.23186860809686155
-1.6084785439089748;-4.40416725315989;0.2318057026577116
-1.809180349828126;-4.101473246160416;0.23456598269461848
-2.4632711055574097;-4.211142850942169;0.23583240682528836
-2.694721818378038;-3.793036702229557;0.23885581756572904
-2.7828591579983444;-3.8734121995987163;0.23862150324163905
-2.6787029979059636;-3.859806591022685;0.23846999618275772
-2.809966397470668;-3.898132231588324;0.23854947719397757
-2.763723572229961;-4.038977776932152;0.23770207697743206
-2.798555367151694;-3.8877259351390627;0.23857978849990524
-2.7563123823555298;-4.061449228736184;0.23756707614495065
-2.755207155316041;-4.064684466005943;0.2375473508535342
-2.633936736946913;-4.046795444648899;0.2373731459033469
-2.6532685083208483;-3.9662417519551427;0.23784607630199
-2.7798757624710078;-3.8978376586630192;0.23848376007319586
-2.591217888258715;-3.846973949675639;0.23866940933381298
-2.5274794381551384;-4.029411063321442;0.23730830147714438
-2.575179617975945;-3.8940935535746313;0.23832178987580221
-2.758154744093185;-4.063151451778343;0.2375620826307248
-2.611797334201433;-4.139412609029379;0.2368302937569463
-2.5194222282751;-4.052977033530168;0.23713411928950634
-2.761121209490947;-4.061494029872145;0.23757712659026536
-2.6306508379203075;-3.734609918146407;0.2395469470385765
-2.902389351803333;-3.98241592967607;0.23830131036323884
-2.463413014577781;-4.211160350700742;0.23624093355294315
-3.0731543261526038;-3.7501126515649528;0.2401472472666294
-3.0614072305063065;-3.7626337626465878;0.2402234701583163
-3.069444233796902;-3.7663951815695267;0.24023963796160133
-3.18788782965806;-3.744377221053459;0.2406089524502211
-3.138449201742693;-3.7987930110657837;0.24037898099351945
-3.172720266598217;-3.814814883675173;0.24044816743304448
-3.0465366840931454;-3.8669455876252594;0.23958960924407458
-3.0388754273212277;-3.900573176446823;0.23937222414575696
-2.963609751574817;-3.8643251906784863;0.23922221165778423
-3.0400646569589354;-3.7846123531850644;0.24000575624275075
-3.0378048636856683;-3.75154049865687;0.24000591102059063
-3.096085221032231;-3.748758848015876;0.24023996713551016
-2.934231448720937;-3.8501194790126076;0.2391687236336738
-3.048609873054236;-3.8943461232911156;0.23945044280323033
-2.920319078664506;-3.9079263962776136;0.2387913695356627
-3.0296945738071086;-3.9060689592181874;0.23929988167968086
-3.285239674258437;-3.7378979384153905;0.24128595899237357
-2.957318278486231;-3.7542066650394945;0.23968997803506537
-2.503835699594685;-4.044278480702707;0.2372150352154112
-2.5077345500569774;-4.028216650135081;0.23735119053312045
-2.544359609930128;-3.877334867953113;0.23863047483375893
-2.5521407342700853;-3.8452794962524655;0.2389021848748621
-2.4633283658438696;-4.2111538040176955;0.2363141137210617
-2.5848835202655693;-3.7103912552035188;0.24004274651285984
-2.7552891949955773;-3.7762497109727287;0.2391138930730325
-2.800910075127916;-3.8779445236465193;0.23864528106709543
-2.8045524443842376;-3.886063906381185;0.23860786197825068
-2.818192147397753;-3.8822838018772168;0.23866739129019077
-2.8987930192367957;-3.859942470660653;0.23901913430861202
-2.830398969900166;-3.755432115675714;0.23944170549304544
-2.8495305130371618;-3.750129573856899;0.2395251975181058
-2.8668015146254913;-3.7886288589675545;0.23934779042357984
-2.7185037707869886;-3.6942490343770915;0.23978210682860038
-2.8379110246366106;-3.7242278497082926;0.2397381133046777
-2.780326194752703;-3.709770394861015;0.23975933085862178
-2.8930431370138576;-3.7380695164621236;0.23971780486323857
-2.659314556676553;-3.6793887770459044;0.24023031858089103
-2.4633179801349128;-4.211206347232939;0.23682784379640065
3.7569188668326485;3.1539011748967463;0.3537332231173723
3.7359844083982887;3.1972494372927844;0.35425482792656376
3.7646054041890187;3.2042801851115077;0.35387869567987795
3.883151350534737;3.151320799193519;0.35144793667128066
3.849064797173042;3.225098993800693;0.35277126154149807
3.8971584915716964;3.2369061916840782;0.35213939183551013
3.781419488067541;3.314464225488602;0.35433021730379055
3.785429340443303;3.3407425032393063;0.35443795443427933
3.677784115371509;3.313405609766087;0.35583189700387324
3.7054664466118856;3.2576089525600507;0.3550763141052091
3.6319930535748646;3.171600970067386;0.3556177886503282
3.649581225240745;3.155252079348714;0.35565857915299204
3.8188165555091826;3.1523340765195593;0.35260599385423314
3.651062772550139;3.306593864750131;0.3561815826930978
3.6369090968609097;3.2063997014663466;0.3557631021248197
3.799322826406895;3.3278475136982393;0.35415231377139256
3.6575357890470266;3.352407919716013;0.35637311766344826
3.7718608305338353;3.352594766538835;0.3547082894520835
3.629745731486485;3.1556900896492026;0.35585403231523516
3.6701344125240194;3.4415886060653382;0.35674097102306535
3.8498346259585725;3.0805852096516197;0.35142613775670895
3.8824438397169425;3.0901766852691397;0.35078173985064237
3.7027182077625733;3.037313282014247;0.3543358665799192
3.7569233031065252;3.053256838770608;0.35326483591925
3.631402766496107;3.016336992272076;0.35567355589679717
3.4661315706403797;3.2214595428752495;0.35920399726605673
3.5135147697785736;3.3064179557403772;0.358670178545044
3.553023942615938;3.261460285712637;0.3576519679937545
3.612494355147768;3.1626247802855554;0.35587363097813735
3.6231271723847813;3.181689497171957;0.3558453451891458
3.612582383032515;3.288879158777134;0.35676137242436473
3.58527875193677;3.381451821541071;0.357881306718242
3.5707975414316593;3.387272581331936;0.35818236988325625
3.4740548316570092;3.351319601357887;0.35968778299602433
3.4562725966359737;3.2254226431734527;0.35942833005305935
3.543009164061229;3.190556366411328;0.357454705067446
3.5720944295944865;3.396453918667536;0.3582154973662858
3.5608425728777804;3.3912740065344282;0.3583844575577833
3.5798067640825204;3.4000045365445613;0.3580997003874622
3.414573112902082;3.323937302068015;0.36114775143179206
3.441931026680278;3.231187652812664;0.36030271218489196
1.4725391139145714;1.1553408618652639;0.8533415641704767
1.491328803721276;1.1635986964259402;0.8416489368565205
1.4596322654193048;1.1283133788049395;0.8698943377950678
1.5297245518391083;1.1653782640642425;0.8257049011949303
1.5833024949283963;1.167861496669998;0.8034563978576563
1.558203324655083;1.166698199342659;0.8138789754322725
1.476146608749821;1.162895031458489;0.8482395541945225
1.408651016261337;1.1214699206411187;0.8911208544682506
1.4229167767636979;1.151613504184767;0.8715907920544448
1.434246924897755;1.0998337007043517;0.8915816271990862
1.4660123287527616;1.1607224688740208;0.8529000913164215
1.4303451825297713;1.1808527616586837;0.8564405923313749
1.4405334491468937;1.1751025738334886;0.8552864776674415
1.4086910929802365;1.1925184630682737;0.8587060024716766
1.3855005013089228;1.2050119238222072;0.8612373481032325
1.4429044903478438;1.2302879765016783;0.8324140369695785
1.4550557037160172;1.1943759756023606;0.8428378557795801
1.4749764822014628;1.2208815811524132;0.8255580627921542
1.4447494537924235;1.237550013994621;0.8289260874243201
1.4891783172599689;1.2130501022949667;0.8239115993954785
1.4410938202474164;1.2355424285616488;0.8309189051267168
1.4997322791413206;1.253669082174116;0.8045820370308612
1.4570935931590512;1.244329116459327;0.8221948215566459
1.5039984062759235;1.2700881041670342;0.796651997576153
0.894941941724108;1.4262374051705047;0.7944543840776349
0.8908378331999072;1.4358737766569656;0.789175070528128
0.9051894376389915;1.4336883049127283;0.793081915256326
0.9212742876271103;1.4152578355464993;0.8053093118260816
0.9430262226303934;1.428063141784373;0.8033588975436912
0.9323108354857569;1.4536319586618927;0.7897603560922811
0.9255090773332181;1.456534253115348;0.7867980049513307
0.9542354133020228;1.4008149013758433;0.8189547451205146
0.8829798187732861;1.4311890173285842;0.7893489090758651
0.9299984680353183;1.4592106206315532;0.7868257458913951
0.9585494046073924;1.4032351765344802;0.8175980343920477
0.9589908635373106;1.4445926204594093;0.7973580205448105
0.9729755387816565;1.4395771916606934;0.8012380243636597
0.950702052821532;1.44740091448412;0.7950899228462114
0.9592504890516529;1.4689152627783133;0.7864667970704367
0.9594740580441946;1.4898600017919836;0.777054751517246
0.9665840372264507;1.4873808740776409;0.7790529066534143
0.9861366288876612;1.4726988179048983;0.7879691138280651
0.9888800441414871;1.479606639126267;0.785194373523082
0.9823596625697582;1.4818801842729115;0.7833964775772649
0.9666695710229966;1.4077393797742173;0.8164705051112038
0.9912095785655864;1.4330377814383342;0.8063493002615023
0.9918187407843448;1.4785819660429003;0.7860454165067355
0.9915603995184911;1.459267008646158;0.7946559018542403
0.9732742983068574;1.5042098018736274;0.7723242181379029
0.9919352362358387;1.4872917812366828;0.7821628929058659
0.9910513806672872;1.4212100710808475;0.8129981387863292
0.9924279030031034;1.524126150647466;0.7657334172258379
0.9670946523739673;1.3949748106195194;0.824808481113978
0.9590604667549127;1.3986879575065085;0.8217556495649305
0.9953071451717848;1.3819678715375951;0.8355023572089357
1.1402798575594113;1.4326526840015383;0.8068924222758085
1.1381273204158275;1.4092119971675479;0.8192104946381802
1.121877576603445;1.3962556767569745;0.8269447044873546
1.1363046844472513;1.3893638662866854;0.8296402049390765
1.1334952687581785;1.3587699071764434;0.8457172586437914
1.112288742159409;1.3418628503829964;0.8575130662630378
1.1258626388202795;1.4188632009134672;0.8142416224007869
1.1174896428861278;1.3713690046856302;0.8409321385488264
1.1427593720734772;1.459654087158651;0.7939776181710569
1.131467377571705;1.4506499417439833;0.7980971084578562
1.071318464401878;1.3441488969006017;0.8583281574726276
1.087029235478206;1.3357394767525879;0.8622357969167911
1.0867664298066246;1.3746429469870423;0.8404098341579291
1.078442697752139;1.3854048487347863;0.8347991927626695
1.0794495095956504;1.3912367757752104;0.8314755688517197
1.0867276133683055;1.3874461436064034;0.8332740896647156
1.0863831038008316;1.4313872012747557;0.8097466606571546
1.0631333243742236;1.3815327755136106;0.837932630738031
1.0698608105915184;1.3959876452879336;0.8297012408287749
1.0892276600953916;1.437486774006541;0.8062982818401688
1.0506184004094479;1.3546970651070742;0.8522910138541036
1.0904162145898015;1.4400282736347798;0.8053391362833736
1.0333618262244324;1.3635148281193132;0.8474568545511656
1.0354773492880365;1.3756599542676158;0.840644388409881
1.016837046718767;1.371545560465131;0.8422393977615453
1.0414576874911052;1.4101391889882662;0.8211165188500251
1.087610864918589;1.4383155099981397;0.8069907090875221
1.0157560041010831;1.3944511076698451;0.8289818900713897
1.0861381447717358;1.4374165204123412;0.8074412602588077
1.010593376993684;1.4249110307731376;0.8115820744144474
1.085842454061906;1.4391620722972505;0.8064516684284925
1.039268442163503;1.4303416561091964;0.80962673570918
1.0874855036597186;1.4394732411375455;0.8063396172655264
1.1159904364712037;1.4723219645494643;0.7904081877402412
3.3040202732349835;3.7250806101760947;0.36596181000186023
3.3234170974208173;3.710977500775815;0.3647626134980008
3.2911101114030146;3.7042833875432892;0.364072956552882
3.322281306671571;3.618762604496544;0.36349951078747805
3.4649932217765755;3.408099769521862;0.36026213344437846
3.5627273250826894;3.460501833847176;0.3588492089052468
3.541498188852117;3.534966630302107;0.3597814035056724
3.5367816616730354;3.550630165864789;0.3599800707232382
3.439898700308415;3.5659038000772774;0.361856282785216
3.4515932305888444;3.4926886936722017;0.36111639270369833
3.561093489515934;3.405252193503781;0.3584754357107746
3.384219853787584;3.420900501333748;0.36216256565109983
3.334275064628527;3.5808024234766114;0.36381789807543496
3.3736895016391206;3.456055937088404;0.3625224554306755
3.5511610631297867;3.5395104942877222;0.35963787130820474
3.4290983198548535;3.634023488383323;0.362544367080128
3.332235501402517;3.5875472314543173;0.36388715230767676
3.5645781357385067;3.5284829722354036;0.35931030859551805
3.3566314752467767;3.423004052375607;0.36293186921823056
3.3288871745371265;3.581116351726873;0.3637943926072537
3.3530553710709845;3.443383951651911;0.3630428115296208
3.3281994553020073;3.585035602412291;0.36381575113188114
3.3779112868399612;3.3017323008915307;0.36230078109959557
3.2852376546741646;3.7378993300654044;0.3652448932029271
0.8840158018002484;1.4713535331289735;0.7741776286348734
0.9007575419482499;1.4745861081686562;0.7759221725426653
0.8844063923053447;1.4865113717419187;0.768386616542866
0.8845561277427716;1.4923016850687414;0.7661748038123741
0.8858337873050606;1.5418358727354442;0.7472542927112629
0.9187294353775485;1.517856078369662;0.7622549407790145
0.926102583066846;1.4794852940848706;0.7783436140431184
0.9206057058801294;1.5080917316146187;0.7663488144456796
0.9112129437249417;1.556972842597685;0.7458527291146402
0.9061306051275304;1.583421969375197;0.7355986849656085
0.8865307212225335;1.5687602142163473;0.7378422131534355
0.8345782179739335;1.4500655350092484;0.7698124991350497
0.8239822441803564;1.4914754692483942;0.7509994364286271
0.8478236887367786;1.4613007150178787;0.7687795643104993
0.879817084680545;1.4882861231612348;0.7662882860791898
0.8760629039236209;1.5032250491032355;0.7595540941708385
0.8487560812629618;1.5002134631562734;0.7539124616818476
0.812737080919437;1.505751211840534;0.7445438145698509
0.811690921809141;1.4586265582499687;0.7607191810427507
0.8656755348657372;1.438006920373665;0.7822180508990099
0.8474373214271511;1.4452208395814217;0.7749261351800049
0.8496481589138887;1.5373006216313478;0.7411242428990527
0.8190000036805821;1.5110844180605854;0.7439635039457446
0.8644236872186555;1.5498696165168888;0.7397543729467703
0.7855807760679424;1.482497859828901;0.747053687095261
0.7788777525862738;1.470291525010107;0.7487994797524398
0.8123174822628627;1.5121399108240507;0.7443511392864648
0.8168891703339426;1.5172083814856545;0.7434634568815603
0.8486825965902813;1.5524566411452527;0.7372930294996708
0.8594723265608435;1.5644188373738992;0.7351981663656006
0.8850477109176991;1.5927733714664534;0.7303274542025221
0.7757045067196198;1.471423924758179;0.747949360910338
0.6892445161359604;1.5365006805128163;0.7139368827430856
0.6377729266069903;1.5142050255617763;0.7089886830980576
0.6353948599602811;1.519711584293697;0.7074482458477954
0.6933563354306055;1.5422834812073605;0.713529190106831
0.696418842640659;1.546590717999432;0.7132255371326022
0.7192546130639841;1.5787071514313644;0.7109614539672595
0.6878157059132837;1.5662854319652046;0.7076672933198247
0.6334171465859917;1.5242096046099471;0.7061715958789734
0.6540437466848753;1.5529686180862325;0.7041260470897519
0.6256083094569653;1.5417346249870643;0.7011424951376957
0.6882803964789985;1.5436663901977887;0.7123168031912087
0.6281801716697165;1.5169076868066722;0.7066915039757858
0.588833502347297;1.527235080624986;0.6972862345820634
0.6194809125245273;1.519196002872327;0.7046118974126971
0.678544064773477;1.5871300211062453;0.7015284004473084
0.6161595005059254;1.5625550862623274;0.6955816010488114
0.6135697293480238;1.5614242982869357;0.69536283433073
0.6821728868808269;1.588438337405232;0.7018880397646121
0.6674580967241068;1.5058600638053434;0.7161079628663687
0.7416063098740405;1.610144040544951;0.7067305654599103
0.639072613198493;1.572697669971418;0.6978343764946577
0.5549209472160291;1.5354990137703786;0.6905222712694697
0.7106040116314077;1.4927923911547119;0.7279622726442327
0.7396494922585604;1.483557275603955;0.7359736431444258
0.734069979437362;1.509612465683273;0.7291279082754327
0.7083103074358138;1.501577392102552;0.7255689990076755
0.7036187702290355;1.4950184779409672;0.7260353760023767
0.7025888637171994;1.4997701393045135;0.7247795039859518
0.695493600797244;1.497458801733276;0.723802106422632
0.6979129277801589;1.5408731197010872;0.7147817563409837
0.7294523706612839;1.5311339640323909;0.7234652968792229
0.7242298395094288;1.5555204646145044;0.7170579149892098
0.7651547097256588;1.5189993916468436;0.7334794551673682
0.7533849260421884;1.56459299570509;0.72007001254267
0.7650252916224676;1.5194945910060917;0.7333328137823973
0.7524546894350619;1.5681494095936948;0.7190164070443626
0.7670567876134744;1.5116239422953655;0.7360274814490969
0.7731913139830039;1.472272972289944;0.7466814875870538
0.7654775939012576;1.519055269786561;0.7336562004089657
0.7557099931318465;1.5650190664634456;0.7195652957811782
0.7654108861850978;1.5193691351142617;0.7335599920129049
0.7552306860401654;1.5672742326045668;0.7188740373693423
0.7459423283600684;1.6109826176703348;0.7060053430160934
0.6820564065076016;1.5913110680970644;0.7008603584863085
0.6790490118830381;1.590008767179475;0.7006716368036463
0.7429222975923669;1.6176680034863122;0.7043851450434143
0.7657303485353292;1.5192405308051438;0.734795820502993
0.7656587153400122;1.5196518580808247;0.7346675175164304
0.7655552399829744;1.5193110233510727;0.7336717459644009
0.757526112443455;1.5663503388456677;0.7201014134826768
0.757011416572981;1.5693057905642374;0.7191795348467982
0.7562679084822502;1.566856757516078;0.719273095158817
0.7493218763515802;1.6134601468861922;0.7059861850472701
0.7455675172252235;1.6143798967546397;0.7055468221007002
0.4978073304354305;1.5876394200515318;0.6757463107586487
0.4922205927219633;1.582575722311566;0.6752300282355017
0.49061416346996306;1.5868273677151863;0.6744955977727327
0.5223040472059122;1.5613553315617663;0.6822859083008532
0.5057992334123756;1.546637409783163;0.6814378235781213
0.5010551601068586;1.5591931853857348;0.679268928882935
0.4664877004969207;1.5592519876231403;0.6751431791522041
0.47827659979677595;1.5852972656855338;0.6732032359109335
0.45221012864735916;1.5821713355634965;0.6704730176234126
0.4623867666316369;1.5555349902249396;0.6751293366937943
0.48526852128389514;1.600975838585462;0.6724013996565691
0.5050415069341379;1.579822751182721;0.6776754780369804
0.44881921763057175;1.5910470044097424;0.668921476460935
0.4646095276463755;1.5550794008663373;0.6754523371515293
0.43702136535181424;1.5801808002609044;0.6688817739690982
0.46034512257962557;1.55591352586172;0.6748325033415142
0.5436714281083382;1.5381353986540967;0.6883485496698754
0.47331871748595733;1.6136118374558714;0.669317088292302
0.4189965200969114;1.5635793338530184;0.6688210976697628
0.7754380851602914;1.4726464696083332;0.7469964122647541
-3.2885831404475114;-3.713808553046965;0.2414119114820266
-3.3040210293378216;-3.7250800765596424;0.24194612180282835
-3.1159607694646683;-3.61521800255829;0.24129332504603307
-3.191189111174003;-3.658183485996184;0.24109453341588663
-3.080390727549855;-3.5949027329132264;0.2413875678530018
-3.0257990495383162;-3.645355778286322;0.2407635681292961
-3.0166435750613116;-3.5584945500100056;0.2415559153799992
-2.9599656188877965;-3.7061983313028306;0.24002356210670572
-2.9679720270865144;-3.561005700763573;0.24134934134387065
-2.9695923439257053;-3.5316219798302666;0.24169850398529266
-3.323416651616827;-3.7109778366662547;0.24192474954219623
-3.317088924568409;-3.6514216073580723;0.24201524423409682
-3.475528844749869;-3.352015855789312;0.2440453576846657
-3.5479016157216776;-3.3853273940822897;0.2440656367368933
-3.4681757006034273;-3.396522898221611;0.24379446437073904
-3.58690865087401;-3.403281444034013;0.24407657212328787
-3.55948343035073;-3.484750583232105;0.2435778218391247
-3.572831338726359;-3.3968017867893785;0.24407262255091683
-3.5422583256670945;-3.5353241349756157;0.24326802230882258
-3.5367828001414896;-3.550629278847572;0.24317297570545948
-3.440862605601325;-3.562417721031866;0.2428512196371762
-3.4523378346389553;-3.493044138926491;0.24324587081438487
-3.5510380113728153;-3.4142315439913906;0.24392231106529402
-3.4085462953217394;-3.4038966175127205;0.24373781131973368
-3.3465912942140976;-3.572466830876809;0.242517281042554
-3.3876357258744454;-3.4626229787909564;0.24331641324014205
-3.5511614337162856;-3.539510198486636;0.24327020235415456
-3.429098886890478;-3.634023062646624;0.24244435836441725
-3.3398445152469187;-3.5911998306411403;0.242382444462554
-3.5645778479551344;-3.5284832159251085;0.24336327138589997
-3.434664863850047;-3.333207963809991;0.24428930270478796
-3.670134595375722;-3.4415884509374512;0.24409992178198456
-3.537201267558161;-3.2946889315542265;0.24478325339463006
-3.5932426747476867;-3.378367911774025;0.24429006514315635
-3.686317479756759;-3.2944373649264467;0.24527702572078797
-3.7815714566668635;-3.20316326895669;0.24617999355875497
-3.7906462595126595;-3.2676480023008;0.24587280633698788
-3.7760598759281905;-3.3363649829749202;0.2453044015082232
-3.7014024804625034;-3.3628922870437856;0.2448196489938545
-3.7993226089457393;-3.3278477188349744;0.24545682331616892
-3.7718613837947474;-3.3525942796628923;0.2451657356652716
-3.785429510412677;-3.340742350009685;0.2453072731484738
-3.6209859799608024;-3.263915852922877;0.24525970452177337
-3.8064939773049282;-3.1939442258469524;0.24632184022707865
-3.8971586489366548;-3.236906040959835;0.24651074325783795
-3.8850366765791384;-3.1640203801398723;0.24642908477860598
-3.9867959373447013;-3.1483584648203946;0.24762917681739316
-3.340612138071929;-3.4137027956563175;0.24371417926559885
-3.3642527779715072;-3.438279961683876;0.24350228893408943
-3.336010743670299;-3.460203160462466;0.24335179463423662
-3.324616782362896;-3.5753472474795833;0.24245283973506487
-3.332273460530267;-3.5833127413020414;0.24237429633876162
-3.3231442521447505;-3.5902282131945813;0.24233682099368978
-3.348877235195847;-3.33017810773035;0.24438751496949088
-3.5045579904345487;-3.2629456517604747;0.245131682680999
-3.601112924848924;-3.2378411624392998;0.24550025598401817
-3.771613300146906;-3.1935107004397603;0.24614923041984269
-3.8003970062289607;-3.186026875337051;0.2462588950926578
-3.4018288434688886;-3.2896554495415486;0.24479557929577522
0.3724770490133724;1.571284116237659;0.6635175833439491
0.37243998427425634;1.5713697285937256;0.6635044185803194
0.3727463704249932;1.5712395067473033;0.6635482866643126
0.32610544575405226;1.5780418810359107;0.6582142391127838
0.37220914135154815;1.5713231617691252;0.6634869438003925
0.3722152619191591;1.5714595835933027;0.6634721077522111
0.31969781653475815;1.5927128816455771;0.6564689824208612
0.3722313048282826;1.5718517376259893;0.6634303003418006
0.35962236848433926;1.600975934197713;0.6592032682520848
0.37325778790256475;1.5951808108787109;0.6609041833548791
0.3726109424503427;1.5714021316861722;0.663517336336995
0.41251233868899195;1.578686182294808;0.6665292872378648
0.40382826784862164;1.5989183340176176;0.6634598572638499
0.3735962149169132;1.6036249116980694;0.6601561708806496
0.3493117423390545;1.5988957248016449;0.6584997795936519
0.27996705778894915;1.5839307967732759;0.654219010890115
0.2800530993847251;1.5838310810327723;0.6536639543039282
0.3996318610719708;1.6086951242069756;0.6619381971169612
0.35512855896784834;1.6080115293234487;0.658259704701323
0.3215411390287979;1.6154096642882994;0.6545105687794608
0.3601022703099147;1.606830124932072;0.6588068548111343
0.3609133754742614;1.6170771849616081;0.6576939340074475
0.3632829938693071;1.646630719753602;0.6544568281220904
0.37767006978195417;1.6433373818164334;0.6560534600017357
0.3257810790438452;1.6539585117107154;0.6504477191388589
0.3023732505554724;1.6196316803340154;0.6524606343728299
0.32484089632308916;1.655430479969089;0.6501988874816106
0.32465617986770845;1.655136162200157;0.6502174272050341
0.36462124860657996;1.6639204307438926;0.6525779896790651
0.3250266345825618;1.6557264258284907;0.6501802375671155
0.34730854209070555;1.6912292796041626;0.6479105605328529
0.2798823390468273;1.5838525551739644;0.6543754644545231
0.27971110571685487;1.5838707163004901;0.6538215430241234
0.2797966382371054;1.58399950743358;0.6541607839139978
0.1863948865894632;1.5928621826036715;0.6484636852286069
0.1863851941550898;1.5928787399848534;0.6484617505608902
0.18640792465299078;1.5928846922763087;0.6484621291365041
0.2330020750715912;1.5888225243425402;0.6506997356183768
0.2249562118837606;1.602643327233447;0.6491026425661932
0.24383147655668358;1.6071778492491977;0.6498757166358828
0.18687628976762177;1.5936933051031077;0.6484062289418667
0.20788185900687645;1.629958543889001;0.6461132515338415
0.17042173128119312;1.620148575343943;0.6452752912416174
0.18636685299121136;1.592910071436971;0.648458089455224
0.1863386896599774;1.592865954290925;0.6484609732513318
0.1864515513663948;1.5928572707753472;0.6484664038001199
0.15073088320347489;1.6147346036676913;0.6449458745850893
0.209730882317296;1.628796373297244;0.6463079207770797
0.16199574578058978;1.6345422264995153;0.6435931749099919
0.20593270402109212;1.631162941361471;0.6459076245949836
0.14006011343856622;1.5959716066598157;0.6462273774146846
0.17207242273313428;1.6522605976831655;0.6425307291656308
0.20933807701961585;1.6309783066321286;0.6462924969148518
0.21178275334123864;1.630810052280827;0.6464250935456894
0.20902808980738244;1.6327002066058698;0.6461004814229239
0.2181304075919524;1.6371354143347467;0.6460793060338201
0.25149403885658483;1.670258797047253;0.6442730759133725
0.2017150866194108;1.673322075832713;0.6417127311885602
0.2720640651188595;1.6266612032413676;0.6497505949662913
0.2643047467375744;1.6694704564351088;0.6448930818705425
0.26596180835583455;1.6603282139225666;0.6459288463361706
0.26220497437101686;1.681055196546559;0.643579762194117
0.235983966618292;1.6976705375659398;0.6407926559905758
0.25654542835629;1.7122797096288496;0.6400464205672783
0.04629101720532951;1.5995645838251158;0.6436752093770474
0.03902315928858551;1.625578785282189;0.6415885329158315
0.056765513447560374;1.6166994695911652;0.6424014871632717
0.09297772168485142;1.598221786045054;0.6449513927968553
0.1140575049332194;1.632191590218642;0.6424039369652133
0.07824721814587578;1.6506968410876635;0.6400281045697197
0.13259746781638926;1.6224324602451565;0.6436974145094547
0.07710769399334291;1.64997541230315;0.6400736123092504
0.12491210341149467;1.6496830242627718;0.6410921241036991
0.07942665967105604;1.6514262495457133;0.6399813917170685
0;1.6;0.6435062760074535
0.11767217657192502;1.6753541674162302;0.6384583952073256
-0.09303205830676331;1.598219703711846;0.6448905425294171
-0.08495132305060421;1.6377639424670956;0.6411470841636948
-0.12046928718338495;1.6225986360638798;0.6433567132739866
-0.06306317121689503;1.6386031298434438;0.6405385587878659
-0.04631797128936037;1.5995640789236285;0.6435863095952037
-0.026903365158374434;1.6256032887840641;0.6411557198412658
-0.05394447830680788;1.6508906752717063;0.6393717963158869
-0.041359838073976786;1.6390184529496734;0.6402032460596305
-0.07770991514794413;1.672750211327163;0.6378132758084846
-0.10997528051263292;1.6368046166537527;0.6418428082098582
-0.14014226105220853;1.5959668743646511;0.6461948061818273
-0.08112333944544566;1.6758621594627325;0.6377922709931484
-0.010618503912007402;1.653101339061982;0.6390074267922712
-0.00751637742161873;1.6375881300503883;0.6404077029356858
-0.02123700782409865;1.7062026781237718;0.6342207182029379
-0.06584849603182617;1.685485436029575;0.6366003409212735
-0.07352550506450228;1.6772233331686732;0.6373037461605454
-0.015032754843364823;1.6751762601008033;0.637018929107873
-0.07867662876815368;1.6774036072464549;0.6374843129698202
-0.02254913226511108;1.7127643901512188;0.633642101439134
0.023917118864950158;1.6437678686852393;0.6400482802927854
0.04062165633501338;1.6460811606385288;0.6400422376227963
0.07780654014945619;1.6512306293182888;0.6401068059735491
0.0782941880340112;1.6512895100297476;0.6401070971792417
0.07474807785260842;1.6549353098131898;0.6397028904061824
0.04783423772995529;1.6875357373705406;0.6361461703337743
0.08136605689241155;1.6918808279829527;0.6361836235943991
0.07836338323170221;1.6522307906635052;0.6400170730499494
0.04297436354008987;1.6786422608372804;0.6369387906381585
0.0831548045629277;1.7174097663403536;0.6336385604543179
0.053933450425716484;1.698697179593516;0.6351512770365506
0.10192164758869755;1.6945444444045457;0.6361642962782478
0.07175135659496124;1.7313036060558424;0.632192806640203
2.9020620568482562;3.520513285197346;0.37154257707346683
2.8841010116903347;3.5191314105141487;0.3719954543805509
2.8907772394746307;3.5326660536102135;0.3712940388330692
3.1450073970284693;3.727975668515308;0.3668813396972726
3.173304005479916;3.648636688147141;0.3655805617754827
3.0853332429459535;3.607082962726722;0.36751303354858733
3.0298376184098372;3.580869140343197;0.36873441994643086
2.9806364979065583;3.7151216689198825;0.3694248050781259
3.064521929135915;3.721317349626861;0.3681220559676826
2.8428445222685927;3.703303661517394;0.3715475013668765
2.871395984501116;3.552876603996424;0.372088130640051
2.8863712313397594;3.5131015925392535;0.37197605467241845
2.815550974559499;3.7012037690967574;0.37209238129760686
2.8206010036316274;3.717558145880927;0.3716177185327961
2.8391223536572436;3.722663368401361;0.3713982368545217
2.99668455641696;3.7662256772759335;0.3693069155816324
3.0537253178876487;3.7819379249004514;0.36854943643021204
2.9218738580292936;3.8126129702107567;0.3702573350479764
2.8614942776824472;3.8499858495990518;0.37103085166527494
3.031317043386428;3.8984120586890287;0.36878720375278945
3.03397638950712;3.8849747664686216;0.3687596062296359
2.832336088337959;3.755560421310986;0.37144928244273945
3.0296926387033576;3.9060701267188995;0.36880321116841647
2.874044197460417;3.8906257480813595;0.37085098386624593
3.1727196260169155;3.814815307504056;0.3669707180703501
3.0486109057681157;3.894345454786631;0.36856290194420865
3.0388749381896;3.9005734795939366;0.3686877463161825
2.9023890213367105;3.9824161212162292;0.3704345715498832
2.835719511256424;3.8379473225073792;0.3713464221087711
2.8517229444556422;3.8599443556799677;0.37114654071414904
2.710834127409449;3.6662898297612685;0.3736862518189359
2.778986582414279;3.7599662177516286;0.3720548939555709
2.7443466442431506;3.7952667925183743;0.3724410371842312
2.71557684951358;3.7818294152178877;0.3730837159997614
2.7334395436913437;3.8063819081578814;0.37256260200872476
2.837229485462478;3.8747154412797298;0.37130811427962124
2.8061754042904674;3.9063591698953974;0.37165419236605435
2.7583540549399332;3.840627647823825;0.37225146973211953
2.8404646015102983;3.95349104593027;0.3712029506346317
2.717261442820904;3.8228685501530144;0.3728697099643666
2.785239078784798;3.927693029327304;0.3718747792772417
2.7118021548324096;3.6898723810269374;0.37356327124981614
2.7104021103442917;3.655765267806642;0.37441685802867114
2.7203195716177104;3.897369000674508;0.37248692876427986
2.640001612498443;4.006302884932266;0.37391190562630106
2.629759055038291;4.011446537437018;0.3736135910567435
2.6381301245775592;4.015108999472338;0.3739518013605399
2.6503108719051847;4.00073293967465;0.3737664594192014
2.758742378427148;4.060220297600076;0.372451729786517
2.7569215803610962;4.062558393388148;0.3724798849733351
2.7552058207905223;4.064685164371827;0.37250606209642445
2.7581545202732993;4.063151572667374;0.3724647783405285
2.761122126556477;4.061493513594457;0.372422619078655
2.64210445286286;3.9963483046136803;0.3734625010715141
2.6117972205186524;4.139412665985914;0.3745147559669557
2.635747942413786;4.00425640713498;0.3735407976336055
2.550094510998541;4.108875057017284;0.3745900622998082
2.463413014577781;4.211160350700742;0.3763115885361477
2.484051337031717;3.9244714398403313;0.37618433547943575
2.4912705489212392;3.9282683908864535;0.376105230406838
2.485141962686584;3.9093964655238103;0.37628364911894624
2.4736795149814195;4.067834059567874;0.37523582921162596
2.4830638199696744;3.9381212144270488;0.3760942038475269
2.496105081416918;3.9430657754975993;0.37592707780293416
2.5722207290519723;3.970844211604126;0.3744311514736205
2.632025644920036;3.992794233349715;0.3732571684277229
2.4988025582566915;3.91889785614206;0.3760341380323297
2.57687284312766;3.8235424960034514;0.3752788561001056
2.650662599412308;3.861519240711174;0.3737510488847675
2.4944231590820145;3.7811088201127867;0.37716866805180993
2.463315376308096;4.211090477217701;0.3750334041384593
0.5547133031220542;1.596039833567883;0.6824356493162322
0.5539265036959401;1.5745504460882989;0.6858379799847001
0.5552968583447384;1.611978132300434;0.6799190801182728
0.5565389341571975;1.6459022145087594;0.6745531104288626
0.5102153197366799;1.6165640572023048;0.6733843228656425
0.48594268153917636;1.6190331942233762;0.6701605418118856
0.55424571338246;1.6483659063860234;0.6737820478442382
0.5526991249608625;1.5410277764638856;0.6906771967742321
0.5566672129935368;1.6494058185125695;0.6738386276166883
0.549264791909989;1.5368793444062578;0.6896156176301588
0.6155559967210034;1.5640750155586356;0.6962469848148953
0.6136237114063203;1.563366519567669;0.6960982026439311
-0.2800552100293701;1.5838317167211067;0.6542026627948953
-0.2801524214672929;1.5838675561094397;0.6546397029786584
-0.2801342444608847;1.5838233269145956;0.6545394983752594
-0.28021025385874526;1.583813759058937;0.6540029129861165
-0.44966541026118634;1.6223431111688815;0.6658233113837403
-0.4098195277245736;1.628155513173478;0.6610428208536074
-0.422702789967342;1.6126434809215406;0.664122906938481
-0.3880367889856234;1.6001719208189689;0.6619369476531691
-0.3449320068201305;1.6060283747907786;0.6571193165413842
-0.35882242016541566;1.5896622596189438;0.660094791667112
-0.4298736173366193;1.5936517666756491;0.6668151719640939
-0.37333441128577616;1.5721886730405916;0.6634214146851107
-0.3738332270250838;1.5715818177448715;0.6635354853635945
-0.4345328412620241;1.5929257001598431;0.6673585777520072
-0.4361622342356805;1.5960932074617389;0.6671932686675125
-0.43307034474714834;1.5900826362306604;0.66750695437187
-0.3743154045322507;1.5709829223334801;0.6636452102318227
-0.3713979614452132;1.5714380403894048;0.6633050414057892
-0.32640815724452843;1.578000816070888;0.6580508208630801
-0.3728302656056062;1.5712291252876631;0.6634723160298552
-0.4012332225618435;1.625288883401021;0.6605268285080885
-0.34069085328593957;1.6046100863385047;0.6568639624774074
-0.4617854747246677;1.6459042737049985;0.6640717452802771
-0.28159753390636016;1.5843618060531337;0.6539456603390132
-0.41940027226286175;1.563508289150804;0.6688938008430063
-0.4390529794181175;1.5920425925354156;0.66801671889074
-0.4639454501407161;1.5575444986142666;0.6751091492880485
-0.459931828810307;1.5559861317208747;0.6747956257178143
-0.47799214370731596;1.5844344769413152;0.6736851788198992
-0.4856193058102614;1.6149661891729843;0.6709166396751477
-0.5153756203683515;1.5763983602966325;0.679293757153917
-0.49060005396519824;1.6085701521431979;0.6723208068460622
-0.4658898935907066;1.5548208911818011;0.6756629504206264
-0.5194153272075058;1.571208925113074;0.680432263880498
-0.506318879350596;1.5465258042744767;0.6815468045836015
-0.46284864109249446;1.5554448463796855;0.6752203396703367
-0.5451326516013695;1.5378025404119082;0.688194089611946
-0.3989128124339452;1.6306008352844048;0.6594593963993792
-0.3395494312304072;1.6072031572224468;0.6569583175489855
-0.40613348289509466;1.633446814058124;0.6597610512269938
-0.34311632855552515;1.6086090258505665;0.6571077189198407
-0.4582761936374833;1.6539985133463633;0.6620805219338312
-0.18656199848111207;1.5929046064805408;0.6484825241209171
-0.18650728340048936;1.5928533100224764;0.6484849864698751
-0.16187592211446533;1.6365220213288518;0.6433560472180334
-0.18948972337310413;1.6514724283942455;0.6431352823134181
-0.2171919678628167;1.6493399749437374;0.6444996198160999
-0.25510060741973495;1.6286501478312219;0.648271822880629
-0.18655932340555714;1.5928493036360498;0.6484875494364893
-0.23319709642574477;1.5888037324046866;0.6507777457638607
-0.230182701943313;1.6732752539936122;0.6427303575863904
-0.1865332125345067;1.5928515687029645;0.6484862672365209
-0.24502556655924415;1.6466553008983142;0.6460253787039363
-0.2101060318053894;1.7091026592235075;0.6382506216202781
-0.1913865840253703;1.6915891003349754;0.6395014713273299
-0.20118679450052332;1.7098763541465365;0.6382214019805541
-0.17066452777636593;1.6529216142555936;0.6422081123090504
-0.20534324423865621;1.717632315256652;0.637353998596826
-0.2712631411702714;1.6383589299555983;0.6485792244185049
-0.26846584041896415;1.655506410505931;0.6466076426043459
-0.2623622872115182;1.6929212504596594;0.6423121107460847
-0.2567792593706359;1.7271452649024241;0.638378928179651
-0.25346143325276504;1.7474835709637206;0.6360407604584996
-4.005458100710726;-3.1299472975972606;0.24824937090838906
-4.02305069275725;-3.1114598207728483;0.24776732294631865
-3.9989645344696925;-3.1105375575442564;0.24769004830914448
-3.9560345657624505;-3.1083431322913304;0.24712410751512123
-3.9614514473055675;-2.9964488201437582;0.2481526514632913
-4.01244727594942;-2.991642060206743;0.24848555653207646
-3.9818156590398757;-2.964099968949603;0.2485125694115643
-3.9156392639597017;-2.8571200005074946;0.24957243186460454
-3.998589922231351;-2.8483948322612744;0.2497567526329244
-3.948517579610769;-2.8032373720244563;0.25016771770178664
-3.9376626488806608;-2.924099829918076;0.24888986730118845
-3.8763607632916273;-2.737662102291894;0.25078970014559254
-4.005722134577029;-2.9261241793723807;0.24906477237389688
-3.987114931625669;-2.7399821006437763;0.2507131519805899
-3.983746440360409;-2.7045256563199622;0.2510736260750423
-3.8698270806138346;-2.7177911808712305;0.2510255965193223
-4.081798362770247;-2.9141599237123423;0.24945097572502767
-4.064355010665268;-2.8624227699393847;0.24980050146460486
-4.021191639323266;-2.7341901733999214;0.2506669626973484
-4.01325463052416;-2.710642902241538;0.2508287551042842
-4.127224576678163;-2.789508175241651;0.2504877121450937
-4.167654719113966;-2.742651407753872;0.25092942392181095
-4.219204983163374;-2.8907218291673193;0.24993789031867011
-4.207010384698254;-2.892852053824455;0.24989445649735592
-4.115487992629885;-3.014221640792913;0.24877469812127684
-4.220981820537878;-2.895832237302248;0.24990365479008855
-4.214689797586776;-2.9028887530796608;0.2498363497867729
-4.077262791689728;-2.723912391870707;0.2508704936988136
-4.226374024146435;-2.8893727831864706;0.2499638518461693
-4.209326663026368;-2.751290465840939;0.2509565526824774
-4.322055260226474;-2.7746601568962452;0.2510306667508359
-1.2781533880694502;1.2592250808130787;0.8668840016297031
-1.267084769158057;1.266669578812054;0.8667984703513234
-1.2659569718139994;1.2592680278301194;0.8706083432444791
-1.2856891183504124;1.236548646602937;0.875309071414392
-1.2616363516403744;1.230992647417032;0.8850949749514072
-1.227450159678863;1.253405013779612;0.8829388538487728
-1.2352048317072128;1.2590775509288268;0.8783220459879992
-1.2946746194488736;1.2081984739686993;0.8863345380099965
-1.275133590716789;1.268586436363997;0.8636004527316207
-1.2231723124178018;1.2562120512174022;0.8826583300581408
2.4633179801349128;4.211206347232939;0.3776581796290519
1.9270254578073875;4.118787205455595;0.3811250549886375
1.9312244198736142;4.136859944563903;0.3810265592302732
1.937602023886761;4.114433945423462;0.3816880633736901
1.9602288989007897;4.261698029348417;0.3803461962806972
2.0336297331149598;4.2327677289219;0.37994724261370705
1.9707938676304964;4.307170677238046;0.3800983720127687
2.1175755592974674;4.199681263356018;0.3794909717514545
2.151464350812456;4.344902403210542;0.37871286918944325
2.200746205804317;4.163983608153689;0.3787208373506945
2.1514155589748367;4.345073646660452;0.3787125577714096
2.1052314650523005;4.1467840263459;0.3798012494523989
2.1514971380480894;4.34504290393419;0.37871211637899016
2.1515779845283602;4.3450096278897545;0.37871167493920455
2.3081256813326103;4.2805754035284185;0.37785688974842613
2.284510476114694;4.179806059145092;0.3777762606499531
1.9934323399941916;4.404608853241239;0.3795673375472829
1.9254959732444914;4.112204155873476;0.3819066206158711
2.4632212211486357;4.21124959756818;0.37638715309252335
2.46326239843558;4.211156012353078;0.37580887516834754
2.000532528476426;3.979023468624953;0.38322970588341865
2.1241850026842592;4.041054829121897;0.3808865251805889
2.231897463456003;4.095089740489016;0.3788405427298277
2.293765034931724;4.126126156491744;0.3776671676850639
1.9546049704367925;3.9559835017520504;0.38417042226319187
1.9360259020980268;4.299194446161872;0.38044618130653707
1.8265135725612074;4.272161243465636;0.3815392813733016
1.8849145387460504;4.28633216512137;0.38095603674593825
1.8322499636690515;4.459825848710542;0.3808753621194485
1.7987593942182625;4.31451209973212;0.38165366017481256
1.7224892932929443;4.430894856000158;0.38196798093411055
1.832211674598057;4.459950618339501;0.38087530365062144
1.8323365659220585;4.459909768210206;0.3808742923686935
1.8322742359613615;4.459931164859228;0.38087479804795954
1.6704933168603844;4.510236910756809;0.3821822640204612
1.786560353557813;4.261581129570059;0.38180252754842275
1.6474267158939984;4.409363153978038;0.3819177523274965
1.9160995563940166;4.122184612411966;0.38169315388655345
1.712258830475308;4.340019213993113;0.3818638701775606
1.5081277874709245;4.555515436827251;0.3826871349442697
1.8475968689954156;3.982808688724427;0.385187814049203
1.8834889846876752;4.022333762953119;0.38414816114876954
1.8592358637435766;3.970446265570557;0.38517970788594125
1.6245008199422648;4.359143244259554;0.3821222500842538
1.685265118684605;4.256641629118202;0.38295761087515734
1.7409181943449097;4.16276199484555;0.3837245232044907
1.5081140974961234;4.5554727877358;0.38225740187606533
1.857335568747555;3.9663807454315436;0.38554735213374786
1.17332758843555;4.524528977502658;0.38380883546922473
1.1768418437470534;4.6324688554746665;0.3834216692989441
1.176768075920659;4.632583549559425;0.38342137169484575
1.033266220874934;4.598335040771766;0.3837532691223502
1.2150309596285473;4.516091323816756;0.38377635944159844
1.2567830289412072;4.5063805707456;0.3832931607737212
1.0495830481147295;4.549565649796053;0.38390520012720086
1.2205438836597038;4.499291236248495;0.3834768962746292
1.172109147979232;4.48895838402922;0.3837227431956811
1.1768451121258212;4.632567963171606;0.3834213117037746
1.364272736132809;4.528497258058208;0.38274782129481394
1.3423512797858996;4.596576618771628;0.3832925010141721
1.1768065714417941;4.632576344316112;0.383421341699346
1.5080506000987746;4.555535746261851;0.3825953222177144
1.076897854403834;4.467924381689085;0.3841747403629674
1.0114554569939385;4.663525267741686;0.3835501823846035
0.9649228211118015;4.603128818109539;0.38401784220602664
0.8424659594035644;4.690149723569956;0.3841098678329233
0.8424506751657411;4.690137499003106;0.38410998619534253
0.9300339026167841;4.557845185049471;0.3843684808077532
0.7615233720255659;4.5819692079397285;0.384928252500269
0.84239000829384;4.690087184830152;0.38411045841436314
0.7440800347599408;4.60796809809278;0.3848764713697936
0.8037282550849454;4.57592714338794;0.3847880529604574
0.7195650072450528;4.586757442226029;0.38480388915133434
0.7906300463485418;4.5385863830492905;0.3848904895392786
0.7499375974730055;4.566479129915761;0.3848406076331958
0.8424398596226618;4.690153835615523;0.3841099542741674
0.6744343962901205;4.711773310539134;0.3846697259662128
0.6284719568100429;4.648504382471913;0.3846949960702961
0.8424139198346844;4.690157173629864;0.38411004070206506
0.8718359889852021;4.482307934844068;0.384982870916967
0.5074390669963144;4.728383692512522;0.3839876137176566
-0.5498243984149261;1.536748016115937;0.6895568056419943
-0.5486509953036299;1.5404612150905324;0.6887076856220186
-0.4912710229384575;1.619387980207929;0.6708479991884011
-0.4967148849940459;1.6118998897805148;0.6725348491513974
-0.5199610091210434;1.5799245976492324;0.6797297840936024
-0.5243762779081381;1.5738513482535823;0.6810975144999567
-0.4690534920799539;1.6499484313074475;0.664040209901069
-0.5543827922886448;1.5356365004185897;0.6900295516836443
-0.6871288341390865;1.4999823490116735;0.7212689264569516
-0.6925907641816108;1.5076546609851873;0.7208636392251485
-0.6984928073113656;1.4965951145099043;0.7242650454642795
-0.7132416320199295;1.4919485033884317;0.728166244325007
-0.7322866409415608;1.485953249738568;0.7332036296869975
-0.7088142022270987;1.5301918606457938;0.7196539164353379
-0.6986255056293286;1.5160571216423593;0.7204139497267434
-0.6738706171757568;1.5566132928715968;0.7073058200352959
-0.6988498564075007;1.5489635101205304;0.7139020036966895
-0.6777317782941945;1.5887636233822446;0.7017115350838702
-0.6650924873450494;1.571077861371698;0.7026539505196099
-0.6649048101295227;1.5470997130549833;0.7073751188205208
-0.6650005466168503;1.5593319737083093;0.7049666454807508
-0.6654125573132713;1.6119708656088416;0.6946024205339228
-0.7179716368219438;1.54278180426029;0.7199551434392815
-0.6890919020339741;1.604518861349501;0.7012750802987993
-0.7324376257389995;1.5119889057217486;0.729303527582023
-0.699083532202001;1.5832329273423977;0.7077354065422476
-0.664588547612516;1.506693159076002;0.7153308694234564
-0.7468656493725248;1.4811146950834355;0.7391093561601929
-0.6657459244168057;1.6545577139928034;0.6863851739879482
-0.5884809115983884;1.5720855943431356;0.688838634964521
-0.5870248514004252;1.5839175915571988;0.6871831349299535
-0.5814335734065146;1.5775857629074983;0.6874222134179718
-0.6271142663473744;1.6133305743334823;0.6877761248906828
-0.6253987074972198;1.6273739680238675;0.6855519320157925
-0.6187897971213606;1.6198897241521182;0.685834096020419
-0.5940271855003051;1.5779690893822078;0.6886843497338109
-0.633669837668384;1.620283371533685;0.6875941818939464
-0.6561460208362048;1.6621936853967378;0.6838848293708123
-0.6190024081189847;1.5193301483566128;0.7045195786464165
-0.5881815896586159;1.5274001422250871;0.6972174468325878
-0.610811223200969;1.5521760990640625;0.6964513064802792
-0.6264926002296616;1.5277768942727972;0.7042168663713884
-0.6264170991374383;1.5173864353041346;0.7062763572297942
-0.6303767753596689;1.5216894582971001;0.7061421001815728
-0.6345210816524922;1.5151144567060495;0.7081996643791115
-0.6566796597881954;1.5615890855620929;0.7029967002057044
-0.6267971063521849;1.56968577188418;0.6959108845844322
-0.6499148046037665;1.5949959453842293;0.6951283228899519
-0.7795698547954082;1.4806030456931987;0.748029017123368
-0.8038442051920115;1.4614729751738018;0.7596910221913438
-0.7683283350063252;1.4739575844845694;0.7459998422878577
-4.510270414210117;-2.5250864009636103;0.25409921210222497
-4.39668153113117;-2.404937978012555;0.25514767672627825
-4.418559686627005;-2.6509402223361875;0.2525658553121445
-4.4185464986154335;-2.6509583054344956;0.25256563494368955
-4.418532614574886;-2.6509760911254965;0.2525654143976376
-4.418526940898079;-2.6509373895210584;0.2525657963970511
-4.296049437737741;-2.519954663788519;0.2535769194392263
-4.1957678506011895;-2.41270867572082;0.25479201833410714
-4.211365993227264;-2.6322451317110764;0.2521969257200058
-4.2128798784783354;-2.656575343047064;0.25195045033163493
-4.376508881474281;-2.4056200276259885;0.25511230289057507
-4.2019363886487895;-2.6447388255091684;0.25204274156859996
-4.188570981497692;-2.6302826795466046;0.25215546507241604
-4.155244011850561;-2.414057136865833;0.2547210321607888
-4.08181763977596;-2.5148175601841682;0.2530558356202239
-4.5958273467657484;-2.397018375783903;0.25531489742481633
-4.597170759944504;-2.3971297974011163;0.2558324254785586
-3.9944106291460804;-2.420277076125288;0.2548455786364915
-4.3933647131393965;-2.391911461261325;0.2554417305612897
-4.376066394279043;-2.3914751287182687;0.2554470547321541
-4.18955420755664;-2.386770548036144;0.25550498613724376
-4.154842408245533;-2.3858949781157515;0.2555156500408938
-3.985743701973883;-2.381629634810963;0.2558120763031158
-3.9876560609154423;-2.600316689824425;0.2523235330849912
-4.039515917842336;-2.6356370699703486;0.2516838990649475
-4.047536135150061;-2.6127302312128533;0.25194422099335806
-3.9915656814704756;-2.496107723328887;0.2535279380156994
-4.06972947309765;-2.549343019326914;0.2526645758240135
-4.177425952890354;-2.6396576035674686;0.2520265913882817
-4.1732361281534045;-2.726710230470768;0.2511105790076762
-4.118364493305503;-2.689338651115823;0.25134584070868615
-3.9846766058503764;-2.679732563738523;0.25140567687252496
-3.989543617498228;-2.550004819931905;0.2529050173515296
-4.3093285157561345;-2.0648544494597463;0.2591843485817644
-4.425411274779819;-2.1138991106896388;0.2583565725495194
-4.4636509193409;-2.048191129311987;0.2589833387244961
-4.453241798747389;-2.23091032017391;0.2568272065155538
-4.511854109593852;-2.255608752714182;0.25641925675353294
-4.531666581226471;-2.2229295609471973;0.2570290770840913
-4.3958523272576455;-2.164690868709974;0.25776730526184244
-4.496539223276389;-2.2808695135187023;0.2561180260031072
-4.502803725746844;-2.1463822778828225;0.2578887373051676
-4.550923189012908;-2.2719653345378408;0.2564812854770263
-4.4529583747546235;-2.0202848020786157;0.25929583589267724
-4.2951654312389;-2.0485122239012443;0.25941941388780043
-4.597285721525725;-2.3969536838954886;0.2555041973312023
-4.597155081738647;-2.396966190888076;0.25544051743363044
-4.585390184006886;-2.1339814976455553;0.2581937507312926
-4.645222756982843;-2.202814876996571;0.2576189086082767
-4.482511170024112;-2.015626092440474;0.2591821617759747
-4.559081071604801;-2.103714689233797;0.25844651494792076
-4.635353787275218;-2.0438975782844;0.2591340140900928
-4.684441270283657;-2.0059442503707374;0.259571945793641
-4.667180288169561;-1.9865148089653863;0.25973294658200696
-4.772991461829866;-2.105812203701649;0.2587440985807042
-4.6882693146524534;-2.2523369331548375;0.25720533980817
-4.773143255276331;-2.1057894111372173;0.25874454388250695
-4.773101303953112;-2.1058618462087635;0.25874378308913815
-4.718923146078029;-1.9783580526029163;0.25988727214816154
-4.773182152385771;-2.105716077993135;0.25874530456604006
-4.549642540863864;-2.0050434872587672;0.25938238442725886
-4.8518494063150115;-1.9574035254902982;0.2602837382765588
-4.597176281835231;-2.3970426356601133;0.2559414207427806
-4.59722759028034;-2.3970460826281395;0.2563620498472648
-1.448333924196745;1.0970143470860685;0.8874042269916812
-1.4784631962249142;1.1278910276039495;0.8617833345738288
-1.4778538859662596;1.090087959226615;0.8792481081214061
-1.4824574266836776;1.1319843339890197;0.858386816603162
-1.5134588228612735;1.1637547747533417;0.8320244031461931
-1.5125439420625937;1.1246701049060688;0.8500170305315831
-1.4995764169677577;1.0846999610277162;0.8731515874221918
-1.5118917713119857;1.0973860461697416;0.8625374752812772
-1.5115203999592794;1.0816379009157373;0.869769126934968
-1.4865613630035603;1.1204980630277412;0.8619824664739317
-1.477384453538014;1.0618399960095837;0.8922727615823144
-1.4534782718007182;1.0831139663869827;0.8917568705893378
-1.5108212161443333;1.0525985575442562;0.8832720513744731
-1.5332237681077379;1.1193601597528953;0.8421148241576979
-1.534854941890207;1.0753272528739233;0.8624939579943443
-1.519696172366878;1.1579158092733752;0.8328464802960012
-1.4434675576046354;1.092027271684659;0.8915371325510636
-1.516580917485342;1.1669543123406274;0.8309275305923425
-1.499066123018821;1.0415310167776042;0.8932898763013215
-1.5449009050271787;1.0847875863438072;0.8492003522375262
-1.4336163116201739;1.100360946693371;0.8914974602767145
-1.4085648770807095;1.1215409918623025;0.8913791401990123
-1.4614053778194331;1.1263426284035627;0.8689909172612815
-1.4702702766979336;1.1346432699869295;0.8617234847902973
-1.4430974155435643;1.1570250045289607;0.8615967874013534
-1.5000373140253864;1.1624721015592807;0.837631018815577
-1.4300293692785602;1.143596877972523;0.8728654364520556
-1.3906383067507564;1.1520170047587739;0.8824469006463558
-1.4146493413924977;1.1792903202663063;0.8610667168336786
-1.5069710367568088;1.1689639687769702;0.8326287029419074
-1.4637013125797669;1.1781965852476344;0.8441821034680892
-1.3823291204209813;1.1426179537315972;0.8899533202927878
-1.4213485019076562;1.1868696934281273;0.8552827306514051
-1.5101742602318118;1.0311230445277593;0.8949446428690638
-1.5158101229532372;1.0369531822488307;0.8896369688416387
-1.5208167703985653;1.02062775620456;0.8960506905545973
-1.5442116071369412;1.0663336999190596;0.862889365609842
-1.5434603876472526;1.0462220481366913;0.8736026067778657
-1.5417338808546055;1.0000000000000004;0.8982245500337552
-1.3729248583488354;1.1501804120577885;0.8893793590192158
-1.377493815963107;1.1539711370216623;0.8855725306831064
-1.3639563943108985;1.15704015915104;0.8892052566303783
-1.3733362254741115;1.1634044973828137;0.882823151606341
-1.3587508915930901;1.1958947112512543;0.872937500083481
-1.3368575836526486;1.1777342416867054;0.8887197577061481
-1.3814984680597329;1.1581139309078394;0.8817475924202832
-1.4106938036719843;1.1884058357983203;0.8580776532695578
-1.4008744414587833;1.1898215434993098;0.8608087892393792
-1.4992369364646525;1.2117131918321196;0.8187583139009287
-1.5167031399602777;1.1809941656271665;0.826395578898222
-1.4638787966880822;1.2189203293226163;0.8285568795169
-1.4854917457286092;1.2352077490049926;0.8149587882773284
-1.5171175157105157;1.2285940423426693;0.8074726558349916
-1.5173843169524788;1.2592418450137886;0.7965173758853465
-1.5545888079255397;1.1316431804287699;0.8261275957571743
-1.5448962460282654;1.138941255716099;0.8285004374837371
-1.5619552952774072;1.167271235830679;0.8111609025209208
-1.5680106322144167;1.1965579052517974;0.7995014725262782
-1.1443696467831543;1.30717508631869;0.8708290850615867
-1.14482321314941;1.3037776633777722;0.8739764624893345
-1.1494283721709064;1.3010558398659755;0.8744812994893233
-1.180994751122045;1.306929085586694;0.8647481023253095
-1.1843166823182618;1.2804135475195242;0.8783072418996459
-1.2193429351492058;1.258599454622991;0.8822110909206242
-1.1503371000518277;1.3071632095055472;0.8698454470662049
-1.2213440396953925;1.2718100967068877;0.8751902500360286
-1.2087895945776146;1.3063839221268156;0.8600972698706597
-1.217942966652426;1.3008261595507769;0.8613032720709675
-1.138861308338552;1.3071218046918034;0.8720123594062539
-1.2173048909479287;1.306270396381826;0.8587611673049477
-1.2661759763240859;1.274423648405405;0.863033619437203
-1.2601936056902066;1.2714593620387966;0.8660195670754676
-1.2235941528133247;1.302172011088286;0.8595423910195987
-1.299400642413128;1.2049335704022428;0.8872341015457923
-1.3019142675396036;1.2069285438519826;0.885610374737933
-1.3049153258242392;1.2009245473188819;0.8874556315741661
-1.2995625288181731;1.2115066982511398;0.8828575584369156
-1.3374288740729576;1.2370083686227613;0.8613493034800777
-1.3386833465929984;1.2361191474894133;0.8618669875534846
-1.3386025239354031;1.233533786263176;0.8630567269730984
-1.3387388951573136;1.2378946530224224;0.8607401562846441
-1.3393294982676096;1.2366551317022032;0.8614503673915517
-1.3400839866320764;1.2350716581354193;0.86190066860658
-1.3434490344934045;1.2805086079294867;0.840896972175155
-1.3278737226979298;1.2686545376693608;0.8499289080641845
-1.3462060370937647;1.3054519856317537;0.8295965254226318
-1.3035413500817075;1.2501356368360517;0.8639423660210547
-1.3064605409199512;1.2784770063370274;0.851048764407756
-1.3215282632201721;1.2886751096627043;0.8429160112645613
-1.3177095762912492;1.3010960145405224;0.8388941231625893
-1.3080289604083524;1.2937042246712882;0.8444328444471414
-1.3483069011903774;1.3244590938064411;0.8209271065232558
-1.0849394428777648;1.359265749918761;0.8518162525514703
-1.0512671704178689;1.3543469452881425;0.8539453065825513
-1.0504040775641523;1.3840212910568543;0.837506313134436
-1.0923198741885525;1.3906306196190457;0.834837673244992
-1.0992920969139912;1.419969074971596;0.8190794357631859
-1.0494065200019138;1.4122409296000131;0.8217010207376201
-1.0487906971562522;1.4327254510689427;0.8103622106534291
-1.1044829824820992;1.4419948988305997;0.807167577926156
-1.073004658176632;1.4006369781762917;0.8293649164797264
-1.0671880624132661;1.3463018584625854;0.8591480225747334
-1.0064366074560902;1.3765632874269798;0.8393610332113377
-1.026878727805182;1.3667228976897081;0.8459684378063124
-1.0134283854344401;1.4065486358847519;0.8229928855872883
-1.032439784816653;1.420619804747726;0.8162007770683319
-1.078806008066392;1.4549441694766;0.7996331698668733
-1.0802184444517027;1.3393701065379437;0.8616324972203323
-1.113717717596818;1.4807951568944921;0.7866891078516194
-0.9860767227898168;1.3863016728563986;0.8326384489393955
-1.1235751947180963;1.353554352217591;0.8503329437469848
-1.1055580204843;1.3749270196032735;0.8413004491075804
-1.1252691864319913;1.39000624526347;0.8317297981026145
-1.126482121920263;1.4161066059248681;0.8184250052858733
-1.1138006865186867;1.431029949406732;0.8115180008795253
-1.127670513778579;1.4416788283629405;0.8053716775317932
-1.1228678590854013;1.3383336621639979;0.8576652607893603
-1.1293890491224294;1.4786588596321466;0.786984919087271
-1.1045923830151536;1.3263581441034673;0.8665961782132583
-1.1597847723097747;1.361802758539533;0.8399695819657251
-1.1648558634566162;1.34868301902594;0.8457012168150282
-1.1766995241762743;1.3725559311926858;0.8322595051466591
-1.1300927481888827;1.342926722738743;0.8535040497097022
-1.138979441317339;1.3485762378058328;0.8494531413467235
-1.148244061019774;1.3150103302666274;0.8648944178055411
-1.1749325565156556;1.3226129713251862;0.8571445275548705
-1.194928683627511;1.3351736408800585;0.8479298702803361
-1.1883178515532824;1.3485038463755412;0.8422958527936599
-1.2015171904480584;1.348484479739752;0.8403686422732805
-1.204294960187478;1.3410571154234634;0.8435715321713907
-1.1894767964306674;1.3806787943403234;0.826316932887112
-0.8874326558947705;1.450627818658317;0.7816662841903216
-0.9116745546619283;1.4400955210866204;0.791558766669394
-0.9092589144191696;1.4624810732017588;0.7810382154380462
-0.9080165454974027;1.4737357562120539;0.7763313461191038
-0.920551643259822;1.4685224574128477;0.7797802608465404
-0.8735104984228459;1.434995318955083;0.7848438179807139
-0.9059262499619363;1.421706105679239;0.7997983758918237
-0.929857473685022;1.4982645411169795;0.7685403466504137
-0.9132883787824985;1.4186520564156906;0.8029235574352409
-0.9215884135677003;1.428616654210384;0.7993340222021164
-0.939995568957114;1.4070712337733657;0.8137401311127932
-0.9525080146315609;1.4016055058825858;0.8188136071108065
-0.9498339316486724;1.4028136488092398;0.8177233344009563
-0.9547057137802881;1.4086430519730075;0.8156115252421913
-0.9670809184040836;1.4483093674948815;0.797511198339839
-0.945837737549952;1.457756472902902;0.7888724546430443
-0.9744408979407029;1.492075784065628;0.7764967294643801
-0.979048224852672;1.4865934592103704;0.780038564116941
-0.9494488361058697;1.40811509476393;0.8149414082663207
-0.9427889000864408;1.4997686835620916;0.7681714244458808
-0.9658239431829249;1.5022191538516503;0.7710316534634991
-0.9822037249791373;1.4415224161915938;0.8036727199430436
-0.9783361759565408;1.4967539026512042;0.7747104023163879
-0.9843160271604493;1.4114255772060993;0.8194622016233946
-0.9778615780170292;1.5035427250743696;0.7736091188005996
-0.9857260985470649;1.50222590039856;0.7745537752875293
-1.0103866969017075;1.462388107554219;0.7936294087260589
-1.028571092011466;1.4758490360639023;0.7871441456285376
-1.030609058586035;1.4467686678086866;0.8024541043993969
-1.0497219080719415;1.4915105286465267;0.7807743831115267
-1.0272127376311158;1.4952794336872484;0.7785862956275187
-1.0765638972452027;1.4870161423001234;0.7833834874673739
-0.9424591810474282;1.5105815312301083;0.764985575574065
-0.9378231609476373;1.512240788421932;0.7638055102311593
-0.9422097429911902;1.5199372938762565;0.76144748382481
-0.9595174735574552;1.5503046827413567;0.7525035614774206
-0.9009961286216508;1.501476565538288;0.7646634611467293
-0.8950420490783542;1.4791575657937939;0.7728013685278067
-0.8643583816314873;1.4711340278679828;0.7704477404933806
-0.8584519997456557;1.4944478918042199;0.7609428104489274
-0.86798204614814;1.5051507546282004;0.7587356031967825
-0.8553887188257252;1.5065522858048084;0.756198379034591
-0.8042769961580697;1.461859367816742;0.7605603768275625
-0.8044293850109687;1.4612681422984446;0.75874759567093
-0.8048062371381823;1.4611297699184116;0.7588894575654879
-0.8298798634892726;1.4843532095316436;0.7582431197827417
-0.8390603060960354;1.4484206939490476;0.7718000323282597
-0.861736081425592;1.439614021802757;0.7803876557395892
-0.8049145690190118;1.462422089969417;0.7605022597858682
-0.8466730775081188;1.498932088938692;0.7567153258877737
-0.8303464094821298;1.5027966890120528;0.7531704256638299
-0.8261800553740384;1.5037828848706412;0.7521141514050951
-0.8054147961576605;1.5081771097128915;0.7470939231470647
-0.7948470146904096;1.5104134029065852;0.7433324978936502
-0.823415883711993;1.5182990317361107;0.7467155784602444
-0.8167711598856628;1.5531940378125864;0.733714587058355
-0.8315882013829302;1.5498733512023857;0.7374750212901451
-0.8306111745049013;1.5124012915458869;0.7499621171168085
-0.8479876322260518;1.5461980311038555;0.7415142546839859
-0.8060623647851743;1.5322979413218387;0.7384256082116079
-0.8325548747749405;1.583992836950479;0.7268043039124741
-0.8424581903712385;1.5758178498250062;0.7303979035799015
-0.8386953050809159;1.595974672718588;0.7235300007045767
1.5080766387368734;4.555509643523949;0.3832028929656545
1.5080895827205574;4.555526090925311;0.383999484131327
1.1514814975079841;4.345613047949354;0.3856924974016518
1.1760997712241101;4.382731516722214;0.38502806225942476
1.1986468313904983;4.373376475277094;0.38506348104162325
1.2348044049471025;4.394660288687314;0.3845814692644145
1.3533639128867678;4.464449220763885;0.38300132212336313
1.2091226889146178;4.433615866401671;0.3841315763709895
1.201205113133121;4.388087379291002;0.3848298608533454
1.0574859255775484;4.358629202698792;0.3858930547617011
1.0696139499908996;4.426913741083302;0.3848290922943076
1.0439297498942302;4.2823037297903035;0.387190740647355
1.5080175089906904;4.5554845961754165;0.3808732499853715
-0.004972618009252954;4.476250793683195;0.38666331619372674
-0.002730807179630905;4.599665448534926;0.3857281893603259
-0.07619495478540532;4.533020473845766;0.386357169265149
-0.16732185596545193;4.747683713149862;0.3849137402213563
-0.002281994508576115;4.6243731804092745;0.385540976074386
-0.0024863090046264775;4.613125396841599;0.38562620180582724
-0.2497104593484688;4.671325676162441;0.3856113184382207
-0.17072041481962666;4.6083645355019875;0.38595085460923206
-0.017548863458152122;4.6126991412210385;0.3856552690422601
-0.14383051129015073;4.470335610731329;0.3872766541765747
-0.32555311240359736;4.599578522440087;0.3860446743628628
-0.1735604149119612;4.491942694845053;0.38707575975658093
-0.33646821163000035;4.740478277320778;0.3852383930247427
-0.3404247760679334;4.610364078606697;0.38594346637736443
-0.00684598352572839;4.373119541227819;0.38869783995435736
-6.210804382355669E-19;4.75;0.3845890874179304
-0.5074390669936452;4.728383692512749;0.383923953210426
0.16732185596632454;4.747683713149838;0.38485768825770883
0.012576245448978195;4.612699141221034;0.38565025052506335
0.1657477968112549;4.608364535501938;0.385894802645591
0.13388527527237273;4.470335610731267;0.3870568125831658
0.3205804943960419;4.599578522439946;0.3859001933767939
0.16443243687854495;4.491942694844983;0.3868683428136956
0.3358607870525592;4.610364078606551;0.38580523855583343
0.3364682116317627;4.740478277320681;0.3851262890974745
0.18935229192071687;4.465508584009223;0.38740196011701344
0.16045529124117555;4.441627357927916;0.38776785546444065
0.3483956794585151;4.596946138260873;0.3853712638010619
0.33394717911874505;4.58500552522022;0.3855550098339331
0.03030890438291718;4.334071029757575;0.3896679602468751
0.5784615457268723;4.486342155235505;0.386148322762024
0.5477843155027413;4.590888829690771;0.3849276783048974
0.5881295640091679;4.453393966869019;0.3865341218182314
0.6008444863575702;4.410062061160113;0.38704051604144296
0.6619264449817936;4.4508183715923595;0.3862400917257647
0.8178274649710627;4.445377248262775;0.38564721294757953
0.6840298772711109;4.353887305390305;0.38728563327299315
0.6284748125155937;4.315899104047267;0.38823786857188847
-0.7528413215354255;1.5382353036589733;0.728240432769536
-0.7131982266285364;1.601455989118595;0.706447993496844
-0.7412018892537204;1.5567972471434197;0.7218352484552019
-0.7051569083899261;1.6142798529525846;0.7020217933763389
-0.777246870117515;1.499314641334255;0.741098463207057
-0.6735551317216448;1.6646766745782169;0.6848812252918013
-5.055410225298085;-1.4922169182436562;0.2667130406731893
-5.055433477160723;-1.4921576873020885;0.2673777781333945
-5.055399269319991;-1.4921527192898936;0.2665867656192451
-5.05517411534343;-1.4922469596815444;0.26594808025727784
-4.926276918254884;-1.8033664978532302;0.26235584925196437
-4.926264334769285;-1.803317864291;0.2623564699483245
-4.926020924461848;-1.8033984501247655;0.26235519596313184
-4.723682038533316;-1.904115873604277;0.26085758382097435
-4.678519380128273;-1.8853387694085015;0.2610597929407349
-4.7156434866539705;-1.8730480699934802;0.26125410170275315
-4.584087910866224;-1.8460773618582382;0.26148259567166765
-4.703604958267061;-1.830841406047374;0.26179056417532875
-4.682401727839619;-1.7534568760533098;0.2627758674917855
-4.505189353941537;-1.8132740133267056;0.2618358521072659
-4.926254039794693;-1.80328177028761;0.26235692871672955
-4.749678944644491;-1.7307478455689855;0.2631327399342624
-4.890218991989219;-1.6833092824385574;0.26387823585536907
-4.926307288124536;-1.8033036437593193;0.26235669476161827
-4.994168644920116;-1.6482216981114342;0.26442963703348
-4.926334966625284;-1.8032403908958285;0.26235754024729324
-4.665151679299182;-1.6960255406141873;0.26373023578638416
-4.861127224676942;-1.594209383672499;0.26486838421707676
-4.52517664709378;-1.7675975273329019;0.2629271975074585
-4.791480668781228;-1.6300212807864645;0.2644670276834131
-4.4674554438066405;-1.7975855311305855;0.26272086642210457
-4.829282933994495;-1.5728000221586167;0.2651126106621554
-4.767141388880814;-1.5949597706537635;0.26499954977294204
-4.603148582795082;-1.6534397992920156;0.26470074314439973
-4.478798597746314;-1.6977831510547534;0.2644747889247726
-4.37701423159567;-1.7340795764254133;0.2643021940057405
-5.083373338354389;-0.9042862729505936;0.2740707607623112
-5.241203098825678;-0.8390360174295768;0.27499050828118593
-5.241221050869431;-0.8390690336870724;0.27499000312938987
-5.0999475902773845;-0.9555596150925996;0.273290871792929
-5.1091225426496845;-0.7765330667188006;0.27598890824243844
-4.962833932175702;-0.7923161939330862;0.27595902082836965
-4.9468446459326865;-0.8805714895435649;0.2744795987970797
-5.035921513578734;-0.9242003522225074;0.2737879852348199
-5.12953361420554;-0.6494957102918906;0.27776699621334683
-5.075456666111228;-0.9435642318291088;0.27348102506891714
-5.0273023224678814;-0.7378142322648193;0.2766468125063923
-5.241229970407092;-0.8390247803843175;0.27499066756938384
-5.161611615009493;-0.622266156599286;0.2781108560050789
-5.271400374295091;-0.672494650462186;0.2774982207540755
-5.2412259734456965;-0.8390468421208784;0.27499033537139217
-4.891664011213118;-0.8535446261351756;0.2752876217600015
-5.294591888837957;-0.5069003991385755;0.2791803134865539
-5.204068686289773;-1.0065569741146525;0.2724824513110165
-5.0845003661901105;-0.9672296205650033;0.273167368735397
-5.001118004333858;-1.0284996984331296;0.2725187916593982
-5.064613425168035;-0.9816376050309232;0.2730148343718101
-5.161358316191729;-1.1684450148339918;0.27050053624263065
-5.029351265194384;-1.1054523713797995;0.27149877289093244
-5.074952431248978;-1.2297434849047146;0.26985127591020386
-5.161390186823733;-1.1685082695028435;0.2704996848046587
-5.161414067807592;-1.1684244176803447;0.27050071153608435
-5.161403018851752;-1.168466346563646;0.27050019820131455
-5.111857949008876;-1.3303332513218555;0.2685179437612314
-4.947576579420337;-1.0664301859311847;0.2721010122825023
-5.002180633408583;-1.2793076661955618;0.26918079286596364
-4.920594246053881;-0.9663332211337164;0.27347540229937833
-4.988832507646684;-1.2292197365467896;0.26986760022106226
-5.055454890400659;-1.4920962745794086;0.2664743563379023
-4.778237498550597;-0.9724676252429649;0.2742419438036576
-4.819997207000357;-1.135273729981567;0.2714480674020758
-4.8822951324301;-1.0306519307587636;0.27272885489890053
-4.6648109858880735;-1.0913906243507538;0.2730734192044562
-4.719400167946833;-1.3042142388294167;0.26979263554155497
-4.800837345537733;-1.1674503902034228;0.27105204817304157
-4.833495633473566;-1.1853491441853519;0.27073108832190107
-4.887427311616255;-1.3981552553610843;0.2678934432751136
-4.969513529688863;-1.2614040988085327;0.26935712462096145
-4.860330555775155;-1.1573761906088142;0.27105022746170143
-4.831563588114216;-0.9165574297098911;0.2747922017837169
-4.691484792942368;-1.063424242787414;0.27334855457365304
-4.719443552506042;-1.3042380133371356;0.2697921561054416
-4.887481542384077;-1.3981849734961582;0.2678928430022292
-4.551405997770517;-1.2102910558649373;0.27227558806055985
-4.887382048503156;-1.3982022993364593;0.2681329416848848
-4.887415028233076;-1.3982207406573013;0.2681325154640108
-4.719364827686319;-1.3042518793830253;0.2703062558345692
-4.719391211470256;-1.3042666324396983;0.27030591503581614
-4.551367394707437;-1.2103125242220962;0.27266552492934704
-4.976930062385994;-0.6548736549797121;0.27829556377320275
-4.906493160646084;-0.6876845778350988;0.2782091677028205
-5.135760975611975;-0.5808870270591439;0.2784843916847344
-5.1005425247420195;-0.5972924884868371;0.2784415884620661
-4.818099149160012;-0.7288602829002805;0.2784103984131597
-5.111030794003676;-0.36822549360581125;0.28209644753220897
-5.208156973778626;-0.2754674931218704;0.2833293012419053
-5.1622634608945415;-0.2486404181788715;0.28378466705046246
-5.203061111774825;-0.43749089306179756;0.2806875397903467
-5.311618317808364;-0.33594587134058357;0.28230273440016784
-5.261833365503756;-0.306844053620013;0.28279671195025824
-5.321754354862378;-0.16697907162772502;0.2844985921490153
-5.214324825465169;-0.12062415732442282;0.28535351983053037
-5.218868836715231;-0.10973191852151702;0.2854865472492154
-5.096144158807082;-0.35754134415950817;0.2823168196715884
-5.104695629748889;-0.21498911490315725;0.28435586808365526
-5.195637317469345;-0.43214318629363024;0.2807978323486177
-5.214847814874446;-0.10749455745157863;0.285525158990762
-5.205507702764553;-0.11660932187188192;0.2854260115417214
-5.222833645174837;-0.09970140025687152;0.2856099304253475
-5.018500935524505;-0.2991042007706165;0.28352030516822246
-5.325000000000001;-2.685215985854287E-17;0.2866944498978441
-5.086453956281948;-0.38424331309259796;0.28180255819198696
-5.190522922559952;-0.44557185611558675;0.28006331212939195
-5.071106569679962;-0.3751989947605022;0.28205856598939205
-5.182849229258958;-0.4410496969495386;0.2801914485846261
-4.982384990003945;-0.32291477006960917;0.28362459251494787
-5.023102034827424;0.07961487765639852;0.28936779040659383
-5.02474412415345;0.08107378453094172;0.2893861545401073
-5.02292797652637;0.08251641342780804;0.2896708385819896
-5.167360176317895;0.20778037449849118;0.2909810861809214
-5.21599358659006;0.2509885090707031;0.29152497281686607
-5.160452949822515;0.2942200076900048;0.29223982106923807
-5.321754354862378;0.16697907162772513;0.289644415926535
-5.174051017413713;0.03980743882819926;0.2880311201522122
-5.170763045177583;0.12235167220573426;0.2894807744275133
-5.0281987720640755;0.0782707940309562;0.2893226582239058
-5.223787999889054;0.026691074256118722;0.28759069356650113
-5.311618317808364;0.33594587134058373;0.2925943819552508
-5.114710314574912;0.22169400113474702;0.2913644020275766
-5.205786277631843;0.3639697265914874;0.29308662595730606
-5.021363999667162;0.08007322276835593;0.28977365943589994
-5.294591888837957;0.5069003991385761;0.294312941266778
-5.0021517344566115;0.09034851619254347;0.290354033512383
-4.870862314626254;0.16056602034751166;0.29298544474116317
-5.011701740608814;0.19658537961487535;0.2919353669084363
-5.066349594151248;0.3295446998471577;0.2935671082164421
-5.153865140525464;0.35153566801858166;0.2930063528497483
-4.892611052201666;0.19454114740025166;0.2933359220957047
-5.003428254836312;0.2806516664596747;0.2934851123136931
-5.149010071837135;0.3937760327991252;0.2936774091422246
-4.857846437835487;0.16752730012022382;0.29338137986077245
-3.978414839006084;3.1352122457963927;0.3507799212225823
-3.9677839727510333;3.1674670557041575;0.35193261712791085
-3.9856390293402293;3.1500141352149047;0.3519988627508005
-4.001803770054536;3.1331870537404347;0.3509719817644403
-3.298200414309855;3.7288573294325627;0.3661386633600478
-3.2817736301436495;3.7406959356902587;0.3671466836596606
-3.2755029285312336;3.726508278683314;0.3658087793610184
-3.251268756657501;3.7262292602745593;0.3665061815783923
-3.265515656226937;3.751694187188232;0.3671298580949397
-0.9368729053595493;4.548890772606024;0.38463726218840133
-0.803347015741935;4.568006383193051;0.3850583291880077
-0.9698504434680371;4.599577740930249;0.38426888791030106
-0.7683623747558203;4.573014795581271;0.38516865144738593
-0.84238480978102;4.690066785076797;0.3843361491398442
-0.7335820786900927;4.576983877955662;0.3848788785616834
-0.8424659594001599;4.690149723570419;0.384335447956802
-0.759780559440626;4.559444334736735;0.38493092360653575
-0.8424398596176556;4.690153835616237;0.3843355300151698
-0.8424139198280864;4.690157173630785;0.38433561206086775
-0.6744343962862864;4.71177331053957;0.38486691927267047
-0.6333865353644028;4.645021212923842;0.38468088671931167
-0.7929769049217013;4.536652087203642;0.3849965429835138
-1.0114554569877527;4.663525267742751;0.3838041407573435
-0.8866211392223162;4.47165305795143;0.38517880842486835
-0.687751103470315;4.430352268462642;0.3869288995792455
-0.6881641525983634;4.4316446079270895;0.3869131976883577
-0.6869419964078284;4.43168961307232;0.3869126539047615
-0.6861401182555149;4.43301500927059;0.3868965413146621
-0.5971905317007369;4.5800366527925345;0.38510800570195247
-0.6896580948700707;4.436453496221697;0.3868329634334792
-0.68726738191843;4.432260320862391;0.38690921146333507
-0.813663400854933;4.346673550480978;0.3874739122186919
-0.8595810369120579;4.425332287265403;0.38602259704117453
-0.7766934611149197;4.283342573352103;0.38869717763033107
-1.0388199565776461;4.581446014438982;0.3841327981394831
-1.176768075905498;4.632583549562407;0.3837233906658585
-1.1767859849996756;4.6325586842423325;0.38372347752994096
-1.0562520998283247;4.529158659546934;0.38434216460289444
-1.2217000113209804;4.4956843337905825;0.3842613960413591
-1.1768353366929598;4.6324886314045;0.38372371659853516
-1.2538340903841174;4.522555835206411;0.384096587706363
-1.1616239202402607;4.507839256446389;0.3842907240602189
-1.2818462548258105;4.481695438666536;0.38390802168814914
-1.152887428277618;4.438141146044091;0.38462523988851605
-1.231660150018701;4.465313228015799;0.38418716306383727
-1.176806571431941;4.6325763443181005;0.38372337186206507
-1.3423512797723889;4.596576618774769;0.3836426033030425
-1.3698339726238964;4.511412232086077;0.3834191637991431
-1.1768451121212835;4.632567963172439;0.38372335305822675
-1.0935616347847663;4.4172494773499125;0.384995805249417
-1.5080506000703606;4.55553574626916;0.3832467744126036
-1.573793838895189;4.203360666707778;0.38520207387863176
-1.5560025284380417;4.298723078165554;0.38414499042450223
-1.6042981278590827;4.291709921213652;0.383738688501996
-1.5409389732258119;4.379464570121728;0.3832492057490995
-1.5320467007367742;4.427127644178963;0.3827207860948513
-1.5562302554839378;4.423984361390758;0.38256872623886323
-1.6594632719655216;4.283699215921025;0.38327920552094813
-1.5838536683543873;4.420393979450017;0.3829712766549896
-1.6238479144683362;4.349090564244438;0.3831338641417409
-1.5660300149618647;4.452894004131194;0.382898646873441
-1.5799583561393091;4.170318512152144;0.3855488202975122
-1.681518660202577;4.244101836238675;0.3833365221839048
-1.508109085414366;4.555434590830908;0.3827443176629677
-1.1725663278850234;4.26735747569118;0.38681532382892836
-1.108760336708377;4.38841367324074;0.38542598456545185
-1.200621817596617;4.360287897621037;0.3854850267063967
-1.3219195911135886;4.350486617893793;0.38515189554051255
-1.3543241532464498;4.4585712362475425;0.3836147323207185
-1.3024965784532663;4.329096296555394;0.3855431035294665
-1.27854003796073;4.302713257618365;0.38602461955731626
-1.4052963955801194;4.4423084516586036;0.3834750369544205
-1.1996967613264118;4.215884141452185;0.38758478641295724
-1.5080654218335086;4.555486697157303;0.38292108546031467
-0.1687683156307356;4.449780902247169;0.3880407590576089
-0.33810369131219054;4.58908229737996;0.38580380679943993
-0.18986444018285792;4.467135336134238;0.3877641407352245
-0.3486517535882511;4.597759514323494;0.38566489292198
-0.03107712677746388;4.33651115794498;0.3901760446430921
-3.8909259719686426;3.151852772151245;0.3524080051404247
-3.2971567554803856;3.6640148710680975;0.3651370178436003
-3.4817116890964344;3.260529775084169;0.3603111950213074
-3.5417896896379633;3.3322497316557533;0.3596854392098393
-3.4234825350956157;3.3051199388548484;0.36184359098052726
-3.5651564314628383;3.360144531377238;0.35944206334101503
-3.542510893934567;3.3780058268651065;0.35995643921938314
-3.576805456870636;3.3740508782087586;0.3593207400351086
-3.4443810915844892;3.455478896591859;0.36217745534985163
-3.344980840781076;3.529292889085111;0.36418505385006955
-3.442112551526902;3.5528876010779413;0.3628143454041541
-3.5202984002476283;3.546008870001038;0.36140188347024044
-3.544861097986092;3.471631471597112;0.36050145236528297
-3.5120657980723875;3.5700750457320813;0.36169610427869064
-3.5464318197502727;3.5429114538204574;0.36091788766590344
-3.529362098386265;3.5568171871779133;0.3613093244495325
-3.3929535349020306;3.3941522712896344;0.36276912731653027
-3.3334219240070633;3.5627144382594214;0.3645330533896889
-3.4070841919246377;3.650463316810055;0.3640426545819999
-3.648601495254992;3.4597596020098846;0.35857293777181115
-3.451762232609929;3.2247765587995296;0.3613772454645736
-3.5358126512638117;3.2108198628151;0.35942676013773156
-3.5387014587600962;3.2599105967676305;0.3593860994781012
-3.679263044405778;3.258443754125459;0.35710728643123557
-3.77030981106407;3.1722095487248345;0.3549987582006743
-3.7766940726455323;3.2573766236061923;0.3555268868363415
-3.5863115345126024;3.341304824499186;0.35900769897172363
-3.6743713214622256;3.359822215215315;0.3576849762803307
-3.754644747650629;3.3479055212958695;0.3563374264832334
-3.7818043005508772;3.3435912626193716;0.3558767311652069
-3.764455101463372;3.359548315738598;0.3562371817789755
-3.7467512925979896;3.3748747947975897;0.35659378829259364
-3.8767768198106918;3.256323407407853;0.3539044805980769
-3.6269836193078184;3.196399170089367;0.35771685117759594
-3.8012771605884197;3.1672283942077666;0.35441672410180924
-4.2599889875589225;2.5020317309817095;0.33963618484708075
-4.2598326195232215;2.4992748704236187;0.33990138720842
-4.261454854404963;2.499873457360622;0.33977218114305346
-4.428669573006194;2.4495095979568133;0.3360296394598735
-4.428563718207339;2.4481555443520566;0.33592365006819896
-4.429364040219219;2.448451891452968;0.3358452412488512
-4.264016063693153;2.5008239363410643;0.33955143899083945
-4.430627167653798;2.4489222057545965;0.3359884084141346
-4.262387019613644;2.498500981009291;0.33984127225261807
-4.429805661623168;2.447779281108759;0.33589440241921836
-4.09734267635148;2.552697114650599;0.34310944554639006
-4.094968377604118;2.549222680909823;0.3437902231474229
-4.588229542697109;2.399782663429509;0.3320800900319384
-4.012675149262419;2.959410085270076;0.3482058602163478
-4.016670258980117;2.9389097186751467;0.3479670762910799
-4.03383811194783;2.9372421698439855;0.3480109943065617
-4.052300342585634;2.7560787509834443;0.34584629601196815
-4.054925678954147;2.7426071915539;0.34568889583350226
-4.066043450680028;2.7414066132245116;0.34537174106430263
-4.030430198491056;2.9595812792777387;0.3483102537639564
-4.063797618124158;2.756082410113851;0.345568925227115
-4.091925535908846;2.5527474166968127;0.3436899765789368
-4.230959845310862;2.711848888447285;0.3421083694080952
-4.237747818134421;2.70991316042708;0.34198040343790626
-4.252017344651215;2.6068141411764714;0.3406859422071583
-4.16430867688166;2.6324620244950827;0.3423491548258291
-4.233751713450917;2.715174290191362;0.3420982801197565
-4.236557168230274;2.718515747012141;0.3420881425751329
-4.23720899545023;2.7142020657026817;0.3420339236165803
-4.404552790600149;2.664384694255956;0.3388833704803839
-4.409311250243574;2.6630284257499057;0.33879355369232533
-4.421140746403125;2.5574489639876647;0.3374829765788431
-4.33445008847934;2.5827985945593257;0.33912609569607177
-4.406585404946778;2.666750310350768;0.3388763144410607
-4.504594283112082;2.533136567034105;0.3359039294222392
-4.403625450019722;2.6705103357707887;0.3389615012986098
-4.3031949490604475;2.797886665264852;0.34184740040275574
-4.5971670973317265;2.397134882609843;0.33313745432896136
-4.597137278741661;2.396947256240512;0.33206786439171176
-4.1481066182441175;2.7275043125789566;0.34376580122112854
-4.202947422901429;2.9101728413703416;0.34498274992528055
-4.209446346727605;2.90887395267949;0.3448510211952488
-4.130087074759626;2.8339309085392146;0.3453510769808569
-4.114539382688372;2.925146423253543;0.3467099856375413
-4.196064736953736;2.911410401578608;0.34511898898892096
-4.22942038458132;2.7201433381032296;0.342234124371514
-4.201713063313433;2.9180435179294655;0.3450991585764037
-4.095873526009572;3.035404579601571;0.3483522095037369
-4.193038536964367;2.9276754807671006;0.3453660195491046
-4.688269314656571;2.2523369331480207;0.3293933231102676
-4.7731013039517025;2.105861846210934;0.32579694499038475
-4.64504288246876;2.196957833440542;0.32914471480412344
-4.773182152393728;2.10571607797842;0.3257933882736907
-4.729366872625973;1.9603650326533206;0.32407125915885726
-4.684270169519913;1.9942826828798301;0.3252977917465302
-4.773143255279784;2.1057894111309934;0.3257951665036531
-4.5768108038406385;2.10954276470843;0.3287522914217555
-4.6113620811846445;2.0472471279150244;0.3272322909716837
-4.558541271720698;2.0861369267409353;0.3286472173055205
-4.772913803642736;2.1057937976351933;0.32579862246429847
-4.561895729504938;2.2541329817394278;0.33072157067065044
-4.524225326111681;2.1105480589912062;0.3294733495585855
-4.539659378042973;2.171052924165094;0.33000074324368595
-4.6586009362863186;1.9620760833757975;0.32515413338378496
-4.495218344927583;2.0050111346113937;0.3285612809689297
-4.597285721544492;2.3969536838659664;0.33267489708916875
-4.851849406317853;1.9574035254846964;0.322197012126474
-4.484298373695068;1.966290547863625;0.32839729086073327
-4.495955511398551;2.273817797323293;0.33177732917384206
-4.515502209894188;2.227855868876353;0.33088427355942446
-4.39467558612607;2.1505688886964154;0.3327078045929832
-4.43215492377842;2.05822119719626;0.33081715898153286
-4.407166904482971;2.165769742672729;0.3325929131703025
-4.348047378973654;2.009848445609391;0.33225711370512157
-4.380411143852939;2.1332102962843007;0.33283890023411056
-4.467253505821158;1.971739598811546;0.3291167050762758
-4.2933956608535855;2.027319980069537;0.3337677622774363
-4.994168644921043;1.6482216981091968;0.315993771975373
-4.9263349666278815;1.8032403908900962;0.3190941313278586
-4.909466245012537;1.5786940948630805;0.3156899513817836
-4.926307288126348;1.8033036437553855;0.3190953963795129
-4.926098715112736;1.8031291947928014;0.3190959375367048
-4.926276918255832;1.8033664978510837;0.3190966614670361
-4.783755384129561;1.684074260548092;0.3194652574711394
-4.763947792809319;1.7271053176723399;0.32032860817138165
-4.760701857887409;1.6647924576570767;0.3193475338985835
-4.770980101551277;1.8884481878074673;0.32241180822405624
-4.8017273134727505;1.6407686136485746;0.3183292090357406
-4.71259565286622;1.8386651534930563;0.3225668818535777
-4.702548466986524;1.6979111811619656;0.32076073831605817
-5.055410225297288;1.4922169182456577;0.31274705182965024
-4.609173201160187;1.7504792824585378;0.3228714260743531
-5.111857949009083;1.3303332513212205;0.3099911983394482
-5.161390186823498;1.168508269503562;0.3066794811186015
-5.057237805704686;1.2999498859767316;0.3099996442787999
-5.161414067808196;1.168424417678116;0.3066777653322177
-5.095450858847903;1.0466455427562016;0.305154391480967
-5.049741648785185;1.1076732566479284;0.30669551888583907
-5.161403018851968;1.1684663465628908;0.30667862317369937
-4.955298630521046;1.243244370121354;0.3100154086162857
-4.961489194383806;1.2215076637253577;0.30957062944694136
-4.9479628942354426;1.239163741247761;0.310016542822244
-5.1610062246835975;1.168610309939462;0.3066850471855873
-4.9995665279726555;1.3703942322629246;0.3111120114327323
-4.940464935024737;1.248626276058752;0.3100368313655242
-4.948185227473007;1.2649727548476284;0.31018157026941123
-5.001404118069167;1.0813562280285147;0.3067028316364655
-4.931009907326867;1.2297333271321083;0.3098690421944509
-5.055454890401758;1.4920962745762874;0.31284341254640186
-5.204068686289985;1.0065569741137788;0.3033660503788867
-4.878172029519628;1.126838614825485;0.3090001827486405
-5.11677847505975;0.753429911133276;0.30040475672047706
-5.125254669629724;0.7006745549147907;0.2992407523101024
-5.154051056701914;0.7339199432302219;0.29980264123257144
-5.106085490860914;0.8064825414173795;0.30127172318340434
-5.241174095235042;0.8390111511401758;0.30063640340225944
-5.241210078171045;0.8390550267537252;0.3006367511161297
-5.083112536608466;0.9204610824926129;0.3031343121651585
-5.132180508007597;0.9553873823026962;0.3032283214363528
-5.241221050869407;0.8390690336871175;0.30063686161819164
-5.044793879726043;0.791109488260616;0.30142173238493775
-5.241229970407319;0.8390247803831156;0.30063613844724935
-5.271400374295135;0.6724946504618974;0.29790693852999595
-5.241225973445811;0.8390468421202981;0.300636500008772
-5.093279972713395;0.7372634981496666;0.3001245554101333
-5.195352076776723;0.6218876780938856;0.2973447986425033
-4.988375576647979;0.8530278593059208;0.3028119855199566
-4.984125561163223;0.5840185026526474;0.29889657627005994
-4.987950158904733;0.5893879646409622;0.29888644762222655
-4.972427553300711;0.5869242225353999;0.29909152093524566
-5.139358725000589;0.5454594508956114;0.29630466325699284
-4.995003809680862;0.5813164064172255;0.2987152917292725
-4.997509441358218;0.5908580628538516;0.29879745741807107
-5.001730559892128;0.6087346631139754;0.2990178615517624
-5.030831884535634;0.7273517611526528;0.30048577274017785
-4.982970240164642;0.5949183887009538;0.2990277209300728
-4.88577881581441;0.7047773985616731;0.30191531229135604
-4.959963753356559;0.811973289363211;0.3025615742102046
-4.828892397325855;0.6225775544096839;0.3015788706010532
-5.055433477160913;1.492157687301575;0.3141648229190622
-5.055379411594516;1.4921534543449333;0.31239995476187304
-4.864902400391412;1.5095479244617098;0.31505443883688145
-4.745517201799645;1.5204502493993668;0.3175163305478975
-4.674362602424025;1.5269481283018802;0.3189853837007106
-4.560739496908161;1.5373242555887772;0.32132975818930276
-4.633887577033946;1.6195183228588341;0.32096690559352314
-4.50068690529738;1.572080299682264;0.32286127574057744
-4.583520138520684;1.7082944125301647;0.32299694177726945
-4.4838228044566355;1.5443483321420506;0.3229397967516181
-4.922808816192763;1.368926775829422;0.3119141742863639
-4.931219721569166;1.334471650385618;0.3112846676502565
-4.790175171342529;1.245711715816474;0.3125968899206793
-4.805019775968399;1.176804383030789;0.31151056798390686
-4.823108089851695;1.2763060008117364;0.3124298621546697
-4.706774453809736;1.123465548817005;0.31234680573877555
-4.746344712112691;1.2049937466277538;0.3128239484212604
-4.816047210853372;1.1256160122696541;0.3102994372432025
-5.055398756192885;1.4921012345625393;0.31270337256067243
-4.657541526492294;1.122496655803527;0.3129924560545511
-4.597227590285177;2.3970460826207582;0.33408392447031876
-3.7675567013936555;3.126487849312891;0.3544335585418814
-3.8084936206620945;3.134904546547497;0.35354920714544424
-3.528672603558289;3.077372889966342;0.3595985042118719
-3.648877066373207;3.1020871231778693;0.35700217479500906
-3.4892605120843214;3.0692696998082405;0.36076041004074155
-3.2990246971805197;3.562694606786664;0.36473485832585184
-3.3021208938956885;3.3947517478496865;0.36474479800909576
-3.2996759635008734;3.527368838487205;0.3647356125478639
-3.303851663201405;3.30087194236496;0.3647449729756863
-3.305217090610856;3.2268088889127102;0.36506019547445967
-3.149999142708137;3.6629545661119183;0.3674003293771999
-3.1411512856007775;3.715632524810051;0.36786267469303824
-3.082571710127105;3.620824947874504;0.36887909558784016
-3.022177151317199;3.583089569129057;0.3702048588262915
-2.9314702472990004;3.526414606261505;0.3721943567583987
-2.9168005151136187;3.564138778371758;0.37209904373087266
-3.001360268805939;3.701053308997003;0.37001123576036865
-2.8908528014522794;3.5221407839979686;0.37292958795168607
-2.8612659139851644;3.681939341318826;0.37254379498962
-2.8675872323145697;3.6859417292362133;0.37205566804415957
-3.0774272908906983;3.70871635261068;0.36883902376912436
-2.89435515992626;3.503224572146196;0.3731054041046252
-2.860675073242469;3.68513046773907;0.3721906215091394
-2.775593347752374;3.8887684875782447;0.3731666459300773
-2.7738259273747086;3.8963222988295114;0.3731987967887252
-2.7118177861264705;3.886018478631266;0.3741254331636419
-2.7371243144026574;4.058962892140985;0.3738946518006484
-2.733038196488123;4.076389781827195;0.3739701355979008
-2.5887401885534604;4.050174604396411;0.3761092820164456
-2.639903547676872;3.9683053775700143;0.37528229762508725
-2.6733294291086684;3.794523822156596;0.3746440151740575
-2.5488057108298356;3.859152870457054;0.3772534522351422
-2.7801211127286316;3.8929411879658304;0.3731012314750951
-2.7858482810502143;3.898219257413728;0.37301849571973456
-2.5061642642915536;4.035283359447818;0.37730348840786715
-2.544154766565439;3.8790208397487356;0.3772591831375567
-2.7637840750246876;4.059844355371881;0.37349170497090123
-2.5038236403244905;4.045260976493059;0.3773063385217719
-2.74767305032292;4.06879947377856;0.3737440730378294
-2.6064749457867933;4.142081672671761;0.37592548216667165
-2.5843746632665394;3.712544987443477;0.37754344191552813
-2.463405054171789;4.2111642860587954;0.37771014031216216
-2.886912819459007;3.9913585946761216;0.37156029168987215
-3.020890950072148;3.9116732394035703;0.36991763980080206
-3.000518059728062;3.9237833711904138;0.3701679182257319
-3.0195297432268413;3.8969937103445336;0.36993087499874777
-3.1523658970415154;3.828220159703373;0.36827150176344214
-3.049274043001188;3.852379224786932;0.3695485010448981
-3.0403128603939322;3.899352515252848;0.3696745042703745
-3.0063878916617703;3.755272515259618;0.3700588808720079
-2.9318564667805638;3.8010816723922956;0.37098328556013693
-2.9829830136370576;3.892407105137905;0.370377841521095
-2.877258608598698;3.878681548508776;0.3716644324969621
-2.8736756650686823;3.8368650374543;0.37170355546265954
-2.72376938255408;3.6987142469138794;0.37467840515045275
-2.7668840753259554;3.7384478377900034;0.3732492479967241
-2.739138640453535;3.7550782525802706;0.3736642946668636
-2.8214198350076076;3.788707054265169;0.3724591578297255
-2.789361785728863;3.887402422180936;0.3729633547768324
-2.779728451657091;3.8883582142873925;0.37310596672491314
-2.6656150524861886;3.7044843180754876;0.3757225157912222
-2.7631450628643295;3.6948073929072796;0.37397144841802954
-2.854876514231063;3.685705800617835;0.3723244901262849
-2.151552289851336;4.344863035950339;0.37930680696448366
-2.1254702336930134;4.196911382996737;0.3801565221025037
-2.0311491223687494;4.284832511350237;0.3804101924479
-2.15141555897473;4.34507364666044;0.3793067983822272
-2.2067393991603708;4.164879898322768;0.37973593575273035
-2.3448704820016872;4.15750861815654;0.37802807372106106
-2.3081256813488786;4.280575403521432;0.3784920734735505
-2.1515779845348493;4.345009627887143;0.37930595779288784
-2.225977895313906;4.102136896482256;0.3796095255482491
-2.1514971380512993;4.34504290393293;0.37930637811010576
-2.2872581020065157;4.13032048328529;0.37879257838354796
-2.101725960189814;4.060703226659833;0.3809519508737036
-2.1106013871604543;4.04702432623144;0.38113861513238023
-2.1053531382669424;4.049184478399494;0.3809797936234761
-2.049392739125513;4.226896665822188;0.3805502333379823
-2.463221221187694;4.211249597550187;0.37710760082659994
-2.1066175902804423;4.045168986432717;0.38108676473571557
-1.9934323399840839;4.404608853244882;0.38012067743743283
-1.7034164648260561;4.35061618792415;0.38275725039149733
-1.6958350354344767;4.387373136560786;0.38273460181041424
-1.6814699675820157;4.4570189316716515;0.3826916874073262
-1.6704933168455702;4.5102369107611775;0.38265889575066436
-1.8322339410088244;4.459909736114151;0.3813901885979888
-1.8322784275189365;4.459910170033253;0.38138980410939394
-1.8322742359488982;4.459931164863302;0.38138979143173957
-1.8074030330758766;4.350881074532515;0.38185770912150935
-1.832305521564505;4.45977446117814;0.38138988605730634
-1.8539552349476838;4.351335173535672;0.38145536715332373
-1.7211767631638362;4.264509417627525;0.38281031243249575
-1.8573045515739601;4.334559135436203;0.38146549372111443
-1.7963839704976592;4.303210139298261;0.3820673334346055
-1.832336565920082;4.459909768210681;0.3813893005892494
-1.8894290614771108;4.351090020714954;0.38114813271546566
-1.8322116745750676;4.459950618346848;0.38139028219986876
-1.508127787464801;4.555515436828694;0.3841827550646599
-1.5080895827034004;4.555526090929832;0.3844378737708174
-2.463273742217944;4.211110166087724;0.37668707515843447
-2.4633179801639793;4.21120634721941;0.37842525993741066
-2.2211538513084133;3.87419705887231;0.38214860503648784
-2.201470815477301;3.9015415248753276;0.3819166892448124
-2.1967113325369407;3.8628136527339945;0.38248416245414446
-2.328344004203876;4.023353608296;0.37895490969451623
-2.3766695226323367;4.09059922165873;0.37751561084454033
-2.2900030008938987;3.9700015829403164;0.38009811957401685
-2.1293511038399764;3.9991549420888752;0.3816282197745162
-2.2033364791554613;3.849403944221901;0.3827571928915135
-2.537306218153523;3.866485095129754;0.3780582691462486
-2.53284988453081;3.8583494719313327;0.3782497908377149
-2.500348099303283;4.038889499672306;0.3773302201481205
-2.498086208139417;4.03475355344412;0.37745443991043326
-2.5303757766388597;3.870904033920957;0.3781933279707249
-2.496842849773981;4.041062825454841;0.3774260415773383
-2.5639087035037385;3.7007452423870735;0.37903234944864794
-2.4633225317480236;4.211157634956908;0.3775418911314086
1.6807701738889718;-0.7789797324685114;0.9067851914902567
1.682951505509362;-0.7757352630688252;0.9069699543070642
1.6835727339609856;-0.7783482779559526;0.9066492883850332
1.6844634969958294;-0.7823955316888919;0.9060610603278857
1.7259992099362549;-0.7774957249579244;0.9039210422513239
1.7330888337476908;-0.767275621422329;0.9048669638192769
1.7278449887418128;-0.7625023937142931;0.9056254478516992
1.6786654053615864;-0.7770325543964681;0.9069433191340266
1.7382592887271535;-0.7593396675301678;0.9051544380413528
1.707650019698732;-0.8038420355715719;0.9015424209695574
1.653627368162332;-0.7947787240648169;0.9059989551086371
1.6617985255365972;-0.8023380819017317;0.9045859471965026
1.6796648390444533;-0.7803406472956999;0.9066876710956151
1.6761323998683422;-0.7788278686575727;0.9068442272356145
1.679318107533604;-0.8029131774449791;0.9034356829634383
1.643793704153278;-0.8017485144112992;0.905664659744566
1.67840085886368;-0.773334858582066;0.9074013250486547
1.695478400708981;-0.7538264433900876;0.909044666622898
1.6766443770588046;-0.7487836531442602;0.9111459096613976
1.702906731548304;-0.7408347197203891;0.9102865976963168
1.7271053568824222;-0.7534750346744267;0.906565317467102
1.6750234130898265;-0.7261266467925607;0.9146668761037264
1.6786280945927574;-0.8340618542091299;0.8983650112870252
1.6546087682673218;-0.811850474634465;0.9034321449124566
1.682608470703456;-0.8377541606960663;0.8978410882720943
1.4933018616876235;-0.9363270095316665;0.8914015734624284
1.5060916303290954;-0.9607018697847433;0.8859308490424534
1.5373155616781076;-0.9315351224596695;0.8895432860392769
1.4844267232490682;-0.9483310944582035;0.8896828610722325
1.4858917039264616;-0.979570927072411;0.8835849619427819
1.5150853122239312;-0.9768668821644977;0.8823619582017398
1.5383459103717863;-0.9448312342916679;0.8870421595763351
1.4839117376951216;-0.9373493369836607;0.8918382428613014
1.548488075628612;-0.9303187415334417;0.8891421316652874
1.4874533183163225;-1.0128714155361938;0.8771754255710665
1.8061740042374301;-0.4057657862864408;0.93778630562859
1.7962258738020966;-0.40866876892826454;0.938923390890024
1.8272762432177543;-0.41624590045471793;0.9338528328309762
1.8308023588269122;-0.40612468397997514;0.9342584914115297
1.8224170310225634;-0.4010258781082725;0.9359296597499985
1.8317825067286997;-0.4033113079620447;0.9343711490310986
1.8337287141670449;-0.3977249945873238;0.9346367636370361
1.8441074064250706;-0.4063185650530756;0.9324939022120105
1.8705170350320328;-0.40670341537196936;0.928972207002126
1.8685720135944321;-0.41228819465017563;0.9287668004348955
1.8609729749306143;-0.4244678525910019;0.9287204147792486
1.864066824868674;-0.4252227976096184;0.9282490628940369
1.8647099279003272;-0.42337747918870505;0.928323061423339
1.8240266534064715;-0.42557338871083084;0.9334924268830291
1.863742945679494;-0.42615213584086326;0.9282096631282408
1.8556068922348274;-0.4260335757599667;0.9292916733931147
1.8871667789645046;-0.41682498754693853;0.9259098762423785
1.868138309448146;-0.42621618349578;0.9276253847273017
1.8069698264621046;-0.4253248274101923;0.935942129802892
1.7892979717027504;-0.4106904130622441;0.9398969072632604
1.8486081882430299;-0.3933829872882805;0.9329527526463985
1.9034598831664709;-0.42673088925429636;0.9229103948167631
1.8320580571500367;-0.5053780556836074;0.9256577019436055
1.8526925697632652;-0.5233047522540293;0.9215294211247662
1.8727428860554522;-0.5075669399930813;0.9206765029973062
1.8713730907248622;-0.4749716721445629;0.9234631437121908
1.868994691851861;-0.43776681983403287;0.9266367923022004
1.8617140313083296;-0.4314689817528235;0.9280605726943835
1.8451897980954493;-0.47455656687665604;0.9268700847148539
1.8082694581194003;-0.46455034267793843;0.9323409728403178
1.8086920148646857;-0.4739779128819813;0.931475182857224
1.8921300717508491;-0.45804297176834174;0.9220456272779017
1.8858888291658977;-0.47520180844084825;0.9215721630797179
1.8662714493751618;-0.5235366245994761;0.9202345367958131
1.8089373239865691;-0.48470788702702927;0.9303538293948377
1.8625002571734457;-0.5319561946682984;0.9195046375761979
1.8209325885113583;-0.6102734048211601;0.9158846557641799
1.8149803796886965;-0.5955114613309341;0.918154551482096
1.8262828293889128;-0.6091193093201607;0.915957289820734
1.8282953745867727;-0.6049653169469017;0.9161637798700122
1.822932664810713;-0.6154791883601469;0.9152975418644824
1.8468109954122138;-0.5670281842017127;0.9180560007055254
1.806972916153676;-0.5758930185457165;0.9211682095222264
1.8094476798520853;-0.54601902720781;0.9242539621684227
1.8082353582406885;-0.5606535094175447;0.9227411832413434
1.8150835441176623;-0.5466999982941443;0.9235691666069737
1.8161499574078133;-0.5445271294536103;0.9236338949385001
1.819905855680793;-0.5472826611180236;0.9229508463840118
1.8099483738173534;-0.5399749240108143;0.9245735677805202
1.819366277181673;-0.5432245556374571;0.923333758547367
1.8186614784966726;-0.5386165901426107;0.9238076093958589
1.838151163881487;-0.5356715475039117;0.9217992949574247
1.8097782398056916;-0.5306748851516425;0.9255817967559066
1.8280972187404774;-0.51520537558141;0.9248443607550462
1.809380138057267;-0.5089134413696318;0.9277745604425159
1.723205967695038;-0.5923536878113315;0.9282370702187414
1.7372000244461594;-0.6120613777812401;0.9242585332611145
1.7478020482311263;-0.5931694424998367;0.9254366224873282
1.7690398290726383;-0.5939231973458317;0.9230350284709129
1.7815569154201545;-0.6111142083909302;0.9195598867289707
1.7904423220395165;-0.5946366088327577;0.920574537211712
1.7756927722008407;-0.6112394276485421;0.9201840827067352
1.7568072446892802;-0.5771229223132852;0.9264133333362067
1.7179222667094658;-0.5780762591175811;0.9306098942067851
1.7779219709049574;-0.6173458986974592;0.9194316339815691
1.800463588488824;-0.5760526066940584;0.9217022556822829
1.7624475914315734;-0.5769846388316485;0.9258055335057815
1.7858706739388266;-0.617038739730054;0.9186803270295112
1.7131509008897363;-0.5781932379325124;0.931077291415448
1.7420227906910284;-0.6188532311831215;0.9229731138119387
1.7749906956068728;-0.650750160411745;0.9160799880928445
1.8044985972934877;-0.6503184631299594;0.9134338209311631
1.7594421654262822;-0.6509651845267769;0.9174530407355496
1.7723654768907315;-0.6747804283024851;0.9134674956233807
1.790504980607807;-0.6748295546914009;0.9118078061506694
1.7812377741346521;-0.691133717315743;0.9107214397190205
1.795709099909363;-0.4559052522176965;0.9348244435311827
1.804138049253337;-0.47425812773325215;0.9319060461833095
1.7823944454225602;-0.4269144271033395;0.9394490354339542
1.7445526298713843;-0.6821978345801072;0.9148520269024107
1.7456833332821196;-0.6862755709225685;0.9142272420089287
1.7522984651699742;-0.6840845851136091;0.9139792038455798
1.741030777676579;-0.6877633942109029;0.9143124686637822
1.7398927987962285;-0.7251447661519302;0.9094632655416952
1.7577667108321964;-0.7295122141307311;0.9077270034864777
1.7716477014963135;-0.706857249016805;0.9094857325187324
1.7412914822733077;-0.681403467963233;0.9151439527030452
1.741697886226374;-0.6466429443910602;0.919577112822958
1.7413511951194915;-0.6762961116452723;0.9157979436763
1.7458426216465903;-0.6794919166192592;0.9150861769870089
1.6711165791195393;-0.6733130996262892;0.9224816163882447
1.6870635597145367;-0.6965658678852299;0.9177924105735241
1.7013925635025942;-0.6768035763411021;0.9192833325642356
1.725597389608256;-0.6795941175449478;0.9167261084160777
1.706204030696423;-0.6773582837947612;0.9187748654830752
1.7272080953590114;-0.7074308543080878;0.9127422602573714
1.7042059277300676;-0.7209293567782831;0.9129217989263724
1.710729620372108;-0.7303700383335022;0.9110214690901893
1.7166850778172575;-0.7224034206197212;0.9116270582710891
1.7057002381119926;-0.6896483765714465;0.9171282907865386
1.669109282179925;-0.7076709304385127;0.9178554336511593
1.6721443403236327;-0.7171421736476429;0.9162493280635862
1.6575999606961187;-0.6717547872268295;0.9239282196306615
1.5823491981444269;-0.8032316652856648;0.90955716654415
1.6142141799192755;-0.8024625065984061;0.9075234214568489
1.6001455657891175;-0.8199719498992911;0.9054702038593793
1.6224081380838131;-0.8407005332849254;0.9005285494379323
1.6320494503882055;-0.8405075554698855;0.8999416890882834
1.6277695428636623;-0.8457274743512793;0.8995796445138797
1.6209990317446619;-0.8169355149966947;0.9046444874654579
1.5828542939054628;-0.8414922319857846;0.9030091401911896
1.5747418419514219;-0.8237932834311861;0.9065584110247022
1.6689298321374288;-0.8397693680465239;0.8982570794865716
1.6805474386282253;-0.8380677919450042;0.8978817270307742
1.6340821043068798;-0.8448434817351749;0.8993783269976922
1.5655036399422264;-0.8036382842984886;0.9106691178660768
1.5874694238066231;-0.8515610677898272;0.9009316162925224
1.2121875090758611;-1.262963833670554;0.8543151589354974
1.2319795645026184;-1.2505507808294825;0.8544961694215761
1.211946544635652;-1.2299448252929666;0.8599052120654506
1.2539832959753627;-1.235986746060399;0.8545700163066151
1.2628613424933235;-1.1921919757044017;0.8613167067706331
1.2595187827656469;-1.1922122998275975;0.8614846995076436
1.2631266223940023;-1.1908396743252674;0.8615198949011964
1.2564576352308092;-1.2242954172957634;0.8564848159956677
1.2627628541592366;-1.192664559613744;0.861244973523411
1.2102056225577786;-1.2243331587779966;0.8611511521492099
1.2105101749078946;-1.192510292104446;0.8663826441046261
1.211883619407277;-1.1855089667649588;0.8674112218599916
1.2003522920705352;-1.1925720561652298;0.8674919737472366
1.206420729613507;-1.21213298206242;0.8635880688206334
1.1975610171118194;-1.1835746952729933;0.8692859113692508
1.2533762186317394;-1.1600942049414689;0.8675204563700227
1.2170133354506025;-1.1605087116683082;0.8711344176082705
1.2690956340229123;-1.159915016635933;0.8661324175385567
1.1904989615832906;-1.1608109535524622;0.8737895433357812
1.1697741028854833;-1.2537786187982445;0.8597853789965186
1.1697564064144603;-1.2421444463185025;0.8619703180888783
1.1960527649330068;-1.2345406407420452;0.860368635104096
1.1786097750978284;-1.2557513860541398;0.8585704151409408
1.1465297073702554;-1.248860634934142;0.8632453660137025
0.9701265899249591;-1.3935679255550149;0.8615932910659687
0.9613054030884993;-1.3945434420694243;0.8621916138216816
0.958517136103578;-1.3860129499221898;0.8634358407882861
0.9584978382710393;-1.3989333614294956;0.8618927565911366
1.3461999371516506;-1.118102504600631;0.8662993639928386
1.3524093532055685;-1.1193148302323404;0.8654316866040889
1.36109260592918;-1.079121417800292;0.8725416916683387
1.3476866170190003;-1.0767477932544993;0.8742657333357331
1.3459685913735195;-1.124468240413174;0.8650741104486653
1.344908115434883;-1.1540368811808488;0.8593808713206681
1.3511960015474518;-1.125453897356077;0.8643632096675995
1.394146431401702;-1.1277917134437776;0.8599651519516693
1.399522614636891;-1.1288421137421223;0.8592542400315073
1.4076113984170422;-1.0872317021694191;0.8665073882785057
1.3948957152792;-1.0849809838645883;0.8681437997877512
1.3642109700305567;-1.0630316693054267;0.8754234751950072
1.4102869162947786;-1.0717484677703453;0.8696849756860898
1.3951833130487223;-1.068972667671242;0.8715864934946589
1.3940464893789994;-1.1333802499809564;0.8589001334129189
1.4420970660227903;-1.0932077129533504;0.8620205682683239
1.442097291910982;-1.0778547321591652;0.8657474567678003
1.3649096782819086;-1.1560775246771486;0.857075149248562
1.3482927372891382;-1.060108479200169;0.8774102457970929
1.3442554112273752;-1.1721930388639359;0.8559885101631746
1.456385853342459;-1.0804828273098859;0.864471328261519
1.2633067440459833;-1.1920755570097235;0.8614552413057694
1.2633366959670282;-1.1922734987171768;0.8614182002788511
1.26762225954288;-1.221523944166476;0.8558859854736365
1.268369631418219;-1.226438379037274;0.8549665337809353
1.2640804341181153;-1.1924013244616414;0.8613166910083062
1.3067150167813733;-1.199722756841684;0.855486577181559
1.303778120877967;-1.1812888033880298;0.8589108840548176
1.2637977156222335;-1.1919424585630236;0.8614245255615505
1.3012981079044041;-1.1651690995317567;0.8619656933463098
1.279930117928838;-1.218351583049122;0.8551235870351436
1.339508567311062;-1.1714178554178651;0.8566984623038878
1.338653021411482;-1.1763220454088061;0.8559289225644424
1.3222792295985593;-1.0725783774760713;0.8775500456517795
1.32949041147896;-1.088381693693667;0.8737988592098617
1.318319970478846;-1.0955236111759108;0.8734758743189659
1.3352887479946862;-1.049577844158072;0.8807224286749751
1.3383311718666997;-1.0827292775384871;0.8740258313478246
1.3412219266729823;-1.1140710088178678;0.8676258178763805
1.3423878059162828;-1.1267546985308274;0.8650341792281285
1.3289249104190557;-1.104112136818559;0.8707871087647094
1.3310295593385204;-1.046128751706677;0.8818133710011453
1.327762636767754;-1.136093386123552;0.8646873107216451
1.3424603926382428;-1.1682623617580903;0.8569794256906607
1.3273564374234186;-1.0431542563055183;0.8827141556577907
1.3158297534563146;-1.1099552535154582;0.8709324755135973
1.5587030049376032;-0.855472240768185;0.9021078696757924
1.5647681536260534;-0.8603844106375952;0.9007450504540586
1.5627066168103056;-0.8625408393983032;0.9004971153343322
1.5299365860685836;-0.8593834137465428;0.9032258142461697
1.5501075178911266;-0.8757198712064079;0.8989797677126745
1.5432514421877728;-0.8828915300966906;0.8981109775425378
1.572104617371035;-0.8791091340724804;0.8971169067400335
1.582694316828374;-0.8977865579601656;0.8933059868624773
1.5950223447183793;-0.8848785757490335;0.8947862708233917
1.5715652601540053;-0.8658863008195432;0.8994080308239802
1.5710718756352635;-0.8537905301226665;0.9016274096993677
1.5478817295175755;-0.8569435354818888;0.902528515182901
1.6021364435812253;-0.8774298043486782;0.8956279206067257
1.5727127299656414;-0.8940175680075644;0.8945236884304736
1.61600868248786;-0.9018608479279697;0.8906727562096839
1.5994322762832844;-0.9041081888769873;0.891268437865149
1.5097483343263653;-0.8702420526914451;0.902422862376181
1.5094250335614956;-0.8621722290758042;0.904174597579383
1.6221498423671306;-0.912687464277213;0.8885014495080422
1.4921212315421457;-1.0151475243791779;0.876550839677178
1.4889411327531787;-1.0200358638063418;0.8760384435332914
1.4990634014131015;-1.0185552086002885;0.8755747569281043
1.4868669189920503;-1.020339533356903;0.8760712571382974
1.4866244182563788;-1.0234279231907852;0.8754534393487817
1.484091624309364;-1.0556844761592898;0.8690001027658871
1.5148720807457714;-1.0262944522555228;0.873317549885537
1.6091034057954778;-0.9158112288177211;0.8886487034913256
1.5810023886888622;-0.9225265599631652;0.8889044992459081
1.5769841246670704;-0.9629401250707281;0.8818146634526591
1.5778942496061212;-0.9622289956065821;0.8818952390678381
1.5347616997593383;-0.9725392106078816;0.8821427086969241
1.5314750625728906;-0.9958979829878484;0.8779612539057673
1.5763488664381935;-0.9634193538865812;0.8817596356196798
1.5536258491424744;-0.9522751041636224;0.8848826078637496
1.576951682038902;-0.9632870341094991;0.8817542217850054
1.5292417690564553;-1.012496668056516;0.8750049656258094
1.5766728975789888;-0.9635778449678292;0.8817144726162751
1.6291538815331332;-0.8602598908736994;0.8972476967467596
1.6331611027987831;-0.8995379006871189;0.890271486657942
1.6794507840773314;-0.8418528317699638;0.8979435313554996
1.6813606592543702;-0.839430384681481;0.8982643881732479
1.65241388624279;-0.8763249574890362;0.8933839673911492
1.5244039094619424;-0.9011552988127738;0.8959210243022959
1.5419651415748739;-0.9018407953425154;0.8947070987935254
1.5415716752883284;-0.9076371830253598;0.893678870467702
1.5518303107478166;-0.9115113506414082;0.8924421059953064
1.5823084605737798;-0.9034286915050822;0.8923072544855266
1.5624111331520956;-0.902647501807755;0.893492180531724
1.5149359592418168;-0.8896905870176481;0.898586894226835
1.5406742931979478;-0.9208570564258302;0.8913398081304053
1.531712017435214;-0.910004664275545;0.893863034362887
1.503324967574623;-0.8756308729269477;0.9020653667443554
1.4525281526718625;-1.0339199016266203;0.8755426561714337
1.45121914748833;-1.0428479929033576;0.8733110684107275
1.450234012272488;-1.0359122215330334;0.8747932430062593
1.4538792531471463;-1.0348515522119288;0.8752625748438632
1.449728415755048;-1.0319893445671484;0.8755887026956516
1.4042392246952173;-1.0248249838175227;0.8801513068443114
1.405529162928816;-1.0266517960962414;0.8797215459456087
1.4045616375575825;-1.027503683554602;0.8796234995567711
1.3592338671885924;-1.0216804528049759;0.8843344408747504
1.3805986366833647;-1.0486026443843328;0.8771529926586188
1.3599104735109306;-1.01930403959602;0.8847659582631532
1.4051949142113167;-1.0322400910422087;0.878623865654094
1.4269455165176774;-1.0568041599315516;0.8719000854754816
1.4063902400250052;-1.027854439203418;0.8794162428749002
1.4070934103776707;-1.025274506339227;0.879838634319061
1.3603084984685159;-1.0179060748778788;0.8849458380702283
1.4528020464136353;-1.0304317142272725;0.8760149923716951
1.453553372172218;-1.0335144456401624;0.8755586045165682
1.4808727556149113;-1.0162062612791356;0.8769779124496342
1.7746568333810755;-0.0142917555124345;0.9749530133372657
1.768152614177054;-0.010521737309911528;0.9767456349905044
1.767885656488987;-0.02169640486764094;0.9761267763751008
1.7993136667621394;-0.028583511024872124;0.9681649856567026
1.786305228354108;-0.02104347461983442;0.9717481949058189
1.7856641951231769;-0.04342440168173744;0.9705336136351317
1.7641129700761293;-0.017056363807281864;0.9773214838244345
1.7781416694055088;-0.03413758133222938;0.9729210333454597
1.75;0;0.9817328714454163
1.7920860979881317;-0.05124365257484409;0.9685078876406251
1.8044578425311624;-0.03156521192975573;0.9667813391313151
0.935830614637458;-1.4088182398184332;0.862637901158184
0.9564741447674023;-1.3937988608198324;0.8627605400148474
0.9618661479855544;-1.3636491519916254;0.8657303166394197
0.9959003946726943;-1.3468868521146948;0.865098840095547
0.9961138381256328;-1.347662829731257;0.865452476979359
0.9959159123462634;-1.3477053724893344;0.8652650355340606
0.9929394963860255;-1.348345132224211;0.8651657015592096
0.9959235269043852;-1.348004552081706;0.8654260839692633
0.9968099804491368;-1.3464388695373612;0.8653384377544445
1.9006887058470048;-0.29973319968933165;0.9315110992878999
1.911475181892029;-0.3195781309683955;0.9286450015104029
1.8958609093644716;-0.31783694019993664;0.9311077324504045
1.8582098969169198;-0.313758144192781;0.9374387442195876
1.8805145619616157;-0.35645975484932974;0.930836682417753
1.8472042905613075;-0.3527052136459349;0.9362432229307659
1.8588337407498898;-0.31355217384293854;0.9373514931631256
1.8576592446664955;-0.3139399493668764;0.937515753153673
1.8270391559945947;-0.35034615261611757;0.9396350556973025
1.88795571497449;-0.34748060650606594;0.930300629469748
1.8403601326888337;-0.3769255867352957;0.9355110237232687
1.8716742231987007;-0.36679626223855;0.9314558210662258
1.9376330972220714;-0.2875355168493582;0.9265532879527143
1.815731087986834;-0.3277830886962301;0.9433645274338751
1.8819827181774333;-0.36882658366523946;0.9298289712212244
1.8849232045626263;-0.3590632428647182;0.9300545052000323
1.9107849162172816;-0.3743336735856302;0.9254112945898969
1.9176136357400115;-0.3826337310109917;0.923895371208806
1.9187688510347953;-0.37904799575440506;0.9239781390813727
1.9196207509726138;-0.37603651534080235;0.9240477798858565
1.932164439334902;-0.33145238934501364;0.9250785929920629
1.9425616797533434;-0.2884735253986426;0.9258591137810678
1.941148807604506;-0.2849512682596318;0.926281847985898
1.9436281114900507;-0.28404686950715285;0.9259698702236132
1.939236651700834;-0.2825492556328598;0.9262836091969039
1.9408960092113372;-0.2808468808699887;0.9258583662584501
1.9445483676863122;-0.27951014307637323;0.9255127841842485
1.9065013839746148;-0.21341628729417178;0.9357102128978589
1.9195677329253762;-0.2073266590101386;0.9338333807004827
1.8857824943056491;-0.17886934584904635;0.9412370424263815
1.8856965835033503;-0.1789535516746643;0.9411784286948863
1.9267830383127293;-0.24807036034467148;0.9302247619025318
1.953418108144128;-0.23583683118803805;0.9264158670220384
1.9295791780954437;-0.21575799968447085;0.9316398190632018
1.9155439942045982;-0.22916506725298194;0.9332233726094428
1.9550532554238989;-0.19078847923122472;0.9278189988042577
1.959524286071532;-0.18636586892299725;0.9271410798515836
1.9613494491184722;-0.18785411113798314;0.9267518514289119
1.9227891609012246;-0.18529460946982076;0.9339881308720612
1.8857192992949738;-0.1788161230291028;0.9412508749102076
1.9265629743342516;-0.1594922771267321;0.9341693505416963
1.885938271114103;-0.1787125236930357;0.9412129096111524
1.9618372419199845;-0.1840151603553121;0.9267788991245061
1.9415216570872278;-0.1524150672163423;0.9315757650986362
1.9607011182414948;-0.1917754261221053;0.9267243945448638
1.885638670295032;-0.17885426999904097;0.9411943430993743
1.9674066519790618;-0.14016843066029366;0.9270878358565063
1.8547748360911636;-0.13381284736289273;0.949597929344197
1.8919856608378047;-0.1317682500735562;0.9421910777211391
1.8900334760391835;-0.14642526304089126;0.9418981681706828
1.8855708081578277;-0.17876300606404258;0.9412125473675382
1.8888502181289506;-0.15530916918862864;0.9417206297021087
1.8689442760628374;-0.15640292713318332;0.9456157006572283
1.911404439592677;-0.15406989761920636;0.937376550702827
1.9274022657047152;-0.15319087602870743;0.9342952722932508
1.924827260351666;-0.1299637248924349;0.9358655877200668
1.9296347879948954;-0.13642909471438625;0.934630244675377
1.9305377089774576;-0.1296499567915596;0.9347657206348913
1.8943476527833931;-0.11403440305267971;0.9425453019696695
1.8569098577479568;-0.13174686932160556;0.9492660990453801
1.9308771518543362;-0.12710141697055252;0.9348165711322909
1.9197353130877615;-0.12311585533907267;0.9371739210988808
1.9370078736416354;-0.12929444496305822;0.9335194455817927
1.8803782673037068;-0.10903739532079479;0.9456224795803772
1.853246447999238;-0.13529180952069378;0.949918607354116
1.8493903668193385;-0.19262837560110788;0.947466822756831
1.878574762953808;-0.22076438707380455;0.9403373232178847
1.8951431880153375;-0.23673762823554728;0.9362944276720153
1.9111316389033521;-0.2521517295088138;0.9323868311118425
1.8460178870042634;-0.1893770446387952;0.9482895482319765
0.9325285521390665;-1.3706289211512905;0.8673887117918238
0.8876592277008524;-1.33384267921115;0.8755802475723486
0.8737295294726934;-1.3531991652752597;0.8741963423002038
0.8987836514736508;-1.342963069354628;0.8735741856149302
0.9311324565398931;-1.3694843282445377;0.8677463773838545
0.9307021235226903;-1.3700944162952156;0.8677579096740904
0.9314785896557132;-1.3697681064538485;0.8676839232952556
0.8578714318166603;-1.3755601418312986;0.8726415470736564
0.8328245056639423;-1.410176187989732;0.8702080651080037
0.8779656241469747;-1.3922569266915872;0.8690799857643782
0.8859104398122484;-1.3734448363898992;0.8707842483816179
0.857417045308245;-1.3362614531070753;0.877567592991226
0.8450580463098197;-1.364913167938404;0.8749011841526083
0.8399401599867655;-1.376777900631237;0.8737930775018063
0.8240273793280524;-1.4136683036214004;0.8703586768030964
0.9016273996024651;-1.411918108773375;0.8649084297469434
0.8279686506287204;-1.4169862896776768;0.8698904486546919
0.9144914563317419;-1.4108502096730735;0.8640296258498716
0.8686102620992373;-1.414408971882049;0.8671426083713647
0.8660887132915873;-1.3161580322554076;0.879491360835618
0.8224632746652859;-1.4172943481553992;0.8701915253128364
0.7240352254504898;-1.4886053388750384;0.8690672778693346
0.7246174577029318;-1.4642206894880996;0.8712758081832551
0.7447183652690621;-1.481832068157864;0.8682577808614852
0.8403321264235124;-1.4478153218194074;0.8656572567653251
0.86870604113447;-1.4369151793282906;0.8647333902105934
0.9055898535205591;-1.4217984502660295;0.8635217872289318
0.9145566137775041;-1.4181146851888602;0.8632271662697524
0.8224418358536444;-1.4546708864284572;0.8662516028354373
0.7935618770946612;-1.4203365173519844;0.8717594009625542
0.7957985221113852;-1.4240819444669937;0.8714073032630371
0.810998927865114;-1.41850108850798;0.8708450652296997
0.7935592167025973;-1.4249041094234536;0.8714490457362536
0.8006589377919524;-1.4322212319538432;0.8701730228851434
0.7895381587206853;-1.4207600550741004;0.8720104696905189
0.7624802736431047;-1.475911415185374;0.8680517865914377
0.758372634477624;-1.4634901428825526;0.8693340280145623
0.7570574983914045;-1.477785569532139;0.8682151101863969
0.8096167809279358;-1.459309238357917;0.8666299178197098
0.7930621858140021;-1.4304416376540952;0.8708794691687224
0.7898182396475515;-1.4664871179832537;0.8672286466078761
0.7518350604961581;-1.4723324094963002;0.8687597758628827
0.7840697830789181;-1.4282575760373268;0.8715964324079502
0.7707205486372893;-1.4466749630675522;0.870418616973133
0.7292774569517024;-1.3808466961631871;0.8804661709273875
0.7513669125245772;-1.3999379783722978;0.8768367947626563
0.7353566508880647;-1.4055093788144015;0.8771892756550911
0.7572365641012286;-1.3919948566349691;0.8773972716040093
0.7585761086177738;-1.3974292549539842;0.876677152396975
0.7620007979454695;-1.396237499561875;0.8765976886012952
0.7613333336212941;-1.408609803213813;0.8752029383009778
0.7676213038868878;-1.4341114306645386;0.8718293700025519
0.7383530974824936;-1.4176599707008974;0.8755876471402286
0.7443874451606054;-1.4421369315254975;0.8723415974673071
0.7598075434595736;-1.436892272412846;0.8720047244426251
0.7277510633230484;-1.40815604224091;0.8773509695216255
0.72631558681868;-1.4338387520664202;0.874421355203983
0.7254925850199643;-1.4485634210651601;0.8727412956234196
0.7300095416261322;-1.3677486634166596;0.881974219232594
0.6974096349944038;-1.4306879489807425;0.8764730062026578
0.682696132552662;-1.4125540444556028;0.8792939986446446
0.6862883913261353;-1.4471527777079742;0.8753515412730284
0.7170190832500793;-1.454855944593415;0.8727133053804382
0.7036567951277972;-1.4383873669718525;0.875275233124837
0.7069192702325722;-1.4698092626721992;0.8719138025176132
0.6819826511256528;-1.44242390752553;0.8760693609582728
0.7030089497660699;-1.46551467851228;0.8725657094008863
0.6778001867387282;-1.4065199533680697;0.8802800732942694
0.6656574898953987;-1.4244961842000892;0.8788452473276532
0.670095553401471;-1.5047753712170955;0.8704129827623449
0.6504279476048365;-1.4808642614366787;0.873843417459437
0.6497590549611012;-1.4800711915634777;0.8739607478950616
0.6305585603767166;-1.456741140219277;0.8772842263767877
0.6392961549701213;-1.4838619417550765;0.8741120093253602
0.6435292973192778;-1.4873495056979906;0.8735613906667855
0.6486310146724577;-1.4813861960573766;0.8738867445297075
0.6492048151798824;-1.48203296070907;0.8737916196911426
0.6703015029710274;-1.5050196969576555;0.8703768600533239
0.6697492243535672;-1.5051875931125764;0.870390199067368
0.6284837311345909;-1.4586791047576209;0.8771922156092156
0.6668801855872498;-1.5059871323320215;0.8705118581007798
0.6188562617359599;-1.4674918984380925;0.876703892417429
0.6298368815936171;-1.4473981649639172;0.8782880099940802
0.6286930699364167;-1.4568848701459576;0.8773386390264218
0.6244750904791677;-1.4572098516441385;0.8774726169875213
0.64618067543426;-1.4174902142609578;0.88074020618912
0.6005604561461384;-1.4977228022899058;0.8746190644542027
0.6197127394322772;-1.519159747844223;0.8716137930264604
0.5979580903492474;-1.4948742761110203;0.8749491267607251
0.5940064269248946;-1.500102392794305;0.8746129173846782
0.6118742919011558;-1.521271532505601;0.8717878154303109
0.5697694820713147;-1.5319085902748446;0.8725878906008018
0.5952763006493782;-1.4898584345510741;0.8754672574709956
0.5880179510581574;-1.496743269418129;0.8750847815867697
0.5634602625456584;-1.5200372190963902;0.8739430444143494
0.1871542416376623;-1.5927715217388467;0.8770693748747287
0.19431510577799363;-1.586758799252218;0.8771496494493676
0.18600916291753145;-1.5912331060279659;0.8768933542573453
0.184834022081076;-1.5929777754269363;0.8771668540413478
0.18431194761189257;-1.5917846848568136;0.877067909146698
0.3625220599263846;-1.5082157444353672;0.8813241456921298
0.3623711115354393;-1.523051087866543;0.87989879706675
0.37587879971143023;-1.5124096261089408;0.8805345778108177
0.36206339928830594;-1.5532933238759195;0.8769934170299042
0.40595781697081856;-1.5656219622509977;0.8746094496205696
0.4155802822813037;-1.5581852219740542;0.8750631552968535
0.36219302342897997;-1.5405639421910147;0.8782162359900247
0.4277512855506779;-1.5287861186033223;0.877475353350022
0.4275280951640448;-1.5485943028466471;0.8756268700019947
0.44506913901463996;-1.534221945196294;0.8764530099408949
0.39343554170209083;-1.5349650011058982;0.8778625984502448
0.38678791592913586;-1.5034898324887478;0.8810874021876783
0.45923565393249777;-1.522193112686769;0.8771079284176166
0.42791328473222434;-1.5143913468751686;0.8788326162930268
0.4273760082544579;-1.5620988790401875;0.874367502942249
0.49298177834498524;-1.5493432925128885;0.8736276025059118
0.4932053688230976;-1.5311440438517452;0.8752463689616518
0.45078712082115224;-1.5575598884630497;0.8741034232483718
0.36263160330266975;-1.4974348102670354;0.8824401846324846
0.3618637636432414;-1.5729136943687145;0.8751083382999061
0.5316949355913378;-1.5406701955294064;0.8731264811243111
0.33798138039105474;-1.5435908190588954;0.8785263286937867
0.302630919262417;-1.5738746722442807;0.8765440128218188
0.3148325867686244;-1.5794175901152685;0.8757078847360352
0.30302606191438225;-1.5479924920487407;0.8789725963642555
0.3368289901213072;-1.5111280154459457;0.881671372169528
0.25937187847886334;-1.5523943670220461;0.8794072070702293
0.30331296647603895;-1.5291837084247932;0.880695353371518
0.2927777272618612;-1.5822075536100293;0.8759893280775706
0.2440719840749272;-1.560599093391422;0.8789620501136131
0.24352489059497254;-1.5877969505797211;0.8766199123332162
0.30252048608073967;-1.5811107773529043;0.875864591185527
0.43104923755510766;-1.4802538632546125;0.8822661247486059
0.436905077251392;-1.48495346050097;0.8815634089409295
0.4347859003735267;-1.4857372608974733;0.8815454005638433
0.37028182085174866;-1.479267822840452;0.8841546570533783
0.4061609417815128;-1.4963245101868836;0.8812823261804362
0.3739762281490958;-1.470494706195205;0.8849568916340541
0.4378554454682887;-1.4903809843308136;0.8809901689857261
0.47524641865940853;-1.516082085987989;0.8772269564221787
0.4392845229080386;-1.4869297559365786;0.8812978386683182
0.44068117736180584;-1.4835568291981784;0.8816258744025611
0.5037755381890632;-1.5051930239030684;0.877422291338414
0.48033239286999524;-1.497153946401244;0.8789847055120323
0.3775868165345466;-1.4619206344932894;0.8858626140136933
0.5094702681411954;-1.5071458495505685;0.8769568311672649
0.3417895939238892;-1.4705790391452178;0.8857880341416249
0.28996885517826787;-1.5114031916595008;0.8827134706198226
0.2616805131791425;-1.5336886244052086;0.8810319614440691
0.23800912959736673;-1.552336837397891;0.8796284649507907
0.3419285807591682;-1.47046954592111;0.8858306727072479
0.5559324398755964;-1.535293962023304;0.8728645364714835
0.5488709587604716;-1.525951319445816;0.8740302263303201
0.5530258380602859;-1.5108826008339982;0.875062185648772
1.7304782142205668;0.20481150956651897;0.9983152106405552
1.7263974527605215;0.22506087923058365;1.00028725519555
1.738304465579846;0.21686395454259141;0.9966190298794848
1.7513303217733065;0.19341178746245571;0.9919648682894293
1.7481297333390313;0.2101001271172371;0.9935921333373653
1.76211849121851;0.20047010516659752;0.9892825792474896
1.7557912051777342;0.19099112141343053;0.9906193788693042
1.749351563680122;0.1890926330992391;0.9923229562512882
1.752008451807614;0.18987591755133593;0.9916200887823556
1.7698620139175405;0.19513937500389056;0.9868970114791233
1.7445957066998756;0.22682998931088658;0.9952244401475665
1.7672081603041572;0.20830820718824478;0.9881899379701625
1.7412501750482985;0.22958388399837168;0.9962718254909265
1.7605276104907683;0.21381468733476183;0.9902843530031695
1.7341548896976873;0.1846124600987813;0.9963431660854448
1.7219126053175522;0.2453605690909753;1.0022953328115307
1.7797449116449724;0.19805297910014913;0.9842950034681143
1.765980369809162;0.2140162768414648;0.9887688944340504
1.7695349532423783;0.21414142862642765;0.9877859585684354
1.7439582743229982;0.22968695517945228;0.9955141521058064
1.7457237792799625;0.22975099885870248;0.9950202265411121
1.765365525440495;0.21687472418777312;0.9890539412911634
1.743639065379024;0.23111764663937318;0.9956543059131364
1.7870919855019658;0.20263180173617312;0.9824510592550547
1.6954950120719094;-0.3765477482412332;0.9586653032326904
1.6993646173310246;-0.38588879451925884;0.9569186537512542
1.7019641318002834;-0.37877547215260665;0.957225437058365
1.704147920308966;-0.39743546439560296;0.954756676916185
1.712085585878161;-0.4047751800212002;0.9525669167317266
1.7155212023538358;-0.3956847483387557;0.9531039530939655
1.701463942240422;-0.3908673654096254;0.9559871053150836
1.703016284132828;-0.37589635806852606;0.9574251434678617
1.7178721615457113;-0.3894642536842242;0.953487086306583
1.7086740379126768;-0.3810635932691706;0.9559269128555226
1.7301008525184733;-0.40063273589660264;0.9502461060872421
1.7239575055890104;-0.4037727254826856;0.9508211388558564
1.6902249738344506;-0.36421403476354924;0.9610610300349979
1.7072698305014287;-0.4051818182019968;0.9533152123608052
1.7327280389585948;-0.4030321492999223;0.9495506394716955
1.7638482301039389;-0.31552956955927575;0.9534447550620292
1.752581255934107;-0.32886522582726385;0.9540463344403642
1.7358851923105618;-0.32082395334916436;0.9578285638392958
1.7467152818729523;-0.3073239205848599;0.9573393469605109
1.7278926287184313;-0.3170064407559442;0.9596516290532107
1.7059276964425178;-0.3430309765031521;0.9607899440062212
1.7180653631250693;-0.32865000157002566;0.9601591153346092
1.7360051475184877;-0.33733408829427436;0.9560489065862847
1.7225765669549347;-0.3233388301404437;0.9599274030361353
1.7156175602328714;-0.3477502649038189;0.9585159060465025
1.7435614000822843;-0.33347354020154535;0.9551360720622454
1.6912810128596703;-0.3601839958772071;0.9614501019423252
1.739044966492812;-0.30365030208768484;0.9590847899019543
1.771505239931697;-0.3191968154992716;0.9517299387234116
1.7508410777749788;0.18780611455732196;0.9918484152148319
1.760725022967561;0.1791835061758442;0.988659629137786
1.7525557419528655;0.1863009926328364;0.9912909084946654
1.7374869569100868;0.16412869962786353;0.9944603448022408
1.755138801868319;0.1694283240166487;0.9897372674990901
1.7471854008685872;0.15553935074489;0.9912715587252843
1.7404155898190967;0.1437172730294068;0.9925775235189633
1.7675369078797596;0.173150615094349;0.9864731438792602
1.7552688668063434;0.14825901549543702;0.9886601453166051
1.7717666003786576;0.18186515185632396;0.9857073484484822
1.7573889613229943;0.15261534288680095;0.9882770951427202
1.7429407884247172;0.12337818030341118;0.9908897795924926
1.7756828254452905;0.17752934165449782;0.9844818790227867
1.7593118069350022;0.15045376097895247;0.9877542377461508
1.7730166243919392;0.17311978450496116;0.9850162555801211
1.7579787064083285;0.14824898240418735;0.9880215068685633
1.7880545423755496;0.1979905866057349;0.9820151719456418
1.7621312620549474;0.11606146599906522;0.9854061399845927
1.763729146317948;0.09932292395363193;0.9841454212893904
1.7553746088442659;0.10086303098018062;0.9864145057039108
1.781246991490943;0.10876238172694516;0.9799616960158303
1.7823529700518674;0.09588973786952262;0.9790872085152362
1.7759131813647526;0.09707687286505745;0.9808362489843192
1.7468689845598544;0.08222859413298414;0.987645967657528
1.7650009025916993;0.0826613062368754;0.9828781879069861
1.7652923722020322;0.07884268522933127;0.9825877548831402
1.7591469345153534;0.11720387455735451;0.9862617467226569
1.7451053225840276;0.10275611003774121;0.9892036340637773
1.77529008263167;0.11104442824390981;0.9816729094919219
1.7692024341454868;0.0827496427910279;0.98178547624936
1.7626112604926938;0.07616370218045966;0.9831378736971819
1.7913702327736747;0.10489984136308599;0.9770278624096504
1.7482317743521967;0.06179563258913991;0.9860883012510442
1.774270452965149;0.003131893225086324;0.9760033291822567
1.768306647032993;0.0206914200426269;0.9784938881264457
1.767310461297912;0.0022337661575543687;0.9776615914311443
1.7985409059303024;0.0062637864501711325;0.9702276065147735
1.7951638426847614;0.015987548157951552;0.9716600901870458
1.7853889287855274;0.02125958847351304;0.9743511931345289
1.7846209225958234;0.00446753231510661;0.9735416902342708
1.760506682635497;0.011753693641952707;0.9798794703395531
1.774130406074776;0.02736467677641643;0.9774612893341952
1.7708426105918986;0.02355773887837949;0.9780485912358716
1.785739273981365;0.028919704084817963;0.9747338667223575
1.8019313838937348;0.006701298472658653;0.9694493808038741
1.781007783869211;0.03541213570927489;0.9762633171615412
1.7492176077798727;0.04108019189058886;0.9846104527213555
1.768019788801744;0.030716490024761282;0.9791614094519974
1.7591571108578707;0.0530011336291827;0.9827816381910985
1.7682114517526193;0.025689731994389356;0.9788017836747402
1.7498070163291402;0.02048164769420889;0.9831326041914537
1.7674238307641472;0.046346724441854836;0.9802796322044873
1.7945977464693728;0.11382719946810946;0.9765973567835206
1.7996750088589015;0.10977734584304548;0.9751077315477339
1.7601597744396056;0.12019452002497664;0.9861560788253623
1.777378760454489;0.11701085974654304;0.9813722902140598
1.761765048250379;0.11989771703884541;0.9857101007307563
1.780589308076041;0.11641725377427967;0.980480334024862
1.7853949662025534;-0.05284356860829656;0.969970559904114
1.7806836459782969;-0.048556284419675376;0.9713702342418749
1.7676011355904642;-0.03665159779450022;0.9752567437524708
1.760099543148955;-0.029825144609474805;0.9774853662318455
1.7492192976812362;-0.041035839040862165;0.9793358360692395
1.7668152839328315;-0.05728615508131303;0.9740496539591053
1.7670282947894005;-0.051691818978966075;0.974376918834261
1.7737261738937489;-0.05563369268657606;0.972532395925606
1.7628524337714446;-0.05823371189450227;0.9749196817923549
1.7498074304601998;-0.020459591856085653;0.9805429202969975
1.7482356016631098;-0.06172874155432949;0.9781287480269085
1.743367220127307;-0.12262421121386281;0.9746972642965505
1.7430429878984441;-0.12305649356406227;0.9747228140181505
1.7429830712142618;-0.12299971570986283;0.9747628992840642
1.7468815699049327;-0.08205874047315109;0.9770024425913112
1.7470084433589295;-0.0819338499332829;0.9769813161907979
1.7468791736225888;-0.08209471319236294;0.9770004496752137
1.746876062975741;-0.08213098004573872;0.9769984496938857
1.7451245271043003;-0.10255467599811148;0.9758721552482954
1.7567415052900808;-0.0882142492985109;0.9741696759427241
1.7663943615898223;-0.06281063644087831;0.9737442900494988
1.7800580987140764;-0.05943150678018674;0.9707526488506026
1.7652598100152055;-0.07769910643191405;0.9729213535070755
1.7469047600817602;-0.08208859436108272;0.9769947714832461
1.7638297612602623;-0.09270915477811767;0.9720965945132853
1.7845903203158207;-0.062226105808106794;0.9694667925964273
1.7594787949899848;-0.09912145834166032;0.9726518280911748
1.7758252413144455;-0.07517245391270905;0.9705862393006373
1.7629464766496223;-0.10278374921937367;0.9716144939618159
1.7829141552396686;-0.08254968324590577;0.968478086427023
1.7671761301655047;-0.0984976681960174;0.9709480898966576
1.7914573720339189;-0.07389249200251936;0.9671334640153897
1.8028818338297143;-0.0623156172724388;0.9653179799346996
1.7429716540468345;-0.12310869993334835;0.9747490044068693
1.789340407997765;-0.1347924442271594;0.9636222378132888
1.79285833949314;-0.1399705397185201;0.9624558345281319
1.7730024655352152;-0.14501267731157075;0.9663973965742394
1.7517655251634086;-0.1356335337006086;0.971769864118559
1.7608810471388945;-0.12762967498226127;0.9703650395904555
1.7721253655345737;-0.13045969138297414;0.9677001484961261
1.7787919394087992;-0.1321375621739572;0.966121222927232
1.7603243375664466;-0.14823040934887358;0.9689294006757189
1.7585198740699872;-0.1456047481690812;0.9695220175036381
1.7625375138596993;-0.1515358524922938;0.9681858323059419
1.7756094182004283;-0.15488908266760454;0.965029446186989
1.7430892485870624;-0.12315176178841061;0.9746457656325782
1.7967028316787041;-0.13664544936565343;0.9618697379840805
1.7687070234818003;-0.16085894422091193;0.966082554707415
1.728198972833499;-0.26410356144053526;0.9650891886524436
1.7362750157951985;-0.263690438953833;0.9635131694994514
1.7353078131742905;-0.26750915703237954;0.9633267687734626
1.7337087504524589;-0.2838706587390938;0.962091908189739
1.7504122711772545;-0.28301262074157646;0.9590477302753347
1.74835676985851;-0.2908360330611992;0.9586608835141752
1.7323657169893714;-0.27912516762551287;0.9628116467609755
1.7353373508284213;-0.2898382595712392;0.9611875852831463
1.7450716569244284;-0.30333945145624785;0.9580416072471154
1.7410576955366754;-0.2702271962592623;0.9620022166903794
1.7537569598976122;-0.3028914722636761;0.9564996688470532
1.7602037292493904;-0.29639515700650143;0.9559547400114945
1.7227759227125634;-0.24524046946092803;0.9680369055039758
1.7645495265593105;-0.3023348025293199;0.9545843740165614
1.7447145123204404;-0.19194368028423692;0.9686031233430062
1.7524104211150275;-0.18551418217633103;0.9675070657843343
1.750670220370776;-0.19644986283464716;0.9669637917322388
1.7632030922534114;-0.17649751364300698;0.9659697176069333
1.7736217867859114;-0.16779328148907813;0.964492063975263
1.7712659110631739;-0.1825979675889982;0.9637504673293529
1.757097421625107;-0.19212716693625717;0.9659611821388072
1.7458374150567537;-0.17624019366347082;0.9696750799176476
1.7548508583888272;-0.17017808564116677;0.9682687908643458
1.7674297155357384;-0.20670521147009757;0.962583697890218
1.7843950243669955;-0.19253165484588755;0.9601935134395359
1.7799670339640281;-0.176745916898019;0.9624455326187842
1.734255171221148;-0.1840299803503643;0.9714821753355786
1.76590643988359;-0.20797782217967836;0.9628045336395493
1.7886410864271916;-0.188984309988291;0.9596410489957145
1.7375899831706962;-0.1634412180242329;0.9725514103536853
1.737857895407032;-0.1632115255961431;0.9725126708931984
1.7376773095647418;-0.1635716775329878;0.9725219741888259
1.7377843556483779;-0.16373591159586753;0.972485023220836
1.7573038528711191;-0.154102347289493;0.9691052165280163
1.7579551683191785;-0.1498353022440706;0.9693271874675188
1.7404654178333079;-0.14334414359262426;0.9735987029803301
1.7375255761789097;-0.16386297383581136;0.9725294709142606
1.7375599304464382;-0.1636511910236107;0.9725404683643646
1.7429582909637664;-0.12321656323258938;0.9746972530363563
1.7366249262061817;-0.23201427943670938;0.9665913216153649
1.7433996373505818;-0.23297246597945703;0.9651516410353442
1.7428120796498718;-0.2358107121261266;0.9650058548764016
1.7513349294923621;-0.21998738324919637;0.9647011100808701
1.764545143133358;-0.22183320467330386;0.9619133314310416
1.7634652280383663;-0.22732479655672352;0.9616379561344863
1.745024120456236;-0.22512526576510575;0.9655082334405094
1.7671266831568528;-0.20870553907672812;0.962531798858815
1.7629236019335788;-0.2104441226767407;0.9631988384471895
1.7481259812952912;-0.23362734909309563;0.9641399232792338
1.7737605466009254;-0.2230946810102406;0.9599599019676779
1.768654817495624;-0.20961687307352406;0.9621469521066417
1.7224914159896574;-0.2441600171759504;0.9683352606784938
1.7223044411496276;-0.24362716224312791;0.968421919904937
1.78411837642686;-0.21883888098732038;0.9582562953893123
1.7265802869850773;-0.22419342940252313;0.9694118055900192
1.7305328951125867;-0.20450504479406373;0.9704254248003502
1.730616889270701;-0.20408676214574503;0.9704469590800956
1.7313593461058934;-0.20465658075289875;0.9702400688134593
1.7306914334341925;-0.20367593312061555;0.9704681622319598
1.746832227551658;-0.21653166372459;0.9659284095306189
1.7484958940570343;-0.2078254813628903;0.9663771882119196
1.7221452110673316;-0.2443506642882353;0.9684017541767648
1.7219717627086815;-0.24507475974080328;0.9683261790819039
1.7122446296809115;-0.2840716810244467;0.9661438694998934
1.7127675270831557;-0.2840667838092075;0.9660462039398929
1.7119657370048356;-0.2850725083939039;0.9660889200676777
1.7173927624995753;-0.26419754772484066;0.9672366089510257
1.712500069637298;-0.28308595791228863;0.9661980674382029
1.7137079861507254;-0.2828439380632698;0.9659941655324776
1.731176991508261;-0.28389437003347706;0.9626080626199627
1.7298753793186277;-0.2887366560793032;0.9623420106683239
1.7130914167696256;-0.28530020185708405;0.9658553801569834
1.7178828286943137;-0.3038623392030388;0.962984392220424
1.7258325747923433;-0.3037826857851368;0.9615151501611074
1.7067004905165788;-0.30397438240336583;0.9650510637237563
1.701282156280919;-0.3221410531098218;0.964067108868941
1.7030823290392134;-0.3217952323873348;0.9637703399365682
1.7008605057116846;-0.32355424420019235;0.9639905725222065
1.7003954699589268;-0.32501556572374934;0.9639114609718037
1.6946290543394533;-0.34314190033698866;0.9629301475301015
1.7141183047189952;-0.3278290385935053;0.9610131595854268
1.7213733708263388;-0.3182567927577371;0.9607312180129006
1.7197986338385771;-0.3233663861555108;0.9604545426084137
1.701628965440447;-0.3235466213821319;0.9638471038976406
1.6886999573571573;-0.36068517181512116;0.9618684321627625
1.6892303393927661;-0.3624630771440598;0.9615241864168025
1.688005340691436;-0.3627396718259006;0.9617647820084062
1.2684711474122152;-1.134711863434269;0.8708919055342498
1.2700069151857583;-1.1349620819394564;0.8709114685784558
1.2685493322624442;-1.13786726296504;0.8703027057118673
1.2678466608015218;-1.1095087102326062;0.8755981753142814
1.2684398632494958;-1.1334492910551295;0.8711276856103015
1.2703146303781465;-1.1343487594835526;0.870990814340404
1.2816490813717438;-1.1117575014252223;0.8739650735719671
1.2724097903562805;-1.1353544835199594;0.8705807111396523
1.3129441206938848;-1.1419679732941996;0.8650233187589027
1.3077504877775232;-1.1523147018357374;0.8636572301607621
1.2712174110561938;-1.136130605452427;0.8705668208150271
1.3394109460427075;-1.1675165491589221;0.85746875231777
1.2925281826200543;-1.1222593840991943;0.8708588974380957
1.2675655003432276;-1.098161581273761;0.8776840091913561
1.2961318798361834;-1.1051419548451162;0.8737106674500932
1.2966317038895407;-1.1058231507632046;0.8736819878121183
1.2964716436553319;-1.1058865477790283;0.8736856013736561
1.2764340062160526;-1.100328656174777;0.8764937881294536
1.28410586488957;-1.1107844131105344;0.8739627309057464
1.2970243886107116;-1.1070969318689965;0.8733961902736274
1.320855515627771;-1.1388316147716018;0.8648715532010032
1.2971804205911721;-1.1065707488037562;0.8734826708656556
1.2975046382731907;-1.1054773969586649;0.8735167237920209
1.2955540938339618;-1.1050007692202175;0.8737923157283632
1.6872580928684664;-0.3648259199483729;0.9616070804673018
1.6747596218992713;-0.39878840984823216;0.9594415018110324
1.678821821775046;-0.39664690597938573;0.9590421694189706
1.6755180968051027;-0.4006467455285469;0.9590869081999552
1.6764867507288321;-0.40309839896779237;0.9586189595375387
1.6942326896605646;-0.39945162863431677;0.956182126861769
1.6811042747326181;-0.41495414489919086;0.9563554097471092
1.6968983068778654;-0.3925882174258921;0.9566141129163861
1.6811010483477427;-0.38202332237669506;0.9604963672292961
1.6727916013972461;-0.4038515395973388;0.9591228200252941
1.6738131455203504;-0.4012893658227187;0.9592841383609313
1.689420390744845;-0.4118482300987638;0.9554016406848564
1.6661397433648237;-0.42054310275363205;0.9580719330981394
1.6797766320375915;-0.43455826406358655;0.9541151204455585
1.6803171552917293;-0.4332853946097595;0.9541874620198446
1.681824049794517;-0.433793596102542;0.9538805371390318
1.6934135312030902;-0.4485734259807336;0.9501582925648188
1.6974516759100173;-0.4390640376055103;0.9506974721048351
1.7087094403186533;-0.4428607240630329;0.948505938909675
1.7030573059735565;-0.4258633929454556;0.9514449951553606
1.7043594489097023;-0.42279698899053453;0.951618637545162
1.7079896354100412;-0.42402127113251487;0.9509135372675785
1.6816818517552006;-0.4300716930181984;0.9543694474200022
1.6979803764742338;-0.42064563677197875;0.9529179388614513
1.6872249167854405;-0.417018345328956;0.9551086196141421
1.6776691951428664;-0.4323923648321611;0.95472658823218
1.6819381368818007;-0.43677972083454597;0.9534879681695693
1.707647059287773;-0.415055026733;0.9520593841625062
1.708264488088393;-0.4312149899231025;0.9499942122733637
1.7092640283639686;-0.45737595624683935;0.9467211828004344
1.7046019896719287;-0.460072182737437;0.9470259724224931
1.6824857751735014;-0.46472186465956095;0.9496956822412825
1.6716632193378698;-0.4534559999045408;0.9528679102797115
1.680595072849553;-0.45145044720128535;0.9517545616104788
1.6603753689830718;-0.4693720343708716;0.952409100925615
1.6499127943642482;-0.45833856582412663;0.9555782137416693
1.6586702915906353;-0.45637216969583305;0.9544866000494389
1.6605631122437796;-0.44190116055039813;0.9561341984016065
1.6784691006486099;-0.43760265266515463;0.9539139759542259
1.6780754101694801;-0.4349445892603315;0.9543285940548659
1.6582147658259758;-0.43945661633976485;0.9568251639838645
1.686708237955992;-0.46382556213557863;0.9491730308986219
1.6649369793396294;-0.46840356225975077;0.9518443604923011
1.6567408502359897;-0.4428077092535017;0.9566038589494712
1.6595436452232768;-0.43628641793306094;0.9570341735296375
1.643171439187558;-0.47298204262791754;0.9545193434314007
1.6836416191547414;-0.47052406829926324;0.9488126476312029
1.6615852179795862;-0.4756378239826338;0.9513274302023674
1.6880803821300638;-0.4694949453153301;0.9483055855931795
1.6663811358441736;-0.47452589497652553;0.950779533774999
1.7056980203298968;-0.4654103126158922;0.9462693655166344
1.6446818895582846;-0.4795568446377219;0.9532996018116219
1.2902527177118799;-0.9964354451269126;0.8951368476115358
1.2888442422911996;-0.9831314559421463;0.8978839584247831
1.284426170380406;-0.9808760001726646;0.8987185888548817
1.275964869375945;-0.9902085986551357;0.8976093393600961
1.2714360389317974;-0.9882362132753431;0.8983927689345825
1.2698801871803462;-0.9734536423319786;0.9014482063618989
1.2669253323064642;-0.971945223035462;0.9020020441257774
1.2576039780101969;-0.982208104585365;0.9007772070058093
1.2869936340101884;-0.9780441534906387;0.8990595433628443
1.2784527246426491;-0.9970476862822502;0.896041786700625
1.2720930935764077;-0.9944790682829361;0.8971009827705545
1.2686444284118004;-0.97005248522707;0.9022291650459956
1.2695644168641895;-0.9704534226156458;0.9020702626050026
1.2507605585331052;-0.9622638735512473;0.9053185551948183
1.250918977506305;-0.9637779777697155;0.9049924735642481
1.2883691200604144;-0.9786436097738695;0.8988163966669394
1.2908475335843526;-1.0020538775241792;0.8939744005105508
1.2603372970400017;-0.9897309704349376;0.899056126251414
1.2502960472322964;-0.9620614396150636;0.9053893600083148
1.63229941888192;-0.4957479751628175;0.9528345195528691
1.6254416964504825;-0.5093941811110272;0.951788431843159
1.6355320226046095;-0.4992081232960891;0.9518834646019723
1.6203861178615568;-0.519235413203754;0.9510329424041876
1.621398107815514;-0.5310068700136864;0.9491407967470048
1.6303505676119125;-0.5221950368152996;0.9492242542057805
1.6230090518595244;-0.5142316036929725;0.9514175850180286
1.640623123174322;-0.4939867310250783;0.9518458603202675
1.6423579799599397;-0.5101913331506381;0.9492898169818851
1.6419346363392688;-0.5060692612274131;0.9499409566750991
1.6357427641582905;-0.5280508288280295;0.9476102643963762
1.6427432629918703;-0.5144187353262986;0.9486212475993194
1.6391307573949403;-0.48155583781148315;0.9538401456592459
1.6133507313198576;-0.5326651907664566;0.94999988908841
1.6439006881004743;-0.5263697277089944;0.9467329493092747
1.6658464932479662;-0.4976183251741358;0.9477908346758754
1.6553919682436438;-0.4886966272934862;0.9504603179124342
1.6512500299076418;-0.4971905820134446;0.94984180095275
1.6663132573267094;-0.5017046095900437;0.9471590484928821
1.6693670733953647;-0.5006227230235566;0.9468915883737246
1.6685012217894406;-0.5023629253373797;0.9467655094950892
1.6729737117056818;-0.5037005613142604;0.9459703699887027
1.6667436502825823;-0.5058953204753182;0.9465074819726198
1.6680458216784901;-0.517908899045619;0.9446366119831121
1.6617091573978489;-0.5160137242606694;0.9457660677587061
1.645443460406017;-0.5090982287295721;0.9489758230084571
1.6445522697109438;-0.5108542432888177;0.9488461728509154
1.6490380552663686;-0.5122012372612945;0.9480440966733445
1.6592289603007446;-0.5209984637906141;0.94540009886603
1.6833421785470866;-0.5125488187536271;0.9433143398150844
1.6246525709465338;-0.5500945259389356;0.9458719558662212
1.6350325180987446;-0.5479555331146861;0.9448386278459706
1.6268679143718616;-0.5378062360808584;0.9473838574821773
1.6178599218828698;-0.5396190675079574;0.9483526261786936
1.6403139050804363;-0.535100232456634;0.9459665776303043
1.630468781238939;-0.5590640183782016;0.9437944675961214
1.6412310330101094;-0.47719493095947874;0.9542292763032332
1.5181348045770164;-0.7090091362567543;0.9316859034600903
1.5210009029385796;-0.7103817481627148;0.9311234579996999
1.5201045044179164;-0.7115452581206938;0.9309947023738075
1.5172349952591362;-0.727919797299797;0.9283300100771466
1.526999065190822;-0.7325855338765049;0.9265692886564678
1.5239311114958907;-0.7365007566493327;0.9261476876488051
1.5178573116791179;-0.7144620758851365;0.9307173448698244
1.5162400197467418;-0.7463158779185769;0.9250573551959269
1.5219520101028157;-0.7139025231563639;0.9304016373408494
1.5302113088576879;-0.7444765043171446;0.924130862989305
1.51847788184555;-0.7010421175650156;0.9330984448247707
1.5329972274430639;-0.7547893195902948;0.9220040840860149
1.5162166659329464;-0.7467883444613889;0.9249711553175342
1.5143768228220718;-0.689086420573575;0.935724827900167
1.529095313053774;-0.6916824000388035;0.9336795854175854
1.4854159850149464;-0.7560536034101052;0.926143824906381
1.471804048811972;-0.7723286127422464;0.9242991758633821
1.4710299739157078;-0.7554015045608478;0.9276198061513607
1.4797980628789702;-0.7440023708026733;0.9289472208894736
1.470474319975314;-0.7454117681429473;0.929558969682019
1.4479473142519543;-0.7722206254286215;0.9265484651464515
1.4523340539462248;-0.7670576882482714;0.9271299293534365
1.4664444736308369;-0.7731123620458408;0.9246355831250541
1.462571114039938;-0.7550164223056596;0.9284862465274635
1.4494526961996574;-0.7755624051313292;0.9256971784500951
1.4705895968857303;-0.77251044931072;0.9243758302104249
1.444394887939514;-0.7762692821208896;0.9260373666606802
1.4768436984499207;-0.7376649845545878;0.9304223127732792
1.4916501916127212;-0.7694264423139122;0.9230537225930243
1.509252750858181;-0.69592663152492;0.9350089774995003
1.4896745013960742;-0.7215615444465877;0.9322060498871436
1.4949270089265692;-0.7227733123598068;0.9314685760723772
1.4834402856198161;-0.7293831743680258;0.9313403023686744
1.5021998236262817;-0.7053493389059814;0.9339883343655213
1.4953996445573927;-0.7141542287364304;0.9330204493090959
1.509134134219201;-0.7143328365170616;0.931630744875396
1.509058437563033;-0.7260334402308324;0.9294851638839179
1.4994742447150609;-0.7382523148999971;0.9281374665046189
1.494141408576354;-0.7352973809805168;0.9292078043706631
1.493727247308257;-0.7415771783822209;0.9280721968100205
1.496385285762381;-0.742193083430159;0.9277024026069463
1.5140063741753227;-0.7462761830538573;0.9252506089652041
1.5159269489171;-0.7467212115673133;0.9249833718640643
1.497642874251103;-0.7698248013895745;0.9224263004936278
1.4960763540211361;-0.7585238083339509;0.924660598031908
1.502237068028066;-0.7640196200760061;0.9230389436933348
1.4886816488402428;-0.7519272337144615;0.9266069978204902
1.4941960840365385;-0.7449594012920537;0.9273907796781149
1.4955710356195544;-0.7432219857407873;0.9275861921516192
1.5049577623312487;-0.7605817755932665;0.9234256388743076
1.509126383106973;-0.7553143444387658;0.9240181066701757
1.4977861648166984;-0.7451980324711831;0.9270031340602765
1.5096385562489338;-0.7706222053371798;0.9211698064610401
1.5185659913111098;-0.7637350587789135;0.921599884814195
1.516326033128866;-0.7475772580116999;0.9248120631982499
1.5196126722165118;-0.7712852272018698;0.9201359588739931
1.4707473158896887;-0.7733116213641962;0.9241868087789967
1.4685160590614479;-0.775332866348095;0.9239953417644282
1.4718178787777725;-0.7733611978112288;0.9240829037027853
1.4926566340933392;-0.7743262148696661;0.9220633341914104
1.4791868001904223;-0.7866907775360743;0.9208932515319354
1.471839935284372;-0.7788618474126436;0.9230329378232179
1.4839114161426452;-0.7916782173713346;0.9195382404119561
1.4958725238916022;-0.7899824782719977;0.9188293415344326
1.4521930347901342;-0.7901195240348611;0.9225915585472593
1.4718708005950014;-0.7910865217544439;0.9206972749481829
1.474269695858339;-0.7912044074063096;0.9204663740354648
1.4443013855259306;-0.7897317154331172;0.9233848118622776
1.496346356926544;-0.7922892907777576;0.918333293025276
1.554475026461711;-0.6945901369644827;0.9305355160627504
1.5672823852997717;-0.6960574675688623;0.9289737533864716
1.5670763240743477;-0.6908192517741175;0.9298943506915355
1.5505449107998162;-0.6848769105514044;0.9326107344280268
1.5345951536448117;-0.6923125131261684;0.9329603377828704
1.5373705369152757;-0.6926304869459955;0.9326220285736488
1.5369662098598882;-0.679990277629838;0.9348597230511624
1.5284695426104926;-0.6769351498686278;0.9363196967473257
1.5457930868744325;-0.6731328435485318;0.9351170126364323
1.5436720354945939;-0.6678906944469422;0.9362765540780578
1.5639456329049237;-0.6751866522106623;0.9328795019840626
1.5650263956855968;-0.6762246840092804;0.9325893436919271
1.572701285864297;-0.6928429076619157;0.9289652558227336
1.5657076434503692;-0.6758205592748888;0.9325881884327338
1.5664189890369555;-0.6775519564041353;0.9322197028323314
1.536632771818857;-0.6720964305639627;0.9362972668393176
1.5655204045094975;-0.675364824438234;0.932685200692205
1.5514089243955875;-0.6631976269241522;0.9362540146246934
1.57435489927861;-0.696867760802797;0.9281022229968118
1.519315360893097;-0.6822803283145968;0.9363731674196464
1.5587140010364418;-0.658798210887863;0.9362321663724127
1.6176605174833798;-0.5996645253484114;0.9391582654534442
1.6176408516498706;-0.5992938927898769;0.9392205838025247
1.6119771360906594;-0.5727224892318008;0.9440039647685443
1.5993264040876942;-0.5947116825124982;0.9421267685292665
1.6176849420568777;-0.599671123489879;0.9391543168431155
1.617723477597217;-0.5996815336182981;0.9391480835903079
1.6177111336691237;-0.5996250054808326;0.9391609990232166
1.6160446756465674;-0.5695528294078595;0.9439899075097982
1.6158307534563896;-0.5659451552378999;0.9445770404749598
1.6141032703530067;-0.5690268946034021;0.9443115671361795
1.611040244420895;-0.5681971080822689;0.9448397068971616
1.5970942058966786;-0.5746748621298339;0.9455921586086771
1.6138526850574297;-0.5668829255888918;0.9446860238931188
1.6322904347081773;-0.573953873406075;0.9413138645343355
1.6344876742904524;-0.5919136991325715;0.9383290770823592
1.5870825909322535;-0.5792589049306379;0.9461403475851924
1.5876659817834033;-0.5915616944096047;0.9440504098816058
1.6360434800260624;-0.604630564467257;0.9362233096981881
1.582782703046337;-0.5865549748195693;0.945535379309673
1.578269786762304;-0.5939346793950468;0.944816738044269
1.5933151901180187;-0.5686774664540228;0.9470771506026038
1.599945796082808;-0.5569861153732516;0.9480281805921957
1.6035101741553184;-0.5507048170692748;0.9485391539208164
1.6144403540349246;-0.5628133653461779;0.9452459199505024
1.606635891847358;-0.5449773729257694;0.9490033447828319
1.5952895601826136;-0.601405080623275;0.9415323227113691
1.5910741890482625;-0.6080369784780811;0.9409488163247319
1.6048774253167826;-0.6137847079502509;0.9384755492199262
1.6128573521507126;-0.6240882029325202;0.9359319017365599
1.607292363327355;-0.6169028194558137;0.9377058679501944
1.6006925174984938;-0.62711449932263;0.9368009734226781
1.614956070263836;-0.6330430308542966;0.9342600941149821
1.5806141129154798;-0.603662690575667;0.9429446026675101
1.5844776481630176;-0.6203462405582848;0.9397811578461812
1.5841435736207294;-0.6189406764257633;0.9400471658187901
1.585119203966188;-0.623163890071595;0.9392464656591443
1.5949460117302714;-0.6360058399356618;0.9360216845457692
1.619295166472097;-0.6324005582883523;0.9338832467746332
1.588223763357862;-0.6370011762807086;0.9366373617567738
1.526494113528939;-0.6723778682363661;0.9374040047629677
1.5334256374549935;-0.6625002202830097;0.9383802137677886
1.5382483113199776;-0.6556328164413192;0.9390589979305168
1.547419241806932;-0.6563872562312087;0.9379029400131607
1.5429786757005384;-0.648669279292134;0.9397433853039217
1.5517241848368226;-0.6433141611086753;0.9397050760596566
1.5570278068939851;-0.6550630179889405;0.9370862252270676
1.5496828777769305;-0.6387923449323469;0.9407134383351021
1.564223599925115;-0.6547286112638504;0.9363129835910564
1.5605214104757061;-0.6443505981760669;0.938523584147265
1.5583940531675688;-0.6383875040589203;0.9397886960130191
1.5758317998516889;-0.6461543525907252;0.9364856832321125
1.5720392812491828;-0.6377533101505728;0.9383403032765051
1.5720588257200456;-0.604097402705118;0.943963381709739
1.565639444896868;-0.6142310555305256;0.9430165968544169
1.5746661358461713;-0.6078994980582371;0.94303153352029
1.5563081258552263;-0.6286932793133823;0.9416620311173618
1.5680152222876695;-0.6317966298244077;0.939804438408017
1.5610399107990087;-0.6214859705939284;0.9423386880663434
1.583231180149563;-0.6204068492356765;0.9399640609552546
1.5822886207806284;-0.6218688117657327;0.9398271464489405
1.5836080961753913;-0.6209566375683385;0.9398293139451169
1.5795023704363818;-0.6205881783090432;0.9403630307033406
1.0970790093731095;-1.240486801363019;0.8698934767972234
1.119704484511002;-1.2489921211657316;0.8660717631828535
1.1182070178016041;-1.2504911884980752;0.8659489754494152
1.1236979618000484;-1.2449943753000678;0.866422388232166
1.122988798699687;-1.2502496280440702;0.8654708826003239
1.0705338874397436;-1.2532357580922484;0.8708517417467624
1.0729015586556705;-1.2363926640367162;0.8731012710586573
1.0384075253209855;-1.2762659442727515;0.8709399191370386
1.0382899335929343;-1.293999154207407;0.8685928002915059
1.0258973596926368;-1.2973699522229927;0.8691948351868348
1.0332184674245315;-1.3005479387315846;0.8682277536808451
1.0557834630802172;-1.2469536282325253;0.8733269960320076
1.085171058005189;-1.2933616381893605;0.8638204856197076
1.0720544142669493;-1.3102361236359608;0.8629262818342647
1.0476902011718647;-1.298485596553901;0.8670260717322036
1.0299375899284846;-1.3650018401185244;0.8599822028724124
1.0482970934847808;-1.341452727773515;0.8612611748865548
1.0423876066321458;-1.3254254712329687;0.8640003818855209
1.078186032436812;-1.2742171812977707;0.8671654794877641
1.088307534919219;-1.301960466429697;0.8623175525324693
1.0953376896692621;-1.3212261949787714;0.8589519181041322
1.0875127358858128;-1.3354722938661194;0.8578974448126
1.0528142877546238;-1.3537072169239248;0.8591608621746094
1.0065705882246712;-1.3766036143226656;0.8608223684819459
1.0984329409361535;-1.329709614812754;0.8574696863548485
1.1048734586367122;-1.2924576587253354;0.8617783888409223
1.1104814364081386;-1.275538906564241;0.8634603273990321
1.1016502589945132;-1.3026458328959805;0.8607846161344603
1.1382235688781064;-1.2911587288845798;0.8583682022244621
1.1685675576662327;-1.2897237624879434;0.8552516595386486
1.1721971533613889;-1.2780198491747525;0.856392998248066
1.1327225413251758;-1.2763907135677504;0.8609063117288505
1.1432571650380154;-1.304675440009523;0.8560501024839995
1.1872867493288055;-1.2786029784777615;0.8546602602544899
1.1083841559098202;-1.3241361365254782;0.8571312132412814
1.433263965508209;-0.7889504209021332;0.9246121824698429
1.393771685045469;-0.8432856581975721;0.9172325183778985
1.3993161763864213;-0.8517706393916948;0.9150683699116393
1.400729349811428;-0.8425579510856991;0.9167905416364
1.4040897746581076;-0.8206976578906877;0.9208781451394636
1.3942062172942724;-0.8309863299542192;0.9196555605719061
1.4180745306529954;-0.8093583120721184;0.9218931322364492
1.4181971031721798;-0.8055765474198893;0.9226584493784667
1.4187186002981607;-0.8050171781860567;0.9227242920500099
1.4089000510245238;-0.8416488857635296;0.9162597485960147
1.4115987343596788;-0.832304055902144;0.9178933322837344
1.4191170494398928;-0.8056393445157711;0.9225405446489292
1.389162904998536;-0.8362326822336847;0.9190314249278926
1.4039914339944906;-0.858925294491862;0.9132462774201668
1.4195340865729849;-0.8041162295420713;0.9228211447111957
1.3624117566238085;-0.8643825504013283;0.9156181307751923
1.361854936084554;-0.8635177892562965;0.9158634359620048
1.362478616452755;-0.8635672899723063;0.9158010564874022
1.3832344495291573;-0.8616722158192853;0.9144316558766001
1.3756229330654484;-0.849938655368731;0.9174471437336895
1.3840117150731426;-0.8505860651845554;0.916604387621742
1.366340325087521;-0.8638746493646935;0.9153948297475194
1.3903622033907665;-0.8607168990650009;0.9140231585596295
1.362531797210724;-0.8628497838977619;0.915941326858953
1.3846197399211082;-0.840829466556914;0.9184996173056998
1.3607366183764924;-0.8645930701582308;0.9157267502856558
1.4336070605651754;-0.7997636976961779;0.9224377099486207
1.4142784776856498;-0.8400918907969026;0.9161132257570713
1.422029947677704;-0.8623550984582287;0.9110663739123808
1.4201797654801056;-0.8383370289108892;0.9159582071493428
1.4149494229303192;-0.8346597883804079;0.917131743550626
1.4113182210554425;-0.8640587007894486;0.9116257004942537
1.4227551556765563;-0.8720718219189003;0.9090911611219591
1.4293826340911144;-0.835565464135763;0.915719027322799
1.4251582076170535;-0.8713672305753472;0.9090268295758892
1.4318534577818753;-0.8146253783671538;0.9196341632393388
1.4283756907666278;-0.8440992497141186;0.914124405358147
1.42489792375138;-0.8735731210610836;0.9086149892495314
1.3865084475569593;-0.8643417656578194;0.9136111776818088
1.384856315330109;-0.8658957714574325;0.9134393147952247
1.3751816180767302;-0.874798742031524;0.9124321266173661
1.36864103570587;-0.8808175983182003;0.9117588567492334
1.3873989020595152;-0.8725170076350254;0.9118996931782355
1.3915662712930366;-0.8833693949362157;0.9093777209435183
1.4001121126632745;-0.8754187752148835;0.9102616248011863
1.3889715341478883;-0.8663449702072751;0.9130085641121817
1.4076712386414059;-0.8683861457201358;0.9110601340165498
1.3847887025370116;-0.8826149871150077;0.9100811891539129
1.412809121241814;-0.8857339260421311;0.907171153846105
1.4134400405093326;-0.8832178505182671;0.9076303719849848
1.3567682838322095;-0.8794960481878843;0.913030340979964
1.4144915068802029;-0.8859211915542308;0.9070048994549598
1.3469218747824856;-0.8778563737262629;0.9142198459543559
1.353249378746204;-0.8900063621671234;0.9112004086209243
1.2939139965497606;-0.9257506817513256;0.9089084569493524
1.3089292082539739;-0.9335272825153513;0.906098001770153
1.299818591493599;-0.9206473529548895;0.9094824436747173
1.3134036432120306;-0.9354600638746137;0.9053232535111344
1.3307271789797215;-0.9286408699067488;0.9052794891829516
1.3256189898924395;-0.9215850041606645;0.9071210881120866
1.311203946060995;-0.9345098805130505;0.9056960096700606
1.3293266887442172;-0.942338198404622;0.9026213157454104
1.3457929344080466;-0.9494509742018806;0.8998272703334692
1.3361409963183541;-0.936154893234473;0.9032976783230637
1.346809133015041;-0.922187500210211;0.9052418446864867
1.3502827513605908;-0.92077780731192;0.9052360165710389
1.3408567966784537;-0.9077309806178625;0.9086425801722438
1.3320369841925688;-0.9158304755078592;0.9077669014621543
1.3167608970268465;-0.9092565867233082;0.9103968245036539
1.3125039982819606;-0.9224860853998609;0.9080615197531174
1.333862519577516;-0.8979760433824373;0.9112552206235486
1.3500138854155777;-0.9235666286240909;0.9046981175628201
1.3525783394037152;-0.8969667409519885;0.9098350945907832
1.3446447633211522;-0.8935657000781747;0.9112329099500287
1.3482994648465165;-0.9413495152622219;0.9012640823492639
1.3474494314274392;-0.9501665162961936;0.8995517813611406
1.3183514617308885;-0.9042003237434448;0.911295114624699
1.3152675070211273;-0.9544559480799848;0.9013622498252467
1.3185865311840381;-0.9654151579970764;0.8988921826731602
1.308928397325583;-0.9555555818158677;0.9016862482092519
1.309636058683112;-0.9358612583626691;0.9055525692043334
1.2925711427907198;-0.9388477568233393;0.9064015467316728
1.3046776256970083;-0.9512111235857963;0.9029191197742847
1.3106248107128566;-0.9391260556398382;0.9048170160101435
1.3019090008287955;-0.95677322365583;0.9020405340748925
1.2974285250108695;-0.9658449806815348;0.9006136537948399
1.2904835694442156;-0.9587551722891416;0.9026114632485759
1.3084383783844125;-0.9601539391202996;0.9008063501290543
1.3068461832443616;-0.9754667816206322;0.8978754675308118
1.2912853262643984;-0.9781422159172144;0.8986633671857194
1.2912580798413118;-0.9512541475164362;0.9040381574681267
1.2885677485430547;-0.9767333121010272;0.8991856543986416
1.3208989553591455;-0.9730506377972976;0.8971586767549743
1.266914815715227;-0.9485399627579779;0.9067071003930353
1.2508366644692974;-0.9616252398859759;0.9054408538826084
1.2514639235268952;-0.9618751910814821;0.9053361055133762
1.2718197064970558;-0.9506666539863389;0.9058531114133368
1.2832944731439044;-0.9348463818474055;0.9080157433484061
1.2725768847743864;-0.9438331732735582;0.907158127324514
1.2791983564638814;-0.9464545194634314;0.9060442199036641
1.28512658948524;-0.9564324226149871;0.903539976528136
1.2697062084592496;-0.9691821515543839;0.90231526379978
1.2709482341770137;-0.9696769910983337;0.902107823994099
1.3136738789831353;-0.9084199602765615;0.9108438423268187
1.315211860979842;-0.9070539282889072;0.9109936055380967
1.3342497135325213;-0.8928497684122103;0.9122923463535034
1.3344718484215847;-0.8894940095183024;0.9129473161514089
1.331103328495909;-0.8926285187942319;0.9126020440772312
1.7003976585253688;0.325052665248666;1.011207547281926
1.6941121111457418;0.3447141086881948;1.0134360781894658
1.7075596984022123;0.3352506234371523;1.0093181467578336
1.7238467164362439;0.3109722341474813;1.0040271041514437
1.718770945444859;0.32736092032458636;1.005885029299501
1.7344548729151728;0.31632365293505404;1.0010822838948248
1.7285635240622126;0.3081628397055204;1.00259480017445
1.722211252386614;0.30737452709542246;1.004415425709647
1.7248591953104557;0.3077031350177981;1.0036564983921679
1.7434297797439762;0.31000773196097786;0.9983339804095437
1.713366200767934;0.3437557060687134;1.0077397798556251
1.7392348114552973;0.32312976044266895;0.999861278472168
1.7096964221523725;0.34669637076264814;1.008863869884726
1.7319046110416674;0.32901091634392216;1.0021089673390153
1.7062886108769355;0.30539853807461836;1.0089790163744796
1.687431968738055;0.3643828683932048;1.0155994950796534
1.7540565354059532;0.31132650513702853;0.9953854247867854
1.746905592708881;0.2966513043346722;0.9969381279605596
1.7386393891143193;0.30187987960489904;0.9994604848357723
1.7302680332191378;0.2876762060432924;1.0014290861872281
1.7344424987619838;0.27100356316483604;0.9996473143460677
1.72428398750097;0.2775230799520331;1.0028362895884002
1.7118982885474276;0.28535733645348804;1.0067516041697075
1.725758687650204;0.3043726471190328;1.0032860786736306
1.7171062866942992;0.26534468012560697;1.0045241919645918
1.7433991667323845;0.2893337895714087;0.9977107230229093
1.732684523369587;0.2673451442227247;1.00003361187721
1.7343209241161894;0.2675552810315503;0.9996400894647829
1.7342493853818357;0.2659645928434047;0.9996020312510809
1.7467081458970397;0.2897514922284322;0.9968639572260745
1.7465861654461152;0.2865686165958281;0.9967878407987093
1.7352751916042004;0.2676778223620361;0.9993680306397538
1.7486377778908484;0.2899950756330969;0.9963198395759695
1.7589229455103954;0.3071726403482525;0.9938809293500714
1.7621016688604405;0.31170694146837813;0.9930842273965036
1.7141370448220548;0.3465602776065741;1.0075575124919829
1.7408421209060627;0.32873768681994137;0.9995674805038206
1.7116252223464479;0.3482366324677466;1.0083099609510486
1.7358184759548378;0.33209039654229366;1.0010721020392892
1.7600117295632283;0.3159441606168393;0.9938255263385157
1.9698882390764076;-0.09236915510003453;0.9281627718167667
1.9644711731150544;-0.08104656712178815;0.9294949345270553
1.97180530381083;-0.09016530232208447;0.9278406826919217
1.9627021956454094;-0.10046595171414513;0.9293386026546904
1.9316198510716887;-0.11680337175914626;0.9349722257040533
1.9342653108622807;-0.0801436544546444;0.935526624157305
1.8955807047792343;-0.09127274806302604;0.9429755594862661
1.935538974463075;-0.04476257321961935;0.9361495101134831
1.9119282511866778;-0.07247775473379714;0.9402334093117264
1.9713909606117883;-0.09588568716169385;0.9277541795001037
1.943110300775445;-0.03601927246066295;0.934875437299713
1.9716529870173019;-0.09297480239312389;0.9277979806002409
1.9741841032470302;-0.04625262737311543;0.9285081167427562
1.9749706096155235;-0.0016642874367515206;0.9289352010759188
1.9700033230412075;-0.004306985924430756;0.9300927134254027
1.9735745988878057;-7.158066245820025E-4;0.9291869885205943
1.8867679266199917;-0.049033441636645546;0.9467384027566537
1.8979067748179057;-0.04304799287290261;0.9445227674328373
1.8976636804984186;-0.04808789444528529;0.9442099498971747
1.8730544499229407;-0.09322760472084522;0.9479036763996815
1.8974572374547793;-0.0523679311916807;0.9440999718788133
1.9054414840211251;-0.03899922453669107;0.9430245104687824
1.900198143686309;-0.04785736089942331;0.9436911293796059
1.9364181579879456;-0.022353940248292323;0.9368548597754529
1.8993721396604952;-0.04612365603579111;0.9439265757878341
1.868130564781785;-0.08259850394283827;0.9493885335653931
1.8593953916478654;-0.06374204549751016;0.9522728495506175
1.975;-1.299666199361833E-19;0.9286808615490469
1.68049176253795;0.38367470732332165;1.0178884819156835
1.6847055875656476;0.38880255504120503;1.0166588052307526
1.6907113817395432;0.38130926939370724;1.0148253720696618
1.6926670331894762;0.3984909214315658;1.0143354994463014
1.6931332376210484;0.3990582504769798;1.0141994518610093
1.6938090071190097;0.39822959468143293;1.0140056617566926
1.6731653666927766;0.40295363900852393;1.0200829343301763
1.6814593576584986;0.41320486728514727;1.0176235809606502
1.6918351002427099;0.4006231681720372;1.0145782868031308
1.6758768024271644;0.4198610570513373;1.0192353908433063
1.6941816382536075;0.40033406016432066;1.0139049638770534
1.6851475425217677;0.41776339949431085;1.0165299518610469
1.6934562393208727;0.3963572466738559;1.0140958967897502
1.665452781202533;0.4222196634488116;1.022277386744939
1.6967248448764467;0.4151438442563842;1.0131431914521225
1.7153844122029474;0.3784378921783499;1.0076656355751008
1.7159935283863814;0.38167083316236083;1.007517897228339
1.6992702919820295;0.3814305261648965;1.0123071376749024
1.7028841366689695;0.37215251429459917;1.0112003302018646
1.7183363045998816;0.37992216019600034;1.0068295235461644
1.7219852751291618;0.3817569324456881;1.005796327033869
1.7176333614873536;0.3816941573965824;1.0070403801382861
1.7165024472870822;0.3845449951973432;1.007380317171177
1.710976961127912;0.39847378378834336;1.0090247870371534
1.7190737899402113;0.39859057811565;1.0066998653222987
1.7025580776558962;0.39169919581513324;1.0114519888881803
1.7075424809188693;0.40713151043423196;1.0100359869133402
1.7337884725307942;0.38769180609740084;1.0024532822810857
1.6575004583628972;0.4411170794021595;1.0243370580005884
1.6491716260164186;0.45998238552636395;1.0263967292561298
1.6573644282654851;0.4709646113601669;1.0236075968952196
1.67005011612257;0.4577032546870569;1.0203647223787924
1.6741356031383758;0.46310281259261854;1.0189906628632726
1.6740486655198203;0.4484289674589303;1.0193530377454607
1.673895123728937;0.43322317080545614;1.0196446305603264
1.6658666299877931;0.4669617699706865;1.0212581981554107
1.6781906937156275;0.43882189364828084;1.0183050511232432
1.6902053806652144;0.45550307235778015;1.0145343587089783
1.6404662841630986;0.4788155818214254;1.0281974596063865
1.69077980878176;0.45523018551876504;1.0143611705953044
1.6625360181382103;0.47408873575349875;1.0218983773456762
1.690913014188822;0.45544648886337274;1.0143135458804104
1.684547559728761;0.46935692686925634;1.0158038767159598
1.6610829090778054;0.4771981519868847;1.0222152142040746
1.6816995339925138;0.4755807221523425;1.0164525460180256
1.6669654371965033;0.47673665178881264;1.0205703547364786
1.693464590229897;0.4746577217561995;1.0131633160028128
1.6911696153783402;0.45586316635978413;1.0142323645702345
1.7023161589072222;0.47396329231780054;1.0106927352750814
1.668315034863957;0.5251231295824325;1.0181234774827908
1.6631319835566996;0.5165046318071906;1.0199832545666172
1.6575584418326694;0.5279461784113473;1.0208590815160812
1.6543906595135331;0.5019693557019346;1.0231174604885283
1.6517991338598996;0.49766010681430617;1.0240476588866885
1.6490590967212104;0.5033872854833961;1.0246054434089271
1.654061735967776;0.5176926561944228;1.022424775790411
1.6473009808522878;0.49825918625789356;1.0253886942776114
1.6744648332534986;0.5353491568000743;1.015964857513809
1.6607485495095473;0.5371159916310118;1.0194839236158262
1.650365894371907;0.5312865133397611;1.0227125721738726
1.6424429130353944;0.5167938824573667;1.0258545112396134
1.6379726328847068;0.5086150349988073;1.0276278107893264
1.6316543129932348;0.49705729307925706;1.0301334583898756
1.623513159356389;0.5153295726839926;1.0314172230300502
1.6224857836947157;0.5152501000946147;1.031719120585097
1.6227244792069746;0.5156934545674366;1.0316228903434868
1.6358284774192517;0.529650958208516;1.0269766253478376
1.6532322051148078;0.5365305757484666;1.0215763835794744
1.6330964444859026;0.5349622882949056;1.0274406442394417
1.640986339124734;0.535576798198967;1.0251428403922478
1.6282537403107895;0.5345851111345021;1.02885099428693
1.6221053915074872;0.5159747946146267;1.0317824536877154
1.622837869786512;0.5145513603898276;1.0316582199233721
1.6129606868417674;0.5333940013286401;1.0333050911065327
1.9749700571768547;0.0016583234998260564;0.9282243463181225
1.9733736929662993;3.7617576932353323E-4;0.9284541011324654
1.8631818203979384;0.13983709234707944;0.9596825716878677
1.8905910723748196;0.14306089463039998;0.9526598490400293
1.8912779646816982;0.13474371567412236;0.9522350660021099
1.86045022903289;0.11859447594355323;0.9597316527456168
1.893100515683237;0.11267550689532103;0.951107988879863
1.892067199074404;0.12518733599588894;0.9517469867091987
1.8578212031992352;0.12115941433680517;0.9604938377150991
1.923560334973818;0.12889144061365623;0.943639655060213
1.9299529560062259;0.129643320239478;0.9419939821768363
1.9301131562114144;0.12770351983669945;0.941895156078433
1.9203963947702096;0.1465664849492371;0.9449870138483764
1.9292703370362985;0.1379088811434086;0.9424161380695679
1.928476827595721;0.14751687924081086;0.9429068427122905
1.889455413680159;0.15681192445292372;0.953361081316492
1.8685577077491253;0.14832692106206652;0.9585312528509453
1.928290603097428;0.14977172906840994;0.9430208979493906
1.9145596569964682;0.15226092848383982;0.9466767541191448
1.9369044091499399;0.13046092060870873;0.9402048595296504
1.935907715867336;0.14839086840495413;0.9409929429528832
1.9202800006542846;0.12371101872931672;0.9443426315346782
1.8755291575632171;0.15933652951372057;0.9570586692889582
1.8538241376519586;0.12505904390731498;0.9616266122824348
1.8743291700282292;0.10505386019116444;0.9557195664932376
1.9671258227529218;0.14273152720081472;0.9326814048091276
1.9308783604313406;0.11732049980337689;0.9415651958658846
1.9699339569420287;0.09404798620160258;0.9315497422947708
1.9713777476102425;0.09632306030096313;0.9312142367216416
1.9336292472796077;0.07988547024037784;0.9403745605828462
1.8946745887903957;0.08414195402333047;0.9501096561890774
1.9349866365560693;0.04285520918352559;0.9390446458859079
1.9085556189020898;0.07010416623234185;0.9463716556662436
1.9716201593799259;0.09303347648306973;0.9311096205011185
1.9425041836035295;0.03523045637166073;0.937013653251837
1.9741542042693994;0.047096354288663426;0.9296411076081097
1.9715295078116521;0.09467041398303262;0.9311619452726464
1.8771499193606056;0.06929125767199244;0.9538635797038079
1.8964121880626266;0.05549569784838072;0.9486986524373564
1.925261806163451;0.03483371672065843;0.9409456454613121
1.9357356286161083;0.027332406959967866;0.9381389046253088
1.8570887475091438;0.08365898873679481;0.959235056085759
1.5882915341716488;0.585960959417662;1.0352083589333034
1.5828260331821997;0.5864821174439518;1.0368858991429597
1.5858469237975081;0.5813599597141987;1.0364930689237157
1.5933548050832527;0.5686090531028308;1.035896190741039
1.6026186100968915;0.5522822836923228;1.0346928562388518
1.5988855419308243;0.569748089452743;1.0342446492136417
1.6038637767837662;0.5500512483509608;1.0345286828201392
1.6179828497093398;0.545403137904823;1.0308938131793954
1.6163368376392149;0.5537148109636177;1.030681297361075
1.603327207292055;0.551033590712786;1.0346008224935406
1.6121378729511937;0.5724772859212196;1.0302884870950957
1.612631118249841;0.5715913366354257;1.0302233090678667
1.6124374601658287;0.5725389844066724;1.0301990296630732
1.6084850692243093;0.5635869687307993;1.0320763383253921
1.5970803475355972;0.5778413872492346;1.033713934338666
1.6123436474432817;0.5729781063050587;1.0299809113240346
1.6117378937420757;0.5731692006281011;1.0301282347209222
1.6219418152362575;0.5548699365182644;1.028992962524395
1.6132135766369107;0.572698817265077;1.0297669187121932
1.627469914702691;0.5680888821342565;1.0262537399363096
1.6345103052522525;0.5383431484525522;1.0267622610205462
1.660524837769946;0.5539689051858107;1.0182888173630258
1.6463660550346018;0.5454643624163404;1.0228034797950074
1.6420775785516286;0.5564382244104198;1.023128878901604
1.635501956116557;0.5559260776126645;1.0250438272859328
1.6439973762363183;0.5610288936600336;1.0222725951345555
1.6301611073934454;0.5402009837938297;1.0278494427410088
1.6527908012308186;0.5572726314546248;1.0201530288835292
1.6380918566064437;0.5635515375903419;1.0236960612663497
1.6657188895334567;0.5517501769491554;1.0171987416348265
1.6035353466400828;0.5876136514012501;1.030775212800005
1.6064421933110826;0.5824947775780017;1.0304683726093082
1.6205370583110343;0.5894569299540422;1.0260942076483548
1.6286151413978596;0.5903327333784151;1.0238687611084414
1.6235908719986143;0.5897880159872302;1.0252527451047788
1.628483696229516;0.5809803884859178;1.024754558143477
1.6400749803608512;0.5866916292048698;1.021161818558633
1.6319622091948425;0.5747186784772931;1.0243827193074884
1.6436463973571462;0.5919623805732104;1.0197265849356292
1.5788697239859366;0.6262752220288337;1.0327301828021798
1.5807681511280598;0.6232317498607395;1.032697082493188
1.5781652367936054;0.6242952773177358;1.0332255218663908
1.5771595401604528;0.6289138120662072;1.0327990081219072
1.574462471160389;0.6257796937689551;1.0340330828197717
1.5617053965012024;0.630848696364057;1.0367998346574527
1.5666527886298032;0.6451143872462026;1.033221953990484
1.5531129866006799;0.6435741018533869;1.0371860503439487
1.5525243306113383;0.6344285075490494;1.0387684305478446
1.5816295686621125;0.6340428416110389;1.0309471105892936
1.5651284455414478;0.6150182336893977;1.038262014614292
1.5713762171014314;0.6051930641205692;1.0380064012447126
1.55936137829913;0.6240817991875436;1.038497830564525
1.5810527189134786;0.6265206696740062;1.0321655222590538
1.5794018808652308;0.6060845795475556;1.0354720307173817
1.5783078062849798;0.5938604090064079;1.0374459642252578
1.5469473239957723;0.6428726912527436;1.0389911069364262
1.5825789363155087;0.646926165882741;1.0287265400261458
1.5880120237849107;0.6012600627441199;1.0335833995154147
1.5932678283627995;0.6033942227506887;1.0318646746015612
1.5903458578333898;0.6079130235765845;1.0321040044128993
1.5943182790804822;0.6192334780654367;1.029584517315031
1.6023058160644834;0.6224767925085092;1.0269724043016124
1.597864698173813;0.6293437142401084;1.0273359895743832
1.596398133534346;0.5985532342971371;1.031548251026046
1.607063582838888;0.6151202636206652;1.0267215232667262
1.6017253784257948;0.6068282370476219;1.0291373021666006
1.6151592226799407;0.6276955146775816;1.023057755129111
1.6177290321434303;0.6316872929441923;1.021881508423163
1.600623708861956;0.6372067126787974;1.0254925957953542
1.5860921950089095;0.6072017053701346;1.0333526790762169
1.5913304448001933;0.6282455228192022;1.0292338829684395
1.585499381126137;0.6453661169841809;1.0283547335951593
1.5887735659986164;0.6435895534003303;1.0277338941231293
1.5866373676402088;0.6470485615076791;1.0276372955268207
1.5872686831570277;0.6460263130435429;1.0275889591944143
1.5903148725054053;0.6471594690160679;1.026693830066509
1.607797511585303;0.6476867167047824;1.022200782329627
1.5514863934193635;0.6530423023221582;1.0359306019281664
1.5424568698533312;0.6494273119846619;1.0390267300882206
1.541096513112507;0.661336364178497;1.037249938868133
1.5555433516632278;0.6621318265760573;1.0331944773073531
1.5582062729017214;0.6680979347418211;1.031398646673661
1.564139445279346;0.6813909800463577;1.0273969632264461
1.5566715761053525;0.6809640336446171;1.029474206761364
1.5396785946157823;0.6727008528371018;1.0355484877597303
1.5429543306584212;0.6801777737884547;1.0332905490900057
1.5387412687631974;0.6799368124686848;1.034463824976422
1.5499641116103273;0.6701274697159325;1.033236149984445
1.534541036783001;0.6609744237565076;1.0390890444588892
1.5217650772010884;0.6789633669900881;1.0391867218367394
1.5233816304333105;0.676686321522915;1.0391743594102907
1.5549316510781637;0.6943632884564137;1.0271796848737869
1.5479451186836584;0.6915691189238489;1.0295933793619538
1.537684974265078;0.6874725509733772;1.0331129135414323
1.522874710855947;0.6815448136561328;1.0382462368045275
1.5703318216915745;0.7005074580268438;1.0219516688692873
1.5724447021981338;0.6999982550735354;1.0216636897423996
1.520550389682322;0.6806160745263657;1.0390461317924218
1.5731954770160492;0.6597728705850913;1.028810409623494
1.5752489302881705;0.6643735539362109;1.0274256900817238
1.5666693104951843;0.6633975296776828;1.0299380803025464
1.5783774929377894;0.6713828525323231;1.025578418472645
1.5794985763909404;0.6648570031380014;1.0263936961272058
1.5764182164663745;0.6827878403932622;1.0241535848269367
1.5811289457538786;0.6553665901899417;1.0275793420809798
1.5735688796721015;0.6993738873470967;1.0218840400735543
1.521692367213424;0.6976811814132495;1.0349587766034753
1.5474616668223362;0.6991785332152596;1.027861311742095
1.5299530150561096;0.6981611513093406;1.0326833559998474
1.5513458036309307;0.6994042166821035;1.026791368772765
1.5085603358523423;0.6969181228320418;1.0385705915607797
1.572411335956626;0.7005586573991389;1.0214926759480039
1.5725822735321453;0.7008704395812684;1.021793149314677
1.5728771361361638;0.7004590410362033;1.0216939544592991
1.515207286803761;0.7471504471120305;1.024255961492988
1.5078627648930496;0.7378132908921449;1.0285334451999515
1.51340149843187;0.7494582268881895;1.0238124374408488
1.5037647192071941;0.7326150087752625;1.03091276558766
1.4924721988110305;0.7468148871929314;1.0298844765791182
1.485827473826703;0.7326337056869983;1.035404146252735
1.5025491012193997;0.7310579828647497;1.0316282623892805
1.4839980874791596;0.7287457430492377;1.036913647200706
1.480477798483073;0.7331181972344647;1.036642299173061
1.5122300331000327;0.7493103169777003;1.0241522396133238
1.485238269972029;0.7459016112548713;1.0319831468046532
1.4923477652240358;0.7180889334156146;1.0375695448563769
1.5174457204951464;0.7499690623383217;1.0228484948195722
1.4715447402774524;0.7441722672277031;1.0359712632261138
1.4962926194247357;0.7130586438132571;1.0378052813891583
1.5045285214163608;0.7306795845125179;1.0313471818588402
1.510657061859956;0.7145337007611381;1.0337381919916653
1.5043103685811379;0.7312421620940963;1.0312636321319666
1.5207013221505787;0.7329570393349116;1.0266571595776837
1.5048162316546942;0.7312951664434518;1.0311216417356517
1.5054279250924107;0.7305037715061301;1.0311588401171463
1.4985867756611484;0.7100424873403939;1.0379465532437686
1.5133999463759165;0.7071204726255957;1.0348360810586361
1.5228967395462967;0.7271407955760215;1.0275182157174871
1.5172375993148695;0.7152108329062983;1.0318791144799926
1.5259149183479286;0.7335035617268363;1.0251926975159744
1.5323935935354085;0.7471611390431675;1.0201388883274507
1.532593371983575;0.7161031166453972;1.0276512547877659
1.52550532157397;0.7041249168089928;1.032398848640614
1.5434944436929838;0.7345250744589757;1.0205118139841112
1.5353799301115418;0.7208122732251493;1.025784725368932
1.5386303609894296;0.7164538892044701;1.0259884303223648
1.5583627709353105;0.7176005019599265;1.0210080287591965
1.5492545097418158;0.7022083562596795;1.0266542644472811
1.536405566662987;0.71176369456618;1.0277035364614888
1.5459024500928782;0.7317840479649419;1.0205921778925449
1.5594113066503472;0.7164069568867151;1.0210430222361286
1.5698304489882886;0.7045468782778467;1.0217858307272618
0.18216849288266487;-1.593146467400822;0.8768716405496595
0.1822350155907241;-1.5899252355446527;0.8767741244627638
0.11370232631217828;-1.51727111200838;0.8844650592517243
0.12376993339490669;-1.52794416710666;0.8833415487002776
0.11354780567286744;-1.5297970761699335;0.8832054760577819
0.13184364754759684;-1.5365034200941206;0.8824404930543699
0.11327755394759292;-1.5429568128247508;0.8819144252806641
0.11285877271135084;-1.568280234116823;0.8795156422149469
0.1542701012806862;-1.560278560937958;0.8799357043396976
0.12060222720693556;-1.5324765661661688;0.8829143642486232
0.06270836466010515;-1.5390124629842858;0.8825040925429468
0.07829582898970185;-1.5168754581726076;0.8846577374701166
0.07735479622867962;-1.5550934375975114;0.8809078964899262
0.09903886839465192;-1.5633297265924024;0.8800558814190585
0.14137039293482834;-1.5788699474833354;0.878399436825288
0.0932697655091272;-1.495609773275361;0.8867565389602758
0.056961080595314226;-1.5471746407642075;0.8817099544865008
0.07214780720262844;-1.5698186765004754;0.8795910239051439
0.019026350070557207;-1.582355078820155;0.8785060493456514
0.06021072487365366;-1.599256461195098;0.8769574546377792
0.062073231249446026;-1.5981815088587936;0.8770525365139059
0.09270660789679318;-1.569299881070155;0.8796102224496083
0.03143646310263089;-1.5708460155751363;0.8795530061938326
0.06170547143953421;-1.599218448525513;0.8769588503714933
0.1225402895883246;-1.5969077309900395;0.8770153580802236
0.060942667080789305;-1.599247422482558;0.8769581418245164
7.836553636409018E-18;-1.6000000000000005;0.8769009255687567
0.8827660780242388;-1.1872397383601283;0.8971033990317986
0.8829154325962647;-1.187262128671915;0.8970886077368064
0.8827250684510237;-1.1874311120926775;0.8970762573074892
0.883054619233034;-1.187282196576685;0.8970747783712474
0.8821553766951551;-1.1901345515171444;0.8966946871195919
0.8783891519478987;-1.2079471975496041;0.8941781502796501
0.898784480515608;-1.1895032807103383;0.8955092406820198
0.8641062168703093;-1.1956860525486306;0.8971848624388671
0.8611697510904534;-1.2066398601807102;0.89569117409613
0.8829424859186402;-1.1871598880589316;0.8971026288874999
0.8831181975190462;-1.1870780559318166;0.8971018575287957
0.8771426457355853;-1.2090787935186027;0.8941048886276535
0.8762216805992117;-1.2089407286038376;0.8941960095904167
0.8781244622431983;-1.2092203511446245;0.8940072047375793
0.8957485466333399;-1.201127994675399;0.8939219904807906
0.8453138562901874;-1.2039493726851394;0.8972982264449973
0.8452601013775707;-1.2041175495065224;0.8972493951580082
0.9016748687285963;-1.1784358670159176;0.897020395168244
0.8930618489595563;-1.2114154690340277;0.8925189759143939
0.8775146582944238;-1.209502467232685;0.8940202507215496
0.8772604904951755;-1.2096200539183386;0.8940215198629193
0.8675704646747491;-1.213933878505648;0.894109928411531
0.8631688576851191;-1.2158933944870722;0.8941114547995137
0.8780003012191336;-1.2130180009256617;0.8934489556232074
0.881209023709702;-1.2277556475034548;0.8909417738508005
0.8900119654466843;-1.223760205908841;0.8909061101092745
0.8780960922096964;-1.2101664921066153;0.8938747211143904
0.8952487109755191;-1.2213833742164972;0.8908413031704231
0.8775743687739783;-1.225365691866902;0.8915810928508863
0.8976995656527091;-1.2325545806574663;0.8889629056413867
0.8857275825518277;-1.230726811304368;0.8901472049022977
0.8992491897342847;-1.2396179005198371;0.8877526235483738
0.8451661033010494;-1.2040143424067828;0.8973304545647455
0.5391750696410849;-1.5163366442737918;0.8750662850928315
0.9210333038199213;-1.1698648102409088;0.8968882786254069
0.9201094457236344;-1.169604930611237;0.8970031412801717
0.9135597128685145;-1.1841270236405097;0.8951734895874464
0.9358159297512767;-1.1817477199624034;0.8938023219259252
0.9408647475302254;-1.179294966621557;0.8937975819537365
0.9506193952927007;-1.1659795128150012;0.8951186595757268
0.9204841649422766;-1.1694228895051915;0.8970027894832018
0.9388013074077557;-1.1603995662590854;0.8969855376929075
0.9441211905684331;-1.180843455352058;0.893284952533577
0.920297416780088;-1.169514884639652;0.897002965369821
0.9458819697869625;-1.1767890197622743;0.8937833287480671
0.9416464596580434;-1.1864532933446965;0.8925912210731881
0.922301526331432;-1.1883131138420067;0.8938150110809592
0.9570034456644788;-1.1511826248479118;0.8969668049544071
0.9375733924417846;-1.1956261741531544;0.891441014363403
0.9573980728219189;-1.1512930977852929;0.896919209088427
0.9571866125346667;-1.151089874951784;0.8970290908985352
0.9747722144228218;-1.1849352774338895;0.8900296513059014
0.9661103720784496;-1.1681630383828354;0.8934413589658614
0.9749411651822193;-1.1852624229084676;0.8899631050444421
0.9740819861774362;-1.1856250230897198;0.8900084929250509
0.9751158003620279;-1.1856005753321697;0.8898943192919038
0.9470949432390432;-1.197014392018023;0.890436567369371
0.9687464393544443;-1.2001711250280682;0.8881377857392616
0.9837719582859898;-1.2023618074340998;0.8865092521094236
0.957370570680148;-1.1509941506306636;0.8969881832935884
0.9750795876422541;-1.184639536853772;0.890020751642756
0.9750936833090048;-1.185027065036679;0.889956729239345
0.9753232934778665;-1.1850915761915484;0.8899264804738182
0.991867837110322;-1.189783991176506;0.8878051193445384
0.9910976449532565;-1.169113396978779;0.8911638684222665
0.9757963783906584;-1.1839427033124699;0.8900718884875195
0.9740029015122436;-1.1560656874837412;0.8947170779454992
0.9907779663564753;-1.160823912556487;0.8925132024388776
0.9858630319114579;-1.1594205728556115;0.8931574918474219
0.9976044051943996;-1.1627418652990082;0.8916155474970571
1.0027934552594535;-1.1728098713110517;0.8895908838641072
1.007497053587623;-1.1655023267189275;0.8903441687798909
0.9924670792422692;-1.132487042417116;0.8971194987491505
0.9934598507481719;-1.132766041331172;0.8969883472920208
0.9919526104371963;-1.1345653546468633;0.8968122900447002
0.9948387067874903;-1.1331471958471546;0.8968054521616073
1.0101038971920393;-1.1373374152917588;0.8947773227691332
0.9967344906572156;-1.1536059125917417;0.8932018331109259
0.9911801977334818;-1.1566157609306076;0.8931742595602454
0.9754300887005727;-1.141596267937637;0.897035232929309
0.9935414178977561;-1.131912684613459;0.8971248123429658
0.9946636382166454;-1.1312964564015002;0.8971304038011013
1.0092246632499486;-1.1468368386612786;0.8932638617708624
1.0115198150253393;-1.1220395206132188;0.8972144407221134
1.0257864180491791;-1.1277671107274505;0.8949821817487627
1.0332932155606516;-1.130780851641772;0.8938075785792725
1.0232775445120872;-1.1374622482332122;0.8935814714238719
1.050580038475364;-1.1377209655457095;0.8911027038260141
1.0515111779576194;-1.1418939984720728;0.8903205668757553
1.0550666181930803;-1.1395221854713613;0.8904006923617158
1.0197573715386237;-1.1510653894506677;0.8916158223052473
1.03099806630504;-1.1555781730554011;0.8898569811046881
1.0160005794237872;-1.1655829072112955;0.8895793767306643
1.0326665760731495;-1.137551218311026;0.8927291300482545
1.0509858719338363;-1.1636026488960625;0.8867458096491962
1.0538690422621426;-1.1524610927676524;0.8883356968459003
1.0300597353307102;-1.1657161335608224;0.8882923221532821
1.0570149148303993;-1.1403043653457785;0.8900659144016945
1.050389100651811;-1.1659087772122538;0.8864411191024646
1.236488489221356;-0.9848218477110038;0.9021301634860117
1.2331794339959687;-0.9755997172467177;0.9042220615933242
1.2490917171776623;-0.9630115525187575;0.9052897999120371
1.2505789330621817;-0.9877133015741213;0.9003103056092907
1.2244625879739308;-0.982333566477752;0.9036642531524625
1.236413535788813;-1.0087104424136923;0.8975024732452104
1.2363827564333336;-1.018520207267921;0.8955902137441683
1.2362841739973858;-1.0499396603507032;0.8895281926721568
1.2388285202704454;-1.0491611235288987;0.8893953687869456
1.256736345060948;-1.0227315716862238;0.892946813224907
1.2555114831134349;-1.0157267474908327;0.8944238633396044
1.260251816934724;-1.0426485392111455;0.8887432582002472
1.260292467610153;-1.0174832109069194;0.8936475947780129
1.260282795499279;-1.023470856695424;0.8924802711678543
1.2305639113665077;-1.017306372638737;0.8963532296941483
1.236697890119462;-1.0523056483772126;0.889032916924968
1.2602282939585563;-1.05721074295591;0.8859053080008777
1.2285710329214552;-1.005829222157377;0.898758464957452
1.2368452226977429;-1.0531403636821124;0.8888972291390719
1.2602209496275054;-1.0617573464285774;0.885083026405807
1.2048134380464788;-1.0056122958369318;0.9009021347223907
1.2187388086164856;-1.0262755200893954;0.8956944964514484
1.2176595933973413;-1.0057479439071042;0.8997380674325788
1.2359047285436184;-1.0517449339610738;0.8892764069337664
1.2364238875478737;-1.0525152517603427;0.889082284197833
1.2167526396542867;-0.9882550510049433;0.9031927253960921
1.2035265888317126;-0.9981908590477462;0.9024397376294859
1.2010570514253334;-1.0000386441204283;0.9023067139819279
1.158052045531409;-1.042055730198233;0.8982190771510208
1.1631966374621374;-1.02725704385617;0.9005473780076464
1.1536824878583103;-1.0338982490126796;0.9001887706073023
1.1971131675918754;-1.0029228177179108;0.9021230611401115
1.1855476004517151;-1.011398418148174;0.9015625203349898
1.198103009037152;-1.0170227476137534;0.8993427503316154
1.175531413453549;-1.0185671164073484;0.9010821342462957
1.1990751152365757;-1.0315057001996046;0.8964798897524633
1.1993519493848757;-1.0358549796352603;0.8956170828207318
1.169870720865156;-1.0226063242995618;0.9008110136711098
1.2061560832283285;-1.0353924764796743;0.8950937143966237
1.2359422791548025;-1.05229863774205;0.8891717351583825
1.2031505243690048;-1.0375636318235149;0.8949489769377605
1.1996067040037937;-1.0400637165664661;0.8947834704071287
1.2359769581855298;-1.0528344556773015;0.8890471867788992
1.1760375310185616;-1.0317888723648776;0.8985025270025848
1.2064580175014588;-1.0424796374348675;0.8937063142333223
1.173782084745191;-1.0501564021346148;0.8952430973841573
1.184468451303025;-1.0459799944805788;0.8950448594278696
1.2037140442085272;-1.0655707937156027;0.8896067419265818
1.2170646118017832;-1.0603004284289423;0.889349510132917
1.192797194304939;-1.0599488230106477;0.8916613153825416
1.2275423430784702;-1.0778419158230639;0.8851190596137275
1.2336460036718575;-1.08098518529659;0.8839592635569976
1.0638091732703294;-1.100860549837472;0.8962383610995281
1.0628057810759917;-1.0923813323555365;0.8978580295445879
1.0547166573612343;-1.097178859674124;0.8976632303901316
1.0372951591087807;-1.1157610618331797;0.8960323347732826
1.025153600252553;-1.1143539545701553;0.8973439581151166
1.0430174153518346;-1.1252291962437315;0.8939002466688429
1.050427755164594;-1.1209981747644864;0.8939710502413478
1.0552223876045046;-1.106210436171495;0.8960389333896281
1.033540649063677;-1.1095564236673354;0.897424139666144
1.0457886282530593;-1.102473822338534;0.8975416327985479
1.056130583234238;-1.1232723914237401;0.8930502102222115
1.0287224598546794;-1.1123423774887546;0.897377920780794
1.0558296141304098;-1.1178345835049244;0.8940002031177228
1.0569137057331033;-1.1384540428842354;0.8903849477078669
1.069211901996678;-1.0946541406077244;0.89687566592822
1.0741924070550128;-1.1455550167219526;0.8876060890272399
1.0708861428669232;-1.131323254408761;0.8903251231717484
1.0650649864007957;-1.134294062940232;0.8903381681769227
1.0690007901626712;-1.1232077832797123;0.891876108274085
1.0664715073485336;-1.1123205250977077;0.893956033331419
1.0620379124842152;-1.114617776210334;0.8939665159883305
1.075300778385313;-1.150325983719814;0.886693033954567
1.119287101715121;-1.1011315473780532;0.8910741095164629
1.1144026135509577;-1.1117133654231384;0.8896688249498091
1.1106339074574316;-1.1065222422310725;0.8909414162163364
1.0963317430615944;-1.0935503592444664;0.8945370922783377
1.0918072577738167;-1.1031837530154307;0.8932709590373759
1.0883714941092624;-1.0984471669667566;0.8944370711489451
1.102781915572374;-1.0956929282524814;0.8935664229981322
1.081213395828243;-1.0885662694716083;0.8968195238913843
1.1068672026257094;-1.1088687926198104;0.8908700144656859
1.084906425916228;-1.1005787300356404;0.8943709883840723
1.1243415664503478;-1.1028096877635492;0.8903058973078475
1.1288279793351905;-1.11715885520398;0.8873691865902356
1.0733669433397182;-1.0859586331592128;0.8980191080411263
1.145236772834933;-1.0396562059483616;0.8998226840831679
1.141658667186552;-1.0505313871174737;0.8981560087736564
1.154402190194499;-1.0562064448746082;0.8959572183520854
1.1463959726256356;-1.0613362170934864;0.8957467418609046
1.1330046693817042;-1.0766751139035344;0.8942204018834045
1.1474570503568498;-1.083133181185561;0.8917262231333216
1.1383834902951577;-1.0889164883011193;0.8914842932168046
1.1358249278103119;-1.0681093345552273;0.8955073924312384
1.1264031750936663;-1.09655250345728;0.891225010605889
1.1506100952110838;-1.070908631449885;0.8936458413730815
1.1431681448907596;-1.099761532701538;0.8891122100140997
1.140511910519203;-1.110059917496512;0.8875103698164916
1.1135501068876537;-1.060703817753866;0.8988527510170811
1.1254608299304483;-1.0529268427771408;0.8991967385390509
1.1204735682731841;-1.0695348707822188;0.8966415473366045
1.1121794572271153;-1.0647880184954193;0.8982383692164173
1.1348443256364806;-1.0466670989765252;0.8994700511776886
1.138013941351289;-1.0484688689488713;0.8988547471564301
1.1394676075939547;-1.0435851200622495;0.899604675389987
1.1276030338145424;-1.0735972525992272;0.8952623829709092
1.1301154963583098;-1.0750322550838738;0.8947776526179003
1.131260629208469;-1.0711848822935415;0.8953684367806677
1.1296392822314845;-1.0660807571432782;0.896438769128967
1.1171946813545095;-1.0804670451714005;0.8949614543190574
1.1218574437870998;-1.0950438059736878;0.891914951483165
1.1230542230622964;-1.098785234956288;0.891133003539897
1.1113353248614444;-1.0621490512576606;0.8987899055788076
1.1039815764021315;-1.0755453459866844;0.8970606634039564
1.1088862639922998;-1.063711323616586;0.8987355392291022
1.1206662587631187;-1.0978898181209873;0.89151169440514
1.0996500140084093;-1.0858265976838317;0.8955983036792894
1.0981121057967536;-1.089437504035455;0.8950828434084072
1.1011588742781957;-1.0905799759975991;0.8946007058619364
1.1051156317822537;-1.0880860758638156;0.894689935790912
1.0953687065537792;-1.0723393300444461;0.898429307874482
1.0840962431691723;-1.0793644184916131;0.8981761292227948
1.0792630650394164;-1.0823742164476096;0.8980676063361143
0.8143803442924673;-1.2731168887997368;0.8891310356181379
0.8095051278272865;-1.248428105401977;0.8930934152992679
0.8234342876339876;-1.2527107444817385;0.8915031088309029
0.8297496511127911;-1.2384769224101868;0.8931564846807605
0.8273514158320157;-1.2263010351389376;0.8951622381967466
0.83422390742438;-1.228392662263413;0.8943293900322542
0.7975382674402307;-1.2631871810968813;0.8917085771163203
0.821441380881355;-1.2336030217363632;0.8944772057127262
0.7916363466710163;-1.2705044942503818;0.8910608929354725
0.8126446678435911;-1.2770288267000651;0.8886826004327203
0.8447651352705812;-1.2046344158723459;0.89711698080849
0.8451327768060223;-1.204111749072856;0.8971934010959839
0.8450178465634158;-1.2040776512578057;0.8972493383335528
0.8068793543733466;-1.2201217482456024;0.8975219382478357
0.8070189817353992;-1.2200655894867944;0.8975210764328957
0.806642897705729;-1.2206399487406974;0.8974600608619814
0.8071580350073345;-1.2200079442745722;0.8975202141695103
0.8157074940088443;-1.2281685571680687;0.8957061446371075
0.8261369892614161;-1.2121401465619601;0.8974025265172776
0.795858644009445;-1.2442084839399143;0.8946418242598795
0.8086764320371129;-1.2389741567324533;0.8945625261433117
0.7946902118713919;-1.2604686579271536;0.8922876353041316
0.7903656460128177;-1.2563119387549142;0.8932005324457553
0.8070279880329914;-1.2201683353630841;0.897505000194915
0.7895139624991347;-1.2467994186704006;0.8946810758226532
0.7890927637298875;-1.2420950165213998;0.8954132762694589
0.7912158698048578;-1.265808155093704;0.8917225266164446
0.7878120551934118;-1.2277906822470976;0.897639625025067
1.5349870225326292;0.7514269969710268;1.0184280153972733
1.9588424518522558;0.1938215271750608;0.9360090584923916
1.95047844607237;0.20532429905100685;0.9382483243220497
1.9600310350274084;0.19632681599487728;0.9357353984686146
1.954847297534683;0.18582844565868675;0.9368850802180829
1.9263935313885092;0.16237786116571776;0.9437365195408507
1.9206146460182945;0.200722460745245;0.9459165435805423
1.8853407408156002;0.1808656379447539;0.9548187308649072
1.9129352607973868;0.24086644650744848;0.9485469184008066
1.8968129257904032;0.20501917602797132;0.9522918680701578
1.9608614354503566;0.19083940373613476;0.9354234482530114
1.9175843441410423;0.250780236474015;0.9475146937120382
1.9605117596096333;0.19352018166193166;0.9355763435457134
1.9517669549270695;0.2446342670275331;0.9384730916087516
1.941887638594911;0.29136659253902714;0.9421650746449898
1.9317225716874078;0.2826391683101505;0.944647694631999
1.9373755675236448;0.29330745461677976;0.9441172744684944
1.8499685347821568;0.1834372508312228;0.9645773347902741
1.8788366432080486;0.2184663676582843;0.9576788176076096
1.8981955396161065;0.24195682411343172;0.9530481151827993
1.9100342454913197;0.2563221370416643;0.9502248445965917
1.8476390409247772;0.18061059827490625;0.9651560833611419
1.9408861550978553;0.2960963958376765;0.9434285359088032
1.9385595850075645;0.2955419224770846;0.9440237595889578
1.9376566222483949;0.2975812757812542;0.9443530606666467
1.810481788444697;0.3524995604569184;0.9804439853283848
1.8409566964763464;0.3679451298662469;0.972260885323544
1.8453719778141755;0.35339237838372106;0.9707698323373015
1.8791518110233212;0.32362216033117014;0.9607869687787404
1.8917167792407596;0.329892359828582;0.9570366553562266
1.893430126379647;0.3239812860269944;0.956736833213987
1.8507849959481577;0.3355510899930284;0.9689104474881782
1.8955306446531122;0.3167344658968333;0.9561039055476539
1.8601578178991343;0.3537490032797156;0.9665902986847263
1.8994800389583621;0.32412468072570566;0.9547347852057136
1.8060393472432037;0.35436771408922213;0.9817625858097835
1.8204255227466029;0.38338863700817916;0.9784306551412376
1.9261639034236726;0.30385244201719547;0.9472191199568105
1.4320441264899983;0.7948430561883733;1.0303942064521197
1.4536298142946615;0.7865332118298849;1.0273394430259004
1.431669128337989;0.7907005195491994;1.0318752906106763
1.4597063904581342;0.7853850265098833;1.026341765919307
1.4464242389129023;0.800601498576343;1.0246295267712275
1.4574002914633608;0.7617192066548079;1.034437784427175
1.4566844756235204;0.7620031944123395;1.03461823987504
1.4580676395455678;0.7685239541973168;1.0321105481896249
1.459602012261595;0.7842399534616454;1.026734702149013
1.4570493655909291;0.7615788540240793;1.0346586502958783
1.4432076078149598;0.7776789220087869;1.0331255088152322
1.4573481771997987;0.7612205450887665;1.0346077855470572
1.4617830627796669;0.8067518626253533;1.0187768874892236
1.4290575402450716;0.7936470928289029;1.0315914646430189
1.4824132003684587;0.7586067020987701;1.0289035539721891
1.495009325770042;0.7630277040905707;1.0244026452981072
1.5002545692140052;0.7648686458622556;1.0225273882572972
1.5167171334150142;0.7706467217049009;1.0169637202967108
1.4960647793149195;0.7697797864554891;1.0221203134678676
1.4865111026756264;0.7809783072137964;1.0211916356216004
1.4984742016186354;0.7851771484247881;1.0168768149440417
1.487836972863133;0.7687409387126389;1.024509806743849
1.4733032938421793;0.7554093806513368;1.032169825321727
1.4767674273331168;0.7775585347781814;1.0246584734205162
1.4751365510949903;0.7671368655993731;1.028190976650944
1.4787280601979693;0.7901013460227886;1.0204034325260485
1.5148297286715346;0.7721500325006658;1.016954743444563
1.490435286626735;0.7915801140501051;1.0168386033121959
1.5223144249120582;0.7661885000311357;1.0171700241818928
1.480231269822256;0.7997075751446753;1.0167109097982152
1.4603858498853306;0.783938992669184;1.0268684546676623
1.4610037264834181;0.7825618268225181;1.027124314368344
1.460471085766707;0.7845064312109316;1.0266745453196011
1.4612292044285653;0.7836065896833342;1.0267527713631803
1.4652281551171467;0.802684077508057;1.019954501486257
1.4637073600171266;0.8060270620293642;1.0187468472325913
1.4657780046123168;0.8052264288163774;1.0184801751497385
1.4316492899052895;0.8044709112393108;1.0271537431552655
1.4152663935271237;0.8087597892186613;1.029953509089661
1.4266029627659216;0.79633634890779;1.0312992373182193
1.431084410636732;0.815082400166905;1.0237109705497491
1.4336783699577196;0.8143705439761143;1.0232878788061583
1.4019064001315606;0.8229886557867991;1.0284192959694334
1.4645050727296942;0.8067562262800971;1.0177403482057332
1.4640449655340007;0.8073091787441063;1.0178441177687407
1.4655144233977035;0.8076712422995362;1.0173790221581842
1.4836085831260495;0.8121295095051368;1.0117125258679551
1.4030154252303393;0.8485705146447108;1.0183609277301158
1.4033875101255544;0.8481799065162972;1.0184564902400985
1.402987998577458;0.8481967730183945;1.018513917337127
1.4024181262862643;0.8482180386204263;1.0186648026896574
1.4001908540539303;0.8247856918768545;1.0282030171952048
1.4011895898659448;0.8237520637684197;1.0283116246515098
1.4019853327944087;0.8242223111105244;1.0279432102392752
1.4034279980489424;0.8488139806496953;1.0181515587982628
1.3865820333172176;0.8388728982487065;1.0267225265732771
1.464287693271002;0.8318772602626122;1.0090674011142697
1.4353061860870129;0.8396341614782854;1.0134835680696341
1.4620659948836972;0.8095901182653487;1.0177621313347467
1.4334472694925118;0.8401378651070707;1.0137792293213814
1.431273676815224;0.8170893554651368;1.0230547612745453
1.4338239674033009;0.8164682513960685;1.0226227152257978
1.433582292179193;0.8415696290839987;1.0132553997143812
1.4354098564610371;0.8411305699533353;1.012955965430748
1.4645131272713208;0.8341387191558765;1.0083313608894071
1.3568993797818214;0.8683204369965725;1.0240668985048775
1.3702073285326393;0.8768826336131802;1.0163656436267101
1.3552061773477182;0.8818455740374691;1.019026952897724
1.3469717940348027;0.8777659130928965;1.023290350780477
1.3756331052662478;0.8803735226633276;1.013226086345219
1.390238297056337;0.889770351961976;1.0049313708421297
1.378885551086937;0.8935815526717829;1.0067991940569405
1.3676921161513942;0.888036481314834;1.0125993808513578
1.345281563916351;0.8851514620032145;1.0207912400439207
1.383926495929964;0.8721434031409683;1.0141397921295194
1.3732092054995748;0.863149001650503;1.021048577264847
1.3654566916125281;0.8981204366835325;1.00920020952387
1.3605254775734614;0.8949505541871681;1.0120332947854163
1.3883784826961623;0.8982879091050874;1.0019817592795457
1.3793940307723829;0.9070796366123721;1.001192920454658
1.3416569289182236;0.8828214744918964;1.0228736688252922
1.3672691739447544;0.8581753281181465;1.024850961816511
1.3924561513530305;0.8792828905088055;1.0087332273675618
1.3856318241670214;0.9110894142828199;0.9975603356751324
1.3757862634236107;0.8497357794157357;1.0256497358011316
1.3891433265268076;0.8564928776472049;1.0190279877979522
1.371874793129335;0.8536705082735025;1.0252601164233865
1.3904742151059244;0.8656485532152661;1.0150299811862036
1.4031592880688961;0.849560190507273;1.0178911522968848
1.3961580527944;0.8690026793054888;1.0118524795989114
1.3364627709757204;0.8876302469732444;1.0225624050492614
1.3462075626724972;0.8955783319079738;1.0162830252756452
1.326967757429964;0.8964227861190925;1.0219951695765626
1.3534048560793988;0.901458207539855;1.011610621502745
1.3612217112473477;0.9078349911475433;1.0065692815314504
1.3457235466191675;0.9084798898136799;1.0111552232919752
1.34043512459861;0.9050802430552691;1.014211897523569
1.3249336288410616;0.9093433493722867;1.0173244922017668
1.3376657828056042;0.9156551307922638;1.010579836827872
1.3703182682448385;0.9152678643409617;1.00063631700074
1.3604896846563386;0.9179722576653357;1.0025968392000295
1.3170062390425255;0.9054081291372658;1.021504403646598
1.3487427508022312;0.9211549504345271;1.0047661319752648
1.306574713909591;0.9146846212583402;1.0211859614569683
1.3119164901327023;0.9099964091328828;1.0213961696215654
1.3263990939846515;0.9193698832371535;1.0126675988944713
1.3160974366547227;0.922714025137246;1.014650599368414
1.3305029620413542;0.9220259544925554;1.0101799838167933
1.2963607489976523;0.923656609739206;1.0207815523496502
1.3946323985332314;0.8924827142558727;1.0026503858234834
1.3961311434370631;0.9015732113061972;0.9983774018703813
1.3990665363097912;0.9193775622553533;0.9900077549644489
1.3692787286173709;0.9230363489362519;0.9975128826076681
1.3597125549493425;0.9221599463140693;1.0009626070723465
1.383264236859635;0.9243176277966847;0.992429230395906
1.271165836549014;0.9719681620381873;1.0079558861223568
1.2728372134299961;0.9735409977373972;1.0066172576392551
1.266196897921317;0.978965430470981;1.0066216498651184
1.2764761247639922;0.9705683935397594;1.006705503629889
1.275983603509225;0.9764930647495498;1.0042632711650492
1.2770577750744465;0.9635715648442353;1.0096344555229064
1.2750911458014031;0.9872286795810017;0.9998636256317865
1.2570643242792665;0.9919096530682856;1.0041366686607838
1.2454356354910912;1;1.0044604849148717
1.2391661765044861;0.9975838967939807;1.0079054798664357
1.2391391980691786;1;1.0066820987241083
1.245509383058284;0.9955583928863275;1.0065796637134339
1.2570411348512487;0.9999999999999999;1.0003432801735812
1.2314435653555798;1;1.0095998684775793
1.253959469420045;0.9781399806896925;1.0115465874159022
1.2452260982320174;0.9809562566754104;1.0133953572619008
1.2453685129582515;0.9894070852053594;1.0094934867981227
1.2508546191465995;0.9643703118042029;1.0188568973841674
1.2449099788416484;0.9663276035407503;1.0201230899295481
1.245014019248058;0.9721197010338225;1.0174511903994403
1.2251580542957927;0.9874276580393425;1.0175875240885897
1.2361762615331395;0.9839070547173709;1.0153161696530757
1.2283933632858797;0.9939365011790275;1.0133981270671213
1.2369456545155222;0.9874265294941675;1.0134352281726757
1.2560534309306122;0.9874264816250099;1.006616384823324
1.253190867113547;0.9747313342445548;1.0133562329361554
1.2341890611937185;0.9748169683558637;1.020175050663602
1.2503283075244043;0.962036190084617;1.0200960808258532
1.2231152490164576;0.9833591936634385;1.0201884561950751
1.2609564137957199;0.9683364607231002;1.0134027041092557
1.258735957775889;0.9638116171845423;1.0162727658980775
1.2632859003235195;0.9730209634691751;1.010452592327608
1.276871531984331;0.9550603624135087;1.0135972757842857
1.2689384764977218;0.9617646485709763;1.0134512509405216
1.2767424560361635;0.9462184086151424;1.0177011404446425
1.2681784191121834;0.9582828049604565;1.0153113793504533
1.2556823541827766;0.9576833871705535;1.020127679027913
1.2661841858140572;0.9491472369039945;1.0201911137115396
1.2766225443306878;0.9404383864870604;1.020359940172278
1.217798987008953;0.9874605220378432;1.0202082080220436
1.2182596226464497;0.989656559252836;1.0190174078181546
1.2204292386210565;0.9999999999999997;1.0134086816695715
1.212414119591223;0.9999999999999996;1.0163059448190408
1.2124141637660257;0.991506481724575;1.0202675389743483
1.2011100237930743;0.9999999999999998;1.020392090024394
-0.16103086906937447;-1.5945292012351207;0.876786840719625
-0.17410061518866093;-1.58536410044366;0.8775397663730281
-0.1638850823610922;-1.579676978987289;0.8779477381640399
-0.1770159463569813;-1.5935602366895134;0.8770044424724838
-0.18544823308578573;-1.5818953784817817;0.8775906820178647
-0.040479488226813944;-1.5231598369425257;0.8840539917485186
-0.04704164280851885;-1.529496568656553;0.8834453778217402
-0.031146630524671426;-1.5408759282035267;0.8824047972622674
-0.01501456374770288;-1.5714986138128575;0.8795541253213193
-0.020239744113406975;-1.561579918471263;0.8804774586586311
-0.056221659473872906;-1.597286911135731;0.8771137802792749
-0.05328865299957243;-1.5993705710326986;0.8769211420008997
-0.07880381330378194;-1.5601676463609406;0.8804995619213445
-0.09097815260884978;-1.5719237732566453;0.8793704400212128
-0.06123089569959877;-1.5936546093005621;0.8774399184756041
-0.042873230703061725;-1.5610341121037785;0.8804860009936772
-0.05651249159193884;-1.5225779656157048;0.8841304726905941
-0.10870135593785821;-1.558722251599593;0.8804068200232322
-0.08722250041311913;-1.544124990862258;0.8819335059106227
-0.05826216444421652;-1.5993118254649978;0.8769230288314198
-0.12960848114220058;-1.5733038181652037;0.878913366496282
-0.11712813838074992;-1.5971754557793554;0.8769451320941393
-0.0643634922655687;-1.5990903954787419;0.8769253197856449
-0.04495059601893148;-1.5146725593892914;0.8849942987926687
-0.06309144940923174;-1.4872617236062087;0.8877618767561845
-0.0648615050969797;-1.484587168846303;0.8880245388281225
-0.07892066645754134;-1.521458264196922;0.8841972283673116
-0.11394609255647023;-1.531011710136653;0.8830592732409335
-0.12400819843831642;-1.5577880038763907;0.880300958453688
-0.06970459140276873;-1.4878986124063218;0.8876727508321209
-0.10291239702434773;-1.520259434978754;0.8842102787094781
-0.14039675499422127;-1.556787734118048;0.8803015372959575
-0.06542803905447425;-1.4837311358394587;0.8881286868722676
-0.19535592545037078;-1.5919898588092896;0.8766203933768354
-0.2722200269139949;-1.519457767354549;0.8820382154535196
-0.24070834211960515;-1.4893163807565388;0.8857803609424229
-0.22179468314910647;-1.5210030281667746;0.882844333645807
-0.23372462318122017;-1.5559941114372724;0.879254825892061
-0.21307828760269565;-1.53560587961916;0.8814927864271767
-0.20061261773728362;-1.5564900081938493;0.8795568636475635
-0.24427888425211414;-1.5461468050734428;0.8800220129284343
-0.21533934430945653;-1.573455331652296;0.8779247226044693
-0.2429767485609294;-1.4855160481397;0.8861363798979174
-0.2733138344925289;-1.5184312062774055;0.8821004413382081
-0.27410934080824145;-1.5199114621974419;0.8819315824251286
-0.25563254867854734;-1.553850681341222;0.8791976484317672
-0.2519177711515483;-1.5606625632492628;0.878646968159343
-0.23677665697938544;-1.588467504869306;0.8764070636211869
-0.2732482921841542;-1.56580487106043;0.8776769342057662
-0.29684346269418016;-1.5818160860617316;0.8756409204298379
-0.3018748313108698;-1.572450194170058;0.8763771046751849
-0.27425073190269095;-1.5515600291581526;0.8789609240481991
-0.2744937461704799;-1.5192063873916044;0.881986880578165
-0.31588712221749304;-1.54640294757884;0.8784283163669551
-0.27632443462396866;-1.5204092477334172;0.8818294683300443
-0.34138549228368675;-1.5631578464401643;0.8762366506512578
-0.3264626338733581;-1.5777803565468886;0.8752654473755181
-0.27197822730663435;-1.5845816218752988;0.8759580739072412
-0.3572801975133456;-1.5736015188897965;0.874869928251845
-0.2740439529900257;-1.5183367243023642;0.8820593749888488
-0.27859751753047013;-1.517747464103182;0.882019294236343
-0.29965794885316294;-1.5150221104059096;0.8818338987033639
-0.30303477822219604;-1.5145851272185789;0.8818041742876613
-0.3254681318109557;-1.5429967197690813;0.8785476245285282
-0.338971051288035;-1.538196179764702;0.8787226829527701
-0.35122106382130425;-1.5618852006431427;0.8761437393576585
-0.32527194471630083;-1.5117074965094561;0.8816171001298427
-0.34560288562867647;-1.5098913557549234;0.8813194471987321
-0.35175225916336766;-1.50934203893091;0.8812267924448376
-0.3514675445622347;-1.5375178542555656;0.8784909591367045
-0.365918229342874;-1.5367334527521912;0.878221022844347
-0.3602135284953112;-1.5610818906572095;0.8760076135356364
-0.3727760756566469;-1.5074640043572132;0.8809178970829585
0.7297411525248964;-1.2497496073451928;0.8980978346412242
0.730079594152395;-1.249937473129919;0.8980010485025774
0.7298466487841673;-1.2497109633632468;0.8980844233954257
0.784819489697121;-1.268226881549568;0.8917994588236946
0.7870348673925798;-1.2635034250660793;0.8923396456288056
0.7701939680732831;-1.254220052480429;0.8948253676004809
0.7572400973179776;-1.2590416287349608;0.8949272961715786
0.7617427986436689;-1.2495614433236937;0.8960727644705353
0.7831120795548074;-1.249258319120642;0.894728888246497
0.7689319522013173;-1.235532871319434;0.897724341109374
0.7685371075897122;-1.235403922374926;0.8977695822321241
0.768403611758128;-1.2353597490166737;0.8977848506862042
0.76852904141836;-1.2353123189290607;0.8977839156997832
0.7686541239140435;-1.2352635284442621;0.8977829797251538
0.749172070899039;-1.242631961697081;0.8979282076984338
0.7710254211561753;-1.263662446417304;0.8933655925738686
0.7503958374637936;-1.2567694380872907;0.8957044761169166
0.753016139130189;-1.267086514867368;0.8940331020156834
0.7472395095674045;-1.2627674833144515;0.8950180436620869
0.7763273331408742;-1.2845156716748147;0.89006121171359
0.7646797176647224;-1.2758070608471734;0.8920464193172385
0.7821199257620398;-1.2888466383798955;0.8890851112740382
0.7296354246092001;-1.2497871057207064;0.8980519593551946
0.7297476576004148;-1.2498254631750783;0.8979948629234797
0.6796053678638377;-1.2857986987294399;0.8957867452463217
0.680007373331355;-1.28655069587833;0.8956575534484161
0.6802536464105162;-1.2860169628629563;0.8957202145730686
0.6804451428652972;-1.2873695937988698;0.8955168682142355
0.6809283673091755;-1.286239830459606;0.8956508250724456
0.694610520433098;-1.2908019124024392;0.8942451419795953
0.6889200156639532;-1.3032228114706468;0.8927933130597481
0.690746836680821;-1.2634541518265;0.8983644445626615
0.6907958336285944;-1.2633396344030834;0.8983780252207445
0.7050555214524477;-1.2680032132567407;0.8969099874438139
0.6995857107706196;-1.2799423934825465;0.8955144682982015
0.6907026013703245;-1.2633716342477008;0.8983787076361082
0.690609148987042;-1.2634026468903292;0.8983793896021695
0.7102514063916123;-1.25666197737802;0.8982356197933083
0.7077024832622894;-1.295083609993851;0.8929083212251487
0.718700048617058;-1.2723781224952733;0.8954753791821745
0.7067111215739308;-1.2971164426411987;0.892677324252924
0.7181745204261915;-1.2734560549435368;0.8953529026018341
0.6710947309987567;-1.2698785802860126;0.8985217938351433
0.6967025243526923;-1.3177808829846687;0.8903583161532721
0.7085767511867547;-1.2977704597154904;0.8924964226542678
0.7092665405152484;-1.2962083184296118;0.8926738257973592
0.7081927465206059;-1.2965899146951105;0.8926776900890712
0.7191622043935848;-1.2737979614452848;0.8952158515300763
0.7195279065323656;-1.272969768857018;0.895309912024908
0.7189592100068185;-1.2731741075941776;0.8953202700474188
0.6990051744981316;-1.3194468680022051;0.8900553940327679
0.6709775365892443;-1.3087787379841795;0.8929648267948281
0.6700956791464179;-1.311631146449228;0.8926722648486523
0.6691891321711368;-1.3095668797123914;0.8929742565809893
0.641517934238075;-1.2984740462911677;0.8959708525746278
0.6410593535545521;-1.2999493242254325;0.8958069651792702
0.6405895360882152;-1.298880766631667;0.8959611009165739
0.6684573126757979;-1.3079048291898854;0.8932225193998485
0.6402102721837715;-1.2980204247576566;0.8961045765838815
0.6671730932118495;-1.3104553389520512;0.8929880930336609
0.6395429680855325;-1.299339255798703;0.895970856865298
0.6948032183381694;-1.3215714221053978;0.8899859848641745
0.6120230279626874;-1.2882675020016399;0.8989419818304616
0.6120564245044079;-1.2881606452106138;0.8989949761325957
0.6515177677288402;-1.2761561736636806;0.8986824678368859
0.651437526456449;-1.2761819041096483;0.8986831264080573
0.6514970961804197;-1.2762035235357718;0.8986768179047168
0.6513571615151661;-1.276206789380864;0.8986837845081757
0.6514754182738108;-1.276252530101528;0.8986709187704471
0.6464000520552171;-1.2876523949980863;0.8972927200431463
0.6317359342640858;-1.282282543793205;0.8988444606261308
0.679082261094175;-1.286842247031494;0.8956651349498232
0.6756195139888868;-1.298352284535584;0.8942007514253156
0.6603279751907183;-1.2927526785889596;0.8958188849679519
0.6119899542833601;-1.2881804993759287;0.8990311264061388
0.6119230296691771;-1.2881997649581782;0.8989742543418173
0.5944701672361652;-1.3208090129867451;0.8953302225253427
0.5875881047328442;-1.3335653485927077;0.8939071202675596
0.6113063355797725;-1.330049068107307;0.8932964934814582
0.6032155702204142;-1.3045056830386312;0.8971407717739712
0.5997614883772422;-1.310922478683147;0.8964257257442442
0.6116653977155571;-1.309116547098355;0.8960871051281185
0.6109718413960975;-1.349549332349531;0.8906967098344067
0.6114974346793918;-1.3189084171755834;0.8947811922142226
0.5857162525227991;-1.337054954934413;0.8935200675982011
0.6109472734439892;-1.3509815891162589;0.890508321651546
0.5722477628147353;-1.2994961819400084;0.8992594305241256
0.5721221425136419;-1.2994432193937964;0.8992721799236825
0.5633707364574836;-1.3154982549841001;0.8974334602000721
0.5756357472373522;-1.3176097740420856;0.8966112161855089
0.5877114230555778;-1.3143269073568944;0.8965377006678905
0.5722322678008804;-1.2994132806809784;0.8992715094918101
0.5920987269108896;-1.2939065627463588;0.8991504725894481
0.5721772303388878;-1.2994285363912847;0.8992718448089217
0.5778510476806964;-1.3294673986509344;0.8948872940139349
0.583324121300292;-1.3347472680206436;0.8939249280880329
0.5677747927133684;-1.3197468442310392;0.8966590667927891
0.5522254641264446;-1.304746420441435;0.8993932057165094
0.4919210449261095;-1.3195588238324762;0.899864976286305
0.4919557836239002;-1.3195506513620445;0.8998456520469531
0.49194617516765926;-1.319587660143418;0.8998020535518702
0.5321401049158107;-1.3098885994248295;0.8995377212457051
0.5321846144102961;-1.3098772042230313;0.8995374009976125
0.5321318163343582;-1.3099117243417935;0.8995348988497717
0.5120386322755255;-1.3148260671239211;0.8996822363980028
0.5082857764644375;-1.3252304065328295;0.8983970832119781
0.5320727780057414;-1.3099495251331257;0.8995321038100828
0.5320955814989062;-1.3098995356318868;0.8995380413371752
0.5250514438242447;-1.3296657711965685;0.8971239202989614
0.5272114124563025;-1.329124008647685;0.8971083854446628
0.5246493746495199;-1.3307875332655883;0.896985216795954
0.5321723147345669;-1.3099251004838084;0.8995313848755487
0.5484793031702964;-1.315264166220786;0.8981161231788071
0.5228908002559467;-1.3301852738415572;0.8971369705183267
0.5451448615136993;-1.3246259662263653;0.8969794032109906
0.5266148718284872;-1.331448693932723;0.8968153694071588
0.5410053676189953;-1.3362480361131968;0.895573817187036
0.5124729050702408;-1.3330975841420118;0.8971815266797449
0.5083227995660006;-1.3342577412363696;0.8971891263017582
0.5330352259856428;-1.3465815395893106;0.8945672751818677
0.5247310903186302;-1.3489561888579804;0.8945910713944594
0.5410446970428606;-1.3442911525639623;0.8945232988623173
0.5173855535545144;-1.342376101449262;0.8957546801401379
0.5411308413799615;-1.3619082154845352;0.8922121691216217
0.538004660002041;-1.3608465723040535;0.8924891314928547
0.5411393810712595;-1.3636546364795916;0.8919723192809922
0.37016928424715045;-1.3438963260946806;0.9004585897570099
0.37015623020188543;-1.3438893933248628;0.9005002970620625
0.3701649978247115;-1.3438879455547372;0.9005465686537042
0.36076386332674315;-1.3669023699409575;0.8977454113946652
0.36201112112890155;-1.3638515263979745;0.8980985378894742
0.3569799286868167;-1.3648793692489491;0.8981176120629677
0.3513584424063368;-1.389908413787235;0.8950846994721343
0.35384865696598583;-1.3838172472322503;0.8957896366744056
0.3438068190241841;-1.3858442914204385;0.8957581864792511
0.3584373284527829;-1.3625666271352561;0.8983791123110676
0.34671624007877994;-1.381229551516529;0.8962801960126223
0.33499799138754993;-1.3998701864245167;0.8942114432890316
0.34568619280307045;-1.4037829680665266;0.8934923498795727
0.3701737241437858;-1.3438864190664446;0.9005108143708722
0.491886104598254;-1.319566685530309;0.8998717379059098
0.4918796993926666;-1.3196082393152395;0.8997971207897411
0.22723774534216248;-1.4003273637908398;0.8963349715902886
0.22679498802283893;-1.40037124039496;0.8963268976788533
0.22684021074739547;-1.3999456539668569;0.8963790262759486
0.23735620644916694;-1.380754671852724;0.8985819036487699
0.22879715149812033;-1.3816330705080189;0.8986053019749864
0.22966706384582763;-1.373426857787933;0.8996470254370351
0.2244440137365211;-1.397644843040489;0.8966984665537086
0.21188291938745174;-1.3855837716868742;0.8983795723861854
0.21013618570966822;-1.4020221033899087;0.8963606365760519
0.22611655055795676;-1.4004384725575194;0.8963284130993341
0.22668520337312903;-1.4013961758985705;0.8962122166720062
0.22776167682112575;-1.3993138945166108;0.8964513748107927
0.20905667364622849;-1.4121002904890971;0.895151965990166
0.21568210339084584;-1.3829790416096706;0.898650011231088
0.19970718691717187;-1.4030556019486422;0.8963922513080997
0.20705973777761993;-1.3888683983640848;0.898035952013619
0.24747466755617498;-1.3611819799146074;0.9008885144259544
0.21711928423515597;-1.419900055728956;0.8940962474544376
0.19412223418104874;-1.397652721611436;0.897122784212265
0.1907325962577175;-1.3853481262260274;0.8987019242724421
0.2068960764759187;-1.3838402670759273;0.8986768921728382
0.1885356254828871;-1.377372986382392;0.8997460361805898
0.20626648378794302;-1.365415876886026;0.9010417293657916
0.21128340198851453;-1.383430982142897;0.8986700975984109
0.22684393259539953;-1.363398830601606;0.9010099026915893
0.1857423211338054;-1.3672331187678668;0.9010735560398961
0.25415557480561357;-1.3968183804810395;0.896301926666764
0.27353177765288184;-1.3767691583493282;0.8984293865128975
0.2508846102375012;-1.3793708394157493;0.898521727197588
0.254294552918821;-1.3975596989168921;0.8962076754520422
0.2544394359923385;-1.3983325148010826;0.8961094182087104
0.25638259594950097;-1.3973133549705226;0.8961891149584916
0.26265686398765326;-1.3703106798656624;0.899460741197287
0.2839075090420975;-1.3829311785724232;0.8974465993389014
0.27785552651018436;-1.3793555942470752;0.898019376902399
0.2859725547758737;-1.393822379390472;0.8960571568302497
0.26899233137289286;-1.4069931250701542;0.8947544927113189
0.2577044956001423;-1.4157485584180347;0.8938974758863463
0.2930706551237651;-1.388316723058852;0.8965806680182915
0.28841869053384955;-1.3561967993788488;0.9007872599124066
0.28841950152775236;-1.3561966890150647;0.9007872568962647
0.2884184819170805;-1.356197256752506;0.9007872052703421
0.2679269356294772;-1.3587898521832114;0.900863617001257
0.2884170600183179;-1.35619803367141;0.9007871331098187
0.28841788113166716;-1.356196901801951;0.9007872629284293
0.27935885689481715;-1.376059676478603;0.8984142587668222
0.28519740614175804;-1.3752929737386184;0.8983925239001433
0.2884193228393498;-1.3561977473879094;0.9007871246706785
0.30365663081603356;-1.3650412483743948;0.899327466093179
0.2998703541602915;-1.3733661670225117;0.8983379011449878
0.30894993226929146;-1.3534028215015188;0.900710902306451
0.3284717034192793;-1.388227883125165;0.8958037203397393
0.33273124830965206;-1.3800210694362052;0.8967617566145233
0.32009513893215463;-1.3732848550455257;0.8979093348463685
0.317632275671791;-1.368891331314825;0.8985284239824506
0.31871081784428545;-1.3708153523133422;0.8982573111914403
0.32932818123421026;-1.3504352144988934;0.9006482148620212
0.3293254945177041;-1.3504337730375384;0.9006484589622503
0.3391029700876367;-1.3677447433608552;0.8981948544555443
0.3440654177957806;-1.3581836556478013;0.8993109856478531
0.3293312518691402;-1.3504368394403297;0.9006479361247258
0.32124414387177774;-1.3704338883370628;0.8982495530635991
0.3293292145896188;-1.3504332309615108;0.9006484475610983
0.34973423646006097;-1.347261605642777;0.9005859898053824
0.32933294027883026;-1.3504326518628782;0.9006484361571341
-0.0038425092208982307;-1.4096090191093191;0.8969654855841549
-0.015216988568302933;-1.4193659869670614;0.8957271283949746
-0.017149979737910666;-1.4093367277025428;0.8969415464396016
-0.007685018441805736;-1.4442180382186554;0.89278749836906
-0.01001646987428346;-1.4462098682988118;0.892552102099302
-0.010413035417712066;-1.4441549022758848;0.8927447655334918
-0.027491051523926682;-1.4298126902022932;0.8944371671624154
-0.035675213162858155;-1.4368046691499143;0.8936212379485888
-0.04001228706059039;-1.4143303527438302;0.896292983266255
-0.03957698172412286;-1.4104930766351818;0.8967593910016113
-0.002662895901825768;-1.398984383603103;0.898247308610598
-0.02039591968893289;-1.392566335200553;0.8989910212647516
-0.005325791803658213;-1.422968767206212;0.8953522521575866
-0.04084057183941049;-1.4100328252008942;0.8968135066432812
-0.0393841495625624;-1.4087932347436494;0.8969690575068425
-0.01603888690943547;-1.444002354433605;0.8928033226190374
-0.04241217119886805;-1.4113600037004215;0.8966463669921652
-0.04228687622186392;-1.4343811674578786;0.8938982374146354
0;-1.3749999999999998;0.9011929425264512
-0.007988687705492766;-1.4469531508093219;0.8924894959680845
-0.061333956451432865;-1.427399470001014;0.8946769302658774
0.14817790738658804;-1.3835326228693081;0.8993948089383547
0.13608611427114228;-1.377634121321205;0.9002595932523767
0.13690309054892053;-1.385891852717132;0.8992045148374207
0.1482977791328906;-1.3837462046079079;0.8993362207172144
0.14835154351339203;-1.3836165031447256;0.899382473176706
0.14836312747307878;-1.3837331451482877;0.899337097162404
0.14852815003345463;-1.3837001664152777;0.899369928235487
0.14837825293958345;-1.3838895889839216;0.8993177631906608
0.15677684491476748;-1.3988537980755698;0.8973922488132542
0.14997103456349442;-1.4001747050812918;0.8973122439868328
0.1480858154356022;-1.3842575469022567;0.8992761024245121
0.13229998931688147;-1.3867586280907904;0.8991478760191837
0.14074555239279957;-1.401965234555591;0.8971959415714732
0.1379697708237615;-1.3969673181854003;0.8978378877098087
0.1448802863852523;-1.409410004323417;0.896239972785382
0.15114087181021274;-1.4124635633722815;0.8957970847244286
0.12385442624096495;-1.3715520216259907;0.9011534425491391
0.16065071396771194;-1.3894991670965533;0.8985042741920468
0.14919111546871766;-1.4171718410203915;0.8952453800761846
0.16504601742427455;-1.3688707790481853;0.9011078670233275
0.14876214298601115;-1.383489117997066;0.8994249191027442
0.17737845207843983;-1.37465513487743;0.9002263358779933
0.14441671912666101;-1.3703104133342263;0.9011421780067792
0.1688946442364836;-1.3821835835005039;0.8993669664872764
0.09970679365509591;-1.4211160843758024;0.8952163287318429
0.09757371685811517;-1.4227277867186936;0.8950162384762206
0.09658928070923169;-1.4194249366971083;0.8954084765933618
0.10690464792897447;-1.3844061872459097;0.8997010265478067
0.11545215944533004;-1.3887980384857694;0.8990719687883556
0.11096842192880185;-1.3980011041209865;0.8979734915375979
0.10704989264969075;-1.4060440553455495;0.8970144155588653
0.08998317398864722;-1.3971916524637569;0.8982073604020064
0.0977517718818879;-1.3913110319119688;0.8988922597778987
0.0756652282009185;-1.407972915296239;0.8969424408710996
0.07438960963972838;-1.410588874521424;0.8966572170845505
0.09864762585405068;-1.4232900722053297;0.894954798583928
0.0730900044199824;-1.4099084172795295;0.8967317488467397
0.041178323820588794;-1.3746188325400803;0.9012448123405363
0.03653147228081866;-1.3930137718593048;0.8989391195842253
0.05140497360168965;-1.3867952064950466;0.8996697769551827
0.025712482601996055;-1.3932142123717735;0.8989503648435256
0.02054215810369581;-1.374905720165008;0.9012663104296053
0.010102285753268603;-1.387431177579199;0.8996879227724617
0.020234927921173526;-1.3998001593241003;0.8981507181024109
0.014942666595307741;-1.3933139032535333;0.898954791988536
0.03225186441760792;-1.4098731047574034;0.8968369114587085
0.029930167131684136;-1.4115359483478396;0.8966847093096584
0.03088280710029627;-1.4115227045785388;0.8966344192575927
0.04639565212548762;-1.3928310208518775;0.8989288667543454
0.0303979265037118;-1.4121069452347068;0.8966316085169804
0.06190849715067896;-1.374139337125216;0.9012233142512827
0.08826147847817135;-1.3917515109435497;0.8988944050009122
0.09293558529608557;-1.385732213532639;0.8996300799943064
0.08247654489825;-1.3734725195839963;0.9012285867822243
0.06765313308933818;-1.3925161389640304;0.8988891324697555
0.07880815520696255;-1.3921022560287784;0.8988919864204852
0.06563566624044613;-1.3860623638433183;0.8997088770826012
0.10312518792834532;-1.3726100810842545;0.9012338593131872
0.0072223606029505555;-1.3928998933517427;0.898991627000746
0.014456507303658928;-1.410775638720534;0.896820607541209
0.00446901054926806;-1.39275224192621;0.8990118517830947
0.00893802109853562;-1.4105044838524199;0.8968574038011872
0.005384913702356362;-1.3963904822425741;0.898570201386165
0.010769827404712957;-1.4177809644851513;0.8959741663281886
0.013407031647802933;-1.4282567257786298;0.8947005889574102
-0.04117596126591246;-1.3746188763087956;0.9011716580719892
-0.02054098203704824;-1.3749057309348096;0.9012005583670155
-0.042327548645161514;-1.4087387063163332;0.8969678131749603
-0.06171461060820609;-1.3918927807483068;0.8989643576847344
-0.06150970257113554;-1.4110062092192348;0.8966190703476263
-0.061904937686592665;-1.3741394361219574;0.9011427577770523
-0.08246958978212743;-1.37347277719726;0.9011391787832252
-0.09633542332647216;-1.3914666548559924;0.8988163970743076
-0.0696825862168415;-1.3834455458136894;0.8999447522292776
-0.09759117094580255;-1.3914200670075318;0.8988161789560369
-0.10311481234861619;-1.3726105625121012;0.9011355997891215
-0.11093401226861274;-1.3818158211907532;0.8998936733089391
-0.09806643823237109;-1.3919841455676414;0.8987217692764347
-0.09885182885316081;-1.3913615612057817;0.8987931553146229
-0.09723269084172728;-1.3926407894689306;0.8986458097249925
-0.07698623361479082;-1.3921845038124603;0.8988197579500126
-0.123840605386059;-1.3715527920664823;0.9010589790012006
-0.08523788327733653;-1.4020577651971493;0.8975410417570897
-0.12187744811004009;-1.4116671000267862;0.8961065505191834
-0.09896519615663937;-1.3939860981260934;0.8984483675833405
-0.11085001154539237;-1.4203812952370933;0.8951169470514067
-0.12212306614955;-1.4066482470811392;0.8967167352226193
-0.12292452886697422;-1.3902715040365448;0.8987087600665725
-0.12200845234789127;-1.408990216006607;0.896432013917712
-0.09641373774286219;-1.4100532391725205;0.896481674518391
-0.12109237582880805;-1.4277089279766697;0.8941527624506389
-0.16502131028942596;-1.368872618287724;0.9010020047546732
-0.1865774367385587;-1.3817594535379352;0.8990878278337213
-0.1867628962422128;-1.381608947629866;0.8991045577961733
-0.16611550836719347;-1.3832829125508854;0.899151606506762
-0.16759987054519254;-1.3976659827625393;0.8973074685107072
-0.1878335462609651;-1.396254159815411;0.8972368205385703
-0.1867829646813074;-1.3818834598828205;0.8990695486234846
-0.14571992120677754;-1.384610323483699;0.8992016234518827
-0.18677283554751822;-1.381744905442994;0.899087218786688
-0.1671892002529866;-1.3974231457834405;0.8973430204679003
-0.14551458902884123;-1.3844888962227895;0.8992194016153883
-0.14439747047342183;-1.3703116652863594;0.901066392474938
-0.18886443905849531;-1.4103555407484392;0.8955072472714997
-0.1857121248340714;-1.367235651070577;0.900937617034387
-0.20801454866785304;-1.3942763558854474;0.897216931963178
-0.20849144454088905;-1.3942057945176967;0.8972432287067138
-0.208383319419683;-1.3939681733546208;0.8972502649295493
-0.22771831108796087;-1.3777330351687553;0.8989948539453928
-0.22795701090633727;-1.3776968101833964;0.8989893685337496
-0.22790269882411338;-1.3775789350548413;0.8990115208732357
-0.20824807699093106;-1.3944121975061483;0.89722138391593
-0.22783532713135923;-1.3778000116776215;0.8989784458239584
-0.18902587817544012;-1.4107147788519967;0.8954964002843001
-0.24742257727178615;-1.3611878258490957;0.9007272403001414
-0.19743607843102445;-1.3881585570383093;0.8981273086120335
-0.20622901835173116;-1.3654193701653514;0.9008939517322624
-0.2170114722532106;-1.3716551379626745;0.8999426271572067
-0.20731635771263393;-1.3798287941201346;0.8990435534842579
-0.1869671578684969;-1.3817267808392129;0.8990868057541406
-0.22679916916430282;-1.3634034284248577;0.9008502864297797
-0.16724000488454882;-1.3977294835737921;0.897311183426101
-0.14554015305252438;-1.3846415872472193;0.8991859808410395
-0.167287195313311;-1.398019331836676;0.8972883273101306
-0.14556390034968436;-1.3847860619515764;0.8991518453049285
-0.166907659260968;-1.3977881282821418;0.8973209376296436
-0.1453741323235158;-1.3846704601743112;0.8991681525144952
-0.1884411861984202;-1.410905796389973;0.8954667311528951
0.4514452079139465;-1.3284705567293744;0.90005623912705
0.45146327750409554;-1.3284571614630456;0.9000574298725847
0.45150992585981725;-1.3284756591897895;0.9000533786061617
0.4514086645875711;-1.3284973892977974;0.9000538311660213
0.43682438384868505;-1.339172140162609;0.8990928454491052
0.4495788398856702;-1.340312243932817;0.8985291601298048
0.4598417153480809;-1.3381589831861906;0.8984836822447758
0.44826023286096456;-1.3521496606020522;0.8969955548261358
0.4480027761658902;-1.352204981406424;0.8969995294361596
0.447791518346953;-1.3519586767914498;0.8970390905150601
0.47010861414554483;-1.3359008993469106;0.8984053435546293
0.4395983159587497;-1.3424062561057353;0.8985733863135481
0.4626937823027586;-1.3414498801641386;0.8979270703817523
0.4514132483808572;-1.328467658210099;0.900057651566659
0.4773126003615332;-1.3305436873601868;0.8988707844266858
0.45143825804017096;-1.3284625375212111;0.9000575407468363
0.4716806546518394;-1.324112968479901;0.8999678361458716
0.4480743006833726;-1.3522883715447318;0.8969781951937638
0.43119385575160923;-1.3326075308050462;0.9001472430967211
0.4729000215226875;-1.3500514856905403;0.8964270549076
0.46429992520118696;-1.3638459690827411;0.8949313581103757
0.48240646196281733;-1.3348032338259097;0.8980802868133366
0.4781139362976684;-1.3416884095012631;0.8973333216632872
0.46339358108255735;-1.3652997375551708;0.8947623268391958
0.3808189784526142;-1.3592072614271733;0.8981335385941511
0.3837700455691607;-1.3510630977036258;0.8991133315723296
0.38914581170492313;-1.3711786479281245;0.8963782381079126
0.3914742872565861;-1.3745262687993893;0.8958871221684939
0.3944523164591325;-1.3788077450238492;0.8952590656155224
0.39903997432729044;-1.3643583809157345;0.8969565338064037
0.3973833481263507;-1.3581422817133015;0.897800887873428
0.4042608675597594;-1.3839083658634732;0.8943235158815849
0.40872054598697116;-1.3714854010580106;0.8957618329095861
0.40049757916450296;-1.3597485092996835;0.8975004286306699
0.39484881854467974;-1.356815511992512;0.89804539606791
0.40212959606055765;-1.3898452761716051;0.8936295205768884
0.4110020229109309;-1.3651300756699987;0.8964894308227531
0.410822596119227;-1.3365743553439617;0.9002566291643535
0.41083353028596514;-1.336579994834109;0.9002555600639779
0.41080685429225594;-1.3365942269648234;0.9002544635576235
0.41084696532933496;-1.3365868207361555;0.9002542470158003
0.424458803292952;-1.343455532939514;0.8989241810326104
0.40242664679591444;-1.3554148389904663;0.8980190699153585
0.3986359091932046;-1.3561342731423613;0.8980394307735403
0.3904959790533079;-1.3403314741573742;0.900365839852129
0.41083893156056034;-1.336571335930389;0.9002565413974122
0.4108552827300319;-1.3365681517810255;0.9002564535976351
0.4189848469779235;-1.3522723150141778;0.8979301309884218
1.8339151514127738;0.3922057103588162;0.9750629685283145
1.8483212008050938;0.3846909960257774;0.9708986972541821
1.8578402699481082;0.4078435615980168;0.969299700385013
1.8723956650708877;0.4173572074059424;0.9657937617422028
1.8671477944227775;0.41392712025258227;0.9670577657917956
1.9018094560308831;0.3961665610242903;0.9572322174269747
1.9135562346174326;0.38766368767034065;0.9537963017267617
1.881574409327833;0.3673512489081512;0.961293864244562
1.9038328071803;0.3557397686591242;0.9548610320612303
1.9168190125283737;0.3852501636184819;0.9528197719589657
1.870051117757483;0.4045592248043681;0.9658978432208685
1.9157203945888985;0.3890382014646537;0.9532888420895154
1.929227821585373;0.34249684827980037;0.9475256829873027
1.914482836122792;0.3928008615472592;0.9537540803755724
1.9003804609087918;0.4356485305451038;0.9590510958121294
1.9398658274754652;0.30015564691524854;0.9433281417738005
1.798081888044139;0.4010660055438763;0.9844990336633463
1.806156312789541;0.3946778514302362;0.9822903683018702
1.8304517370003843;0.4008667544195027;0.9760924536654629
1.823681138382892;0.41779815388863706;0.9781031041811394
1.788153755358906;0.42685837818235;0.98757069358738
1.8134471253530104;0.4433905974184577;0.9811428790373169
1.8171086214690684;0.4342342056578391;0.9800549399271394
1.8500519880106112;0.435034575222164;0.9717506632344685
1.8569137777829454;0.4395195637210857;0.9700967622255484
1.862712781677016;0.42501789328200845;0.9683756140561388
1.859753068592159;0.41458567740713925;0.9689374981891952
1.7865221761669043;0.4211074492778398;0.9879083623179998
1.842793642840273;0.4407770694842782;0.9736849864636845
1.8665827360237603;0.4386584719508288;0.9676397378555068
1.7839975997832;0.4122089174947303;0.9885876245392202
1.7933517979651081;0.4451802430464159;0.986481390097945
1.721255780547624;0.6245029037963434;0.9985486560638926
1.728148414332958;0.631204399942768;0.9962897618041634
1.7295270854105276;0.6284619225123911;0.9961956180505158
1.714428813926328;0.593445725709724;1.0018697675785286
1.7363941115416082;0.6148019099940366;0.9957266859310192
1.7407876309821502;0.6060622416992263;0.9954293764466581
1.7473812033419494;0.6370076910616913;0.9925285495398525
1.7633348627121281;0.6446438207464993;0.989249514246838
1.756321060474054;0.6585957441150312;0.9897307394868606
1.7350529171300577;0.6379174145416431;0.9946822968224651
1.7243777091805579;0.6387051547967038;0.9970299344328533
1.7176637114221114;0.6081618936934825;1.000296088921454
1.7520742744524556;0.6670434920161978;0.99001727093589
1.758397233069192;0.6361948010357399;0.9906029683382895
1.7775528193279337;0.6792386323453267;0.984780735524297
1.7739355390787481;0.6627830751777433;0.9863439717834755
1.725347852617339;0.5796424435819909;1.0001850126525555
1.7116173092576221;0.5806556527489198;1.0037217517708257
1.728082747168921;0.6555600818829633;0.9952332038366939
1.7858821293283242;0.683225407593038;0.9830666067433153
1.847153724388035;0.5663054849719189;0.9741048032563802
1.8436209905916667;0.5668302056140391;0.974495670432528
1.8438893431329841;0.5636058450711653;0.9739877243134784
1.84548101482973;0.569746780781596;0.9739458811940477
1.828501364934632;0.5663685644142269;0.9772973239316223
1.8485021848781251;0.5632924724219626;0.9738228942981219
1.8394998602029689;0.5543579975869801;0.974893717577714
1.783806728860589;0.4690754834984255;0.9890889352416687
1.79974670749658;0.4789677058744758;0.9849145651071676
1.8032142946135128;0.46851308057026764;0.9841194074545139
1.8165494454369924;0.519214183198361;0.9804276425718501
1.8231882212526156;0.5232954750049023;0.9787091222666339
1.824693314714559;0.5189925113423126;0.9790402284961928
1.7965536233624864;0.48859471654819586;0.9857172594348408
1.821802274802938;0.5272578051605036;0.9790382237419982
1.8107220523389913;0.485622101765651;0.9823995379701946
1.8277580467617938;0.5260409082949878;0.9783315724590304
1.7713049719220344;0.4499316279358879;0.992365729702407
1.8400179500660463;0.48309979877733766;0.9753713727039526
1.8306942840633567;0.46915862707025724;0.9773985185796532
1.8665841299230066;0.5228088003188682;0.9695993139101398
1.85445517614221;0.5046714935459613;0.9722364380656107
1.8828006584730386;0.47941632694088426;0.9647007627220336
1.8526633632061709;0.45048798832478776;0.9714235660382708
1.860151331808594;0.44421533892781784;0.969414513209586
1.884312490639839;0.47928616224288;0.9643237238304208
1.8838439542032124;0.480437073286193;0.9644632297244253
1.88478110744583;0.4780127597811979;0.9641697769982969
1.8026609753251486;0.5697104525166341;0.9829316433584667
1.7844707126148025;0.6057477318814577;0.9861364790097079
1.8107384581868735;0.6055574276724478;0.9805451030742746
1.7567492019315367;0.5756016920153416;0.9931240826456722
1.7630589301817738;0.6059010485606569;0.9906914944734437
1.7686100223264134;0.6349319141655703;0.988470538700881
1.7705686736080959;0.6446114350057923;0.9877310911329761
1.7997627434772372;0.6312164238902018;0.9820665175942711
1.8058856380569654;0.5693081143315671;0.9822254434856613
1.828150776336411;0.6054326255335598;0.9768408231122829
1.765702976939366;0.5744901596712376;0.9911672188089825
1.8077072574701847;0.6444479548981177;0.9799516246414043
1.8156737672267664;0.6292389509902695;0.9787390069474661
1.7950335589746906;0.666969246328726;0.9817583034567141
1.7424330719166372;0.5633253065410526;0.9972770630562507
1.7623890382563414;0.5640309223904036;0.9924860146825731
1.7974386528588573;0.5652702291298612;0.9840631079855978
1.8046409153282048;0.5655248913428079;0.9823340164052479
1.720137161184478;0.5625369534379995;1.0027589396541952
1.2815987041577994;0.9362881136335774;1.0204641738872464
1.2829580479752665;0.9409961234470231;1.0179715485127163
1.2842935277112757;0.9377833464306545;1.018879949758934
1.286669735264768;0.9319515821209471;1.020577835547651
1.2913649839318164;0.9417060301684305;1.0147232841936782
1.3018808472902612;0.942577715181649;1.0106021698388246
1.2861703353976879;0.9558647137419962;1.0100411209535136
1.2853235076878282;0.9520328393938647;1.0120819435510005
1.2946521856182238;0.9486912790098905;1.0103628133030873
1.316336518553149;0.9359693527055615;1.0087526717277908
1.3261229851920442;0.9263369702689941;1.009731980546051
1.332425212561723;0.9286144592632568;1.0067481108748475
1.7463761509215172;0.6972686153800913;0.9887684230459577
1.7324672498986438;0.6985842559740557;0.9907447563960811
1.7792572280940726;0.6942256536319604;0.9834181713333336
1.763988442911625;0.7195909830263256;0.9842429633591555
1.7331796339052934;0.7049556730045645;0.9900827700432615
1.7437528333442103;0.7511375521637259;0.9852782946565255
1.7380467035615685;0.7542883290332066;0.9849226335032754
1.7408751310216162;0.7556220865940062;0.9854254818661021
1.7359566780009623;0.7328252569283367;0.987170642661013
1.7384614740091509;0.759161497834929;0.9836778292992324
1.6750367613473733;0.6592555502158495;1.0055899008233125
1.685577255099022;0.7018668277061249;0.998940914387356
1.7012991104872013;0.6773425104418556;0.9984721158567411
1.7259299724151582;0.6941033574625752;0.9921498133770309
1.728664217512557;0.7046626745653066;0.9905857600990259
1.7038610365591924;0.7030532342222944;0.9954388550115868
1.7157520649848585;0.6547975351348638;0.9979989083111315
1.6991855290552291;0.6537730372269757;1.0013239355854746
1.7068987619364333;0.7378116991192731;0.9909085268071678
1.7305305700375249;0.753778365566025;0.9848550394395095
1.6732843665468258;0.6521712728681232;1.0067213595584723
1.6919387623260471;0.7275840242714919;0.9944501227470294
1.6953726582774917;0.7414659824327837;0.9918722725061668
1.6978701436512185;0.7515623825441264;0.990155691856774
1.702489465968108;0.7702365765334926;0.9872552547311235
1.7165901606512617;0.7912506983432588;0.9829963742644744
1.6718846995202625;0.7720813669599611;0.9910952151049299
1.6838307861771638;0.7713612821870233;0.9895321083147052
1.679570498617212;0.7771313848210057;0.9892687665683989
1.6773192492747748;0.7801804606351964;0.9891240684225662
1.6893894195474601;0.7835829713011415;0.9872456421221527
1.6526922193889488;0.7732382489661282;0.9936612982092309
1.568251150836712;0.8408382268073566;0.9866679804979706
1.577200579651007;0.8486564566289405;0.9830619067123411
1.5785762834635477;0.8470844803915247;0.9834071647583789
1.5826206155479354;0.8495311242237327;0.9825493436191343
1.6114937765953532;0.8669981233163064;0.9764263031872333
1.6057322010257935;0.873581707426266;0.97497923987017
1.5821757721419316;0.8530027890470224;0.9816524946301086
1.5663010544768556;0.8611110230964387;0.9803227978780407
1.5537352055472562;0.840450145486227;0.9880932416579016
1.5836816241863594;0.8412507578801737;0.9851529255769345
1.5748852111149862;0.841015587277234;0.9860166092787185
1.599218549434704;0.8810246668381797;0.973343498988793
1.5800695372358975;0.8694403523202461;0.977403549829579
1.626568775439885;0.8917845557106578;0.9690787103231102
1.6258807436652742;0.897154126649225;0.9676904755833136
1.5342583375457797;0.8417265810063662;0.989152710301943
1.5344878298027682;0.8399355701789863;0.9910233211495701
1.5960352166827185;0.8415810290682444;0.9841257790096709
1.632136049235026;0.9009383127464108;0.9663617168628831
1.5253573647620964;0.8657801082627634;0.981385487825394
1.5262862775629622;0.8616215433939561;0.982891081542408
1.5621859883314515;0.8668405082112906;0.9782016698380991
1.5515618616009024;0.8816326825798526;0.9727349023210939
1.5195644508963841;0.8917138752078718;0.971996259089292
1.5217313082256743;0.8820132695569334;0.9755083290802318
1.5484941273846846;0.885903947465296;0.9711563640576961
1.5368226687249493;0.9021543420632662;0.9651481904904302
1.5618261062504066;0.8878421011785196;0.9705594638348665
1.5844793559007102;0.9015463260271905;0.9657531833117243
1.5912498653328524;0.892119617111132;0.9692420999506415
1.5681924538111165;0.8814205059725613;0.9729469265441084
1.5477755362708305;0.9020146030662046;0.9652872138744822
1.6220009203306354;0.9010676191003799;0.9662295538093962
1.5297041765300023;0.8463202637084803;0.990085513107819
1.5171763388883868;0.9024049957199107;0.9681960841286329
1.6341629613700137;0.8384231663057988;0.9817403388251678
1.644510480383098;0.8376268707654115;0.9810257320992807
1.6396912196202449;0.8916883152439885;0.9683367151335738
1.6615285165704936;0.8649553823368465;0.9740271726354779
1.685178326693972;0.8342457853709744;0.9782643328211796
1.6650030824460051;0.7966705267255212;0.9873069630170602
1.6933086498707546;0.8233850414316561;0.979620142648673
1.6807729343749007;0.8259234938665811;0.9794182976947926
1.6896479942264044;0.8284402851260312;0.9790853480974331
1.6010295048660221;0.7749427780084996;1.0007861110603389
1.6144821332227253;0.8010383947367015;0.9923838789179138
1.6232729867542646;0.7892458502235736;0.9941351933797637
1.5906090953066707;0.8031670609803101;0.9947714234128808
1.6056739883164792;0.8128541348707314;0.9906086320495562
1.594159302152469;0.8283005814139044;0.9879857347625525
1.628415659814075;0.827360425007521;0.9843967461747717
1.6379417051954503;0.8334563791534261;0.9817544941500043
1.6386148762280586;0.799032021832681;0.9899483053062712
1.6554153688903606;0.8097998059317179;0.9852628717029706
1.642881570480049;0.8269634120290505;0.9827438499552642
1.6347650683000254;0.7738297267845169;0.9963510942134068
1.5866891388206705;0.7754159155628895;1.0027241087284697
-0.493671889010303;-1.5069080614374777;0.8776098119995793
-0.4979344804993157;-1.5103438687400648;0.8771008038373731
-0.49209674159637834;-1.5107608055919517;0.8772549114908814
-0.48841888827251345;-1.5110234813662626;0.8772282978314659
-0.4844806910560573;-1.5296477735074987;0.8754586179182118
-0.4899422995834963;-1.5039018736239602;0.8779258460504388
-0.47974198132939966;-1.551985944686693;0.8735504087481993
-0.5148236026353568;-1.5239571294334406;0.8751541925044811
-0.446139725589183;-1.4578526006604149;0.8841152111623737
-0.44128757515025485;-1.4803437168878113;0.8818557604838396
-0.44883192330436594;-1.4790840565877887;0.881762294105238
-0.46804101258634073;-1.4808772371421888;0.88095556827407
-0.46052445158969835;-1.5160154815567184;0.8775817007420306
-0.4721779836385462;-1.5139299605308296;0.8773241188541634
-0.46393640680246473;-1.476562100041479;0.8815477281550956
-0.47733573616363423;-1.4906487008736822;0.8796146428922058
-0.45129618793077264;-1.4990506465954068;0.8796345511794585
-0.47596454543431665;-1.5450088673376519;0.8741512083106502
-0.4323633798621803;-1.4433696457339469;0.8861033131888342
-0.4266030087564162;-1.4534756537407034;0.8851445847867424
-0.5284087052255696;-1.4992260890921016;0.8772199238345113
-0.5250470670027532;-1.5053457933747438;0.8767105732809638
-0.531388440915665;-1.5026096863062455;0.8767515654771971
-0.5311961413572464;-1.508305223977601;0.8761821648022099
-0.531705532968871;-1.4932243692392992;0.8774672791153945
-0.5300819941456989;-1.541290243500875;0.8728923489714484
-0.3965981631569243;-1.4835704786012813;0.882772723175305
-0.41174909650308256;-1.4683741102675403;0.8839339682749326
-0.42439126388614506;-1.4849726992790837;0.8818256370821241
-0.4008843113687801;-1.4914127599274987;0.8818236824395309
-0.3922625860798648;-1.4879190573123762;0.8824396590987742
-0.3959525965077949;-1.4927638726581671;0.881820268760011
-0.3842303959578617;-1.495975334561563;0.8818247941781693
-0.4159956326616028;-1.519657076239144;0.8785527982626943
-0.42010687317560497;-1.5273055317340989;0.8776947547469369
-0.4214473259346794;-1.5269475833254522;0.8776609469428531
-0.4419494438550853;-1.508531790067154;0.8789702618773951
-0.4498960689613207;-1.51900084953147;0.8776644049939035
-0.4246334501353885;-1.5260967752088102;0.877665302512815
-0.4224475596155356;-1.5283140972478468;0.8775358823198496
-0.47213367088594155;-1.5489383554742704;0.8741519033039981
-0.43415292960494134;-1.5331937742271253;0.8767399598459871
-0.3956262249691641;-1.553836208601616;0.875836434977175
-0.3804364676598358;-1.5698803005302207;0.8746581161678131
-0.41410079285218193;-1.5644401914308232;0.8743519378945916
-0.47101976591592076;-1.5538256342855998;0.8738350770873166
-0.4593387244720685;-1.5559981523381474;0.8739411668749004
-0.5828003708228898;-1.5253544072690914;0.872095333161452
-0.542417963159903;-1.49980413416364;0.8764831335064651
-0.586650875047423;-1.5277757252018658;0.8718476955017026
-0.554088975812331;-1.479782854409702;0.8778293261944209
-0.5652153473208765;-1.4971846185157607;0.8756405992124284
-0.6267477263167234;-1.4576449609985063;0.8768769588829792
-0.6088366287444835;-1.4469062592442623;0.878851624186658
-0.581899244599234;-1.4630824681943853;0.8783534680459641
-0.5702710808566772;-1.470065314241781;0.8781316318507484
-0.6066688026568754;-1.49242144155894;0.8743592580858335
-0.6171363663946605;-1.4744646431064292;0.8756792643895311
-0.5871991854914467;-1.526825796373446;0.871921768337995
-0.6463235088322669;-1.4243949566649765;0.8794611888648005
-0.7189557579374404;-1.4002501326362577;0.8782049378397887
-0.7401865511781802;-1.415395395757416;0.8751896466818752
-0.7177429229209663;-1.4276872419115312;0.8752073439777472
-0.7176059946996266;-1.4307848722740582;0.8748690380134376
-0.7177017170042186;-1.4286194142393716;0.8751055844987383
-0.7484885975051057;-1.45089501076771;0.8707474804605955
-0.7349293129372918;-1.458134676563465;0.8707953495454608
-0.7619110626255972;-1.4311942478604023;0.8721316486675691
-0.7717030348244984;-1.4382159051796832;0.870741714714654
-0.7613986242084095;-1.4440020011639403;0.8707475219408485
-0.7207416520388452;-1.428807909823822;0.8748948052525222
-0.7616775495140935;-1.402381541580101;0.8753261431161652
-0.7630440406699912;-1.40287688756067;0.8751855868162792
-0.7825256643246679;-1.4321388207715497;0.870606867557248
-0.7607608026267794;-1.4599435488605876;0.8690474192173352
-0.7986817881442168;-1.4579352521676476;0.8667716867087975
-0.7195367952603864;-1.387105735990268;0.8796594698662585
-0.7164476760709968;-1.4569886958424856;0.8720407356731068
-0.7642971372746692;-1.4033311286025625;0.8750072655843406
-0.8014313629380336;-1.4623009716086077;0.866265305241561
-0.8055360325368208;-1.4000332321572428;0.8726992153135756
-0.8162316728457797;-1.4169362278148512;0.8702039641865209
-0.7972277420651281;-1.4255076676533758;0.8702433072279339
-0.7928776350839168;-1.4010455309518153;0.8733905620731005
-0.8029836895813258;-1.4576144494936905;0.8666572659280816
-0.8223057212549629;-1.398692151207786;0.8718646959554512
-0.7363866039540522;-1.474058718072925;0.8690843908011608
-0.7517507940268326;-1.4795552046255969;0.867596502477981
-0.712301010829957;-1.4656685815864998;0.8714046379843816
-0.6979540322680811;-1.4957477789208165;0.8690816777943438
-0.7004844594054318;-1.495952186925269;0.8689457968788744
-0.6973890942552842;-1.4969306832043183;0.8690013615658853
-0.7013783954394431;-1.4495887156595293;0.8736618967789673
-0.6990832329260772;-1.4684714134381673;0.8718086659957645
-0.6640550373707748;-1.4478224874041468;0.8758607969633313
-0.6876286413902285;-1.4428367073870405;0.875148292860612
-0.6704704105471591;-1.4344109191017376;0.8770026446526766
-0.680720051825932;-1.4723653288345147;0.8724242122695255
-0.693459043309078;-1.4456998074721112;0.8745178907746098
-0.6728350428230229;-1.4607573134401566;0.8740495350621391
-0.6959005017434731;-1.4947376680309787;0.8692956282653705
-0.6475139096892888;-1.4234802972476854;0.8793933700023207
-0.6477152695384911;-1.4232366901095508;0.8795316518262315
-0.6473226276040575;-1.4232933548435451;0.8795792501347691
-0.6458119193277901;-1.4821158175647273;0.8734353236887804
-0.6340356769791038;-1.479148315535105;0.8744034444077808
-0.6664461639155418;-1.4876214203869034;0.8717491685137442
-0.6303784351696609;-1.494474541097862;0.8730810129139615
-0.5887069881185892;-1.5272616615276264;0.8721335220264492
-0.5880877738187034;-1.5270918026882634;0.8721843325059411
-0.6258492795056522;-1.4876259050086693;0.87400631902045
-0.6425904635393778;-1.5129279599781391;0.870593272491275
-0.587658387228849;-1.5275371547272132;0.8721634730307674
-0.6941104086749006;-1.497879368515777;0.8691170565601265
-0.8330488274434781;-1.397258594583433;0.8713459910770196
-0.8340513534787406;-1.4103842118128798;0.8699204835464847
-0.8388908779919385;-1.4084304849284304;0.8699022836425071
-0.8543936116615948;-1.3944103534626295;0.8701856558371593
-0.8599410452195403;-1.3999324852752473;0.8694081986981509
-0.8607169148235058;-1.410036269043638;0.8681759708476957
-0.846284428381866;-1.4225757692200547;0.8676457089656763
-0.8594675546091779;-1.393733288152424;0.869891759377163
-0.8629499429942773;-1.439175195655942;0.8645587839141959
-0.8150184072500436;-1.457268123648923;0.866087431863481
-0.8060148621551471;-1.4606871583551049;0.8663983720838154
-0.8968143066334684;-1.384318637343604;0.8680473903657324
-0.9761841263502251;-1.3629832194601152;0.8641447069388635
-0.9251252874703456;-1.3771817918567184;0.8666648877255371
-0.9507931448696485;-1.402232669261708;0.8616650160789081
-0.882418915676195;-1.4312863959901685;0.8639508584498208
-0.9181343776239804;-1.3790344968238746;0.867008284225309
-0.9785667087081782;-1.3897738189228912;0.8607284456676537
-0.9211405981563089;-1.4153063060936766;0.8626627763311191
-1.0021097415992992;-1.355317523745048;0.8628826824292145
-1.0181147553675065;-1.3708861526753278;0.8596360386680298
-1.0224228252933154;-1.35983045814745;0.8608255479132584
-0.887360948159119;-1.3168000570132246;0.8771685951042555
-0.8910342911983234;-1.3435533301365534;0.8734808996411043
-0.9234624963902396;-1.328918181668578;0.8727806659830436
-0.9332176866306254;-1.3321926842082719;0.871595264317993
-0.9776990149062312;-1.3471236305884282;0.8661883166568504
-0.9261143024995695;-1.3713507296639702;0.8673154755701867
-0.8943331567429333;-1.3664166235496056;0.8704037039184833
-0.9185748195747858;-1.374891697351395;0.8674804039830533
-0.9228016110400908;-1.3351344729981403;0.8720597974993591
-0.8645266966227636;-1.3506922385458267;0.8746699999417755
-0.863927881781488;-1.3557867030260282;0.8740717593981864
-0.869225977874248;-1.310712732748728;0.8793741724488319
-0.8450637873765258;-1.2041089307811246;0.8966405938272232
-0.8449419063873836;-1.2041110026520843;0.896636221493841
-0.8450178313699037;-1.2040785888325694;0.8966737086173118
-0.8381883734069894;-1.2268215353307486;0.8937067082109678
-0.840737491132533;-1.218342723379988;0.8947978631953412
-0.856470976718988;-1.2265710869156696;0.8923850849944374
-0.8364830042442305;-1.2325565396983116;0.8929724238932331
-0.867878166061451;-1.2490332430502151;0.8881547940051899
-0.8514753603931484;-1.2492039618586483;0.8893459851485326
-0.8335799070710477;-1.242150101388048;0.8917358604913787
-0.853071183196501;-1.219876476119384;0.8936467605412024
-0.8611012767249691;-1.2356887160319823;0.8906686198592795
-0.836151811347083;-1.2472104139498723;0.8907699677034981
-0.8691313702534372;-1.2515009559445809;0.8876773376182405
-0.8321953980813841;-1.2466956964148954;0.8911297494059095
-0.2534429228244882;-1.389289374399294;0.897048044934577
-0.25089575561194727;-1.3773998005430994;0.8985797113617893
-0.27288077604583594;-1.3741633576545815;0.8985785860789437
-0.2543689339521106;-1.3936117752371031;0.8964916103781186
-0.262250902250178;-1.3924216929731328;0.8964829693920864
-0.2556315922398644;-1.3995055653634336;0.8957327541393001
-0.2611564781687254;-1.3682385405950912;0.8995609623036042
-0.2749085419898311;-1.3751968691662921;0.8984086653917844
-0.2772907061940841;-1.3763918944631275;0.8982094625751988
-0.2801790372349431;-1.3897147605592246;0.89645457749018
-0.26438415541436017;-1.4039342250323086;0.8950023420687234
-0.2578421122922737;-1.4098237499311068;0.8943981044079117
-0.2886787687351069;-1.382062811562694;0.8972440292627407
-0.28834541449424744;-1.3562106833753254;0.9005713031573294
-0.28834955104394383;-1.3562058721477628;0.9005718309859397
-0.30214053753900416;-1.3629631873604038;0.8994095467703556
-0.27892510247520386;-1.373398686296655;0.8985705883423201
-0.27590008728285786;-1.373795824157688;0.8985837351851695
-0.2883479336366553;-1.3562060844891934;0.9005718380152606
-0.26786592606960374;-1.3587972774680162;0.9006609394504124
-0.28834874154598744;-1.3562059822797057;0.9005718345006696
-0.29640263735928585;-1.3711041485326942;0.8984946319909746
-0.3088710237009371;-1.3534139402841636;0.9004827297744192
-0.3496367774190354;-1.3472772222844267;0.9003188354372638
-0.348904276866992;-1.3540703088130241;0.8994577678253575
-0.3292447619891168;-1.3504459251199092;0.9004007671220636
-0.32923730810296437;-1.3504470472063737;0.9004007970894231
-0.32924103223215806;-1.350446504686046;0.9004007821075964
-0.3277851965035088;-1.3639612454573733;0.8986782767123692
-0.31960149199201937;-1.3623822986805867;0.8990712403688375
-0.3476481708233067;-1.3657192194738654;0.897981195810293
-0.3474388244197427;-1.3676606624858398;0.8977351054076488
-0.3418238751278338;-1.3665959862929;0.89800461162558
-0.32925280480614366;-1.3504562725901617;0.9003992346233534
-0.36037960225099475;-1.3561256351511355;0.8988691585935409
-0.3507162907323145;-1.368264890549958;0.8975637900250433
-0.3534783782812207;-1.3647850071507348;0.8979365109003323
-0.32726529310941144;-1.3687875843806343;0.8980631424832317
-0.3468524060565946;-1.3730990045812417;0.8970419481656354
-0.37004947486148426;-1.3439075431904597;0.9001992512095032
-0.34106369840871376;-1.3803200767813708;0.8962374610627778
-0.3700627453864136;-1.3439153747892025;0.9001751945024118
-0.37005825927765795;-1.3439060930764826;0.9002480188227562
-0.37550655951958867;-1.3778624463190872;0.8956609149837262
-0.3558379820481823;-1.3756414046673813;0.8964770256831218
-0.37291380270827684;-1.3616942784169472;0.8977772686092744
-0.37576642134348526;-1.379482918236;0.8954489116833759
-0.37605250036840193;-1.381266877953299;0.8952155081098105
-0.3673582852491568;-1.3921887531877455;0.8940537317380397
-0.3485712340346678;-1.3837087784747824;0.895621714962859
-0.3786190399786944;-1.3972715580550523;0.8931152411943328
-0.45890978230242563;-1.3634792752365203;0.8948707418690274
-0.4655741037470389;-1.3662577157632543;0.894301578775154
-0.46523193309763505;-1.362058188031642;0.894851750002647
-0.4753251680096299;-1.3415616161885267;0.8971572003870492
-0.47867113391053384;-1.3429346494230137;0.896824454918847
-0.47849939868116814;-1.340833285837959;0.8971025920505306
-0.46471583010424977;-1.355755822903934;0.8956794778454213
-0.47824036699117495;-1.3376797647943948;0.8975633021858419
-0.46832243873972024;-1.3613635070335395;0.8948311246476448
-0.4800510822960389;-1.340477250505895;0.897090357623068
-0.451190945737797;-1.373795881896469;0.8937999961628851
-0.45659379518340165;-1.3822497635611841;0.8925726372494531
-0.4917681640740279;-1.3196115830827742;0.8994199511607861
-0.49174013196951066;-1.3196002638293016;0.8994608796749063
-0.3700670035994456;-1.343904563904586;0.9002192700942899
-0.3941867360995688;-1.3576818363341254;0.8976472559740001
-0.4007799680272033;-1.361444293170881;0.8969667290259098
-0.4029064194463605;-1.3560270071224965;0.8976018087471693
-0.4183239377392022;-1.3714558367524248;0.8951577701746208
-0.4314971906679925;-1.3789732115525588;0.8937985842033638
-0.4357484048573699;-1.3681058319603694;0.8949995726139847
-0.3970984435104653;-1.3539014129333622;0.8980624190165863
-0.4241436365718414;-1.3638666078647028;0.8959194274501818
-0.4424611393788339;-1.3852298371707243;0.8926622131348995
-0.4917766725385824;-1.3195920446934428;0.8994948086263946
-0.49181300571838676;-1.3195834998376175;0.8994441419934321
-0.4917862130427725;-1.3196129413786308;0.8994014380985057
-0.5262384371815148;-1.3416828748819163;0.8950899617716173
-0.5348996266163841;-1.3471940901478923;0.8940001733069082
-0.5223140416716623;-1.350329706699075;0.8941364265209516
-0.5090117761311863;-1.3306437571520613;0.8972563068727208
-0.513358330083759;-1.333414435941828;0.8967093357648016
-0.5070409093901402;-1.3349620490217893;0.8967400476240205
-0.5274474310358765;-1.3554948666033668;0.8932609091653556
-0.5096168220393245;-1.3375539039909985;0.8963006450320119
-0.5434618774589861;-1.3526809861063165;0.8929583259845005
-0.5375871739531838;-1.3656973643763608;0.8915544914524165
-0.6529875672726915;-1.3266750024664318;0.8911622435221028
-0.6626776741103195;-1.3315482862519854;0.8899959231399536
-0.6613479915929656;-1.31852795197613;0.89177252248742
-0.6118209427898782;-1.2882640592514913;0.8984444314514914
-0.6117670376176739;-1.2882455261037637;0.8984876294240748
-0.6118297642670064;-1.288227474458991;0.8985416991691113
-0.6283522666661512;-1.2983378618778365;0.8962910076785922
-0.6329542162851285;-1.301145252638998;0.8956580994493355
-0.6278013394493246;-1.3010736986946054;0.8959525584926294
-0.6448549241698576;-1.308454821514983;0.8940231128032332
-0.6540041446272353;-1.3140257076292257;0.8927644503527623
-0.6437651855136197;-1.3139224826585496;0.8933608514706426
-0.6255345991592185;-1.3010298347619185;0.8960710402683476
-0.6392610832159547;-1.313852418614175;0.8935964779389768
-0.6274498819567866;-1.3028189946204147;0.8957257598358589
-0.6430699996465672;-1.3174105147818382;0.8929098199029515
-0.6118920517815283;-1.2882088751911716;0.8985517485392729
-0.5856524057578444;-1.3237388807416965;0.8948869541158719
-0.5834454442046589;-1.3337701911940867;0.8936327072096267
-0.5878422102293043;-1.332624060391201;0.8935793714345339
-0.6074173782015777;-1.3084499977545863;0.8958767836904193
-0.6013558963617246;-1.3024691088012945;0.8970345882262338
-0.5943786138036597;-1.311919568735159;0.8960803959070139
-0.5908997276901706;-1.316656090231267;0.8956042160959975
-0.6030061220213991;-1.3286711945121101;0.8933974479155787
-0.6057904856336593;-1.3159076727060095;0.8949624362434554
-0.5997600284774413;-1.3435512861605265;0.8915730213396477
-0.5896459905808074;-1.3399595959863815;0.8925215652132213
-0.580431499650462;-1.330761662310372;0.8941741135544119
-0.5985948658412206;-1.3488923912696344;0.8909176078452662
-0.544888884061228;-1.3447412312689166;0.8938893034369098
-0.5402026163454744;-1.340497887364788;0.8946604604489379
-0.5283896718086066;-1.32980146119619;0.8966043682416068
-0.5213408256236236;-1.3234188372728164;0.8977643074782822
-0.543401226241084;-1.3260374530247683;0.8964817684464427
-0.5484793496440188;-1.324764157277322;0.8964402970206748
-0.5320100745820372;-1.3099464029582066;0.899151756781531
-0.5319770210595011;-1.3099882897511592;0.8991474570560285
-0.5472685273605242;-1.3315010792141255;0.8955800185764119
-0.5320348440069571;-1.309914752700119;0.8991549813118447
-0.5492054464473504;-1.32072421058218;0.8969561823707284
-0.5118904589328257;-1.3148616846216692;0.8993194356142442
-0.531941488550787;-1.3099381609029077;0.8991557437487561
-0.531988172869639;-1.3099266975529285;0.8991553626289591
-0.5520698152268093;-1.304787083285727;0.8989912910748026
-0.5919400095029617;-1.2939513938730536;0.8987065219498123
-0.5903727063307063;-1.3013764680069437;0.8977590769188182
-0.5877521976823318;-1.3137911214946583;0.896174962108277
-0.5872287851586209;-1.316270781836637;0.8958585556561779
-0.5721499631757314;-1.2995895367690729;0.8988268221352981
-0.5720200253866767;-1.29947126380506;0.8988489072275507
-0.5688691323350493;-1.3142684327965308;0.8969510202704936
-0.5811131870289645;-1.3155954331680597;0.896222380860433
-0.5720752741589712;-1.2994559542157125;0.8988485123170084
-0.5615074210259188;-1.313430358274993;0.8973887531765783
-0.5719647138855384;-1.2994860018300078;0.8988493019874709
-0.5678171016684108;-1.3192089748063864;0.8963173465909986
-0.7299505501223509;-1.2500188438683992;0.8974737726477346
-0.7295825754659467;-1.249806762889789;0.8975771430286229
-0.7296615185552979;-1.2497778532258645;0.8975595059121326
-0.7295699496482868;-1.249964495965749;0.897506047743426
-0.7295033930692896;-1.2498348387951432;0.8975693065683074
-1.2600754315343041;-0.979279599426563;0.9000265908063139
-1.2674201314645477;-0.9923723285145595;0.8968421288150812
-1.2535563732206672;-0.98426586312877;0.8996462020810989
-1.25928785727079;-0.9784626791641305;0.9002557690079196
-1.27297075716008;-0.992655420961609;0.8962760807961279
-1.279517148002951;-0.9994457384885953;0.8943730887072119
-1.2711159037989033;-0.9945333152755459;0.8960945464173715
-1.2695319149118243;-0.9961369804420998;0.8959193431675337
-1.2652708556611372;-1.000450970488805;0.8954479398481416
-1.2752131355841994;-1.0062644768574405;0.8934281786784959
-1.2564876829456006;-0.9918147528873709;0.8979103983404115
-1.2421360275132958;-0.9775881995316452;0.9019601998404908
-1.2499288973518234;-0.991480242371752;0.8985559065726687
-1.248661858521076;-0.9892216073951702;0.8991095184434302
-1.260281148891233;-1.0055026593001897;0.894886025696368
-1.2543349075716947;-0.9993347858328205;0.8966310966763845
-1.2588880403839293;-0.9780479646016185;0.9003603208481321
-1.2386279887361578;-0.971334799741948;0.9034908339303396
-1.28665365704937;-1.0068481627590873;0.8922899689940694
-1.2577214902756397;-1.0053720676439002;0.8951367675551344
-1.238227347816456;-0.9862057251492138;0.9006432749693467
-1.255459405019164;-1.0061667052276828;0.8951882240823008
-1.244628185854845;-1.0030156124884928;0.896786064714967
-1.2330487995227208;-0.9974382891725172;0.8989148929785036
-1.234524629218862;-1.0000820481161972;0.8982647008048537
-1.2321362597220982;-0.9993878725691568;0.8986135357444057
-1.242164566552665;-0.9942149486447283;0.8987236905324946
-1.2270664049572244;-0.9829863713203876;0.9022381701693212
-1.2295816075632713;-0.9986468433914881;0.8989771084628723
-1.227915918073967;-0.9882438070924389;0.9011445091413921
-1.2407718607971179;-1.0112727676881597;0.8954945696477898
-1.2302972254488271;-1.0032541783054387;0.8980132917960308
-1.2266756089182884;-0.980636720300962;0.9027249779636519
-1.232043799690194;-1.0142635624742993;0.8957106171030076
-1.2561481520239297;-1.0085893090668632;0.8946523307842031
-1.2420624925011365;-1.0184384153582728;0.8939849353225637
-1.2347188096540656;-1.0235733338059443;0.8936927088630559
-1.244589409492043;-1.032225208868148;0.8911497757961289
-1.2378730356249013;-1.034550908810672;0.8913239978920373
-1.2399378356848825;-1.0417369816341762;0.8897606702148444
-1.2529432214461027;-0.9599222221039918;0.9045039647558906
-1.2540745922951353;-0.9590210964966785;0.9045843204759411
-1.2577751377268236;-0.972142354533956;0.9016247520028253
-1.2553783776415715;-0.9594504937088681;0.9043667190505502
-1.2551291447361617;-0.9581598464725005;0.9046445122336806
-0.43776902784606625;-1.3463440174764336;0.8978063566487395
-0.4392126780486631;-1.3492967169305154;0.8973693766983788
-0.43644433290558343;-1.3480626563263183;0.8976218898601643
-0.441442525951486;-1.3538574274637925;0.8966944217625663
-0.43483777653543454;-1.3501267621564796;0.8973979957631228
-0.42897229543349874;-1.3576960952101738;0.8965808637744115
-0.4473599084551755;-1.3659602568450435;0.8949032832123679
-0.4107268195553236;-1.3366127990941565;0.899965796663486
-0.41069991060748773;-1.3365976247944398;0.8999686630088305
-0.4032398276357742;-1.3461308342489047;0.8989285493266692
-0.4188709536826029;-1.3531561173665372;0.8975024528296693
-0.4107177285493544;-1.3365943323789953;0.8999685464071198
-0.41073556495410746;-1.3365908600953404;0.8999684297533641
-0.39038199919591676;-1.340351971048641;0.9001016246617896
-0.4310654476421503;-1.3326331770159874;0.899835470184022
-0.4435672818596452;-1.3483833611807299;0.8973477315850049
-0.459450740025099;-1.3450519000668042;0.8972687730847997
-0.4513183336775962;-1.3285187261390574;0.8997306774634884
-0.4512774812330332;-1.328496123843219;0.8997350007685376
-0.451304496095015;-1.3284905943475829;0.8997348664811201
-0.45133152105446506;-1.3284847892041953;0.8997347321304118
-0.471541571543558;-1.3241435501291456;0.8996342607469814
-0.6384058129698169;-1.2886766983213893;0.8971202213646345
-0.6471733660244873;-1.2968215399981897;0.8955020895671311
-0.6521132048057572;-1.3014105312046402;0.8945903977057206
-0.6627713691051471;-1.311311703693964;0.8926233353512179
-0.6613537938548191;-1.2923538455097343;0.8953709352924021
-0.6668524457768954;-1.2906214354623433;0.8953200784517128
-0.6649396799159837;-1.288854438184819;0.895673599418142
-0.6512560541118483;-1.276335772899615;0.898185318638276
-0.6315753623685164;-1.282331373871666;0.8983808427229939
-0.6512766148708607;-1.2762326048614285;0.8981988316057443
-0.6512051205907919;-1.276254736826722;0.8981994921096786
-0.6513479821943303;-1.2762097265387362;0.8981981707872897
-0.6677465950424817;-1.2860882718802522;0.895910925036018
-0.6652778828661876;-1.2986041644308115;0.8942796197554936
-0.6709335224486435;-1.2699311672307225;0.898016820907884
-0.6906191284914789;-1.2633993677829822;0.8978639966743699
-0.6905884841403177;-1.2634605256350089;0.8978569814998782
-0.69082419809001;-1.2634758434905047;0.8978412449994858
-0.69052956489304;-1.2635769051324977;0.8978435444716871
-0.6827576764561756;-1.2788738768328336;0.8960733923168598
-0.6990038366237374;-1.2800665234909963;0.8949914939674404
-0.7084394976654484;-1.276882568461251;0.8949181328410569
-0.7100919222723134;-1.2567176166504974;0.8977123694843984
-0.7218786723048822;-1.2655277614644886;0.8957479826644215
-0.6905422361090479;-1.2634257520880918;0.8978645954059326
-0.6904651216024069;-1.263451335726929;0.8978651940595417
-0.714106894642736;-1.2811438416284795;0.8939897844761522
-0.7178479369704936;-1.2736004906002254;0.8948369356408434
-0.7069139682933896;-1.2954989682193965;0.8923672091180246
-0.688860297125937;-1.283489341451;0.8950703594282876
-0.7063148695226291;-1.296690385015995;0.8921979893299836
-0.7309138821204091;-1.2747308864309979;0.8938700298708495
-0.7306108873935354;-1.2691472087758167;0.8946755456737285
-0.7322683566217045;-1.2996915485700287;0.8902717866490631
-0.7082914779912642;-1.2975233778627726;0.8919964390662913
-0.7077439640286661;-1.296716975749437;0.8921727672939797
-0.731659990427075;-1.2884803939662066;0.8918886262180608
-0.7069922665739294;-1.2969758572818055;0.8921515806224927
-0.7327090934606143;-1.307813579156597;0.889087669349859
1.5279622725243525;0.9118628202526344;0.9632662172441052
1.4976948466829443;0.916257995081992;0.9666188231282942
1.5071258815961823;0.933046081831808;0.9560368740827981
1.5546749161154698;0.9350850584640293;0.9511290579475156
1.5115843116522267;0.9409824866100156;0.9510373112043153
1.5248398966333474;0.9645786149914564;0.9361671382127488
1.5543774124726044;0.934824843537486;0.9512661319027317
1.531883713114425;0.964881885353081;0.9323270701688473
1.5554325214395526;0.9357420234848413;0.950786965456766
1.569352097697006;0.9599847250638773;0.9336711051211549
1.489411866559017;0.9015135486721597;0.9757645853577799
1.5813964882415599;0.9583118531901835;0.9379227739552883
1.525473776621509;0.9657069781380387;0.9330788249373541
1.5642234944528692;0.9766322750341474;0.9202906301008584
1.573006495556481;0.9675063399322729;0.9280691317391405
1.554986306409292;0.9349367206547862;0.9536285866196103
1.5549222847643185;0.9348211547426717;0.9536691914413085
1.539157728965459;0.9063694824619756;0.9636646998674478
1.5551621595904357;0.9345511360076687;0.9537672123992045
1.5927232567564373;0.9161110923841658;0.9606746406550035
1.555226052138575;0.9348190982569261;0.9536729855918203
1.6031307606591811;0.9344947839435348;0.9542715667681376
1.6241921668298942;0.9101293675044315;0.9630423001125782
-1.3241450209473962;-0.9404773440836312;0.9022387925574398
-1.340421122889475;-0.9435974697688669;0.9002410441786197
-1.324528389564227;-0.9313319789148735;0.9040318463696027
-1.3434946444847422;-0.9370001140434361;0.9012954131005144
-1.343956888725902;-0.9230230356833622;0.9040567606883647
-1.3400120842946335;-0.9222842249631633;0.9045485341699937
-1.3124722160161264;-0.9382396695707529;0.9036626783749521
-1.3432584711521633;-0.9441413888978989;0.8998867315138523
-1.3440606656894682;-0.919885086905249;0.9046688386535401
-1.7683206146164583;-4.664824933273535E-4;0.9700618980985277
-1.7764566055504027;-6.736424285158098E-4;0.9679692242718225
-1.7681866108497624;-0.0041120368893840156;0.9699212827189806
-1.786641229232917;-9.329649866552421E-4;0.9653481287149983
-1.8029132111008117;-0.001347284857032424;0.9611617603937272
-1.7862963169687778;-0.008246753873567726;0.9650708326751454
-1.7618135642681785;-0.006770008967003962;0.971462673534998
-1.7734903231721506;-0.013580363418595632;0.9681785316427591
-1.7679561780191444;-0.010380930961308873;0.9697262888095224
-1.7857543184479436;-0.01973971359274328;0.9646539982245916
-1.7837793044900523;-0.019682521083838007;0.9652513234710562
-1.7915562799342462;-0.014199722604271735;0.9634414064686225
-1.75;0;0.9747681165454513
-1.804961843849376;-0.0013994474799831212;0.9606440434257562
-1.7850302767119184;-0.020431063354772183;0.9649010343126361
-1.0371560555233026;-1.3615834830434614;0.8595036706026528
-1.0316989458057793;-1.3515200962163556;0.8611205264181926
-1.13463549807414;-1.2057608899211512;0.8713061082651892
-1.1101627126723392;-1.2280229246273637;0.8703721804289546
-1.1415103704124763;-1.211528491133767;0.8697424964005409
-1.1680849719678987;-1.233822971178311;0.8637524998468333
-1.145848098956569;-1.2549521659153102;0.8630377501403618
-1.1744398781634025;-1.2391543523117248;0.8623074114837841
-1.1314194173445367;-1.2441791035456564;0.8660346170884047
-1.1654798940606117;-1.269861786715956;0.8590285124906731
-1.0972987592446035;-1.2184102985319238;0.8730474073716931
-1.1085808626615503;-1.183902629955809;0.8771489212549093
-1.1814704884621325;-1.2817912564230203;0.8555697056881589
-1.2015344458616641;-1.261885052435471;0.8557735140929148
-1.0769840413901917;-1.3319167356150252;0.8595424566186586
-1.093122034254222;-1.3246492866417636;0.8589431867809433
-1.0961130964101213;-1.3130782895509499;0.8597967134566804
-1.1483121322961;-1.2986366243130096;0.8569264222667814
-1.1534032988873664;-1.2961444838697431;0.856731682857179
-1.1543414527295301;-1.2923821715902966;0.8570659624213199
-1.0700460757192902;-1.3217534166068141;0.8610341064327572
-1.1461162701872678;-1.2954186373817933;0.8574693873805516
-1.0368486125076142;-1.3322916696322833;0.8623979836454312
-1.088499381950863;-1.3350158492404829;0.85807566519128
-1.0902847637137265;-1.3311832877559007;0.85842642358497
-1.1519975768269448;-1.2995997326201132;0.8562062632922026
-1.152541346257942;-1.298321572970216;0.8563194115898454
-1.0964562330264602;-1.330758279702284;0.8578443002008223
-1.1545034571746613;-1.298147791182915;0.8561317703374518
-1.1136873260360627;-1.2668248612992;0.864435844475375
-1.1179079404234118;-1.2705463300636506;0.8634821997263732
-1.1054573110005044;-1.2769945330452654;0.8637270752759398
-1.1211689499543762;-1.2641825714988228;0.864080901196783
-1.0879819223373035;-1.2359621858075336;0.8713777831784839
-1.0850179312531212;-1.2415460162333638;0.8708394949292323
-1.0513176857244315;-1.3050335406545015;0.8646794006678385
-1.0624152674224592;-1.2841269277199063;0.8666984636029367
-1.4478813094842993;-0.8279771349484347;0.9142172295203093
-1.449878682734914;-0.8256765047904574;0.9145058822530613
-1.4457817943666649;-0.8251289537847909;0.9149574828877476
-1.4366832829486826;-0.812787385816852;0.9181648420205338
-1.4283785443134174;-0.8015198792077572;0.9210934403174988
-1.4452803161996564;-0.7964032259924194;0.9205603761078058
-1.4504713938359561;-0.7971036903781105;0.9199513446089294
-1.4285655086862712;-0.7941591403128792;0.9225077017034057
-1.440375266123104;-0.7809123650679728;0.9240259065555355
-1.450528207211085;-0.7948222848065081;0.9203871040751287
-1.4502886013146197;-0.8062042316156262;0.9182181113042261
-1.425488364109298;-0.7975990897131882;0.9221124695071521
-1.4497990306141715;-0.8305780862762753;0.9135890209640454
-1.4510815201381275;-0.7685383811242901;0.9254062147625599
-1.4281289269954929;-0.8344156763469817;0.9146841448317085
-1.4282331777345583;-0.8275648783149597;0.9160186324360566
-1.423029592157708;-0.8274507444233926;0.916494577174214
-1.4063738112924837;-0.8382110843063002;0.9157884249161617
-1.4066385628932887;-0.8271047763679609;0.9179997498530406
-1.3981644108678108;-0.8269178503990074;0.9187747896440525
-1.4174468785823708;-0.8198237743527528;0.9184850062926067
-1.411955894509366;-0.8123229750353931;0.9204433371414229
-1.4283648042430324;-0.8126364719730208;0.9189322699549596
-1.4282651344994004;-0.8218392574858782;0.9171334946548807
-1.4445604186941223;-0.8314929349539618;0.9138462110779708
-1.4140160272490898;-0.8368618261966561;0.9153991291766457
-1.406769629957945;-0.817822383816547;0.919815003809322
-1.4205708236788226;-0.802944098916325;0.9215059885278283
-1.3845676722535956;-0.8409195441568785;0.9171581398554234
-1.3874583525187776;-0.8414649944481589;0.9167369892422617
-1.4479057004401352;-0.8450258432327792;0.9109651070859768
-1.4357656549357452;-0.8385147080249817;0.9132390965711885
-1.4155170521489617;-0.8431178839447528;0.9140331972858301
-1.4099043496326575;-0.8401066894976397;0.9150874731257619
-1.4290050060440982;-0.8439124359951917;0.9127556659787015
-1.4067436497566814;-0.8426010579743863;0.9148644912550585
-1.451266362331514;-0.845223814015997;0.9106443992888513
-1.4693369931693798;-0.7468440506692946;0.9278262068646624
-1.4709961785904808;-0.7472527643040597;0.9275922851193248
-1.4593023369526092;-0.7649323943097658;0.9253510856032476
-1.4552624926649358;-0.7636827369304173;0.9259688680244142
-1.4560582539052416;-0.7697746274208892;0.9247067714398503
-1.4740731871276016;-0.7695078571924904;0.9231044500572304
-1.470771611715354;-0.7734099009362436;0.9226607186669609
-1.470710425757944;-0.7451904541761464;0.9280081782304411
-1.4747509503337777;-0.7743981242984576;0.9220882331008712
-1.4516820468246445;-0.7974060123814809;0.9197816347548964
-1.4553506973705133;-0.8055589587629755;0.9178997202591123
-1.4520103292420035;-0.795333236189044;0.9201496545293295
-1.4702858079324292;-0.8016335818478895;0.9173097095656936
-1.4702775630988298;-0.8020252343859224;0.9172353684194279
-1.470252175284056;-0.8035875335651647;0.9169426262725917
-1.4704849814571503;-0.8020770169042596;0.9172084235295432
-1.4705398283619842;-0.8017211536449249;0.9172711001250136
-1.466219012580523;-0.8297559095100602;0.9123371184844504
-1.4652688380725198;-0.8359209282723591;0.9112765496864033
-1.4727014800804739;-0.7461093091473071;0.9276457945576498
-1.4735666022741014;-0.7497371841678133;0.9268800177890686
-1.4874746810084176;-0.7529273467694655;0.9249541968170204
-1.4891158199426076;-0.7647686619560342;0.9225778677258639
-1.4787952898936862;-0.7716870091576569;0.9222217622577455
-1.4989088022915606;-0.7582039553267947;0.9229381854851174
-1.5016182580191721;-0.7351428449930522;0.926864412309593
-1.5031853024479778;-0.7330986885932413;0.9270968919469885
-1.5014564912663406;-0.7336250264355884;0.9271592811026156
-1.50058423127033;-0.7364489162897329;0.9267240499841192
-1.4995609969880852;-0.7341913370459038;0.9272429997059449
-1.4860331968206943;-0.7381475571229984;0.9278337314642482
-1.4734815522226694;-0.7417495030934075;0.9283792067742417
-1.5020940564733534;-0.7397334166718492;0.9260028069822299
-1.4922546611790004;-0.7182058084535675;0.9309136281693635
-1.498949187713044;-0.7096030309191521;0.9318346373002748
-1.4850149028444393;-0.7274637803628587;0.9299213101231267
-1.5027770897881254;-0.7356787773440715;0.9266723138428343
-1.5064759321347312;-0.713091803173556;0.9304005972373797
-1.5090911031862464;-0.6961390261697921;0.9332093045830936
-1.5268398338891633;-0.7206143210773837;0.9269990898846447
-1.522072216142503;-0.7085452139143125;0.9296013046012871
-1.5297385391765899;-0.7279523222777997;0.925419857193085
-1.5362513190008187;-0.7444392643534656;0.9218680968986327
-1.5187815406137517;-0.7420117763574736;0.9239854591127934
-1.5082028776773266;-0.7555857697212627;0.9225624959193248
-1.5356998225455007;-0.7478397484914149;0.9213151424761017
-1.515761387044079;-0.6925695051381504;0.9331055402998873
-1.5374048622106768;-0.7473594306412863;0.9212498990566124
-1.512704985785419;-0.6913496791436201;0.933740776244369
-1.5150084242215849;-0.6881901266315641;0.9340436423615919
-1.5541403671116334;-0.6640830498932313;0.9339933455639664
-1.5405894329562453;-0.6626269343375633;0.935753272343546
-1.5395914667659183;-0.6536329513870476;0.9374060148063699
-1.5550540852949832;-0.649299047036822;0.936424519255927
-1.5485269801529167;-0.6721782226157867;0.9332251830791282
-1.5696354903467116;-0.6733294081155439;0.9307294141083606
-1.5721882689685667;-0.6697083476490981;0.9310436877682928
-1.5688083917674653;-0.6656824231496309;0.9321051695815852
-1.542367622919091;-0.6807735497449756;0.9323817207043393
-1.5601704535461178;-0.6553934641841439;0.9348177972172012
-1.5532287530307154;-0.6778357685368406;0.931726832106876
-1.53386042109996;-0.6618961774626695;0.9366218891853988
-1.532196855035566;-0.6835572750744181;0.9329997104726486
-1.5248698561761416;-0.6746492934398758;0.9354082468155829
-1.5366711620030304;-0.657912097390309;0.9370010759499844
-1.5741903243512605;-0.6720930366653459;0.9304648410848989
-1.548152811725188;-0.6410786281609195;0.9385926736250103
-1.5730421709580047;-0.6918218825690594;0.9273004442360376
-1.556446492580639;-0.6920384875604119;0.9289724294113733
-1.5444017790010434;-0.6921956938536058;0.9301844795029248
-1.5341311340038586;-0.692329745196383;0.931219821787848
-1.5787618511574193;-0.6917472299244397;0.9267353746061048
-1.5818923414709058;-0.5880359237333448;0.9433728198685122
-1.5836723028008963;-0.5923595902801546;0.942396769726086
-1.5796382923660444;-0.5917090899574816;0.9430652299875217
-1.5597446575199356;-0.6234903891715634;0.9401975503410102
-1.5603969992128608;-0.6251229334978501;0.9398491975207552
-1.5622581108275047;-0.6236104809305975;0.9398840067065195
-1.5709869119022133;-0.6058164504349979;0.9418009262370148
-1.5742295735779845;-0.6137619952059579;0.9401096767155235
-1.583073954708267;-0.6063707120561527;0.9402192693214768
-1.5785780929901012;-0.6243901828947025;0.9378490900330237
-1.5795306994039453;-0.6267225740946367;0.9373526188303738
-1.5821603816468022;-0.6245613439122555;0.9373844549749906
-1.5619071700516935;-0.6288924248926668;0.939045456870724
-1.574358519728745;-0.6309076409360155;0.9372564083940924
-1.565574197727936;-0.6380531040517441;0.9370917479719449
-1.5567368554908483;-0.628051661664062;0.9397817012226428
-1.5625133034701697;-0.6191404855243073;0.9405922099567946
-1.5610000235187433;-0.6417166620934237;0.9370059255189115
-1.5817358291590908;-0.6321079850923988;0.9362082358484198
-1.567167467078823;-0.6420229349302641;0.9362446448987203
-1.5824602386549185;-0.6181748194072789;0.9383785076464195
-1.5810937986371683;-0.6427145642826584;0.9345462703823584
-1.5862391184555469;-0.6682117863124359;0.9296776665346119
-1.5655430501681669;-0.655660304053429;0.934154640712857
-1.5634280290989238;-0.6491687954616538;0.9354814763818107
-1.573041163729;-0.6490192690309554;0.9343998607397698
-1.5791852953461998;-0.6563378219054733;0.9324712068332901
-1.5901802459909635;-0.670601955889794;0.9289514676509859
-1.5856370223140663;-0.6566582600862262;0.9317474389063634
-1.589558401171235;-0.6686934399064373;0.9293341613833486
-1.5830970739958943;-0.6488628554959859;0.933310570503927
-1.5905830261765983;-0.6718381363606684;0.9287527001113944
-1.3748049127861648;-0.8750388227469946;0.9110816712478196
-1.3794408561941318;-0.8594331866800964;0.9137952043391051
-1.4020074476282802;-0.8786285555781664;0.9081399049517346
-1.3879269593600223;-0.8791684114862399;0.90917530704493
-1.374144917222224;-0.8772930622132241;0.9106907457025004
-1.3768594798017197;-0.8796007100675239;0.9099915496732004
-1.3734128286072538;-0.8797248935547693;0.9102675877952322
-1.4045813001146468;-0.8844045365415335;0.9067782007725717
-1.4054401985247842;-0.8815514719940664;0.9072777164315038
-1.4112834994785168;-0.886518858271974;0.9058312204891226
-1.3960905272293824;-0.8616740135949317;0.9119674202477901
-1.4063485808616016;-0.8784488582403418;0.9078251428433586
-1.4085005220931601;-0.8819678961728464;0.9069555748613272
-1.4001305098832502;-0.8994035540151024;0.9041622035226344
-1.384020273923515;-0.8971876416357598;0.9059000803038852
-1.3843425397736218;-0.8424627020213954;0.9167826403115258
-1.3687277014600934;-0.8950841963033396;0.9075760220201851
-1.4209105169569383;-0.9022617787507612;0.9019127253986348
-1.234678245441338;-1.1672547215884523;0.8678145710773073
-1.2318053995298572;-1.1808320715344631;0.8658102246004229
-1.2419890542226195;-1.174774743814729;0.8660285034658666
-1.2240717169950341;-1.2173822094054219;0.8604085137151289
-1.22323339642579;-1.2213441941711471;0.8598238614392252
-1.2262166942791366;-1.2195890862618983;0.8601031216559214
-1.239919070150741;-1.180791331250083;0.8652356253391662
-1.2256115573464628;-1.2213435985668593;0.8598717905295594
-1.2403774026339236;-1.1403199488977795;0.8717232493334743
-1.2541755029991921;-1.1401842510303724;0.870474791571481
-1.2197013261327423;-1.2380371028339314;0.8573005749252633
-1.2110704950172964;-1.2638716890510382;0.8539375946731067
-1.2086936552880336;-1.260207278890115;0.8548914984577621
-1.2121386514511736;-1.2595686981065608;0.8543389495869838
-1.631560573181959;-0.49724717542645785;0.9502706081001074
-1.62503773538289;-0.510183869336868;0.9493418105559133
-1.6369740936860666;-0.49698268351127695;0.9494892842392778
-1.6222613543428752;-0.5156860588789993;0.9489467525482729
-1.6356390916607224;-0.5150530877910848;0.9471483080897984
-1.6257439900810942;-0.5256881750673912;0.9470040049658124
-1.6194259322144156;-0.5210776423150745;0.9485585766428659
-1.618239339493999;-0.5338161714713283;0.9468811697104531
-1.6341814392843252;-0.531748438410229;0.9449835349507751
-1.6334755923536077;-0.5331183880504416;0.9448709947156836
-1.6364329087938525;-0.5047001863628959;0.9484936829671989
-1.6125957750796056;-0.5340746157250676;0.9476245031271141
-1.637717255485692;-0.48450116189953263;0.9511426069389836
-1.6340696706405482;-0.5330911820872266;0.9447981119681482
-1.5929141876871806;-0.603048658183703;0.9395310251475334
-1.6023693844413007;-0.6139844403742164;0.9367122946332558
-1.588998410249277;-0.6087145248010526;0.9390869754775495
-1.6074422336739331;-0.6198516450169129;0.9352013590211266
-1.6067052359958973;-0.6342442915130773;0.9329829025710998
-1.595832380416363;-0.6299638912630319;0.9349011056124199
-1.6049347467005568;-0.616951511672311;0.9359481856096555
-1.5886645385267042;-0.6402107519806103;0.9341000757827975
-1.6169553057139323;-0.6308543651609198;0.9323744785407122
-1.5840978311838931;-0.5843057240455296;0.9437079198375704
-1.5888545241148546;-0.5881388858905766;0.9424226416751866
-1.602714714614816;-0.5521324956230891;0.9462291560109916
-1.6044277002884753;-0.5549971972115394;0.9455719816113712
-1.6053484119559707;-0.5473218369749586;0.9466003373619254
-1.592478330607844;-0.5701227038054717;0.944835899015304
-1.6001352773443647;-0.5566634347870492;0.9458782416211968
-1.6029041522565266;-0.5659791765207096;0.944095261003084
-1.600491454310149;-0.5837154804715312;0.9416403738487849
-1.6136224722746042;-0.5703742632312753;0.9420437041559633
-1.6176584625706152;-0.5771238053403663;0.940460170425629
-1.6199352923856645;-0.5590603800678663;0.9429182500396087
-1.611459378469824;-0.5522231905323235;0.9450645777731941
-1.6212453258998103;-0.5483389828762815;0.9443560715202994
-1.6074433669957449;-0.5810302190677152;0.9411599192010659
-1.6236771682590034;-0.5523495068073635;0.9434368048478876
-1.6343942508950182;-0.5706201101370614;0.9393017516138646
-1.63468670174634;-0.5705057685734011;0.939296032073884
-1.6345370084187134;-0.5977840744189685;0.9353003089433027
-1.6395421752351353;-0.5958584252740461;0.9350028035383348
-1.6345457927668943;-0.5915706252930417;0.9361885611345923
-1.601770863833613;-0.5908659821416374;0.9403296707789428
-1.6111212512007087;-0.5928401796999236;0.9388936095041059
-1.6209541466971142;-0.5949162517938134;0.9373848850417431
-1.6347218602625657;-0.5706893473312782;0.9392853876151148
-1.6401374295606164;-0.5989665214459898;0.9344838629328761
-1.6252276896937683;-0.5493064876651746;0.9436639115108928
-1.6355206982400095;-0.5518071469659931;0.9418737614325088
-1.6351243751512365;-0.5699066171448155;0.9392987086186853
-1.6433742382768879;-0.5537151438212704;0.9406006676352653
-1.6265413571331175;-0.5522183514709907;0.9430586930422444
-1.6348045127888702;-0.570534390336756;0.9392907743662591
-1.6358442098157886;-0.5370245220849698;0.943988246710775
-1.6351090128622836;-0.5706083675196759;0.9392391869254291
-1.6423718890353296;-0.5514933949759712;0.9410515981852889
-1.6506741074301108;-0.5698956078647157;0.9373166272825566
-1.6529512929544248;-0.5749430844321751;0.9363475678433953
-1.2139512511490218;-1.2620526608298677;0.8536650338698756
-1.2575073847461482;0.9737949850369167;1.011298750182771
-1.2524512992578931;0.9619341986655354;1.0184324028248695
-1.2499151102759165;0.9654622340344329;1.0177536730908143
-1.254067539887626;0.9764881416531679;1.011331321268607
-1.2490227059382177;0.9630564490487337;1.0191671903085515
-1.2352329593798022;0.9740003706193563;1.0192406961349363
-1.2384143438482642;0.9815640379755788;1.014634553588068
-1.2203539882627252;0.985492538181735;1.0193189533728408
-1.2186177567912257;0.9878482789264896;1.018787587696687
-1.2182989207683148;0.9870797448354518;1.0193297620519406
-1.2211047118521439;0.9870654416260461;1.018267247881703
-1.2519420885261612;0.9607396698702613;1.0191508048287823
-1.2581033805763642;0.9751930981101328;1.010464979503653
-1.2163430164580533;0.9885498908647763;1.0192813785382409
-1.2011100237930736;1.0000000000000004;1.0195235131563358
-1.2157409186788506;1.0000000000000002;1.0141320903435387
-1.2434149369556897;0.9965405225394744;1.0059129335184789
-1.2323071976006679;1;1.0082041862657805
-1.2231705879090164;0.9894467063809599;1.0163667650631902
-1.2534600540881033;0.9933479506769403;1.0038300007593355
-1.2632338989861447;0.9902743185943741;1.0018096497510571
-1.2537266529027353;0.9869296195086934;1.0067036966159142
-1.2402246620394786;0.9869858353232177;1.0114619315654385
-1.2620842197285083;0.9868948226086429;1.0037592634162904
-1.2532297335083653;1;1.0008687559813532
-1.2445700437546579;1;1.0039048387369713
-1.2225975844515469;1.0000000000000002;1.0116083716216027
-1.266542503057769;1;0.9962028881327517
-1.7492180619475468;-0.04106826325029393;0.9728768251953167
-1.7498071276300295;-0.020475715785547126;0.9737993594607419
-1.7569109718533429;-0.02030992226147763;0.9720324292132129
-1.7632694936774778;-0.04078276027205227;0.9693429972657881
-1.7604986275390102;-0.04799544938108002;0.9696351003569857
-1.7677719592388734;-0.02005630785346256;0.9693311825788987
-1.7711192186036644;-0.019978178953850702;0.9684986267900445
-1.7674010600724686;-0.029786734092228526;0.9688964979122907
-1.7669849783238227;-0.040707220380476423;0.9684086569343515
-1.74823280295255;-0.06177764239424044;0.9719543253519105
-1.766838381042905;0.05758291384641624;0.9731739546944842
-1.7674294448446548;0.04208104090572025;0.9722345668550747
-1.7588614368086053;0.05938897247086582;0.9754272202347004
-1.7492176077798727;0.04108019189058893;0.9771780255628862
-1.7677236281840267;0.03179997435957474;0.9716593990142539
-1.767626002031377;0.036925921398950706;0.9719221751464032
-1.7702504613797427;0.03633365279157186;0.9712162171314709
-1.7602102074725976;0.018141768713466927;0.9729965710784504
-1.7498070163291404;0.020481647694208925;0.975926246014791
-1.7735516731509846;0.042394434556962915;0.9706273905437404
-1.7482317743521958;0.061795632589140004;0.9784298051109707
-1.7801207617214307;0.054575652234315854;0.9694708876414104
-1.7808587753598748;0.01201511021715151;0.9673512297768041
-1.7681024781038812;0.0070483441771470425;0.970444711323892
-1.7679362616784942;0.01790786209126097;0.9709921317885986
-1.7838490463097423;0.017380294960738344;0.9668016151097701
-1.7862049562077629;0.014096688354298028;0.9660524765937425
-1.786136594242259;0.017309498681068767;0.9661874899725342
-1.7937917284345344;0.01705065860859563;0.9642105027488567
-1.7860491417321955;0.021419508177741284;0.9663964892169251
-1.7938642041363548;0.03557957929092694;0.9650234293425654
-1.7857420010557064;0.03585421218190315;0.9671125312956116
-1.7774528046271336;0.02629521206476227;0.9689002490025027
-1.7855019080004486;0.04713787615543028;0.9677272142670763
-1.8043074343116445;0.021145032531450197;0.9616912306473913
-1.7555059730518758;0.10040346734225666;0.9782409007158965
-1.7631417689900095;0.10118793483703115;0.9761495195690075
-1.7647849986035005;0.08319775856193642;0.9749530862075695
-1.7719825961082103;0.06985155470733986;0.9724088198993859
-1.767899297484115;0.07746929131922456;0.9738614953704232
-1.783242472459146;0.07902134188916232;0.9696474682049769
-1.7847836077761643;0.0610759780660834;0.9684891461489771
-1.7623201541832638;0.11018302297457817;0.9767952403658047
-1.7816995199418117;0.09698786564573872;0.9708583368092273
-1.7739587394409453;0.10225846210537268;0.9732259918226703
-1.794588665251292;0.08821181475161374;0.9669113630413622
-1.7987392349172042;0.08053107534756276;0.9654303529624115
-1.7429407884247174;0.1233781803034115;0.9826450054664738
-1.801078885700359;0.08379270831689828;0.9649095928784729
-1.7613898485596275;0.06430734288601218;0.9749860748912191
-1.7656652708191238;0.07295214338487362;0.974213875592024
-1.7671052410066022;0.0758226663479037;0.9739570821267581
-1.7468689845598544;0.0822285941329843;0.9798155498020237
-1.7652751551588206;0.07806315257071698;0.9745596993854022
-1.7524386287248839;0.09377829547446534;0.9787865570376811
-1.745105322584028;0.10275611003774146;0.9812012944930559
-1.771808850038545;0.17805050807310943;0.9767556501335711
-1.7659288419051191;0.16674176855556716;0.9779616137106711
-1.7742068028295441;0.16190981270981558;0.9753645352978068
-1.757427337207841;0.15070492796221457;0.9796704521524607
-1.7544764843735035;0.14505250333644215;0.9802742183999601
-1.7585737956271306;0.14264399650661613;0.979051488068268
-1.7807167004144762;0.169932484787494;0.973825984411511
-1.7618287444195935;0.14665533254545154;0.9782816700790082
-1.777297861019568;0.18844597596078683;0.9756524294570207
-1.7898398100319577;0.18117562891301495;0.9716798304548316
-1.7704051828763414;0.18783351951228178;0.9776576442871678
-1.7662739561450058;0.18175627076774703;0.9785839978678577
-1.7554103863477195;0.1657753962708445;0.9810199587663602
-1.7490350452610643;0.15639693894218415;0.9824495147864113
-1.7374869569100866;0.16412869962786394;0.9862714772812495
-1.7522800362870143;0.18622298980553184;0.9829091628018115
-1.7530950371366254;0.18089936599985454;0.9824172999544649
-1.7586600716608827;0.18678989482056663;0.981060632985794
-1.7485358801383177;0.1858902987194505;0.9839939819088275
-1.7404155898190967;0.14371727302940718;0.9843822732458989
-1.7341548896976868;0.18461246009878174;0.9881606813166925
-1.7304782142205666;0.20481150956651958;0.9901925307823646
-1.7390459294541323;0.21436118191553585;0.9880376835059351
-1.726397452760521;0.22506087923058443;0.9922243802479196
-1.7512701943249351;0.19148845458080693;0.9834381640345904
-1.7643428828413643;0.19296178728543056;0.9796642900218189
-1.7484013178184314;0.20644719937143313;0.9849410122675772
-1.745233560949146;0.22144316326682786;0.9864590595051557
-1.7684493109605994;0.1975388585342287;0.9786406027578771
-1.7404578302544396;0.2263786432807544;0.9880762920438346
-1.75891958215511;0.20740711223735775;0.9818728379299401
-1.7219126053175522;0.24536056909097634;0.994354347706703
-1.3069186379327324;0.9144236354298397;1.020048519745959
-1.3129084493464624;0.9090922264852492;1.0202776618124147
-1.3186732524093814;0.916224851186982;1.0153085327792777
-1.3320772020868281;0.8977608632958833;1.0188392890665616
-1.3238378449329025;0.9091636089339592;1.0166827599548325
-1.3244469917856385;0.8987089117017328;1.0209282796622625
-1.3292826931521424;0.8942878507182668;1.021191717016231
-1.3446797000486839;0.879965919514406;1.0221058669231804
-1.770119467209189;-0.19615345555288125;0.9580515525333178
-1.7583383407248139;-0.19230051945590088;0.9609165616514265
-1.7681224958050739;-0.2060772197420271;0.9576987354698897
-1.7521552010864128;-0.19027836702990936;0.9624202162481892
-1.7511353365205922;-0.19560134912947427;0.9621977516262861
-1.7483801463389654;-0.18904376071887596;0.9633382576262268
-1.7482931111045508;-0.21044136112974127;0.9615770833396108
-1.731247906481546;-0.2047796233097348;0.9657690339821096
-1.7452266961579799;-0.22497990925300915;0.9609711608386328
-1.7306409491816876;-0.20393110299540324;0.9659711313598024
-1.7586999054909418;-0.2138980803352676;0.959055273618259
-1.730530000084242;-0.20454116349375087;0.9659455848105641
-1.7304040208969984;-0.20516697513672605;0.9659194437327198
-1.7264674525206087;-0.22472917022851108;0.9651022893828467
-1.7400135670461767;-0.22929954957479715;0.9617210044657899
-1.734190937942758;-0.1844032780545201;0.9667888785987313
-1.7773123265964672;-0.19850582837740732;0.9564239901043964
-1.7222401483675114;-0.243893914798999;0.9642494893580684
-1.7504539899543792;-0.18721955295415438;0.9630252033933989
-1.7601872455399499;-0.17856303959305292;0.9615359462604012
-1.7529670609448185;-0.18497212788225975;0.962637975467596
-1.7378736288174723;-0.16407748828549873;0.9675384212511611
-1.7552768120578555;-0.16986861801073502;0.9632582609143892
-1.7469674318008137;-0.1551527313134685;0.9661735540986631
-1.737557926940679;-0.16364522656404565;0.9676399313593931
-1.7374618084150124;-0.16427330283189384;0.9676141372271685
-1.7375131399873431;-0.16395753110236597;0.9676270827039769
-1.7404334128642076;-0.1435839037018488;0.9684652885890761
-1.765902167027384;-0.17340433619306023;0.960687707628606
-1.7544119280272377;-0.14831720469785184;0.9649696692019183
-1.7715769613322347;-0.18598507428949307;0.958542047403018
-1.7573043097903993;-0.15470506250379767;0.9638790890778051
-1.7429318393906725;-0.12344295128968866;0.9692483395430488
-0.7902139212900965;-1.266277231314994;0.8911656930930769
-0.7893043065377637;-1.2526262987499688;0.8932527006277426
-0.7795968682085332;-1.2702909296879148;0.8912900986344947
-0.7889337580551151;-1.247065337545528;0.894102882062708
-0.7846157103318716;-1.248723440955324;0.8941403636933405
-0.7887007905111755;-1.2435691055154274;0.8946373996886348
-0.7696137082271626;-1.2544841060757532;0.8942705822100901
-0.7545586801203771;-1.260086304752051;0.8944028784453337
-0.7680241962892685;-1.2358755161172552;0.8971549302417235
-0.7683749060685163;-1.2354409359098624;0.8971973600599802
-0.7687633316999781;-1.2355965641829754;0.8971484556617703
-0.7682862666701734;-1.2354050461846602;0.8972084998738128
-0.768454435744356;-1.2353404703911957;0.8972070401534615
-0.7683704998545298;-1.2353732025093758;0.8972077701194615
-0.7703997320019798;-1.2665670560398057;0.8924350940538291
-0.7499999445585719;-1.258236924674829;0.894970352262884
-0.7490134931612118;-1.2426909756342375;0.897375469632218
-0.7876535948201333;-1.2278534437760622;0.8970400704012915
-0.7907858051992342;-1.2748597094010636;0.8899374422696991
-0.8259853279343472;-1.2122039510164972;0.89677381355776
-0.8277232691121779;-1.2190568130886392;0.8956198280495586
-0.8069466523389773;-1.2200946122296603;0.8969063653123537
-0.8067807617334092;-1.220162339216147;0.8969075176025024
-0.806863913467112;-1.2201289036540868;0.896906941359815
-0.8103125458179927;-1.2337849555188758;0.8945943471913129
-0.8024562818177898;-1.2341153359250512;0.8950791595726626
-0.8305114795330348;-1.2300509956794803;0.8937684615136834
-0.8312136575567965;-1.232819748977931;0.8933022181062799
-0.8228014221011357;-1.2331987398340982;0.8938220162494837
-0.8071155654376021;-1.220234492280105;0.8968735423732247
-0.811345610114981;-1.2378757353094854;0.8939015906771999
-0.7721941339679586;-1.273134098854329;0.8913905882315553
-0.7508850773934908;-1.2614799851751775;0.8944389622190321
-0.7734323179539738;-1.2776569006159595;0.8906797276375185
-0.7514958627865435;-1.263713562453963;0.8940787638615004
-0.7685305038782155;-1.2745411897709817;0.8914397944271895
-0.7490670030103513;-1.262169720800923;0.8944554427575067
-0.7879940047460795;-1.2869126587410402;0.8884441593173129
-1.198791793665612;-1.0084644732788282;0.8998574679429444
-1.2025923284643951;-1.0216951181064424;0.8970022367004244
-1.2109947508214094;-1.0166096472507173;0.8972033842077618
-1.1932296141631382;-1.021147744216139;0.8979562579285947
-1.1981113812684319;-1.0244061864834217;0.8968945372807703
-1.1939953158319938;-1.02689649363374;0.8967961558985478
-1.204618827451033;-1.0287498853313912;0.8954792439869964
-1.2078093828689842;-1.039857034133516;0.8930790860982661
-1.2148637475734643;-1.0355882267090175;0.8932504920888584
-1.2201513411989722;-1.0227216735262885;0.8952120067394712
-1.2277474045180867;-1.0277919399101556;0.8935594772923408
-1.2213436781475857;-1.03166702658628;0.8934060073224517
-1.2187129672461023;-1.0119382842772544;0.8973896415840696
-1.2225511085350176;-1.0407196237664524;0.8915672442761067
-1.191366416007992;-1.00716934210599;0.9007773075953613
-1.1956277292926205;-1.0391442432211735;0.8943286349340556
-1.1782926602576076;-1.0166183351065579;0.9001972451189243
-1.1787284079144476;-1.0167514131237878;0.9001320503331606
-1.1689433233752093;-1.027536898748625;0.898967256793799
-1.165873155236886;-1.0254212053440046;0.8996514401862776
-1.1786754886032187;-1.0163461964990868;0.9002140913331205
-1.179840515871121;-1.0155031648037023;0.9002657592565015
-1.1789328126957492;-1.0165233197017334;0.9001565371081309
-1.1796864591455751;-1.0170423493545981;0.8999884299244008
-1.1903437821493197;-1.024380788463998;0.8976093718952176
-1.1792782888067697;-1.0209651293247644;0.8992794297412486
-1.166486989388622;-1.0302251364176835;0.898689728670307
-1.1810700717063374;-1.0346963908982558;0.8965095880040749
-1.1779351256039685;-1.0337365164613077;0.8969787541602174
-1.1824879637196175;-1.0351280869132657;0.8962968104877298
-1.1612801395559114;-1.0286191869617647;0.8994590446092275
-1.1802281915052577;-1.0499858511869191;0.8937407952746983
-1.183459803860153;-1.0381338751916802;0.8956544045050021
-1.1913110403140434;-1.0624868839859365;0.8903769426142956
-1.1933892756080169;-1.0689123196866215;0.8889939220183419
-1.188271994906963;-1.0615563729328832;0.8908330817384288
-1.1815934479042993;-1.036648352184568;0.8961052366468931
-1.1815527461876836;-1.0594875312988523;0.8918438516741231
-1.1723438286901056;-1.0521549682127502;0.8940606391745884
-1.1893906396411986;-1.0657284220686045;0.8899567901149719
-1.202867282898226;-1.0660388621082026;0.8886479459929715
-1.198599518142864;-1.0501843063098895;0.8919995161521377
-1.1676457412588754;-1.0484141352122833;0.89520390105378
-1.2064374505922917;-1.079301875924459;0.885847635816332
-1.2242644220504921;-0.9825123140764259;0.902544065321929
-1.2250003526202464;-0.9836688128111971;0.9022544175748732
-1.2210397581827732;-0.9849579013269474;0.9023698412808708
-1.1978634567906605;-1.002369131052682;0.9011233253913131
-1.2079167744888721;-0.9949248931680932;0.9016603437003541
-1.2135430194626062;-1.0037974554708344;0.899430684615536
-1.3112532883305321;-0.9312154757294164;0.9051618713907192
-1.309502497903172;-0.9206740221794456;0.9074552104706913
-1.3225090657877319;-0.9213665253655515;0.906202510994293
-1.3374089128665523;-0.9079187462998325;0.9076483776037723
-1.336828155418531;-0.9045781466685154;0.9083754404195866
-1.3408883734997206;-0.9047716816153728;0.907988560545907
-1.3210112169828085;-0.9139719321039038;0.9078301434474809
-1.3403967786590512;-0.9024288303527002;0.9085012945639692
-1.3189325053838181;-0.9037134588446147;0.9100861132071587
-1.334145515814692;-0.8897883656627088;0.9115744444531675
-1.308209206827918;-0.9132288725582116;0.9090649176069634
-1.337162622384329;-0.8870207815143409;0.9118724337456051
-1.353101477701951;-0.871971065855605;0.9135744224881301
-1.3537660513292846;-0.8753691521405031;0.9128329003494579
-1.357513262080257;-0.873086930553832;0.9129740586647804
-1.368753154034853;-0.8567578571791639;0.9152747738576357
-1.3704331533029446;-0.8650896234795429;0.9134641472381871
-1.372851094489754;-0.8769658243004153;0.9108892910823327
-1.3730536277672931;-0.8779667339926943;0.9106718037718478
-1.35494520080083;-0.881338134180774;0.9115334087799394
-1.36964111379662;-0.8800432886172338;0.9105435652476954
-1.35629406623808;-0.8881936005074879;0.9100395775050869
-1.3420489522807024;-0.8824036515406538;0.9123955753974771
-1.3598299912665652;-0.8654381442808649;0.9143049016833913
-1.351961768037433;-0.8908013770853156;0.9098765987392702
-1.3570716886001646;-0.8921066029910717;0.9091873867181226
-1.3828959219347097;-0.8426030241795381;0.9169094009395529
-1.3544851238010533;-0.9037581719828465;0.9070582168662089
-1.3554043324975793;-0.9084798640747258;0.9060021133381959
-1.3596189731829198;-0.9042423527849437;0.9065024238339305
-1.2695594694014694;-0.9463591337418168;0.9057543467738791
-1.2726327416719718;-0.9570502576472242;0.9033507692722162
-1.2776773373107793;-0.9488891114341742;0.9045442878875677
-1.2685614649934993;-0.963587128536103;0.9023929228642553
-1.2594303254691432;-0.9779763381018203;0.9002929624240541
-1.2750994762189998;-0.9656336056248224;0.9014194943617224
-1.277930499333341;-0.9754821179952402;0.8992127302065444
-1.2826102988712156;-0.967988457047384;0.9003048546626351
-1.2881529763838935;-0.9548026332182116;0.9024455006139797
-1.2812614141020342;-0.9365392513832274;0.9066796188162504
-1.2855484593109998;-0.9359122736740781;0.9064335730686927
-1.2909328957484656;-0.9544084048255657;0.9022882579548526
-1.2904851709487115;-0.9528707618150689;0.9026327144699605
-1.2961156626666872;-0.9722123337099411;0.8982979743318117
-1.2599181343201589;-0.9779091661913104;0.900264284456332
-1.2950596731948514;-0.973077239639133;0.8982084855277239
-1.2848545230950337;-0.933529081181742;0.9069689646037498
-1.2963171828755073;-0.9729044319919672;0.8981469363258194
-1.304733126332797;-0.9369194390680943;0.9046050582136638
-1.3088043265734652;-0.9509013596537672;0.9014717121279021
-1.2927055240590128;-0.9405252185921247;0.9049092949275526
-1.2917220763134174;-0.9347004395766616;0.9061540089491478
-1.3103647670145215;-0.9562618111421783;0.900270279209445
-1.3141897124387358;-0.9693981520205421;0.8973460386813011
-1.2955508719112994;-0.9573848408312915;0.9013062815237508
-1.294916388229247;-0.9536266941607392;0.9021093562127822
-1.3195536017472975;-0.957829617517101;0.8991698090537379
-1.3165030537794928;-0.949390580559397;0.9011126896523431
-1.2981102814896195;-0.9725526571782671;0.8980787361012035
-1.3231032854570772;-0.9676494637647759;0.8969289404905393
-1.2595543608584672;-0.9782286341624438;0.9002542088470834
-1.2823107376925718;-0.9843770685007783;0.8970691299417358
-1.2891374426720525;-0.9981237124935809;0.8937846281230006
-1.2954113731060826;-0.9760861447014655;0.8975884951265194
-1.2903429835633735;-0.9288038233866289;0.9074633228702222
-1.301355020278066;-0.9193103147527604;0.9084498653804998
-1.139422007959428;-1.082359815666346;0.8916663295128409
-1.1416950911840489;-1.0864601090269066;0.890699525975854
-1.1457421600400823;-1.0836592706335744;0.8908486324359984
-1.1461522131009456;-1.0718748310181592;0.892945577998488
-1.1610025762337353;-1.0730980568035469;0.8913419364330052
-1.169633198496882;-1.0886188707968365;0.8877082122067976
-1.169513196856404;-1.0888065627545578;0.887662491489851
-1.1537065158622275;-1.059977242051462;0.8944169901894244
-1.1370263655615003;-1.08606630260567;0.8912024953788118
-1.1697486097822962;-1.0888264198053579;0.8876381558994847
-0.8450933711398675;-1.2040453803894393;0.896649992944066
-0.9161982874531158;-1.2120672742068515;0.8898740326752825
-0.9019145603259476;-1.210493106637787;0.8912350532389898
-0.9023096442791354;-1.2177444168145102;0.8901132884199733
-0.8806587727321935;-1.208080989141011;0.8932557889584589
-0.8734576227413189;-1.2072826601101947;0.893941919930819
-0.8736462060652315;-1.2109170247099703;0.8933810888706821
-0.9125216327323249;-1.2201768273584466;0.8889482465179173
-0.8787927100544249;-1.2121428790697855;0.8927938098664987
-0.9303507775125465;-1.213664073446702;0.8885392539869581
-0.9309730824930385;-1.2245718089190505;0.8868536724345767
-0.9570306307015896;-1.1511696610407656;0.8962351950090364
-0.9570705342013491;-1.151149459037109;0.8962896271887011
-0.9570769205234982;-1.1511727924607214;0.8962194149189686
-0.9571102504922602;-1.1511287938599888;0.8962232646630817
-0.9800392167691734;-1.162872690106649;0.892312681060037
-0.9750124263126472;-1.1603114073325034;0.8931603344515595
-0.9857441652079264;-1.1552730811158656;0.8930505005428102
-1.0030015130148486;-1.1745725877525754;0.8884447800530657
-0.9929771721270435;-1.169464920771;0.8901343507518534
-1.0143284433996047;-1.1593465779339207;0.8899132218690371
-0.977976422034305;-1.1541721192888221;0.8939043531095031
-0.9988515982912771;-1.1571702512162476;0.8916145951782678
-1.019690556305959;-1.160116729542196;0.8893299018715588
-1.0109419179414414;-1.1786184342094965;0.8871319028306249
-0.9522350069681389;-1.1734248106745602;0.8930721515351171
-0.9481740145830719;-1.1720099647294253;0.8936513810687485
-0.9497902301139501;-1.1749073075119456;0.8930358915579215
-0.9473851997031587;-1.195713106068537;0.8899714559517768
-0.9392742767183769;-1.1928564839163691;0.8910896131512034
-0.9425051227875454;-1.198646427765351;0.8899041253068878
-0.9513171773027187;-1.177642887308647;0.8924848337308315
-0.9455574340819395;-1.2041129821565741;0.8888021077362109
-0.9459199143571101;-1.1772542418995837;0.89300479140054
-0.9347794939438617;-1.203290156768106;0.8898023972264696
-0.9425353924381797;-1.2180014014625125;0.8868887951930171
-1.147637198795921;-1.0380307165817524;0.8989647111122924
-1.1427283191138196;-1.0413804268470537;0.898798790676159
-1.1417792009056242;-1.0533248575263854;0.896719430431999
-1.130392788807469;-1.049656779430372;0.8984288439613572
-1.1266251076659084;-1.0521409485370192;0.8983166321311961
-1.129511443478537;-1.050245476194013;0.8984024584911591
-1.1282007886882606;-1.0660745113500865;0.8956377161394137
-1.1194289256489303;-1.063212864966646;0.8969479800628171
-1.1408343556438583;-1.0649630828436567;0.8946877434697568
-1.1404288905625237;-1.0700337827374051;0.8938048730509656
-1.1355737527332788;-1.068456804107429;0.8945306128387134
-1.1311396254947212;-1.052361756110473;0.8978682088575075
-1.1518424256395376;-1.0532367302108119;0.895819341266246
-1.1528404078140828;-1.0568532614556576;0.8950673808419352
-1.1275509935556995;-1.0737612104658587;0.8942943904290718
-1.116187029498561;-1.0590027106612112;0.8980070749675072
-1.1556888118216115;-1.0583328536932133;0.8945487178416266
-1.1589421505731488;-1.0556340879800843;0.8947303762376391
-1.073514096491246;-1.0925938262636792;0.8959218978582637
-1.0652900641797083;-1.0908864245608916;0.8969983970246465
-1.06750221715154;-1.0974368988181917;0.8956061733452738
-1.0569532684838314;-1.0958463772125775;0.89683237310211
-1.074641295941012;-1.0851825848826233;0.8971328769660962
-1.049197480112281;-1.109299647990185;0.8952387192108545
-1.0399269933119542;-1.125238978171232;0.8933813401050603
-1.054000973096632;-1.1274131074705194;0.8917356584345582
-1.0344541721952607;-1.1347209016872584;0.8922816590741992
-1.0228772493617078;-1.1546021959179387;0.8899644662558066
-1.0404997290417244;-1.1573893161228475;0.8879104260584507
-1.0601198225186304;-1.1138276996192087;0.8934709373910561
-1.048135657527551;-1.1404356054414833;0.8900754369874577
-1.0361514925364719;-1.1670435112637576;0.8866898128381694
-1.1097736180326117;-1.0631298873426298;0.8978610566654952
-1.0990324353046532;-1.070021310108449;0.8976151954093073
-1.116127513809678;-1.0722538909309447;0.8956238371118593
-1.0885150529144416;-1.0765981343421198;0.8973766974772529
-1.0866538108866926;-1.0815157810265055;0.8966479283424911
-1.0817157504264654;-1.0808606699998542;0.8972223696967622
-1.1118715282108904;-1.0836954317416598;0.8939401571906269
-1.1114501633312541;-1.0848374431754313;0.8937721421245434
-1.1103116902231023;-1.0846862028405928;0.8939045854846364
-1.1088478345183097;-1.082782909025428;0.8943864127115756
-1.1188799097271038;-1.085834440585705;0.8929237460041677
-1.1086886577292998;-1.0856909152387682;0.893889956446665
-1.0851721814070707;-1.0853597282144822;0.8961192897451095
-1.1111146611516893;-1.0857301485293767;0.893660300304052
-1.138204679558927;-1.0883588959773554;0.8906751456690973
-1.141491174514072;-1.0947532836929308;0.8892273204582678
-1.1324610430990787;-1.0911784167851977;0.8907093231589777
-1.1176308538720372;-1.098458478363292;0.8907857673832755
-1.0899767548270893;-1.0947822863751322;0.8940098450234764
-1.1405454980147296;-1.101504631885487;0.8881140747321496
-1.1070297972529866;-1.097049229074583;0.8920214188031388
-1.145284952916985;-1.1021346703514519;0.8875568640598894
-1.0190006589871201;-1.156848471663837;0.8899173635821414
-1.0155619823009903;-1.1556472397579707;0.8904177189096172
-0.9971973351882615;-1.1492318503862409;0.8930898134287096
-0.9887989444514791;-1.146298050600992;0.8943118065588592
-1.0085759961987548;-1.1430654540495349;0.893138543021293
-1.0153197519526311;-1.1394108717682183;0.8931674138913791
-0.9936011500389469;-1.1318959969974087;0.8963372787365994
-0.9935910949814146;-1.1319263926274095;0.8963330148363873
-1.0174967050844683;-1.1497237749056273;0.8912452769851913
-0.9936073825777121;-1.1318767614984448;0.8963399593193244
-1.0143211348233128;-1.1346801122606285;0.8940491411084246
-0.9753940494762021;-1.1416152816536256;0.8962622465762945
-0.9935593943189598;-1.1319027671918387;0.8963397538081102
-0.9935834873417139;-1.1318898854398862;0.8963398566071157
-1.0116388449181417;-1.1219732718725992;0.896417464165731
-1.026837742705412;-1.113398713804176;0.8965435893205427
-1.029687196899472;-1.1117911944380283;0.8965672353513371
-1.0282047482290149;-1.1146409935128387;0.8962164378565501
-1.0338076653624153;-1.1094036322997063;0.896601716684305
-1.030761001321421;-1.116956318968876;0.8955993130914657
-1.0367696922488487;-1.1223923277952332;0.8941442720523256
-1.0475848927515283;-1.1014204988496532;0.8967170090245173
-1.023536801111625;-1.1347126612195826;0.8932358789540567
-1.021023782697664;-1.1529253780680166;0.8903986114614273
-1.0332927859267127;-1.1291344982576854;0.8933171780584552
-0.911114007873175;-1.1901936487543472;0.8937356193361224
-0.913549663488895;-1.1931653468500745;0.8930723695590207
-0.9100876847015135;-1.1924967204512842;0.8934517843871934
-0.9176040258892202;-1.1981119989739109;0.89196833213782
-0.9087921609691327;-1.1953493315618418;0.893097132398951
-0.9049892009201599;-1.2037938399865526;0.8920513434937065
-0.925567016189114;-1.2078274952689385;0.8897999420545715
-0.8828597406850079;-1.1873013491044135;0.8964256840886368
-0.8827250582545019;-1.1872592302905076;0.8964429453940684
-0.8776004088662398;-1.1984251283121863;0.8950479266899019
-0.8947634278714242;-1.2017894120817902;0.8931701389470204
-0.8827980101276194;-1.1872262164006497;0.8964425667943442
-0.8828705513824316;-1.1871924400989562;0.8964421882385223
-0.863959849398888;-1.1957513469335104;0.8965403316893468
-0.9015323107886755;-1.1785031984312107;0.8963447970648781
-0.9182500889808388;-1.1908823149609735;0.8930641939223432
-0.9321217746005468;-1.184144698832546;0.8930400795669129
-0.9202158074894282;-1.1696431684619966;0.8962982687583794
-0.9201029014595397;-1.1696089554507012;0.8963126121835627
-0.9201637797527417;-1.1695797984059038;0.8963125066906714
-0.9202242037710808;-1.1695500384605357;0.8963124013134572
-0.9386765224608571;-1.1604618844681251;0.8962802211558991
-1.3840386957480337;-0.8414613460731916;0.917098288758258
-1.7183068688008487;-0.3188265359803736;0.9577745329963032
-1.712335788332189;-0.33812713903449587;0.9568267556553642
-1.7122419501557506;-0.3117097214551877;0.9596455757057504
-1.7122157007211045;-0.3385154982874379;0.9568076644746975
-1.7104654244160111;-0.33642578837306014;0.9573568997997622
-1.7120939549387437;-0.3388853378640784;0.9567778444555524
-1.701171167111859;-0.32248485879346867;0.9605732633341493
-1.7123356762738184;-0.33865874021994197;0.9567589582329773
-1.700543866351767;-0.32458013169799127;0.9604702441681343
-1.6998406691624741;-0.32678200221273535;0.9603620251113317
-1.69425746551617;-0.34427276305113164;0.9595023663338569
-1.699566993278372;-0.35072458080944113;0.9577670541551281
-1.7126236363069565;-0.338384735517562;0.9567361700042587
-1.7064344572462544;-0.3048950090000026;0.9614375673329544
-1.7249281755228123;-0.32659620339537376;0.9557452916428886
-1.6886080422296446;-0.3609294412810909;0.958629813591002
-1.7172131027118214;-0.26491753119154776;0.9633074400466797
-1.7124052262545553;-0.2834247788116396;0.9624414013241516
-1.7277138804962422;-0.2631417550086357;0.9613636540450947
-1.712023837583443;-0.2848919733676951;0.9623727446425598
-1.7182207408551957;-0.283850001291204;0.9612784793331155
-1.7116045697698938;-0.2863916637645689;0.962302667620133
-1.7319776568488474;-0.2815368579497076;0.9588492952423331
-1.7310988958430862;-0.2847962816756867;0.9586968805767542
-1.733844172748179;-0.28122301502765296;0.9585126574820003
-1.7169109544917434;-0.3031433631673326;0.9596059897279138
-1.7328080222435278;-0.27821476294892233;0.9589868226371028
-1.7265858434267973;-0.3015257417250926;0.9579146810372324
-1.7351303958008897;-0.28508641215049335;0.9579047154836674
-1.7217421539188582;-0.24605445080120872;0.9640956592317727
-1.7397964477766983;-0.2993169600700485;0.9556328174047535
-1.7302514556615853;-0.3168294294410899;0.9556951270937153
-1.7228809306329609;-0.30926799688058315;0.9578515638495753
-1.7339089483950176;-0.3101189231675821;0.9556595179019545
-1.7220029405363564;-0.24496886897773767;0.9642096105859721
-1.722946082872123;-0.24529814166391944;0.9638819853482449
-1.757828634132765;-0.27134097716953054;0.9547384202168396
-1.7400592519077982;-0.28211982177577444;0.957225342250481
-1.7625956181103297;-0.2853866178318166;0.9525625128637125
-1.7514641326705507;-0.26658932745740976;0.9563821084609719
-1.73815980280149;-0.25665649680797065;0.9598211774292987
-1.7542399543704223;-0.2686617179595411;0.9556653232099941
-1.7476163633039274;-0.2945389748199592;0.9546106952668034
-1.7703201059393545;-0.2806669391111117;0.9515069320367187
-1.749019276266132;-0.23240575641417088;0.9595869465629667
-1.7750924696601404;-0.2195133711644222;0.9553423364766113
-1.742980038671327;-0.2353919720460802;0.9605718583053382
-1.7641549418029827;-0.22492163936860543;0.9571247508888987
-1.7853298449346386;-0.21445130669113038;0.9536895301571352
-1.686448682605231;-0.36710645947372167;0.9583045163838819
-1.6875740976754252;-0.36397627907268326;0.9584875948668904
-1.6897406601889198;-0.36479530634389706;0.9579486826245189
-1.7045226178374029;-0.3641193927799029;0.9554035663784617
-1.707088283074185;-0.35556844112974934;0.9558696705325864
-1.7194786867451246;-0.36343551787786754;0.9528701787322
-1.7246248259064774;-0.3632002076879678;0.9519996698778553
-1.7216593325932217;-0.36333580658508446;0.952501382986522
-1.7262674614312548;-0.34758244336953964;0.9533276433000801
-1.7351975123683576;-0.3532220948639087;0.9512065049698945
-1.7291809117032526;-0.3376225134373735;0.9538700445274042
-1.7387960473490405;-0.36255222039026586;0.9496099176705745
-1.6974584236469272;-0.4006511726905501;0.9525519886264675
-1.7098325916498485;-0.3939637314931085;0.9512646279221492
-1.7015821902467883;-0.41360397118896886;0.9503317721407442
-1.6915211709574796;-0.38240903854539665;0.9556776287354141
-1.6990454983153214;-0.3783035882601118;0.9548189751531577
-1.6940700371057562;-0.39035704026860407;0.9543144716256784
-1.716358639861062;-0.4034379101771787;0.9491128443870888
-1.7030496500249903;-0.3841166082605376;0.9534980794352481
-1.7206196849843758;-0.4096238747261051;0.9476870574136282
-1.7033099914996939;-0.4188904429619977;0.9494162636275935
-1.6594777494809776;-0.43642237552802554;0.9543120023680476
-1.6610347574094408;-0.4381235607504521;0.9538392718078139
-1.6575737022714652;-0.440947110333663;0.9540439286764221
-1.6554254867435179;-0.4458127878664807;0.9537551651838271
-1.6492295222473896;-0.459854166532632;0.9529218582013493
-1.667309343833393;-0.4452235041859024;0.9518602959490374
-1.6631304534733222;-0.4404779205764545;0.953183393613434
-1.6785743704743448;-0.42970656191841905;0.9520296681063527
-1.6743409057906633;-0.43953135096715384;0.951447100657512
-1.6954488988952734;-0.4224509477786154;0.9502077070333872
-1.6929963432242405;-0.41974169563773606;0.9509602404404
-1.6762283650137215;-0.4211256721559398;0.9535285224099141
-1.6824969596080577;-0.42060827826283387;0.952568383951246
-1.6994542722511274;-0.4192086783581792;0.9499711037803672
-1.6702286899560073;-0.4486367085550186;0.9509229856622441
-1.6971638502581108;-0.4243995552757252;0.949705285158462
-1.658694929565132;-0.4590365598792475;0.9514481972623808
-1.6810341289358077;-0.43896620611629;0.9504384798315949
-1.6655396989852898;-0.4220078812457031;0.9551656658920721
-1.6432170538195146;-0.4728673302812252;0.9520946155373564
-1.6979033265221584;-0.4162571767415476;0.9505850621376802
-1.6717506988241315;-0.4064809716449426;0.9560820501640259
-1.6743017131101472;-0.404682021545443;0.955888826545623
-1.6900364137098627;-0.40127363533202576;0.9537087677770061
-1.6776053193634772;-0.4023162074048188;0.9556349902219907
-1.6870161531418981;-0.3955267282150273;0.9549066354226484
-1.6859288833207986;-0.41181035532365395;0.9530868802166119
-1.6732722075951036;-0.40267961563620364;0.9563064887693918
-1.6806160348231822;-0.3833384760852495;0.9574476448902813
-1.6746679629676993;-0.3990056553461072;0.9565232615386758
-1.6597950841816989;-0.48366538393575037;0.9480734614128016
-1.644031397933809;-0.497915618956574;0.9483193331299844
-1.6587252166436812;-0.4998574668689145;0.9459693910437861
-1.6813306783140205;-0.49193652243174635;0.9439011867875164
-1.6707159915686405;-0.5014426866034691;0.9440771843263545
-1.6805460198616453;-0.5027418542608808;0.9425223245310601
-1.6577223028214898;-0.5129373910841704;0.944308070066078
-1.6528111835938974;-0.5173224495907203;0.9443924561083034
-1.657307845251096;-0.5179165181740538;0.9436626828307549
-1.6458388166082893;-0.5083394815047102;0.9466213580240888
-1.6580536595549908;-0.48299655798280305;0.9484103200889695
-1.6746546615094302;-0.48937247617172286;0.9451934483047068
-1.6373948407020387;-0.5309198265921027;0.9446405447626834
-1.662250031905628;-0.5146892413876643;0.9434218489272874
-1.6521951422572352;-0.4807464873484297;0.9496171330444833
-1.69125566346387;-0.4957483943606426;0.9419585477608364
-1.6405118951459288;-0.4787190728539781;0.9516131942558566
-1.7057186427501827;-0.44151760999400863;0.946259790194067
-1.6974128251884597;-0.4406586706453559;0.9476811376535922
-1.704581515590406;-0.43083529715371255;0.947751990407115
-1.6833378470269924;-0.4615844111473504;0.9472475616689059
-1.6820534994130762;-0.46145152233126946;0.9474689273327568
-1.6831691686452346;-0.4599283047697915;0.9474836198117454
-1.6841845094648407;-0.4608197955743027;0.9472091284692329
-1.6792226671492985;-0.4652673579593627;0.947454989515518
-1.6852994050945802;-0.46178710539113416;0.9469454379908127
-1.683465470141576;-0.46283743155093077;0.9470993309857543
-1.6603519400390492;-0.4760749486570614;0.9490350930544241
-1.7065790002441046;-0.44959991444479364;0.9451749099124115
-1.7689941012224077;-0.11590613260312868;0.9635772466615924
-1.7614418037043196;-0.11802003881109807;0.9651860115531541
-1.7627209005752076;-0.10513337161750172;0.9657187343062461
-1.795174223786204;-0.1085782534404689;0.958007723312368
-1.779922306002994;-0.11284730184701608;0.9612538211184912
-1.7823417762879536;-0.08686120619476692;0.9622127172352158
-1.7571101855457287;-0.11036570358594906;0.9667251437813329
-1.7710587039737657;-0.09741665745106773;0.9642416293838904
-1.7433149030472155;-0.1230938018267259;0.969154382443884
-1.7848902344000497;-0.08449521464604683;0.9618292244007303
-1.7984028083016683;-0.1076745648829343;0.9573561135458826
-1.742951800970516;-0.12328210047144145;0.9693132641328702
-1.7429687861256833;-0.12312019981962431;0.9693031699736425
-1.746872322736451;-0.08218474064835637;0.971062739273655
-1.7469040202657151;-0.08220470287932687;0.9710537802223134
-1.7468758849336454;-0.08213132127219586;0.9710650730212582
-1.745111994926296;-0.10268617303732577;0.9701712035229487
-1.7468676896169533;-0.08223868940002775;0.9710603932434205
-1.746969584797292;-0.082386719682953;0.9710259097276447
-1.7638878500607995;-0.09290065114425469;0.9662533820359753
-1.7648119054199998;-0.0807878367210022;0.9667813407552031
-1.7469907985835793;-0.08212263017615519;0.971037751814489
-1.7604519467683866;-0.06935016647817821;0.9685407380331901
-1.7654481122475432;-0.07244642133764033;0.9671449747869372
-1.777356016439363;-0.07982606205885887;0.9638183110937506
-1.7826634215425368;-0.08311520028104019;0.9623356060819875
-1.7430752664841005;-0.12334179020200682;0.969136204354955
-1.7583711305668497;-0.14608984914334922;0.9642057801154279
-1.761969672404311;-0.15144161229831707;0.9630629714330498
-1.7737788596175301;-0.16900427402977378;0.9593197835457703
-1.7808640783245195;-0.17954143439462644;0.9570709258782327
-1.7891865886682097;-0.1919186989161999;0.9544396235802743
-1.2651603809946537;-1.228412505146904;0.85435024842592
-1.3550742326868936;-1.1274463282255893;0.8617391936093836
-1.33687032306841;-1.1268046544673935;0.8637852103742208
-1.347304397177312;-1.1392923961061021;0.8599181385370014
-1.3099312097578157;-1.1258550715237972;0.8668191145010559
-1.2885230098626779;-1.1251004490074887;0.8692261993384477
-1.3007469492698838;-1.139744570781516;0.8652366906312872
-1.3391830331242986;-1.1393416280783224;0.8608441606188497
-1.2911946156962744;-1.139801192285208;0.8663264112761504
-1.3852176362741417;-1.1285088599272968;0.8583555564339228
-1.3871570241102285;-1.1388691873573866;0.8552975447581189
-1.2647881868287403;-1.124263814822002;0.8720827150963874
-1.2834818994108317;-1.1764001256423187;0.8612196735141537
-1.282366046844384;-1.181243036300097;0.8605136056273506
-1.273780902455592;-1.222389274726318;0.8546782893231586
-1.2736820515374974;-1.2228223423440248;0.8546152203519605
-1.2874727815946827;-1.181318964038235;0.8599234928932843
-1.2889689539265525;-1.1765285737693227;0.8605454289802716
-1.3320797916054112;-1.1782399805725645;0.8553974718164402
-1.3313667677379428;-1.181780366176689;0.8548934998905828
-1.2742813628774514;-1.2224111726529934;0.8546180668011141
-1.3359997580520355;-1.1783338705407167;0.8549163084641527
-1.394140517038933;-1.1332752593750688;0.8564090559290255
-1.3973543712656076;-1.1072444464713167;0.8616728314506954
-1.409993965056223;-1.120113614006765;0.8574291020090661
-1.2554053351874979;0.9579095858141923;1.0191750716580243
-1.2590244583620667;0.9579212952696261;1.0178893847848842
-1.2540009677278547;0.9606208598899422;1.0184835576462445
-1.2919509937919358;0.9292273206268883;1.0188720954897672
-1.2860430854437155;0.932478957554547;1.0193921293800419
-1.2897187704372026;0.9293793382105592;1.019418394791186
-1.2844868659956379;0.9443243584052432;1.014941283544636
-1.2709908273396748;0.9451728365155497;1.0192845682178961
-1.290630443215205;0.9319320801845212;1.0181653135799158
-1.2774665179607732;0.95808498916482;1.011313867975616
-1.2759366325906127;0.9593550372479461;1.0113791457166956
-1.2933964773285656;0.9261786768092104;1.0196708389058162
-1.276853888822601;0.9593021059274583;1.0110563294032795
-1.3514388366907906;0.922886802343507;1.0019411313074191
-1.3513290137709497;0.9220513995993035;1.0023354632969064
-1.351793536688525;0.9226375008441249;1.0019372717281465
-1.3395904825627172;0.9072863769830418;1.0123129857393316
-1.324866238898692;0.9174840191343766;1.0126649707118685
-1.3485703974692855;0.9010671129681195;1.0121294471582678
-1.3457771552831;0.8798194336044275;1.021851249280488
-1.3575206860600542;0.8946829444763882;1.0118984213795548
-1.352931812840422;0.9218374615061169;1.0019110327040148
-1.3697246224392416;0.9100346065905118;1.0015082323928581
-1.3652706138420618;0.9044148623658799;1.005339925788075
-1.3521000620891015;0.9230212437521865;1.0016742250131359
-1.3488753798197004;0.9223655961803454;1.0029757103919164
-1.3766824556917028;0.9187452033667857;0.9955605495161433
-1.3731135185162684;0.8931140190126327;1.0075076605980875
-1.3719034773020424;0.8844238157634934;1.0115518185936625
-1.3749574558924664;0.9063567006580654;1.0013353204581943
-1.347432675824505;0.8795893454826579;1.0214140596783325
-1.3707714861191787;0.8762941476665148;1.0150004402708834
-1.378011434482888;0.928289585552637;0.9911709595856694
-1.3456604491350788;0.8790498714119759;1.0220071970272786
-1.345434090969547;0.8792655578521932;1.0219922844428708
-1.3624434017647487;0.8629407879213977;1.0229980394163343
-1.780379338304504;0.20619295064923665;0.9754614177407619
-1.764991120767731;0.21650171603062351;0.9804352980663708
-1.7511459718110212;0.2257767598701076;0.98490611434703
-1.7434518630426423;0.23093114256079644;0.9873942984671183
-1.7865303784928188;0.20207228950045217;0.9734684025163372
-1.2992483414547267;0.9335997240651361;1.0145134220307535
-1.3111672465422608;0.9487514389826301;1.0037249325147146
-1.3140418161299736;0.9407896825611867;1.006222744325508
-1.3285331722743248;0.9707399841981369;0.9881379743062502
-1.329063058580637;0.9714125425575569;0.9876599769954231
-1.3291922391569424;0.9710611211327534;0.9879298665243313
-1.3156075635339894;0.936372453995298;1.007571961837583
-1.3292626171643929;0.9708661477917744;0.9879802134660282
-1.3181459319142874;0.9427863495455631;1.0039293307543766
-1.3293750799536017;0.9711502991099831;0.9878188527202626
-1.329895653080144;0.972465142491812;0.9869022800388059
-1.320717533991771;0.926469628135842;1.0100906226985251
-1.3241573449446924;0.9437080048166775;1.0014240535682113
-1.3294890487296755;0.9704274726752576;0.9879912732548484
-1.3296414374800034;0.9711911584463724;0.9876073266332277
-1.2980943847781317;0.9524851136307507;1.0066371453265315
-1.3068427489119654;0.9577317173254433;1.0012920661200342
-1.3028930023446303;0.9656987952369664;0.999123843659282
-1.2798425602695396;0.9610961017598463;1.0091982619245812
-1.2993237044096417;0.9727899570457034;0.9972620131667131
-1.3071810034505167;0.9775064211948781;0.9924372451495724
-1.321793519996683;0.9862778081639483;0.9834896682527619
-1.3387135342041319;0.9964343059627223;0.9731146713943769
-1.7205314960864972;0.30494672108582827;0.997196201864819
-1.721663414990077;0.30754916752076145;0.9969356898188634
-1.7249973575410609;0.30480505371681754;0.9958253769790513
-1.733542971491087;0.3045339672406249;0.9932022458348161
-1.7437061042051862;0.3042115693590152;0.9900826069064632
-1.7262665831732815;0.31845411856512873;0.995844331763664
-1.7230883847451368;0.3109687589206426;0.9965934941330603
-1.7003976585253682;0.32505266524866777;1.004017888174098
-1.7189091076754637;0.324462839023606;0.9982751181015569
-1.7048302684882528;0.3359607786471759;1.0029265301190784
-1.6941121111457411;0.34471410868819674;1.0064676292965826
-1.7285830255134256;0.3241546011112925;0.9952956983894257
-1.7080545929242335;0.34426786153961325;1.0021018003366318
-1.7413622278213547;0.3115433083733955;0.9910262034587911
-1.7144589609816814;0.3379619413745447;0.9999650630480285
-1.7062886108769353;0.3053985380746197;1.001568147051525
-1.7490172665056294;0.3040430871082449;0.9884924472485354
-1.6874319687380548;0.364382868393207;1.0089358545407898
-1.7577010553489494;0.28888385151836193;0.9853034114812299
-1.7456481632059755;0.2967488632951493;0.9892059968477246
-1.7501663205381328;0.2797206608549222;0.9872279057975566
-1.7398068303332552;0.26712221030467126;0.9898686726221069
-1.7338433576367227;0.27105024099991215;0.9917823130408967
-1.7360394629278433;0.26254061497294784;0.9908316276423417
-1.7400782621406816;0.2844754338800629;0.9904370219683172
-1.731043375077988;0.26491459454097344;0.992398827696181
-1.7642931781484217;0.2969007067368971;0.9836372442297477
-1.7266933004890634;0.298525603391649;0.9950649960227443
-1.7118982885474272;0.2853573364534894;0.9991430788342299
-1.730406195449743;0.2847781247423118;0.9934003087617029
-1.7171062866942992;0.2653446801256082;0.9967180106169833
-1.6053859361613632;0.5473201946895375;1.0301107812881942
-1.6136814295362631;0.5320152444779261;1.0287536921600802
-1.6096389391707924;0.5519998625949409;1.02841955221652
-1.620380019127285;0.5365073146635733;1.0264587886423648
-1.6277073993724058;0.5444858067038345;1.0237444694344715
-1.6270746232904878;0.5456326322759592;1.023874186875008
-1.6010039839853119;0.5551167498763468;1.0307276440506314
-1.6146368984389776;0.5302538835042931;1.0285868156643037
-1.6283398614474882;0.5451744363713684;1.0235314544725793
-1.6040688501571823;0.5642978383872124;1.0290201797450564
-1.5975804413148387;0.570842042440555;1.0304588380639845
-1.5955670702663247;0.5647651233191666;1.0316078191780382
-1.6011978395390207;0.5816786741632023;1.0284070338884415
-1.6066429484816513;0.5721983756214596;1.027579611810384
-1.5858807948917844;0.5824807104993317;1.0327538042176327
-1.5856450714556773;0.5817515043765049;1.0329027635569517
-1.609659329562941;0.5812360378959978;1.0259305376428371
-1.5851966764477918;0.5825165092997768;1.0329468126127637
-1.6193783230027472;0.5802874639235296;1.023223226891377
-1.6155046294434379;0.5690364955906728;1.0252485666417381
-1.638278154532931;0.5784428399524767;1.018103371592785
-1.6135480664713224;0.5633537466319662;1.026279296880867
-1.6324871263479195;0.561467492569493;1.021089433174137
-1.6329158320575057;0.5627517199530396;1.020860300546237
-1.634350940200437;0.5622379998375646;1.0205006018323024
-1.6340255338178125;0.5613142733833912;1.0206662834124118
-1.6400003005598829;0.5782747584625494;1.0176552376329993
-1.6781015228093752;0.4246916568021233;1.0124459596766147
-1.6784468171331444;0.4289169560445045;1.012317701999191
-1.6838559198095613;0.4258162612551911;1.0106748964166035
-1.6992161855978385;0.4288181784509013;1.0059473806748513
-1.7022590584165904;0.4294128590615677;1.005010858524197
-1.6793926167065027;0.44241642654758573;1.0119075210860853
-1.679003743541711;0.4370777851664618;1.0120696969891803
-1.6658863610598176;0.4424874136193725;1.0160732136012243
-1.6758307993004544;0.44444194208689203;1.0129817876059004
-1.6554471516258253;0.4560336073537848;1.0191296238792646
-1.6549101161613202;0.4469840604574752;1.0194048458258784
-1.6591669915818343;0.4371617297191243;1.0181880454966166
-1.6576108337896283;0.440860901066132;1.018645825498353
-1.649402540184318;0.4594710251122164;1.020952716687392
-1.679556271656808;0.44517416462166476;1.0118579149116749
-1.6556613223824184;0.46070825115249775;1.0189049718439722
-1.7016660970908517;0.43075724126292997;1.0053204176977353
-1.673829775922804;0.44887598980572335;1.013536744727471
-1.665452781202532;0.4222196634488145;1.0163389343088596
-1.7033990060230666;0.4296356435087418;1.004801899874645
-1.645932560683589;0.46698956665010594;1.0217467869972812
-1.7029193381240422;0.4276753761788388;1.0048512858528014
-1.6872768241086713;0.41704847285397983;1.0095731498971072
-1.6731653666927753;0.4029536390085266;1.0139171849853965
-1.6952634996612956;0.3960320582860528;1.0069615892266115
-1.6913754104772698;0.4065437831924459;1.008253147093152
-1.6981974162140907;0.4078887543802453;1.0061709664041083
-1.692875070452419;0.3861378293417335;1.0076215803777262
-1.6804917625379494;0.3836747073233241;1.0114954356620691
-1.6305298049910575;0.5447831721242377;1.0229113611793297
-1.6284485325232634;0.5430862149635279;1.0236162835205396
-1.6536731487809226;0.5343666456746264;1.0167348767641924
-1.6586293774413114;0.539762787881126;1.0151434497367315
-1.6499995178444253;0.5413046338012785;1.0175291252487362
-1.643484619444399;0.5424686121262466;1.0193300954600413
-1.6341547971523072;0.5323102284440014;1.0226581579596183
-1.6438282765504066;0.5333294151438039;1.01972230834029
-1.61562163321733;0.5303576334117941;1.028282583217437
-1.6727604836996743;0.5372380667906959;1.0112777993718354
-1.6720355744145823;0.5363013013471238;1.0113614248893716
-1.647370459200959;0.5061329025797258;1.0199964117210047
-1.6429813849669577;0.5150612518955013;1.02089529070392
-1.640852890793347;0.5112226176300545;1.0217240430586672
-1.6606498129877354;0.5204554368153057;1.0153960679913685
-1.6503517417715476;0.5283780444610023;1.0180169083121038
-1.6394995759759783;0.5218717924126545;1.0215904381205676
-1.6367236364020306;0.5144035373288984;1.0228127671982878
-1.628001388453098;0.521049922720373;1.0250907741765505
-1.6384276206089683;0.4963996474990421;1.0231268491658256
-1.632295042809791;0.49575665657029483;1.0250667269492373
-1.6570394967093118;0.5165388451406687;1.0166551887184319
-1.623626394777284;0.5130269457432619;1.0268274201881347
-1.6307911557707988;0.49875669928772726;1.0253725530266222
-1.6151914500596491;0.5291926862639921;1.028479643639636
-1.6341894861226383;0.49182373147161995;1.0245967530396287
-1.6696397117989692;0.5300993587249052;1.0124813357895275
-1.6490351687578697;0.4929882710946071;1.0200191168782764
-1.661352460015354;0.5151730965079699;1.0154925455762318
-1.6515825579682852;0.4975764162578744;1.0190830082060929
-1.6623770328843321;0.5170184710892421;1.0151160411487008
-1.6407880916450557;0.4781343623805445;1.0230513565051478
-1.6733137501550144;0.5361137876762726;1.0111806054946821
-1.6487731693191559;0.4790746200017237;1.02052596735733
-1.6896401458603765;0.4581981100149122;1.0086921166392488
-1.6638189316012806;0.47138863407552883;1.0161179328978949
-1.706432845112785;0.4496197177941225;1.0038598749247833
-1.6776030072159702;0.46434716889792294;1.0121501548411558
-1.715461360119472;0.4450075859542968;1.0012252186653567
-1.6541638602198327;0.49225642024537036;1.0184662822270973
-1.65261651932855;0.4954454491034489;1.018849440812139
-1.6634152482280244;0.5148787428654868;1.0150309940094515
-1.662792898383372;0.5161613857543091;1.0150231634636355
-1.6565801256997257;0.49816488902579403;1.017569057331401
-1.664387082080296;0.5172551580498644;1.0146701257167787
-1.7182036029521979;0.42725719810053386;1.0003174562959436
-1.7095618970499717;0.4095999796912301;1.0027761945064113
-1.702817785845128;0.39582003324687387;1.0046948408960654
-1.6984969328940132;0.38699142404221853;1.005924298619473
-1.7206268612059301;0.43220853534024156;0.9996351558817683
-1.7337929491169457;0.33727947622060706;0.9940750276214757
-1.7106124589274994;0.3508311723069104;1.0014701924632565
-1.7520121496232242;0.32662823173963595;0.9882605648644339
-1.7197220591806446;0.3455055500664224;0.9985609376824477
-1.7569734393063925;0.32372778013430153;0.9866715207427129
-1.4491704005215795;0.7860532137243634;1.0270955569885183
-1.436986688097961;0.7847294164051792;1.0304888978717404
-1.4413459231561092;0.7798050810572599;1.0308543621901993
-1.4468031982975758;0.7734847089224801;1.0314726291483958
-1.4588313765131642;0.7594329456117714;1.0326457306238617
-1.4666938732335915;0.7600197558186017;1.0303835408646238
-1.4594452602257482;0.7773469208914523;1.0271594101148231
-1.4785648558799895;0.7608779391335012;1.0269501169026647
-1.4803279193293426;0.7610037416407571;1.0264289234643562
-1.4791465683852945;0.7639138158439457;1.0258996832509961
-1.4683849670977231;0.7768510100056585;1.024970809507515
-1.4536139561323833;0.7656182962958591;1.0322001293612642
-1.4556085472807059;0.7865626946441802;1.0252544968545383
-1.465799432875798;0.751139033309625;1.033242677063412
-1.4745478071292824;0.7404467711016481;1.0340070342173597
-1.4694719468228565;0.7876414796923037;1.021357180886907
-1.459815432434259;0.7868860144215932;1.024069771460715
-1.4823593895880152;0.7801773702836805;1.020251596075755
-1.4827373698898063;0.7886488789251396;1.0176102405344625
-1.483198896065413;0.7881008854679369;1.0176985549987756
-1.4804680248110633;0.7623291339460022;1.0260020540370773
-1.4832614034041878;0.7886894013667816;1.0174260186161599
-1.4777378240265238;0.736557641446072;1.034303106268537
-1.4403146065427188;0.7983719920716787;1.0252785187107043
-1.3948866091417222;0.8456288929478115;1.0203955494919839
-1.403430925253709;0.8513883517901941;1.0158583252966584
-1.4085055012306413;0.8330884132718517;1.021297362910905
-1.3920647153197199;0.8332292143095182;1.0258135338861074
-1.400193543707036;0.8547125944519824;1.0155165413730614
-1.3807136316953976;0.8574621031140659;1.0197075257474375
-1.376082246635534;0.8494752705081677;1.0241377127835103
-1.3858694437691577;0.8395562348213539;1.0251619573473498
-1.4017573174639826;0.8573871351316357;1.0139737914956881
-1.3893080656862709;0.8360820075459575;1.0255210730901827
-1.397515310595308;0.8573976748289451;1.0151280628800325
-1.4122777747167552;0.8573410661856569;1.0111031863331796
-1.4133192662562357;0.841266048478045;1.0169275749102924
-1.3679865382349368;0.8574868450944187;1.0232792183094113
-1.4023099803051633;0.8225697947260731;1.0269166332293718
-1.4227588092973145;0.8572894530170594;1.0082616778990563
-1.4150392458723258;0.808999715937438;1.0283039456864795
-1.4155928303256295;0.8084062069222429;1.0283639769492234
-1.4154403776769588;0.8106438696786478;1.027587831743768
-1.4163760652961084;0.8075454868786563;1.0284503891938046
-1.4273337595224225;0.8140260405999904;1.0229001552589057
-1.4286246723337315;0.794123595181683;1.0297991034566385
-1.4208861664498253;0.8331343184280564;1.0177769955635165
-1.4265080308300475;0.8270583240466258;1.0183900730770243
-1.4250045888296574;0.8499356637570183;1.0104182440995904
-1.415941853139533;0.8090022723557676;1.0280457151541913
-1.434461306411102;0.8182469400733419;1.0195911930995945
-1.4372408857875434;0.808932786186615;1.0222882358642398
-1.430073383021396;0.8331461844730315;1.015286686893992
-1.511388571447694;0.7204511906204732;1.0296679004100335
-1.5121284416261676;0.7221960705480924;1.0289299189771912
-1.5113603622571732;0.7224729217572866;1.0290634365881148
-1.4910247804562875;0.7198350479482534;1.035113758297622
-1.4800994558617064;0.7335967642499144;1.0344626306322051
-1.4946394005810375;0.7284801486413868;1.0319684361249832
-1.5113275328432054;0.7238279820979745;1.028726517995627
-1.5110184640290778;0.7409263569093747;1.024447174384158
-1.5188791471809795;0.7381435706833565;1.023136240256923
-1.5122958888276075;0.7225942306877081;1.0287847620308828
-1.5127826224306518;0.7219553397257181;1.0289402944551493
-1.525574798332423;0.7357236269525207;1.0222885688690058
-1.5135276523808834;0.7227540564654;1.0285551439365097
-1.4991538993454803;0.7393683456031503;1.0279584730248121
-1.5205743820536197;0.7421807524629657;1.021616567554895
-1.4835426342908073;0.7373196329330497;1.0325818526258246
-1.4999997327145618;0.7081903325458787;1.0355922267135866
-1.5331561778094538;0.7438334006386288;1.0183569593047346
-1.503909355777357;0.7030953678159655;1.0356449142902524
-1.5156224334406616;0.7047251688070862;1.0321833906656408
-1.527432396227449;0.7247058550889087;1.0246050929285968
-1.5178848530198017;0.6900884545336885;1.0348021968480947
-1.511150292035674;0.6933722233249001;1.0358755947957103
-1.5289142734954169;0.7153464198575795;1.0262960216542525
-1.5248313403461506;0.7059994820990851;1.0294425807456018
-1.5333624459057575;0.7255337672764804;1.0228639024869728
-1.5163026785898102;0.686465983773936;1.03601790307997
-1.5399468538891354;0.7406054026073395;1.0178265699964872
-1.55446071521872;0.6315659096297608;1.0354127187141444
-1.5534146921709169;0.6331714623261742;1.0354503749500408
-1.5552009616728923;0.6339005203741626;1.034620624001261
-1.5590113797642187;0.6467697042863754;1.031626229454273
-1.5370021455310288;0.6888867436475429;1.0299624310338347
-1.533914176469556;0.6810819020240739;1.0323065558085296
-1.5433405368749105;0.6799563210692914;1.0299491809361419
-1.557703826028004;0.6913082162386353;1.0239180973816207
-1.5526751923892401;0.6788723705653046;1.0276374004932554
-1.5676153054941564;0.6770736709714641;1.0240309715432414
-1.549545000309245;0.6711760195501443;1.0299355826210268
-1.5435815205201262;0.656418404204804;1.0343521646364309
-1.5611362369392952;0.654231709687479;1.0299022261704986
-1.5407032443669362;0.6701562875558966;1.0325405091783613
-1.5189506344357968;0.6828050301949959;1.0360050749003913
-1.5200386679330298;0.6869030299359288;1.0349159057358899
-1.5460860582446156;0.6899495039298138;1.0273098191359664
-1.537131033879412;0.6571937900801186;1.0359653828307955
-1.5290296545182114;0.6688094524175288;1.035983316417488
-1.5413986283860743;0.6510476521207783;1.0359558785927145
-1.5665189562946973;0.6731345711944893;1.025046285539584
-1.560865459519697;0.6532617509395563;1.0301523236296752
-1.572136233858269;0.6929968747312358;1.0200462185409211
-1.5506950099784242;0.6372123502521259;1.0357298378103252
-1.523682870000121;0.6920087523259025;1.0328219565450925
-1.540849486353679;0.6976943468804022;1.0270031340123513
-1.5549472637828274;0.7023635094589011;1.0222262417797463
-1.5638169818880459;0.7053011607942957;1.0194495146496094
-1.545533135966881;0.7084209917575582;1.0233983651662275
-1.5344715074259692;0.7071273206208673;1.0266272587324299
-1.5438753298327166;0.7203014991057828;1.0212303468648591
-1.5518819178885914;0.7229532817008191;1.018668737525309
-1.5605218278990565;0.7101747380639205;1.0192339467282023
-1.5489074219398429;0.7273526013966046;1.0184741470517453
-1.5703618788229092;0.6067566916466143;1.0343226471684992
-1.5779579620139084;0.6059735056636261;1.0322677956607818
-1.5740884183046542;0.6184900089966054;1.0318318737176375
-1.593144499603177;0.6043686853507707;1.0281327414635564
-1.5953892131566083;0.604135906937039;1.0275282231875396
-1.5942778288740664;0.6078491746562422;1.027395244534068
-1.5840475048900737;0.619101831756705;1.0289712950345797
-1.5643539379528886;0.6163190477629439;1.0348681684462089
-1.5705819656509357;0.6299664944515208;1.0312084734828346
-1.5749337859118806;0.5994554786433102;1.0339063074096482
-1.5842791942079493;0.5840288605807131;1.0330303342181069
-1.5882635951319934;0.6281884831937904;1.0266019087796723
-1.5775700097961491;0.6292556483371081;1.0293812679751508
-1.5875059495465509;0.5874147102875564;1.0317137664919254
-1.600599890679848;0.6269262934970865;1.0233717642150202
-1.5944774667996673;0.6022025054105584;1.0280123355833066
-1.6037587858587026;0.6218886141844933;1.023085045229932
-1.6058843581803852;0.6263958377330556;1.0220256114146133
-1.564603342504646;0.6538065412310425;1.028913657540984
-1.5628743760174395;0.6516308373113224;1.029723990785031
-1.5817269220778594;0.6753545813305786;1.0208944773558848
-1.574703554215437;0.6665164869539795;1.0241843772178778
-1.5865327324134346;0.6814021365966372;1.0187749386772318
-1.5808178748079582;0.6393483097283397;1.0269283882591687
-1.5724762193502437;0.6375743418205301;1.0293612885124754
-1.606434787943022;0.6447960990825159;1.01946097101015
-1.5916834274589924;0.641659019131438;1.0237620449501612
-1.6108906355677415;0.6457436964423456;1.0181945581394072
-1.6133776373143112;0.592520840086273;1.0236702235453354
-1.6115175588082982;0.5981999344793671;1.0235383070455166
-1.6079603013871868;0.5960187962382384;1.02481539198136
-1.5984179467157884;0.5901683894517099;1.028239678959902
-1.598727850070302;0.6019801599631511;1.0268106227954186
-1.607201191625341;0.6113784409714438;1.0232915406962082
-1.6104808549663243;0.6013651444192813;1.023479154076894
-1.6161934074605426;0.6010665041996855;1.0219630932843975
[truncated: 3,946,239 more chars]
