# Supplementary material for: Daily electric field treatment improves functional outcomes after thoracic contusion spinal cord injury in rats
Source: Nat Commun. 2025 Jun 26;16:5372. doi: 10.1038/s41467-025-60332-0 (PMC12202812; doi:10.1038/s41467-025-60332-0)
Supplement: Supplementary file 6 — Source Data [file 41467_2025_60332_MOESM6_ESM.zip › SFig3/FigB_xy_plane_pos_elec.txt]

% Model:              medium_cord.mph
% Version:            COMSOL 6.0.0.405
% Date:               Oct 22 2024, 19:57
% Dimension:          2
% Nodes:              45273
% Expressions:        1
% Description:        Surface
% cpl2x;cpl2y;Electric field, z component
3.8791542879174328;-3.2537822119926743;0.16826941542929852
3.8982909384704176;-3.23564299718707;0.1682255268958494
3.875133546590481;-3.2325263129616726;0.16818988339828603
4.5541388853519145;-2.459311179876636;0.17300929163048842
4.453091519667119;-2.6045304462792616;0.17210262326319234
4.359915792039553;-2.622446922446782;0.17185124647022176
4.393921724602278;-2.493981134837369;0.17251777935717005
4.588434122118532;-2.4103925087795863;0.1733071818294337
4.404979501882695;-2.449165198112905;0.17270357889473675
4.3105412250837185;-2.7886630378671837;0.17114113148767224
4.519406072478511;-2.234683156437195;0.17424193384235387
4.571716480177036;-2.3678152606315455;0.17353031279855308
4.423954167567805;-2.2548825434196154;0.1740381622691372
4.409668232627837;-2.4011570238754465;0.17300235633608257
4.454584228161899;-2.069510183446564;0.1753682976974054
4.441801403123163;-2.072143708376412;0.17536323517311186
4.456569662433038;-2.058264920242266;0.17570975449631132
4.450120093845623;-2.059289992172069;0.17584478788973407
4.109434628505326;-2.6484535814483126;0.17143102643843922
4.184901328912839;-2.704653703619542;0.1712527857799065
4.259762968535747;-2.6053133270986786;0.17175198326401525
4.127441607906704;-2.583818793311707;0.1716238066745645
4.361558729848984;-2.470231737809111;0.1725292079314814
4.302093733061015;-2.7919269962784594;0.17111950848554616
4.063984152284814;-2.6146065694212814;0.1715100890403296
4.107961910083904;-2.796064037874852;0.17057668936021902
4.101624280028587;-3.0153060999646524;0.16965738014099252
3.973806518340689;-2.941234871185606;0.16959306291579326
4.109974082319821;-3.020119903264633;0.16965937835213082
4.15937256854448;-2.7954521052651833;0.17069939696680614
4.100898209141907;-3.0297955207301217;0.16959325380230017
3.951971143505351;-3.0278870371805255;0.1691856157002274
4.267277156604826;-2.838944747901042;0.17093065653049272
4.010577533282769;-2.798139345320518;0.17024153774779593
4.154144141679664;-2.747108512045725;0.17094783613885128
4.11006076892583;-2.7337543018161017;0.1709476699258502
4.001492209985493;-2.700865544222334;0.17093356584639613
3.7756445930167173;-3.07990742483617;0.1687503905575576
3.737203597397752;-3.0209378427965525;0.16902224965963525
3.819889863862942;-3.073557193530238;0.16879488691030559
3.798117283263824;-3.0289482811784794;0.16897921048321135
3.732938816204701;-2.8943622412429084;0.16949008325410286
3.661614660807211;-2.9049822613712806;0.16949010384987878
3.8832258200921075;-2.9199824619808323;0.16953430032472
3.84245503845099;-2.856406554925373;0.16970179892850057
3.919751495121414;-2.829617463750901;0.16990858478013604
4.307328772238145;-2.7928159689961514;0.17141967945354358
4.305401081096185;-2.7924877377666952;0.17134396833415835
4.305812227614407;-2.794633159266439;0.1712860700517244
3.596001181803127;-3.1590190311323636;0.16829682526942236
3.5939145134190764;-3.171012823819113;0.16811518166483733
3.5743464831305976;-3.1521593196196993;0.16831370306297677
3.575577705109614;-3.167215480118251;0.16810581241528466
3.704903648856865;-3.1935168331245825;0.16812154180442912
3.313903435426284;-3.1139981043914924;0.16819109466413193
3.3216001271684017;-3.072095075180352;0.16857282698009673
3.6343186067874296;-3.3262935922998658;0.1672841038008999
3.581135881050331;-3.182776473601049;0.16792494949579398
3.3765063021709696;-3.371671984873985;0.1668353513338824
3.5834614756114913;-3.4170649738418843;0.16682073681487009
3.369325825819095;-3.3424886882293614;0.16696064625076817
3.438353691365944;-3.627038316550437;0.16575996938108686
3.4734563326129546;-3.5989355521621262;0.16575426621462083
3.674721804412202;-3.437585903560433;0.1672005311330088
3.664708612781644;-3.446056492942348;0.16714647537336627
3.6627948901461536;-3.4362394613549094;0.16682833011740772
3.6764598922558718;-3.423785098395678;0.16690954151560342
4.604685483159606;-2.089763883097301;0.17539414099171358
4.685212973941008;-2.10108356832238;0.17548455313275746
4.65781684859456;-2.0449950578053175;0.175810273618716
4.645276070213149;-2.0195779025020157;0.1759552929759031
4.6986408851260055;-2.0086396110400564;0.1761144577381378
4.840539206137706;-1.9795498874444795;0.17653751059587994
4.767953527799964;-2.1123910872882545;0.17558019210669945
4.608520977456178;-2.278939490390004;0.1741845335918125
4.611641066738385;-2.3734182409779123;0.1736061659752333
4.723947263510347;-2.19221012837851;0.17498460535756913
4.67636504477169;-1.9606091854328835;0.17634754143808923
4.6246306792300835;-1.9819420624280284;0.17616991581252095
4.801774989512271;-1.9088958823487432;0.1768266249260036
4.4538361624976535;-2.0523698791945826;0.17575524921606955
4.943741395795861;-1.7631336885597442;0.1782086462951611
4.759050124482455;-1.6721930246360643;0.1787379284543001
4.7751470161445155;-1.6545991185651512;0.17886961002217905
4.8621652801952795;-1.7104020856320274;0.17847857740111586
4.762676151446834;-1.692281817052674;0.1785687829154412
4.75323749582138;-1.639990095172414;0.17891623146643837
4.871911495651645;-1.435557143863271;0.18031120858553418
4.957119939358089;-1.4615140185847677;0.180177840661391
4.964631591006946;-1.7160905389439045;0.17858497990526642
4.955631561717889;-1.7382559232193084;0.17844273759521104
5.055664269693658;-1.491533649218439;0.18002326619437348
4.7533707376867085;-1.3994459514195974;0.18057580631021095
5.088685144443897;-1.003713441249816;0.18357919320263508
5.138522618251479;-1.2458005962394347;0.1816477011164067
5.204065477901747;-1.0065701730275873;0.18370803418222692
4.910918975588552;-1.0620693746174839;0.18366386636212323
4.898265728836879;-0.9895968191036729;0.1843189930439697
4.943180852115926;-0.9929265731729023;0.18412474105843982
5.1318512898935;-1.240361376918713;0.18144429832804876
4.816882810898402;-0.9835635482944662;0.18462651569805397
3.3467799080067726;-3.3598817424672696;0.1667885146785876
3.358173201299155;-3.351092383354353;0.16691258690777744
3.3351701561534903;-3.325258952678666;0.1669942196600923
3.435955539824153;-3.6258227542733197;0.165337138096454
3.256792719964338;-3.0915204945582615;0.1684771969247111
3.4365334513431045;-3.6284091167583377;0.16573925557926214
2.4123123865471783;-4.095658947248178;0.16201050481384682
2.334091516102452;-4.268588621488732;0.16130612292747307
2.4307422260287446;-4.2260885708300355;0.1616726101013031
2.681619643676608;-4.1036236282675365;0.16267381924658744
2.6170422403898126;-4.135843264637632;0.16241269163812905
2.5288152915484714;-4.0731118754334865;0.16229406076587696
2.6724344349580837;-4.042662723965275;0.16268061997903743
2.8857135219731753;-3.990743723424754;0.16338646143271854
3.1711365250510335;-3.7985525449205535;0.16430231674421014
3.191016813986932;-3.802608139600643;0.16490948992201424
3.185896650173599;-3.806026683151992;0.16488952084002603
3.1852587195830724;-3.7897036498413073;0.1643589718292284
2.924463285957014;-3.9436726922261878;0.16327995193721548
2.933494123182034;-3.9641599485098147;0.1639090183951832
3.4309442939698536;-3.6256416454002696;0.1654256347699822
3.009502826265395;-3.4102832090892923;0.16633219038227115
3.0740694401296;-3.5673990242621247;0.1652340420801044
3.179453011678677;-3.4971284983787445;0.16576967902712672
2.9228624838121657;-3.4646866681960127;0.16594222350134757
2.923541209191012;-3.667772334758854;0.16456225247423337
2.9225321345692103;-3.36584080461829;0.16659733319287798
2.9172268191869826;-3.9620450627569817;0.16356060049955445
2.9258630614714893;-3.9686769374942332;0.1638209188504851
2.561829590835005;-3.8581749284242304;0.16312611081828507
2.612335360170385;-3.9419147385363296;0.16285437677620518
2.6976525053763267;-3.8978711985507406;0.16314304694513154
2.438162679045832;-3.964118981012577;0.16254093010103016
2.4233540418180897;-4.039473162828274;0.16221905701484207
2.4645691070333235;-3.829749103145301;0.16309660929775766
2.28603063293414;-4.098680367082856;0.16169763146775612
2.1773100550575992;-4.101281617865614;0.16143207943501303
2.18247324444653;-4.174299640377608;0.1611565537682598
2.1525632616467467;-4.1554106239617745;0.16113905055639716
2.0692177174743063;-4.103867837358191;0.16123404949650433
1.932317477476086;-4.324686512189327;0.16019296635816355
2.124956617537215;-4.20856806250633;0.16100155446151712
2.0329789014088733;-4.389439623567442;0.16027874053727642
1.933379634544053;-4.241597733359059;0.16046651286109864
2.181549466328827;-4.332843712393294;0.16077206520463355
1.9351562927787118;-4.112703521634861;0.1610871592003038
1.9309541336948084;-4.426491547424144;0.15989114154080533
5.2571770751131;-0.755650964732621;0.1855216051851626
4.986461951225606;-0.7826220482697517;0.1859897416164567
4.98396159212718;-0.7754032212415544;0.18606121835512035
4.981141392385668;-0.7679945579266494;0.18603093999803338
4.979743918643279;-0.7757081401090937;0.18606018430438073
5.257186106652509;-0.7556505616003211;0.1856997053254896
4.972597610867996;-0.7683534696694048;0.1861647344959587
4.671525928906202;-1.3742283072182264;0.1810395254028027
5.13791776589801;-1.2480059744893846;0.181935548894035
5.137326802035636;-1.2479112433040018;0.181935325445944
5.1371361880024375;-1.2503161917087777;0.18191738179972897
5.137390852412724;-1.2466065929497943;0.1817501235057974
5.135809137176443;-1.247667569943285;0.18174080619580796
5.001459359199217;-1.3355798898954991;0.18102280174231478
4.918442473069671;-1.322975971332423;0.18113983728011374
4.8280105875404775;-1.3092462812192962;0.18126738452061975
4.72377102931972;-1.2934202611874768;0.1815284684499213
5.134737902727962;-1.2455704543595922;0.18157033476598874
4.820670282873314;-1.124674286364795;0.1831158791915653
4.9081447140594765;-1.226720538703434;0.18202398590072716
4.689325416693632;-0.9714494962654803;0.18489523163144184
5.257186198180411;-0.7556500563980013;0.18605594244635942
5.2571860640022505;-0.7556501935313059;0.18605594156807684
5.257185430045203;-0.7556494410154384;0.18548546731417892
5.257186160359907;-0.7556503079091972;0.18605594062046024
5.257185955012126;-0.755650299531715;0.18548545910538605
5.097513382667797;-0.49777275927786135;0.18782035216051807
5.2945937043615725;-0.5068853099358523;0.1878619032364725
5.317548078792914;-0.2512065360980352;0.18991161494805117
4.8340126191681225;-0.5170341529024177;0.18872226955215204
5.011080006039583;-0.6192260100430815;0.18708251684033753
5.034596067206779;-0.5023718927407007;0.18796709598397252
4.764705028492898;-0.5221004030621321;0.18904376470980241
1.6838191719305018;-4.487242869467623;0.1592469886018345
1.7392199913957866;-4.421869226252194;0.15951632794309464
1.744331688384742;-4.48669948634018;0.1594529097388354
1.6968888316930024;-4.5023000948180085;0.1593273425558748
1.6621822317202346;-4.512267147564199;0.1591899528623038
1.8299675024852151;-4.314187427544654;0.15997347777275142
1.8918673854523307;-4.195621274623088;0.16055492486946193
1.8509407273662217;-4.27401425646094;0.16017558473055987
1.9092681177247037;-4.251078833591379;0.1603592105205549
2.927207874872523;-3.9634029186656585;0.1638739709640929
1.9656556233863722;-4.044581402508221;0.16144766823379272
1.4890108161082465;-4.391245529413756;0.15904138235020907
1.6542024568594424;-4.336944707903884;0.15947960013691287
1.4847689224484615;-4.388270775432789;0.15903804581345532
1.6306694955670493;-4.218570649117533;0.15987655195913997
1.7910164886103008;-4.295499982944575;0.1599450009634033
1.484014110597514;-4.387753559424407;0.15902898203520524
1.567371523155541;-4.1882023163050395;0.15994929559723103
1.099575883437643;-4.47810556491151;0.15833425175022775
1.0087072722393804;-4.541586183865586;0.15804392452806804
1.2496576631754877;-4.6172002835915595;0.15844366437660296
1.256641508221632;-4.608621990391196;0.15826767548131868
1.0096402015909771;-4.497641675630365;0.1581407635541756
1.2564832266149315;-4.61587395151952;0.15846227739551424
1.0115389635606418;-4.408199805783102;0.15824776157441317
1.0060990342489033;-4.664446827649268;0.15777946692240358
1.2635359051711736;-4.614180591447449;0.15830870591057725
0.7560042100046799;-4.701053890844408;0.15747329643929098
0.7567911438478295;-4.701740116291847;0.157472538132583
0.9216070846443567;-4.508943323071817;0.157945224847105
0.7548284065206619;-4.699950367128747;0.1573034843317826
0.7547718255538045;-4.702042811364268;0.15747007193645973
0.7527873378710824;-4.702254472611319;0.15734949657578737
1.481032589085489;-4.387064642851738;0.15897622331816041
1.2448746490106817;-4.332497497175;0.15889077976904464
1.249775672620113;-4.443085854185611;0.15849438165140686
1.483079592472261;-4.388690066888501;0.1590161448935597
1.454998251950653;-4.417552308658167;0.15891532015089224
1.1222595566295537;-4.304165798456726;0.15883531974449805
1.4844286215610754;-4.388709633823151;0.15911296817191078
1.484032003066781;-4.3884869001769555;0.159130515719219
1.484048894193689;-4.389179073409728;0.1591291041086517
1.4882335422624529;-4.560675842048843;0.15877924975821772
1.4835700944245602;-4.38894561215353;0.15914707540114673
4.809917403703419;-0.3486484277024948;0.19028365646588696
5.037368143789553;-0.4665862365126392;0.18828332249773144
4.787639224912998;-0.32633699665397325;0.19061253266732858
5.051796958852087;-0.11966444786221672;0.19171661072660928
5.121648699071907;-0.06501362627355742;0.1920831435292667
4.779368245421336;-0.3328080712920533;0.19075471049817821
5.324999999999999;0;0.19207230951820622
5.147403380663459;0.06830588263522515;0.1930934814494238
5.232547414628184;0.0355584214909153;0.19260390739153357
5.133402075020877;0.3017133787038006;0.19562053549422492
5.3175480787927265;0.2512065361011664;0.19483069681827514
5.118260787092491;0.30585682076955445;0.19556098343003944
5.047642243884552;0.10667526447274625;0.19366212913242895
5.132201981990501;0.32173398934633457;0.19579111385678266
5.144343990577131;0.3355621221397539;0.19587755586426567
5.294615785459927;0.5067017199680227;0.1969474019038684
0.8325262359689255;-4.440145134832744;0.1578868609368545
0.6702333559667403;-4.554429695756207;0.15730410090487046
0.9713072807155537;-4.342417306211091;0.15834951721401638
0.6175498269482377;-4.591528760001645;0.15718153600877088
0.5087888356892646;-4.728268139231856;0.15704203271676292
0.25168391822794745;-4.744691423586204;0.1570276515089173
0.3170931519309425;-4.588679374463187;0.15723869312630248
0.1470521649541059;-4.595923413679782;0.15709835672455008
0.08804742174721795;-4.657746708922362;0.15698153840782555
0.3482777676988224;-4.514596471088306;0.15746811965260682
0.26414226524165463;-4.473240126767088;0.15746272532763736
0;-4.749999999999999;0.15680722103872569
0.31028471118336126;-4.433641212219411;0.15786395540978207
0.4290907456427464;-4.622174372233132;0.15719251104410334
0.401222802078011;-4.585076548142244;0.15724573732761604
0.5469277480433831;-4.571351701181976;0.15727135502174594
0.4370978796508299;-4.5399727932104526;0.15728404128600548
-0.2516839182279479;-4.744691423586204;0.1569277229954969
-0.051334769178821175;-4.6406483237096054;0.1569381291073821
-0.4291999586758026;-4.591462299453125;0.15731905827883744
-0.42405702092612396;-4.582466743943064;0.15733143546104988
-0.4073860946461966;-4.583176968898627;0.15722020001780304
-0.418190776500986;-4.572206046666451;0.157218604585694
-0.5074787033922105;-4.7283803077254145;0.1571306696166938
-0.21828200688178198;-4.491109158158581;0.15727687597979867
-0.09942240425310471;-4.5975749256631815;0.15699446728145994
-0.2747278943993444;-4.440549046866524;0.1574337778333752
4.9074849432413234;0.15751498712824197;0.19510592018467676
-0.4406132190911221;-4.580336192952617;0.15735927398130764
-0.758316917243527;-4.701578037178858;0.15768703126061867
-0.7583066970620218;-4.7015899050195245;0.15755433361918855
-0.7583224476706762;-4.701588222716404;0.15755436022218267
-0.7583383429501;-4.701585832593351;0.15750898045389827
5.257835725141018;0.7520455756760559;0.19919515747939023
5.2572318271884795;0.7549073789370792;0.1992247891554249
5.236779852406402;0.7275743326026344;0.19912093197890846
5.099191893410341;0.5894096341229194;0.19827665955754278
5.129569261474962;0.907920792672142;0.20117505560058543
5.057615820210273;0.8194619141221499;0.20061019148297615
5.205384199346423;1.001128045691002;0.2017742968083101
5.258256935718347;0.7492404082961146;0.19925325860228005
4.97529756555679;0.7182593998995983;0.20007270359928636
5.087205277981342;0.5766835433719075;0.19805321602476825
5.107933418481139;0.5779657434858159;0.1982077166915683
5.10240997814838;0.5715533661659129;0.1981649632656056
5.115807818582278;0.567032836811422;0.1980800596269788
4.880289023966423;0.6371441848989081;0.20005070111230613
5.089481872976413;0.5568299721745589;0.1978632522363713
5.115805790470175;0.3272661844622273;0.1957559924483389
-0.9703425795954137;-4.511121917010289;0.15812929272254797
-0.9630922609455738;-4.4842508292045915;0.15817432269641715
-1.2163219550492597;-4.595103088734541;0.15818326039016345
-1.0058404495799118;-4.474940305627831;0.15818509485124052
-0.9527408792842611;-4.445886600132044;0.15820062728521433
-1.2537596154667228;-4.616297008718263;0.1583228313551902
-1.0114634619098894;-4.663523886176767;0.15787390198498089
-0.7583953740254256;-4.701510819157507;0.15733116057932173
-0.9186726462559757;-4.4899671241688495;0.15809233672896814
-1.1331731843553716;-4.428563306239107;0.1584581003362829
-1.2553886615969274;-4.610263509751475;0.15820792764018363
-1.0503121231628074;-4.309393972252433;0.15888289506304243
-1.253975749389991;-4.384564718643811;0.15889270462134622
-1.261793726147828;-4.585950670657951;0.15829806456341972
-0.9455946864005584;-4.2707435365932485;0.15895095825395741
-1.3092406599131108;-4.404962590616499;0.15896840685484992
-0.7583778502221982;-4.700907562832932;0.1571153034292795
-0.7583288120459342;-4.701565936585595;0.15746640753644037
-0.7935129574614183;-4.229690231394709;0.1589210097032006
-0.7461327429800979;-4.267971050528479;0.15870318768806194
-0.6274897098963901;-4.421482008003253;0.1579804461641905
-0.8055801669487755;-4.2199405358964555;0.15900085732720878
-0.6075232257129383;-4.379960536410087;0.15804830736180478
-0.4306299769993962;-4.559575457156034;0.15728118791548615
-0.5826448247161178;-4.405221715430921;0.15794246070019047
-0.7583031027105889;-4.701555239716644;0.15781970242689017
4.9432807037674475;1.1092910934597904;0.20439562684177504
4.943511712169922;1.1085354913591365;0.20439544322129938
5.135276286410346;1.2440458266956735;0.2048387185396594
5.129661253952447;1.249780869568505;0.2045763352591321
5.138442415046808;1.2462859951057907;0.20484603460435277
5.140621390399695;1.2383196043864038;0.2047461680162906
4.944317493767499;1.1082049995569714;0.20438530990869186
5.13566411278185;1.2545066054327543;0.20469089302171187
4.942728320839152;1.108856801539749;0.2043802914922986
4.816732749214029;0.9182607902499899;0.2032957909207602
4.938194786222959;1.1019988334084452;0.2043269868571538
4.805718723504352;0.9015996541367851;0.2033687680455158
-1.2614150492137912;-4.614803513901003;0.15861246473683396
-1.261459829520796;-4.611388364271339;0.15861865443862372
-1.2699011611046334;-4.612757094895316;0.1586290536166371
-1.5137126498612765;-4.554041575534475;0.15910766796572867
-1.8123353692790096;-4.465543852022501;0.15998594839267624
-1.9749310347819113;-4.244070559605594;0.16103608125411173
-2.0285045627094607;-4.391846417342087;0.1606620402484511
4.939944861462209;1.3730879417961597;0.2066447277383821
5.062717869224585;1.4722037838693742;0.20691864123797554
4.749369560076408;1.2316518693717637;0.2067611907741735
4.907047258473646;1.2393075347313058;0.20564775901332488
4.8817923114475406;1.3299298399029478;0.2065697965546041
4.695263247468003;1.1914966955740462;0.20678376922313188
4.94316674991142;1.5028447781258982;0.2076286618709125
4.996852440113332;1.6403385499986207;0.20839966373276814
4.937761134487309;1.643499790539333;0.20875770103401214
4.620657560269972;1.5439178770033708;0.210742550423451
4.662354980931959;1.6577037519945532;0.21129754807789272
4.765063951023723;1.5255270275129673;0.20932346886029773
4.413041061904631;1.570358838190972;0.21308683376050563
4.547768120255091;1.6638713360391337;0.21258619014212865
4.670591651597327;1.8761303127754985;0.2130466064516608
4.583600978210722;1.7257963245171868;0.21272501561192778
4.903457561885791;1.6826810202321039;0.20916781139737406
4.7598556648214965;1.8428994984943843;0.21215601735761624
4.956419638831939;1.6754050022854945;0.20891784056355472
4.687118929322288;1.9046921284129534;0.21317829297576668
4.961563480926958;1.7209703539867862;0.2096217440120361
4.9830239935435525;1.6745746983949588;0.20905384032602833
4.881438307804203;1.8974376402277446;0.21177489354494175
4.682899605393468;1.9190795121203597;0.21336380614859585
4.613283574712089;2.134242922415733;0.2157168294824035
4.759410406904154;2.1298072667170063;0.21475963075712398
4.83311143219003;1.9920309044372435;0.2129844394066842
4.675711956805353;2.2713698053093516;0.216593499569813
4.580270848243869;2.2247555304206297;0.21680408411185298
4.484534619748863;2.3651258485435234;0.2187516643437465
4.4684326092395485;2.3656413827407725;0.21887715770940455
4.484662018014301;2.321712098315656;0.21843649531805662
4.462187809867789;2.3445031112672026;0.21883571208029307
4.44040944866798;2.3665884683544247;0.21916106245019598
4.620659013219366;2.3606137247429833;0.2177696238722602
-1.7383947554084396;-4.488997677399039;0.15978065290434185
-1.746107497521367;-4.465676864280896;0.1598607356179723
-1.7732718892771533;-4.478887563864024;0.15988480995016188
-1.4190437980221255;-4.3403004990357745;0.1594791591002661
-1.3999402271739758;-4.297168804562851;0.15955373913083604
-1.4508872739453178;-4.281088634231989;0.15951135775261396
-1.7550808413787462;-4.437099962407691;0.1598209174474261
-1.3764683042556776;-4.244174564334823;0.1596585944365021
-1.853095009424321;-4.18888016280331;0.16095592843608733
-1.6054636762649985;-4.076705857234584;0.1608259049785442
-1.469616576367574;-4.015168595773755;0.16117350134609706
-1.3649708364211692;-4.271673001598631;0.15966641063167947
-1.3895923742167882;-4.302921696392513;0.15951686009445287
-1.3404919186632265;-4.33021910878863;0.15936930095553428
4.419357898825258;1.8881968260173831;0.21531320659023917
4.674816246566302;1.9039342269664286;0.2130604376927974
4.565619311818411;2.0757356927415733;0.21554022636655082
4.5319511001049575;2.1287064847858166;0.21622628999647114
4.416006871813683;1.8982348266507962;0.21530551134594983
4.410688333745047;1.8876627412128442;0.2154263204819417
-2.1124549504136385;-4.227063370967906;0.16126290177630342
-2.1743251721719323;-4.334820028670989;0.16121459050243533
-2.4596117016000707;-4.212326803920886;0.1621076509336048
-2.3785359166451343;-4.072946290352835;0.1622358745431571
-2.3104589446531896;-4.201293733425796;0.16176522801206722
-2.255986285383865;-4.302637910212496;0.1613684525106309
-2.18307631491634;-4.187771980553251;0.16145928559130185
-2.4897671767627316;-4.198804469611892;0.16222312472104583
-2.4000793824468394;-4.059734082084525;0.1623280707846656
-2.3875364716962135;-4.050243692308037;0.1623370201632038
-2.3634391482722097;-4.0605878754019935;0.1622375238720577
-2.2264064586994423;-3.9523574113514592;0.16251892058400136
-2.244360869293759;-3.941912197306776;0.16258853731930908
-2.1420978858571234;-4.155602350843214;0.16150036211964977
-2.2339932573976755;-3.9340677120910716;0.1625984427725061
-2.5049184394320205;-4.1508427442688625;0.16241121397564484
-2.5759065098838985;-3.926057963309426;0.16328061123574933
-2.525947812770565;-3.84860401987671;0.1634628872821694
-2.4174086546087965;-4.030666187139303;0.16248670865750503
-2.6295437962917676;-3.6748334692385773;0.16456820073172734
-2.6474968076571272;-3.699483298628132;0.16450055160454818
-2.7776209404264782;-3.835215657384478;0.16407957513070665
-2.7682025118231426;-3.82523948180902;0.16410708019205678
-2.7811338238275587;-3.816916988071411;0.16414844896611575
-2.7751947931593572;-3.809004139280327;0.16419564245115514
-2.657218726817133;-3.6518190991472412;0.16520211687867095
-2.856157744950952;-3.9168748729064093;0.16381574373315483
-2.530848492345514;-4.178246663328983;0.16239979636094332
-2.704935389525197;-3.9189787435275836;0.16365168333035973
-2.698944579345198;-4.094660367911011;0.1631220393411788
-2.8926455949200665;-3.987786995730719;0.16405178248476898
4.317853060213697;2.414316108792299;0.22051543572186458
4.276566520712012;2.38154563534326;0.22058299512137616
4.308142158175065;2.5877679757901726;0.2218681136855331
4.385768248160742;2.5882499743518044;0.22148599265132718
4.42448371508868;2.425950344361361;0.21986589996465367
4.306769934192172;2.6155609775909388;0.22208630553231723
4.295963108748928;2.8066013280323525;0.22348287514909046
4.340424473857012;2.748842888011172;0.22311793599516488
4.280474241083543;2.55559126267494;0.22177358327322824
4.296025138689451;2.5912447567607697;0.22193023207549326
4.281369161561193;2.5954500501867255;0.2220436085008839
4.285846874717947;2.7948825380014464;0.22324984668519965
4.467961810708106;2.382354626137008;0.21910948612787645
4.46559364085849;2.5873091843921374;0.2208992018423784
4.50392844834828;2.5325044413864974;0.2201459338458328
1.49515681265527;1.0453870107811898;0.4881695998538713
1.4950707354193933;1.0796051632038857;0.45876392390797954
1.5130187932211605;1.0513979194467606;0.46578941056272527
1.5362606382255646;1.0053333997139797;0.4267717902557493
1.5417923724000544;1.00399547576723;0.41925318160846514
1.5426322071900285;1.0613634171689181;0.42868524914372125
1.5324897244936055;1.0708834342492126;0.42984029495197484
1.541733880854605;1.0000000000000004;0.41859627120953496
1.4474342884118676;1.0885450107417625;0.5067905772035214
1.4475443741196727;1.0897761554616598;0.4778439683543598
1.5427382062705923;1.0686040663001592;0.5184990901609904
1.4464998849926076;1.0893907341913165;0.48601128169836
1.4456498433634748;1.090105961461281;0.4828375200419663
-3.1631970336738053;-3.8210593308768117;0.1653040088444931
-3.172778964346669;-3.814631740792472;0.16534969055133994
-3.1667052629614676;-3.802470868269741;0.16521740207242286
-3.1514106927231236;-3.8141229281013924;0.16513678266814685
-3.003127536341222;-3.920078539815721;0.16433947760355844
-3.3806605479284864;-3.629921648041546;0.16619115442605353
-3.4110113072697397;-3.6474050691343334;0.16649744688483312
-2.7842244463980705;-3.802209002772037;0.16415283562409455
-2.7908417861246386;-3.812757427951843;0.16410840770993318
-3.0236942696571365;-3.659480515754705;0.16522369757935132
-3.0039961539901263;-3.635788726373443;0.16529945394050366
-3.061035670555305;-3.634900255583299;0.16541122494108487
-2.6829610828356203;-3.6407892996690903;0.1649894357635608
-3.431522871767157;-3.6319477742326716;0.1664616353730166
-3.406097046471701;-3.61084359198761;0.1661518217484736
-3.668256421867577;-3.3860130706158023;0.16807093902373876
-3.5778630527257995;-3.417232748181037;0.1677198578876161
-3.6584338599678707;-3.4513858791210357;0.1677986753895014
-3.6504648536858815;-3.4581071663660956;0.16774952176189933
-3.779987416576837;-3.342757266310419;0.1685187292624114
-3.4624226983160886;-3.454527944485344;0.16713154883131942
-2.9017076139451077;-3.9775630972885847;0.16418459630734328
-2.9022378720819546;-3.9824983737845896;0.1642780543075727
-2.9064269690977897;-3.980004869495462;0.16428019187573156
3.7346224890690225;2.835822880970218;0.22939604967953406
3.862506038919748;2.900949669244159;0.22810016836112926
3.7855351175959977;2.9831869159702675;0.2294358200520167
3.827070245570847;2.7330471139784756;0.22784274774217128
3.9949744845905903;2.7594177756055718;0.22597012611363074
4.089983917177406;3.0180320286451257;0.2266721129511053
4.076748293479871;3.0327681235445048;0.22688348412098464
3.6917731596104666;2.711797658373166;0.22928682434123923
3.8754203021148435;3.243355048330646;0.22971948062913325
4.271640418672838;2.802870304106473;0.22324996213373316
4.2864995800019505;2.8179920461307493;0.22395616292178044
4.096044537197403;3.035114148731957;0.2269785571516021
4.087773523967481;3.043940729189922;0.2271026117465758
3.8791030664434123;3.2540492339028346;0.2298071464969599
1.5277408968665445;1.1193696242762232;0.4547421254729528
1.5605722025873043;1.1314847657899691;0.4649370765461882
1.559270266807792;1.1105681656671256;0.44658609191668985
1.5570346360047491;1.0858925652097158;0.5303207294774401
1.5894290282183918;1.1250667104246737;0.45639528424875514
1.609739696097519;1.149628154506178;0.4181059891704136
3.6584344425136437;3.4513853830001677;0.2327704543018339
3.6443973103056133;3.4179805025775187;0.23269138256586291
3.649258126068987;3.449390408063318;0.2328529695437566
3.6504650372060783;3.4581070074596085;0.23286921031759206
3.603847485705121;3.4389016784897946;0.23315346283677288
3.7799963807935626;3.3427492498906557;0.2315365351074953
3.3942681690198206;3.5410028795762987;0.2350475833586292
3.4315229826953937;3.631947689619704;0.23544720830402355
3.384096965917035;3.6340071707652175;0.23553794736208683
3.411011287936702;3.6474050826070488;0.2357018072308794
1.31499778680824;1.281402782127183;0.5053978458946866
1.3151677553911012;1.2817004996728265;0.5116422347926035
1.3153692612806924;1.2815594143687377;0.5052306737081367
1.3149721507677052;1.281649123121041;0.5116756660993009
1.2217345187036153;1.257119654526656;0.533433156274507
1.2360072972074512;1.2475918563442445;0.538653433258254
1.316532080388225;1.2820595179775909;0.49824788377061896
1.350486809612892;1.1673921208769917;0.5039325880908327
1.3975873777426915;1.1305182651554673;0.49231175025120094
1.387753872523875;1.1860348318983518;0.48395819921841027
1.3786202823124745;1.2376876371083294;0.4758915058034513
1.3489180207591884;1.1744266135584633;0.5032072454108748
1.421662740874881;1.202765050320523;0.4555250880917629
1.4246703452770764;1.189231826736957;0.4589600483213925
1.3469251854108886;1.1701822071841803;0.5047969895049819
1.4031274266759803;1.2898836617977247;0.43941526449560503
1.3331812084151444;1.2268861852963824;0.4997133918673896
1.28455001054217;1.2153399842655785;0.5255468641308116
1.3418320266203707;1.1738714039246956;0.5069245720213189
1.4050351281702775;1.3047519838331325;0.4391770070401784
1.43865753949809;1.1832778702679565;0.45029785599844474
1.4370485181049149;1.2002069868576273;0.44890637854563514
1.429570988822643;1.278880872462369;0.4429683659364635
-3.487022411883672;-3.3657893025161596;0.16768611789512833
-3.6992076755816963;-3.1875105269548714;0.16887833547411227
-3.7156108285329195;-3.1943039540864113;0.1688860338608933
-3.4840335388397943;-3.376851126446899;0.1676359297221674
-3.8737854867012675;-3.259083580460403;0.16898252246046264
-3.5530506343933808;-3.1276054398848565;0.16891940320629467
-3.4708735433968814;-3.3756874625626256;0.1674507149303234
-3.4740792847804856;-3.3457801345751084;0.16761548125322273
-3.4979610673542667;-3.1229797839249955;0.16886364219052247
-3.7164987199340382;-3.176098546730526;0.1690437088660996
-3.708161388587761;-3.181601132838614;0.16899155091174
-3.7003078218513052;-3.16808046217717;0.16905462806395982
-3.87402506497109;-3.2541090157875288;0.16899037036691966
-3.554856802148658;-3.0960499566185344;0.16915191612044297
-3.8183606220142696;-3.0824315009767256;0.16957609174550392
-3.8609217038234096;-3.070737713790959;0.16972514508398365
-3.839730514512492;-3.0555952742687276;0.1697286845342735
-3.798319144966114;-3.0260222425632746;0.1698352216985409
-3.8579720556611865;-3.0326876188460177;0.16989490011828023
-3.8723716644176385;-3.2344523745276565;0.1690564690821558
-3.8475559382060425;-2.8867388344704112;0.17044448885405078
-3.7577876930711733;-2.911941372260129;0.1703111180057787
-4.0512513878036165;-3.041425091680863;0.17047835020712432
-4.024299526559376;-2.854443278240458;0.17111778541061273
-4.084316814197846;-3.00336312374221;0.1707271540340813
-4.067295496105499;-2.846904664097713;0.171275593403801
-4.237798505954948;-2.815431575703769;0.1717970984601122
-4.0877720329987515;-3.0439422894431463;0.17059996555298884
-4.096044098611603;-3.0351146192300003;0.170655239230591
-3.879102518852958;-3.2540497537631676;0.16913135621736028
-4.286497848389112;-2.817994093558606;0.17191507387887253
-3.858570415229141;-2.75898455600058;0.17131453762100832
-3.860768195775395;-2.7334930263226025;0.17149547625973227
-4.035689289820881;-2.82952430263657;0.17124336602740511
-4.002244884680708;-2.707641631064999;0.17200748566198396
-4.075976854813804;-2.7413815707685836;0.17189490671614993
-3.868282194329237;-2.6463399584414464;0.1722171278385752
3.873786452640121;3.2590826736225518;0.2301452590732703
3.8585291153160397;3.2601773159799614;0.2305881301649352
3.3409640912006906;3.3975212898966434;0.23528447787229895
3.306679116185618;3.305234490864461;0.2356019075984495
3.4158722809250417;3.197826780075629;0.23423962684368138
3.5670328958669253;3.2191185452015905;0.2326949644278691
3.2585439139133165;3.1756662547340744;0.23587000484512477
3.868870804257202;3.2507722462576583;0.22945293824139576
1.13899902377997;1.3068544132239261;0.5589200024260277
1.150267727175859;1.324754805379349;0.53271876799276
1.1586984408907832;1.2957035578316392;0.5471479437300437
1.167579130415929;1.3118005698795578;0.5260351353886759
1.1081065035283069;1.3552431008061492;0.5582474867882183
1.094981209110536;1.3315743320712272;0.573974223972443
1.2163454858670353;1.2738817336486257;0.5169361072751423
1.2102728766572606;1.2642027609165691;0.5569595803787413
1.1420966471905747;1.3753655189422016;0.5259162039728131
1.1764535524576816;1.358894055809698;0.5116550387493328
1.184103612348839;1.4002339550965188;0.5024440751943204
1.1993669633316901;1.3887607586885595;0.5023608679666072
1.2073295855285535;1.3348845587522737;0.5060382578724619
1.1965796829997577;1.4076198818177235;0.4847117309291053
1.3148177498112432;1.2819195848279106;0.4932699864214878
1.3150902986668473;1.2819418317739304;0.4932028946365413
1.0365718439913738;1.387747202733073;0.5571130449512595
1.0598438562099413;1.4301557699547451;0.5224449937293534
1.0839639285995728;1.404656836633941;0.531627804334847
1.037243725535136;1.361578252290972;0.5490648950759393
1.042938116825191;1.3586033154376358;0.5525457887132162
1.0937721758974974;1.3938998529675426;0.5346446854081652
1.0933935874874796;1.4133343819086215;0.5224093503944451
1.0253526850286248;1.36731056761486;0.559249667374428
1.0919351333155427;1.4885991834692194;0.45990957935808624
1.0916429969818946;1.4954583427908887;0.4829697969526668
1.0898490405598873;1.4942437058469757;0.4078388548922128
1.091122351810869;1.4940240078036182;0.4668597090401745
1.0934907074476212;1.4934749807158778;0.4542049972231597
1.1015738835158988;1.4091138985752523;0.5239720154944459
1.0996861191818181;1.4246812162033753;0.5119068762168568
1.0293413454703486;1.4333723430702894;0.5163611624090191
1.0374880394197215;1.4413683962970407;0.5076506816559574
1.0296620058646215;1.4388807058108088;0.5022507065668745
1.018534197968532;1.4353076125939468;0.5255597797653133
1.0299644012392017;1.4447173754003682;0.4937264267785372
0.9828996883661565;1.3877794529202552;0.5663603163088258
0.9687841052455324;1.3941895299845897;0.6286433007845715
1.0373223427354445;1.432591050970913;0.5254729706678898
2.906426954687529;3.980004877770489;0.24005060675698262
3.0031270842132507;3.9200788190984457;0.23968098332694876
2.910701090840022;3.968070657034391;0.2401874844614748
3.1714630592401947;3.801597743782935;0.2379816448451657
3.1526675059797484;3.81560377439342;0.23817180587397516
3.163197016067793;3.8210593420132906;0.23822124534255126
3.1727790287586637;3.8146316969124507;0.23812684035064394
3.1298979694807176;3.4923138781662035;0.23690443348292153
3.128771149098148;3.4765433146384166;0.23699323424710084
3.269190823654486;3.56314256146427;0.23599915257504134
3.1278534477027273;3.4772222092263583;0.2368475235072413
3.0168975828754228;3.728025446237111;0.23858923818828276
3.1282861246701286;3.4762441916679965;0.23698077074619656
2.901020561251035;3.977814903636194;0.2401185485925839
2.902237852063903;3.982498385385219;0.24045000204523312
-4.282719869752559;-2.801668132785043;0.1718172280389539
-4.295962871239243;-2.806601604344547;0.17212485642370678
-4.494283506588365;-2.3897772085811444;0.17443402048435772
-4.343087793102465;-2.5533747645545386;0.1732390149134959
-4.503926778081716;-2.532506838199497;0.17370822589709203
-4.274675951221938;-2.563815009782247;0.17299120694255904
-4.382922120526974;-2.4152740951100986;0.17402037240297932
-4.277176053281366;-2.6261276705326617;0.17263205859601222
-4.46559294559276;-2.587310142434036;0.17332939955371263
-4.271821825154546;-2.4408984104754365;0.17365336456672686
-4.620657982953505;-2.3606153287927034;0.17490735475033206
-4.340428978505824;-2.7488370348363524;0.17241330723315296
-4.279510243812068;-2.7720100198140702;0.1719357541556449
-4.1980316171337035;-2.571007421003226;0.17290734874876917
-4.219598082222731;-2.6242105210894615;0.1725701979878429
-4.143999115203783;-2.4377126693496614;0.17375719303832066
-4.470001294705273;-2.181811054713668;0.17584259540452832
-4.2653723766414995;-2.253110229012207;0.17506428900383963
-4.48668191732517;-2.1760309324420555;0.17590143029035155
-4.477080989464279;-2.162830086197225;0.17597319455499422
-4.263959946764221;-2.2119845982606656;0.17537770942514397
-4.262084963695367;-2.1573908356990774;0.1759521709279875
-4.462156157456048;-2.1422407732874977;0.17615640991043977
-4.483907750649923;-2.162014623587823;0.17596964119735473
-4.492919430937369;-2.1608425580028228;0.1760016454059783
-4.4821701131946945;-2.154383105909837;0.17602783423670754
-4.6757106979244565;-2.2713718811712416;0.17555092126031446
-4.702073562387501;-2.0546995093827176;0.1769052832641596
-4.605089631269454;-1.93186089272916;0.17752425064165972
-4.759409352051292;-2.129809135259476;0.17649708371544096
-4.833109973083957;-1.9920337291989818;0.1774426102032247
-4.710296346750722;-1.9188016605718297;0.1777453780047385
-4.48213911125481;-1.9472807169548427;0.17744150806346104
-4.881437403378259;-1.8974394811495978;0.17809536319936892
-4.330041356384628;-2.0057396863486856;0.17723432022413976
-4.964535649628927;-1.658643908419205;0.17995713888998718
-4.8502782175028845;-1.7218397077293752;0.17936322517576636
-4.961564842889243;-1.720967498540852;0.1795837160011164
-4.9830233200927925;-1.6745763111611878;0.17998735962416437
-4.996850163373504;-1.6403442074489796;0.18018103878675507
-4.748181250902051;-1.7780149475492781;0.1787659498478796
-4.697346206964703;-1.8103580674634023;0.17847668789988044
-4.564201868757948;-1.8950693800338234;0.17776030209247567
0.9082903173672983;1.5174191950768368;0.4468651037354494
0.9103591361643301;1.5171359467523033;0.4489357323523527
0.9101001449219591;1.520234353043105;0.44482077470658077
0.9123419606169425;1.4937606242857049;0.4838123947996851
0.9211116410612743;1.5155303866746042;0.474496768639158
0.8864482035265349;1.4295141986680682;0.5320758441812037
0.8589969070247379;1.4407373649827373;0.49535762364762537
0.944713938217371;1.5740805192990253;0.45575556893304847
0.9156063128240529;1.4176312452402473;0.5048851062562979
0.9226845392045071;1.414640689500249;0.503224326327013
0.9211524054102951;1.4266222029959792;0.502181883525795
0.9647030489159736;1.4970246436744405;0.4780379814475328
0.965485888219545;1.47790062373173;0.5072464719696976
0.960754366850247;1.5978960198386893;0.4032055454677105
0.9751438516023;1.4886562932240017;0.4806395378154316
1.026019444880356;1.545493576219008;0.31714386094650937
1.0246442446576964;1.5465977479186181;0.3169194495543731
0.960176758256472;1.5989329555148477;0.44110325696680275
0.9024218626706788;1.5185026344176396;0.4589573993807755
0.9085367382286141;1.5198817506769196;0.44472387936572155
0.90930429235252;1.5275471393187836;0.45256936776097234
0.8570255379648125;1.4588453185747414;0.4945240822436941
0.8488828586360845;1.4445679636880893;0.48869788850311346
0.854804199152486;1.5019886981581325;0.46026670837816913
0.8451507119431608;1.4956305727524424;0.4600137632348241
0.8485196708463669;1.505960719591389;0.45540718679281417
0.8537703278227875;1.5220687971372011;0.4441686482212177
0.839982891331246;1.5113562353013;0.4466694957682058
0.8287434402980496;1.5459866474635753;0.4179424959695541
0.8517488787617175;1.5613298696337907;0.418990978083421
0.7896245648751412;1.4664303403691323;0.4506258405669903
0.8118706617020279;1.4585622300552485;0.463215273029314
0.8098548875352818;1.4940186300300304;0.4453625951596442
0.7810083041983226;1.492415183177477;0.43491370979205896
0.8082284122063841;1.5229624245475417;0.433468157773085
0.7654428141221343;1.4749460047771998;0.4369622604273742
0.7741869994067496;1.5128027757938485;0.4271515275288478
0.7224623248639688;1.4972705637683945;0.4130338643372874
0.7660466416853341;1.5361966905878006;0.43053488877768936
0.7157069918465396;1.4911736158421296;0.40555455288826603
0.7807499374206464;1.549488725718677;0.42758416428089624
0.838626579511597;1.5938807558913914;0.3982125965571229
0.7093696255533064;1.4932325346948807;0.41251372931256136
0.7071304250370999;1.500625578486652;0.4111587118707103
0.7128766600298303;1.5020147651448768;0.40554038887003274
0.6949700596918427;1.4975199276961342;0.40988903469638027
0.6827575632250132;1.581193111034507;0.39724356638027913
0.6725734260010819;1.5555602251431866;0.39893414199174193
0.6927678310239003;1.5780799252395081;0.36601371287888107
0.6883102685619349;1.595169178921759;0.380641556422082
0.6543280562320697;1.5096374166090578;0.4020365231175632
0.6291963565567389;1.5164320823278068;0.39656966156240936
0.6176767430724325;1.5405823497367814;0.3919782699078458
0.5941530494566385;1.5258805271258564;0.3897714987282127
0.6079907186720797;1.5603880930079441;0.39120035065237024
0.6661250383292187;1.5854426238941868;0.39118399489734823
0.5525596224075551;1.5359151404492632;0.3894804800276123
0.7487960203871888;1.5460564551390588;0.41905584967318493
0.7598908502939423;1.5597965574657464;0.42434764559044835
0.7034148550976134;1.5877050202232943;0.3730371721495803
2.8926455623912855;3.987787014191703;0.240407763052155
2.884831409208511;3.9728580963610645;0.2398356204415778
2.525755200023478;3.8018443075662542;0.2429385726602155
2.654066097992553;3.8629537106513494;0.24148730538746965
2.6145443829250317;3.887890163230515;0.24172917314283515
2.5492054939840116;3.9291161095961904;0.2421876925932014
2.6746703723344645;3.9470964194465186;0.241231664505819
2.4036057643941833;3.7436693651674684;0.24418970798448872
2.4448560075334926;3.9155162841709483;0.24305568096802632
2.4854548769358793;4.17159727613536;0.24290689381408237
2.454851653689614;3.9785846931551023;0.24294183730194394
2.5944368609213866;4.04523653267202;0.24209104611286447
2.6989445673134265;4.094660374217647;0.2414870866596651
2.530848491080984;4.1782466638825975;0.24257000022092556
2.489767170994306;4.198804472331356;0.24287420300519988
2.3291601322346596;3.9556757711353487;0.24380797080537106
2.280651488984931;3.8493233020866073;0.2444314424075022
2.414615729747435;4.143029286833823;0.24337868226941126
2.272893090260261;4.037837983038866;0.24429492509865103
2.240446970707762;3.833116336641602;0.2447602951685833
2.2181638905976473;3.8241337365551344;0.2452420573881451
2.2102201058679607;3.9913328769231717;0.24503253492281238
0.6102030760175672;1.5997693597669547;0.38503507973975687
0.6546970658977278;1.6313702835052135;0.37749620886153024
0.6918444829274135;1.6577534578573037;0.3762879846357075
0.5476377016084077;1.5553336139351104;0.3834647138596177
0.5339749199056193;1.5404112993401473;0.37624258519314197
0.5314785789766436;1.5544889005897011;0.37695920326581456
0.5179668242694337;1.5438293729257742;0.3776598398567699
2.2641262397931863;4.177929564884163;0.24432157878967498
2.4596116919202395;4.212326808351421;0.24301077774680097
2.2559862754960323;4.302637914334531;0.24431670065591804
2.054096099930453;4.14926956347803;0.24575502207545613
2.0442493306491825;4.134003234832455;0.24583248976442618
2.0384607032172473;4.125139330587824;0.2460078553983344
2.1743251596551287;4.334820033641454;0.24480561591663774
2.029356067522066;3.926151958666442;0.24651779974152976
2.03777988641901;4.143377168668611;0.24590788804846314
2.038033618438888;4.136578914739049;0.24592052642412066
2.028504552347745;4.39184642115326;0.24544189023737084
2.0170582290223993;4.147391296514845;0.246100650112344
2.0308463045579117;4.133055954524838;0.24610690418498143
1.8609383462227282;4.309707778289886;0.24614259483292394
1.812335495169678;4.465543810086166;0.24649965284726316
0.45567086087971265;1.6036622373811118;0.3639097441959338
0.4493256027814245;1.6096915257475124;0.3618175723840058
0.45350860426704676;1.6130612024823845;0.36184739355386175
0.45987597399962576;1.6082779316960591;0.3635661852321636
0.41851520639936823;1.6393488070608195;0.3569145480463963
0.2851483175568459;1.595575251059838;0.3519243100845708
0.2731027597432784;1.5846291031251025;0.35139804699948113
0.2740595417117493;1.5845070075668446;0.35221670658263565
0.41113586087597787;1.5648957835722905;0.3609336004992981
0.4063589468974844;1.5684878480615343;0.36024850565143385
0.4281147334924909;1.5897969429268124;0.3609515787281058
0.4703728705818985;1.55396003773573;0.367234561726966
0.39095861836153867;1.6212894437489471;0.3555794848638998
0.4071940899885068;1.565624468092611;0.3605987878757959
0.3762937819321769;1.6715695502629353;0.3558134879204989
0.3245843637649906;1.6285019717557234;0.35163353797798513
0.33998367630209614;1.5761148871776256;0.3560526867978884
0.36533411111416625;1.5985911262320722;0.3558937250033999
0.326881305992811;1.6303709398149278;0.35161459801289624
0.40353595153220523;1.5661964387629503;0.3602476262115564
0.3800894575741779;1.6760303830469732;0.355787744461734
0.3249196750742057;1.630648549666592;0.35167854996375025
0.3250998905267778;1.6318480851656263;0.3516189458217144
0.32393256356130395;1.6307882456094287;0.351644210088401
0.37477204857947966;1.6769464333602804;0.3506332348613562
-4.9007767850263235;-1.222172469164175;0.1832752457099311
-4.823799457878812;-1.2976877396391444;0.18281213014540626
-4.9241960376305025;-1.3602754587057813;0.18219256647725746
-5.103496915812597;-1.2705933681170212;0.1830235170370872
-5.138441723512433;-1.2462882638969977;0.1831995087449132
-5.135180244166844;-1.243247044967848;0.1832195837012636
-4.956270316117515;-1.3436173069113952;0.18231589666025183
-5.019807167139425;-1.1357958723508754;0.18392725230870124
-5.10501304592374;-1.073965168841168;0.1844991318970292
-5.140619326218212;-1.2383269017692113;0.18326351956590822
-5.135665219355789;-1.25450353776205;0.18317947288229794
-5.205383907574369;-1.001129253607418;0.1851718615764424
-4.93508833951602;-1.4042956640177393;0.18175284986361576
-4.750723670351047;-1.5081486414270557;0.18091190233424426
-4.841698828225351;-1.5730778349466652;0.18036658466023603
-4.964194321672371;-1.5144617385477122;0.1810040030292106
-4.7485255495081615;-1.7414692103496996;0.17908125442361816
-4.751793321135343;-1.3946100567091315;0.18194753899479493
-4.945984767121361;-1.3778954502696965;0.18208567243075469
-4.959337562398572;-1.3686709862394655;0.1821844774340478
-4.9612967929471665;-1.3902541482009705;0.18200513543413582
-5.062717275757019;-1.472205395194669;0.18147049360098347
0.20539548677147346;1.591324041567086;0.34707160907965706
0.19867196300148576;1.6075641630654354;0.34668641355914787
0.2288180488353552;1.6128218167194865;0.3481545667400109
0.13855920789908657;1.596053778970644;0.34614508031596525
0.1851216191339822;1.6402907402478608;0.3459200834742725
0.17039165386456873;1.6263854722050657;0.3459858563644515
0.18524819946580084;1.640279995763885;0.3461611711682332
0.2721590636203287;1.5847225381566747;0.348511220182479
0.1851659465389773;1.6403325859442082;0.3465797443843358
0.13828180229147405;1.596073377954173;0.3461232081688965
0.27242652790562893;1.5863554621035811;0.3517544671450541
0.21390732553034408;1.7029467515969319;0.34357044448593077
0.18536168449193496;1.6409891310550342;0.34738711397840893
0.24336967548092442;1.6606464579550577;0.3468816530883533
0.22097695262328787;1.717898966127813;0.34278852186685094
0.21032207697990707;1.7247113903545002;0.34322706722063356
0.2137782703304548;1.7363041694353212;0.34272263295379174
1.011532611420164;4.471360890550807;0.24886299196654457
1.253759577625728;4.616297014980537;0.24758370928619597
1.0114634619098894;4.663523886176767;0.24825495761105476
1.651541657782877;4.137486972877268;0.24777022051982187
1.7860597004067782;4.24812294241349;0.24654192646195094
1.6837248137205179;4.3002023207431135;0.24685436639743713
1.5355651281904632;4.199055412129651;0.24797402338602365
1.5459109238604771;4.131821105024195;0.24828164649369755
1.777418787372683;4.306312592923139;0.24648108324246412
1.5570036028251848;4.059733021330738;0.2486507499094056
1.521341238751389;4.291492318993428;0.2474895023115843
1.5195828619947385;4.352009652937126;0.24739591514063497
1.6997359546411124;4.354581250142326;0.24678822025318287
1.5161116998124429;4.471477175798518;0.24733208607542415
1.7383947082032758;4.488997690272307;0.24658276158199216
1.773271930548482;4.478887550864577;0.24647300766646874
1.5137127247103312;4.554041555747373;0.24728979577002083
1.2614150999494929;4.614803502866475;0.24800064760696566
1.2619597859618186;4.611498363598729;0.2480021961256904
1.2699013128876566;4.612757059432558;0.24797676659163725
1.2569385163063247;4.610579062767128;0.24737528266935344
1.2643830349837568;4.596806823844041;0.24739180855289655
1.3618021470445787;4.415089862548974;0.24758888658671777
1.0210603028757739;4.3966953785235106;0.249146373870989
1.1440182967588584;4.348097064078494;0.24884541128318088
1.051657679578182;4.1569133905339415;0.2504013013865905
1.05736257874799;4.146564191535647;0.2504715942149244
1.294647960713262;4.355857670600774;0.24799885192387902
1.0534218274985931;4.143088319856214;0.25050820435822385
1.333293329960317;4.181612560843534;0.24853765919094598
1.3549798138996025;4.359217325666203;0.24781390883653517
1.3304731504438743;4.158516270952662;0.24895185406581524
0.7583396637561478;4.701544621750119;0.24893243896776873
0.9012787341990218;4.503051966962897;0.24906899359599677
0.8443044458364837;4.483851395135324;0.24929724520331678
0.7665832694140458;4.455420829119175;0.24962767566592042
0.8602934428300323;4.443361404557734;0.2493717933036404
0.7583383429501;4.701585832593351;0.24892867547586842
0.7707921023817141;4.313012560644958;0.2502789359263592
-5.080185558407235;-0.9429688684740413;0.18571605219871362
-4.8798858594732835;-1.0617517447198128;0.18461807047940726
-4.8702742940353385;-1.0612303103168796;0.18482086223357067
-5.05156496037929;-0.9296733874975744;0.18584064180839402
-4.871334252918686;-1.0668230362036206;0.18476655985451662
-4.868174890626978;-1.0501530997070065;0.18489313056763454
-5.007949889450825;-0.9094120815449792;0.1859559613315315
-5.25651643543628;-0.753181348273921;0.18747462709219845
-5.257232118661749;-0.7549061141464988;0.187458552007083
-5.061579634930074;-0.8742593648500008;0.18623927919831357
-5.255508574301209;-0.7510323379131356;0.187119570073834
-5.257835581329778;-0.7520463757601812;0.18748514098591396
-5.2582564915799255;-0.7492432093863092;0.18726392332960562
-5.090573825671122;-0.6164000109876511;0.18826688884247558
-4.953242543099169;-0.7518738376400944;0.18730241310549822
-4.893519132515292;-0.8107894672111922;0.18686391182252532
-5.1127950831332125;-0.5944793041753389;0.18856012709027795
-5.294615770262815;-0.506701846368068;0.1892392173719839
-0.39414323720938915;1.6317287273417447;0.3552604764513423
-0.32952184619447833;1.6408672457870503;0.35064980418106073
-0.3663574089670556;1.6036495659816943;0.35525438037416524
-0.4055387094226648;1.5694176344069835;0.3602589245642649
-0.4024695432377529;1.566375899117147;0.3601158250388061
-0.33923774996640144;1.576220352329034;0.35529350343135907
-0.3277250033818077;1.6390844177159853;0.35064712387708086
-0.40620145700286786;1.5657936870509104;0.3605228488916976
-0.3826387556835667;1.6946360784361187;0.3507664529976445
-0.2738451034919395;1.5845281153415118;0.351306240041963
-0.08574007389896143;1.639697155938502;0.3441367247458753
-0.1379903410051857;1.596406324810468;0.34577924403826643
-0.12305647328900074;1.6386388815534907;0.34416632785637713
-0.058593081678543095;1.627548506783419;0.344376357242124
-0.13781992801664464;1.596095504731016;0.3457839007066738
-0.06861914802334865;1.5990339839047585;0.3445450565302647
-0.11750239285150575;1.6543456636203184;0.34273238131283124
-3.1359828094306715E-4;1.5999955677771525;0.3448456777484645
-5.354793323793796E-4;1.6004015314628648;0.34525203003230476
-0.1381045120060066;1.5960834524442749;0.34578278009537766
-0.06587501355954775;1.6582570658278224;0.3440345239411071
-0.06244617496920127;1.643375670441256;0.34442831143091884
-0.05109333475908339;1.6451684826916355;0.3444605866666499
-0.10215632421590432;1.690382709824405;0.3425269755419996
0;1.6000000000000003;0.3439198108850753
-0.1518889256389901;1.6220130880381176;0.3455759687094576
-0.15966769239357112;1.6355363000057628;0.3445096088780104
-0.20507355130827765;1.5913512914865307;0.34813642325523486
-0.13837683944631538;1.5960642408114103;0.3458036794035907
-0.1948726185873264;1.6200931967727468;0.34762263660505843
-0.26929109205392604;1.5866348002590744;0.34796812328055127
-0.27135126254183944;1.5848090746488406;0.348796234225213
-0.2155343606150498;1.6365207366965149;0.34709837687593825
-0.1785195438817561;1.670870272938319;0.34309386928933916
-0.15951306058378353;1.6885081797143295;0.34264167876372603
3.140032992481879E-4;1.5999955563176578;0.343873047199836
6.873367745670677E-5;1.6002368651281202;0.3441705408224301
0.03927788524447099;1.624035841269539;0.3443829336176263
0.13799685110406512;1.596085461184998;0.3461173193989635
0.06870676665610749;1.5990315144899272;0.34398582273122535
0.07478937698802003;1.6444773498847325;0.34430280910703703
0.13623228523560935;1.5978378269386513;0.3460547937826599
0.08230548987690837;1.6442639223655808;0.34429540235147804
0.07909586017425328;1.6470271258946003;0.3446808810502493
0.1850191616537769;1.6402946995704994;0.3459289447293987
0.18506566073655656;1.6403389154130885;0.3460739842842912
0.08484799577877762;1.6466640838445337;0.3451139821611822
-0.27261886454423534;1.5846837911663239;0.3515474057674736
-0.2720416921785566;1.5864939035827912;0.34795975802914114
0.024067124316580174;1.682938418191227;0.3418743339303747
0.03026726821214539;1.704304914682123;0.3406149116645606
0.07637284202467058;1.6575149824278692;0.3443626218289569
0.059699991729556465;1.721731396821812;0.33936340966347717
0.048189151815824074;1.7660660398395804;0.33892388334815854
0.2516839182279479;4.744691423586204;0.24912447803467233
0;4.749999999999999;0.24928159874078706
0.08008497963958934;4.491166694726349;0.25025236070622114
-0.25168391822794745;4.744691423586204;0.24913503682502655
-0.08716888658987933;4.643490653018702;0.24914469222797672
0.7583224476706762;4.701588222716404;0.24892133721379628
0.7582049342489036;4.701520511194157;0.24894500158590255
0.7583066970620218;4.7015899050195245;0.24892134280855502
0.7583197796663911;4.701577078223321;0.24894485671221267
0.4640121944375373;4.5557574276561095;0.2491379002911321
0.5074787033922105;4.7283803077254145;0.24901043921630095
0.5810028584258506;4.367364357832344;0.2500029168961324
0.6436567526795524;4.4827266042543865;0.24955587278528044
0.4878749981268138;4.5173305422246885;0.2493008592350854
0.6600065064691404;4.240142755058651;0.25086302773886193
0.29269375218412236;4.280245532207891;0.2510223236515965
0.16565711749765957;4.391065425352419;0.25068598875995096
0.1906359479582091;4.489791499309922;0.2499263396962698
0.44149766025002735;4.519549872254928;0.24929656496326924
0.09133080231905259;4.478011465073965;0.2502543014018071
0.27909173428322614;4.258370959426911;0.2513248551468901
-0.14764973244906884;4.407834458750429;0.25050708199125293
-0.28588931553394026;4.487258493633154;0.25013252235120836
-0.18323614167245433;4.518986322789069;0.2499502940661562
-0.113598814310549;4.540509682879175;0.249680608583552
-0.18105742437770306;4.277665486618028;0.2513042898304998
-0.2924780709848348;4.435632241508475;0.25040991543380586
-0.92192057729123;4.4965190907847825;0.24929753657690587
-1.0502758644588097;4.480040903335235;0.24889977998071525
-0.7563555594725802;4.700852437988835;0.24923790662843026
-0.7555008202401579;4.698986081835444;0.2485304952469839
-0.756791143847826;4.701740116291847;0.2492351764515418
-1.0351339896719238;4.543247245407986;0.24882218562668706
-0.7547718255538025;4.702042811364267;0.24923972843172962
-1.0060990342489018;4.664446827649269;0.24867316326196176
-1.0939217467958202;4.297851593614817;0.24928860316615892
-1.0839682939289064;4.303346856973051;0.24960684644029535
-0.752787337871082;4.702254472611318;0.24869862439914403
-1.09246577545276;4.295356575343703;0.24962987500569458
-1.1021013935023893;4.300450974013761;0.24950882202941693
-1.0959589900990563;4.295474267095798;0.24997463591019367
-1.1814051561438998;4.451556587563743;0.2487581616700526
-1.2496576631754874;4.61720028359156;0.24836804189155726
-1.258956037168528;4.605280138740567;0.24836504442323915
-1.256483226614931;4.615873951519521;0.24835940184774405
-1.2635359051711732;4.614180591447449;0.2483418686259195
-0.526152842772716;1.5936193855826537;0.3722167718627379
-0.487834640487987;1.6168073836232109;0.3678183766548231
-0.503500568898807;1.5888748304582476;0.3710357036582901
-0.5244038204472679;1.609576417339092;0.37103996243387943
-0.5319340460271269;1.5408750632099897;0.3760904358547946
-0.5296978611819283;1.5413491863505333;0.3815913769401085
-0.520264750786391;1.6473388580834332;0.368908398267515
-0.47637192514548476;1.63747702211031;0.36338376637971187
-0.40967314839931607;1.5651534583184146;0.3608302129396476
-0.4081751391166263;1.5678099315456802;0.36057862242220995
-0.46597941731524345;1.5809326404421955;0.36599331423333803
-0.46902367135704526;1.5542276399724027;0.3687320407020837
-0.4612887669677908;1.6220685703440139;0.3617937307475032
-0.40992621189975464;1.576372686851982;0.36032896929865754
-0.428403861123355;1.6667282390383242;0.355548741190328
-0.4562239463433304;1.649763382016996;0.3584114161330839
-0.5867848952492238;1.5641572114508708;0.3781958736359121
-0.5916553548046568;1.526517330779147;0.391795855828896
-0.6125414067075469;1.5407237069188966;0.3905589602862539
-0.6058410963218314;1.5725468950553294;0.37909945708935217
-0.644712104750244;1.5626533836396517;0.38808155765393904
-0.6499279828245224;1.5212761811482298;0.3977098291172323
-0.642333805592983;1.512900203792082;0.39885706454410097
-0.641441526434988;1.5886003865427498;0.38668075904146626
-0.5342856026306172;1.5403105350019533;0.3756281423762733
-0.651286278025902;1.5105006417562103;0.4004406088687252
-0.6585237024711315;1.50835728548224;0.40242175102758393
-0.7076363439709501;1.4937718867217682;0.41661852001531297
-0.6698491504206261;1.5351212870120257;0.3991364111380955
-0.6899439096132978;1.548596648941064;0.39861550598453455
-0.7017294995159498;1.5389850498449533;0.3988687353689895
-0.7207652344759685;1.5231758734750458;0.40895340258692636
-0.749187496158296;1.4802685134243745;0.4302070156824902
-1.1061828031177516;1.375465831140923;0.5249229683591748
-1.1088846465062137;1.3580236230328642;0.5396859585535385
-1.0987940790429578;1.3732350203601293;0.5316134576537123
-1.092407456866516;1.3824232587890777;0.5197922102813699
-1.0457398360379602;1.3573062429991865;0.5612091854020096
-1.042244119205708;1.3776347247003544;0.542832949131391
-1.0828914802116028;1.3376615907920524;0.569775107672324
-1.1048912274698723;1.383807448187262;0.5219178835975873
-1.1146458887649975;1.3208257077325165;0.5721835332828917
-1.0110290014530263;1.3740332526613783;0.5528554124371216
-1.0409717320670147;1.396786072097597;0.5293149220503492
-1.0189158359872037;1.4026172886718862;0.5423546772454851
-1.0402707932994164;1.4090392058025967;0.5239794480999831
-0.9776891726999255;1.390187691319893;0.5587825295767505
-1.073631810611638;1.4190941243313502;0.49347987466502363
-0.27329338823243743;1.5854160393501866;0.3512944650857026
-0.48431143714271285;1.6868341782302276;0.3630763549480944
-0.32855369676267226;1.642448278509811;0.3509598284869905
-0.3274499265060517;1.6413091156834139;0.35096296207953737
-0.3822388707612575;1.6978548761971575;0.35111630516109665
-5.10805302477856;0.2913142845038513;0.19706421623433523
-5.114527508264403;0.1833819946614463;0.1959472115826295
-5.150168124368723;0.19528871149068316;0.19600080951813437
-5.317548078792914;0.2512065360980352;0.19627813189796584
-5.177389588054602;0.12861106718568246;0.1952514481060486
-4.958409526557158;0.31940559875294317;0.1978381580614923
-5.324999999999999;0;0.19361768203057753
-5.3175480787927265;-0.2512065361011664;0.19133917174195014
-5.13283863129164;-0.1331087037382202;0.19284841833672717
-5.134683671569656;-0.10235112709282917;0.19310056726480324
-5.155280663655054;-0.09127417236146382;0.1931565320305476
-5.108396907303269;-0.11648801157603825;0.19307752720961413
-5.207271894046537;-0.45500819744562804;0.18957334750931565
-5.042756009106123;-0.31021246285653703;0.1914384558597368
-5.119319415637667;-0.3775983854705973;0.19055811433339465
-4.944228483167041;-0.22349521059386374;0.1925980436393384
-5.099324359697978;0.4368246558396959;0.19830228554240803
-5.073336557592228;0.5802683493879152;0.19949482256663265
-5.170545054857675;0.46237791662759653;0.19836309097848187
-5.257186198180411;0.7556500563980013;0.20083760110362311
-5.257185678120977;0.7556501441378844;0.20096844346845655
-5.257186160359907;0.7556503079091972;0.2008376034983755
-5.2945937043615725;0.5068853099358523;0.19846899885972602
-4.942793901490644;0.44937919967925527;0.19886314599402066
-4.922447755849878;0.3733631300110845;0.19860267882989036
-5.257186106652509;0.7556505616003211;0.2009094057338229
-4.904806408464809;0.35423797819022823;0.19859973500389128
-5.204065477901747;1.0065701730275873;0.2033101690711506
-5.04723629029144;0.8598368511148262;0.20247012411866316
-5.034669219230682;0.8104483745369754;0.20196352743932283
-4.987272223721799;0.6241786072034816;0.2002015278332423
-4.957355715987197;1.0721063239994546;0.20526541985508395
-5.113477238126538;1.221731436235035;0.20564886773265187
-4.966357273491038;1.06373130478164;0.2051869550772805
-4.961508080893984;1.0585234964087293;0.2051574860227586
-4.9745417224164195;1.0557318231750852;0.20505822178104902
-4.946904547447097;1.061651424499288;0.20531694687096963
-5.1385226182514785;1.245800596239436;0.20586059681056734
-4.891904349135576;0.3860961704253089;0.19904824061077653
-0.9779999390498133;1.4966897535154573;0.45150270363627054
-0.9780376221236462;1.4963533330847358;0.48796061806444774
-0.9777978889497922;1.496619209296992;0.4699444214535444
-0.8912663225325868;1.427642027124634;0.5107940400026891
-0.8977617171690936;1.456395625406116;0.49070356154203015
-0.9206111713896463;1.4499845451322515;0.5086915972709863
-0.9205906007573261;1.4155466786222166;0.5464201592635838
-0.9645282396055768;1.437163577661472;0.5480780763824025
-0.9206498572806419;1.4678935129007638;0.49141768657761065
-0.9670206085551241;1.4481849350524891;0.5415365966583998
-0.956020123129198;1.3998862755585864;0.5265202643090046
-0.8632638305968843;1.4390581065852837;0.4933547353132294
-0.9778608935904003;1.4434589709744219;0.5348037830664488
-0.9778395095504064;1.435992353706136;0.5388885523374061
-0.978084873121816;1.496752210299706;0.4687317717249209
-0.9780212517713558;1.4967786395144975;0.4754866156892044
-1.025860111912117;1.457925802880411;0.48704403035096966
-1.024049379483598;1.4434775397489743;0.5066618747619249
-1.040394656968549;1.4461112600265293;0.48860616818270364
-0.9782499255560887;1.496626194588624;0.4860394510715329
-0.6970614458024313;1.5539673257537483;0.3945967045614369
-0.7051267146641125;1.5434904629749888;0.39345498280340185
-0.6556603410335746;1.6077477639500688;0.3884410439117635
-0.8856634888729589;1.4863543592248436;0.4741363346749021
-0.923190834158458;1.4905353445315277;0.46956257927494244
-0.8683520965295322;1.4844256675874397;0.4628506310122483
-0.8458712282620848;1.4796925003209123;0.439066476099758
-0.8125166267763692;1.4583236528492185;0.45552550555043336
-0.8278121174330701;1.4524854155042954;0.46511640763084483
-0.8141115355800381;1.4728709167374785;0.4358389675593455
-0.787935244677085;1.467003292647806;0.41770065373155846
-0.7722857124575337;1.4964267421640596;0.44601268905398367
-0.7644959186703161;1.4752674970992254;0.4378830821279956
-0.8261618116560094;1.546247229278595;0.441381077405348
-0.8411580230015702;1.5495454724410702;0.4472073422600039
-0.8263974767728237;1.5076707318386315;0.4391926601255882
-0.795153674247171;1.5175732804737325;0.4474777970005842
-0.8635641866847182;1.495890950801831;0.44712029397265013
-0.8379739399998234;1.5571701802105156;0.42897715856657764
-1.291522113896793;4.428066613469753;0.24846945142985916
-1.3540893502458027;4.470272453526804;0.24818540758796215
-1.4882335422624537;4.560675842048841;0.24757151705321737
-0.4394542234593391;4.656701097574783;0.2493420397281235
-0.5087888356892637;4.728268139231856;0.24921594328515317
-0.31747436327372885;4.473229509154758;0.25031560995300745
-0.33318372163491944;4.496858171519195;0.2501854004709491
-0.7467005864094104;4.69106843593285;0.24848632036973223
-0.5696183940727422;4.50363444386061;0.249742233062507
-0.6210263401389147;4.458870622087549;0.24961370666505733
-0.5803263003358674;4.464091884877029;0.24983754701980515
-0.5945708113428111;4.411489213009432;0.2501339743604915
-0.5688129283570492;4.452207869315212;0.24990422160115078
-0.55249700181162;4.478000462816818;0.24983216079405154
-0.8110957871318465;4.482652478772932;0.24924149835620069
-0.8437058105834823;4.356437753311193;0.2500281703579901
-0.6758377039555405;4.393531635482764;0.25000285386995025
-1.8436573447282227;4.316930755349479;0.24669411840079775
-1.7908222948868115;4.250486033677873;0.2470657293154179
-1.7059354430902414;4.4775889108453235;0.24705395312561632
-1.7443316883847475;4.4866994863401795;0.24684571366932775
-1.7085676106611203;4.276101510666898;0.24747768973169335
-1.6708186352206513;4.468857766984727;0.24715548604969295
-1.6968888316930046;4.502300094818008;0.2470596174713788
-1.7291252746021017;4.173188649030178;0.24783885203693226
-1.9309541336948095;4.426491547424143;0.24607590324497144
-1.6621822317202346;4.5122671475641996;0.24709710852655212
-2.2375314380322617;4.172410013703875;0.24477542693906246
-2.181549466328828;4.332843712393293;0.2450332370730106
-2.122794608702004;4.296774294356889;0.2453452595778172
-2.0395192274532485;4.207512338228483;0.2457191473778148
-2.005041854448354;4.221069487355829;0.2458980161796849
-2.0001139951880527;4.234763316266979;0.24591096022170877
-2.032978901408872;4.389439623567444;0.2456191020042442
-2.0078179499409488;4.213406049410221;0.24580008476693965
-2.31041335526927;4.157149328423695;0.2445259067633773
-2.3340915161024514;4.268588621488732;0.2444343447020345
-1.9977674237095953;4.211955684641986;0.24581224944531016
-1.9987910051086353;4.2219278515478305;0.2458746111450581
-1.8143673427496416;4.1854897056680835;0.24719570320809348
-2.430742226028744;4.2260885708300355;0.24391117950489438
-2.39125194072255;4.029975654243843;0.2440720235963681
-2.436141452136006;3.9593563569543466;0.24383400991092247
-2.461409360530291;4.01879612110166;0.2435033548896464
-2.4675183680300607;3.9772861647846076;0.24343011911189466
-2.480535065034141;3.8895171974648877;0.24366207519367938
-2.5861191469793656;3.9156152956822794;0.24294477692903788
-2.4938346349015967;3.9925627639886923;0.24336691299751168
-2.6170422403898126;4.13584326463763;0.2427485820333302
-2.681619643676608;4.103623628267535;0.24234155643110258
-2.7024901062070033;3.9468687819893793;0.2421367231392591
-2.8857135219731767;3.990743723424753;0.24109483252643651
-1.51286901170569;4.472684757016685;0.24740914715285428
-1.6176832415679725;4.313347338260265;0.24767319104160612
-1.595083970018075;4.247952318928856;0.2479565380256165
-1.5629550841257598;4.335775788134921;0.2477051541797316
-1.6552378418692613;4.0835232836409645;0.24849562013690757
-1.3648028790873432;4.410601016659993;0.24813397593106667
-1.303608529435004;4.384942386641573;0.248442881126897
-0.53318395232436;1.5422975624421675;0.37206198372470095
-0.5962578949037775;1.5901465149761433;0.3721124583297666
-0.5872311313585257;1.58329866049379;0.3716127271053403
-0.6423136796392906;1.625085207050922;0.37612734741451653
-0.5420705513940767;1.6112414917872653;0.3711739087242548
-0.5448561841340616;1.632852961518287;0.37066468452652135
-0.551127388976664;1.6815061639622249;0.36706035184353086
-1.1908984523559374;1.339484948959355;0.5009880173865182
-1.1678884965664027;1.3532624206757151;0.5106014312327424
-1.1401519755032283;1.3363649403060922;0.541638371201739
-1.1508868523413742;1.299908339241366;0.557460342978585
-1.1904418061187925;1.2943776187229654;0.5292064541052068
-1.1757631605263068;1.2855774255146046;0.545372713282321
-1.1914916785508007;1.3676429483401027;0.491614481296711
-1.1900952697553564;1.27664968890062;0.5838455176506051
-1.1163604010600572;1.3816666573203378;0.5187014823628251
-1.164893163557934;1.3726077226128726;0.5025040029859575
-1.3117289057003163;1.215630867416122;0.5158604681007803
-1.3041149048954634;1.2610066323158657;0.5075428425252143
-1.3357562179342417;1.2274461369168872;0.4962285893874334
-1.347033145705021;1.2150745003073797;0.4934038759219588
-1.3452769256324941;1.2321563853873514;0.4895694431059691
-1.3150620868951308;1.1933361292200113;0.5200948088605584
-1.3520347409001492;1.1663039177533117;0.5032727477153637
-1.3404254799622435;1.2794602062906506;0.4830996691509169
-1.3013566967661363;1.2793277543889945;0.507480771857621
-1.3426344508168497;1.3098089474306476;0.47341642958737873
-1.2346542088848378;1.285920029597774;0.5175346277916413
-1.2313427687633014;1.3149193174590121;0.5042257287869352
-1.239209507473793;1.2458377778367828;0.5362981683711293
-1.2260405108136023;1.3615953015708209;0.4927575397753512
-1.2882132832337183;1.2722429480693414;0.5153800962570418
-1.28047009117434;1.3404065706178683;0.48269628321683744
-1.2483233247140477;1.302176888716382;0.5068218897083915
-1.2804678092706752;1.2680711173569645;0.5184045279856838
-1.2793990590379014;1.340823509562291;0.48284763093718924
-1.2828433127005225;1.339482706203027;0.47821584193664146
-1.2951472011999372;1.2150297547925004;0.5270027168817697
-1.2960363161379544;1.2073030607422388;0.5281774754079799
-1.2855101010522516;1.2145063796087823;0.5308270093612049
-1.206532496765919;1.3915290139140963;0.49860068370387706
-1.101845479193814;1.4295957156913688;0.5011127840438191
-4.767953527799964;2.1123910872882536;0.2156633577962098
-4.744045624703002;1.937124724053691;0.21441903574425228
-4.8405392061377075;1.979549887444478;0.21415999049034481
-4.943741395795863;1.76313368855974;0.21162632795472733
-4.659081940783315;1.7443492464127788;0.21354437687992978
-4.684242742937218;1.8014369976646187;0.2138099725238633
-4.704093769133153;1.7440122471589334;0.21303659347291276
-4.724632423769302;1.684598335426517;0.21234200816650703
-4.889705640785733;1.7436333526952952;0.2117877572212034
-4.615087528619994;1.6445296125756679;0.21297081897359177
-4.5500211652544635;2.042692359698201;0.21682788657398497
-4.535942320188113;1.9218137436878484;0.21609045414520248
-4.63191249709906;1.9288746478758685;0.21516570720922945
-4.6716797454248455;2.0815784712327923;0.2160313511719253
-4.381490444792145;1.9104501104328757;0.21749253453372872
-4.401974643876295;1.9952942522578765;0.21768702547540722
-4.111114596158943;2.989085439425162;0.22674004459522312
-4.085529818009126;3.0120236774370577;0.2271335409287804
-4.104053733148085;3.018217374256783;0.22794124250055423
-4.109974082319824;3.0201199032646273;0.2279039346479268
-4.100898209141906;3.0297955207301195;0.22803785433685847
-4.2672771566049095;2.838944747900944;0.22495765519113242
-3.8982909384704216;3.2356429971870657;0.2309616256865862
-3.9022388073358822;3.1668166025276374;0.2298765672505066
-3.879154287917435;3.253782211992671;0.23075390850785235
-3.8802889226433193;3.223555469539623;0.2305635143562986
-3.8240269984222497;3.20773670458415;0.23087854518945136
-3.6704223708420427;3.389031775040698;0.23311488275433406
-3.6747218044122034;3.4375859035604317;0.23361946623613786
-3.664708612781645;3.4460564929423465;0.23374506840954068
-3.6388823018378296;3.4244009137369567;0.23352607852019958
-3.473456332612997;3.598935552162093;0.23569253789427605
-3.975207654710453;2.7053857057801656;0.22720482976230721
-4.065501992955659;2.729704841833996;0.22612762151720964
-3.93659248339265;2.8754365460818576;0.22853522198940912
-3.8497421001807175;2.8189410512032023;0.2292458429532493
-3.8696824470097426;2.951078084603121;0.22945008459584093
-3.826564405204068;2.6653513528131754;0.22863155066182753
-4.286250333353221;2.7891593882442827;0.2245196255657494
-4.311575515999402;2.603485356919792;0.22337683575451267
-4.28042027052366;2.6130552387037187;0.22341877255614512
-4.273608491765456;2.5734294650412903;0.22317794423539755
-4.311915165774102;2.5895941155650504;0.22324427075578854
-4.307195448026868;2.7688129579684295;0.22452332629330032
-4.31651121265597;2.415071348333353;0.22157352363621902
-4.249910883977168;2.435574717273849;0.22236696730947153
-4.33053929131045;2.563741068631193;0.22277452502411277
-4.328052647223031;2.5928628241573777;0.2230532474562107
-4.350133900302453;2.3916055964212566;0.2211282632095603
-4.294376875296672;2.3520947759266475;0.22131647748204517
-4.558672712847888;2.4080471771736893;0.2196421185681188
-4.451180512912629;2.399561063924076;0.22035892124930012
-4.451865559564374;2.5088751252499453;0.22126975718959874
-4.554138885351916;2.459311179876634;0.22007771919571534
-4.453091519667121;2.6045304462792593;0.22210467250235905
-4.5884341221185325;2.410392508779586;0.21942233316717494
-4.310541225083712;2.7886630378671904;0.22472165854815182
-4.482638468147618;2.3008153775903883;0.21933179290366606
-4.565148382744457;2.358546564303821;0.2191814100708755
-4.372123697678819;2.223498321036703;0.21960398767183162
-4.3807943695168925;2.1572128981424172;0.21898843672761528
-4.478121095249803;2.1648754964594046;0.2182337228711963
-4.723947263510347;2.1922101283785085;0.21672490921695292
-4.634735918759283;2.182219532501694;0.2172796122164336
-4.611641066738386;2.373418240977912;0.21892837108955548
-3.5151143732789145;3.2638173729009328;0.23399943674631513
-3.678056405739852;3.1248323294344384;0.23205676892941052
-3.6034669852142582;3.0824690753856716;0.2327517836107152
-3.459304697492869;3.1905570617303063;0.23443720709248356
-3.4530584531644894;3.316749355055534;0.23470909615554778
-3.46845045909098;3.0057860906320926;0.23407255242761202
-3.4378512073963954;3.6239799271798288;0.23555401093473094
-3.4383536913659474;3.6270383165504354;0.23569934228874556
-4.305812227614411;2.794633159266432;0.2248235976482116
-4.3073287722381455;2.792815968996149;0.22462805569214736
-4.964631591006945;1.7160905389439072;0.2110888386425011
-4.952032132754202;1.7239470408494852;0.21123059138562772
-4.934374120061098;1.654008961060992;0.21082838003871623
-4.955631561717891;1.738255923219308;0.21134367364797205
-4.941490634926145;1.7300575135006795;0.21152790992329396
-4.909032026453093;1.4038366366603428;0.20829990693041733
-5.055664269693659;1.4915336492184386;0.20850408318031396
-4.8434391281843325;1.4218451562747532;0.20905320380077308
-4.70753744533735;1.4591569413273557;0.21046808550349794
-4.5619481486646976;1.49912845918947;0.21221692019965674
-5.1371361880024375;1.250316191708776;0.20620038256208056
-5.136548392212901;1.2472188656815701;0.20571139609434522
-5.13791776589801;1.2480059744893843;0.2061783487950644
-5.130073915877058;1.2517112453060075;0.2057873761596613
-4.869991644126667;1.3587491192426033;0.2081526303293746
-4.749809916921729;1.2199519201439932;0.20798158541171602
-4.702450404877599;1.1652566867230838;0.2078646428734569
-1.5409341903562588;1.0146870865090076;0.5078704707224184
-1.541733880854605;1.0000000000000004;0.42141001296138386
-1.5293161979432701;1.012121522764109;0.4652959730576016
-1.457550906394227;1.0795446584657122;0.4870041159324656
-1.498099785800056;1.0426176317559692;0.4948527816518044
-1.495953801234447;1.088517050060013;0.46396752857356943
-1.5143745277579919;1.0589587280551336;0.465822001316997
-1.4529081347481914;1.083779387818291;0.4857554484983426
-1.4810479739782685;1.111795163717294;0.4621202041568785
-1.3748514276211803;1.1483346966342833;0.5009584620132683
-1.3793233493467465;1.1833797043718906;0.4775956455841306
-1.403951722482745;1.125330572458995;0.4989332142989593
-1.448307799828522;1.0876900811489445;0.48775409243749135
-1.407697531470748;1.1763038508634969;0.4734879106459473
-1.4585155243685943;1.1626785080700404;0.46533397952553757
-1.4594905674012575;1.1624046852738614;0.4649113002395939
-1.3771618053930839;1.2181681299468632;0.46926468240958524
-1.3751318254787899;1.2508391311760665;0.46583118250314726
-1.3731445250652143;1.2828232379140454;0.46539375940310024
-3.1863502085915387;3.793513604310909;0.23771983715671208
-3.1858966501736004;3.8060266831519924;0.23850662230039074
-3.17436366225505;3.8011543674429893;0.2378305069564607
-3.1910168139869355;3.8026081396006415;0.2384626223943849
-3.4365334513431054;3.628409116758337;0.23615969879634793
-3.432165007638955;3.6266163980240846;0.23572502053905203
-2.9334941231820357;3.964159948509814;0.24079014508296093
-2.926163971722426;3.9497434385959935;0.2401757095142476
-2.9258630614714907;3.968676937494233;0.2410530269832801
-3.0467083118815803;3.4673031742561657;0.23913522462097153
-2.9597043737614;3.526999544880195;0.2398878369401502
-3.2017190697743767;3.531370717589631;0.23738486470168207
-2.9458258042127032;3.7019253112262254;0.23972686006816643
-2.9670527311739257;3.4343807020476924;0.24000909044651833
-2.2584479447031485;4.113746272559347;0.2446482792860114
-2.188840519667065;4.055608081703138;0.2451917437908628
-2.0959017197645435;3.977982832904192;0.24600704220627112
-2.919057510635231;3.9626042651631894;0.24090022258626548
-2.6925160017087184;3.8311414311403658;0.242486332439893
-2.694713300242493;3.8597894863801967;0.2424045254219657
-2.7197255721483717;3.846931240520071;0.24225353633750157
-2.51172123819627;3.7262255943011997;0.24396894083336687
-1.5106976284760794;1.1158724066690513;0.45799355963642985
-1.5448168581655914;1.0869167318486344;0.45927091977751
-1.497639547170793;1.1269542968375932;0.46091035003538305
-1.5359819557911907;1.161986398355935;0.4485790716218605
-1.548769530701397;1.1604486818956328;0.44203293140521077
-1.5495169414045333;1.174352835601708;0.4368080256466624
-1.4409839533985132;1.2652742373632608;0.44566873233264936
-1.4593115954959783;1.1724932533667487;0.46763565467780166
-1.4586728665106385;1.1647786241555151;0.4710062034123364
-1.4065955777856705;1.2196013153338032;0.4553987705655132
-1.459463213517332;1.1639466117575488;0.469941522415765
-1.4572816564190418;1.2869200320845988;0.43958271467720655
-4.304231833157791;2.792476559709898;0.22470683749430587
-4.304740712278158;2.790377414673189;0.22430954170895254
-3.4364743516070146;3.6260839380538323;0.23574902596397546
1.9708641848563693;-0.0974428545896392;0.4541607925781658
1.9670492099827892;-0.14342205797887084;0.454167502346775
1.942621381049368;-0.13359564226044812;0.45605949030506654
1.9068002065095093;-0.11290952921998262;0.45875707830460843
1.9147034145716273;-0.11747349613216115;0.4580102211739049
1.9145424807594686;-0.1094066787708568;0.45817214051742877
1.9144106335896114;-0.10279783116713162;0.4582048689368528
1.9335221086625043;-0.10094133856944854;0.4566026323379977
1.8926984441836034;-0.10476600368541714;0.4600254590936545
1.852704379486676;0.5542031709671965;0.4746113589109729
1.8613438699035623;0.5342655901824376;0.4751681057801074
1.843138609824837;0.5436574316445872;0.47610424184862465
1.9671931653785064;0.14212091284220668;0.4532785735815407
1.9633761054406766;0.16992621964572915;0.4552781918651769
1.9481117375581116;0.15333330065826722;0.4581970515789579
1.933954304795439;0.13458377446808809;0.4577200992301292
1.969687617280523;0.11180706892287988;0.4525984141824756
1.838691778647577;0.5311807923533661;0.47735417731728935
1.920748482363996;0.37133665521344494;0.4662459082798893
1.912326734670402;0.39975825279239025;0.46511505365044786
1.893565969717661;0.3786378701700931;0.46809622022780584
1.8923108132085829;0.4573782000945832;0.46849448316203834
1.8570169811680546;0.41259268775544433;0.47198702429978057
1.8295452735812263;0.4772102239263794;0.4751639801474279
1.8847341022711652;0.4780817181954262;0.469052603662235
1.862291962199988;0.39903131420830285;0.4710875335761074
1.8251355884366456;0.48680468494568113;0.4761841826890769
1.8399694289598116;0.40132744254817454;0.47311257632831594
1.816740457309521;0.4689793031829805;0.47694442569989715
1.8229132061862763;0.47304799131990644;0.4762143801500923
1.8507426601108299;0.4002192922727694;0.4718089682837273
1.8210065807108387;0.47803756291993443;0.4765492914164895
1.7874243019121656;0.40673231098484053;0.47939581243499224
1.8732567650584993;0.3246193685124863;0.4682840294834563
1.8773809979668998;0.3286051991733425;0.4682622993863028
1.914814936721633;0.31314335656108194;0.46281837126351044
1.8875852651732;0.2708693245715287;0.46446198109285214
1.928122352202006;0.2779139525013837;0.4595850725339777
1.9389760300504597;0.30287327422345284;0.4592871587262086
1.9305469178651808;0.33755507078511643;0.46188564349380584
1.9443609537408335;0.2807359399217455;0.45763148218122207
1.8435301101591057;0.2632132944188697;0.47091136658546573
1.8658692821973486;0.31726231444780684;0.46876048303305584
1.8696352613064628;0.32560768284216435;0.4683448791946738
1.8717682479136748;0.3303343577656478;0.4685101734470165
1.8964771597877728;0.2030182604751658;0.46458014345445336
1.8983900461857057;0.20522880169676438;0.4621774378447649
1.89894473384544;0.20278459029415297;0.4650325914850293
1.8995662771195512;0.20004578200963513;0.46434012858167706
1.903828231101121;0.20231172601351233;0.4614913609898629
1.8886102633649142;0.21058811868901495;0.46261562134107476
1.949564994508035;0.2536554293392189;0.45554343509786366
1.957737741701076;0.21108088239851713;0.45225605082629416
1.8279583996594089;0.27409060056191903;0.47256186513948145
1.9601368654661109;-0.19361866771515657;0.4535620483893326
1.9233152695623472;-0.15749923923513623;0.456996212396222
1.737064020347016;-0.5529122832516208;0.4605033820331311
1.7372184377680107;-0.5573342991440946;0.46026666276468386
1.7351357841762463;-0.5528249314027722;0.4606830700241196
1.8402019196127959;-0.563008877990452;0.4547764159535514
1.8453888577561448;-0.5698194981985951;0.45434215489539403
1.8234924399466386;-0.5788011772063157;0.4551808872553891
1.7917830221356454;-0.5582685843351975;0.45732167310175764
1.769613602982377;-0.6011383728838725;0.4573322152476474
1.7824737316166348;-0.6180279245988294;0.4563320404446022
1.8197780218027422;-0.6217432951014722;0.45445210448454376
1.8483171538732281;-0.5638033117739744;0.45433580609789875
1.8051833461666886;-0.6484846672803115;0.4541088243136086
1.6868179115428705;-0.8321655302759071;0.45083358209257135
1.6808973740337207;-0.8101832332557847;0.45131373559542276
1.6966793437137078;-0.8187090133685053;0.4502705695030141
1.7334490317242945;-0.76604004785992;0.45219399194918913
1.6758414277732188;-0.7780674232444693;0.4532657376912546
1.6592905345968223;-0.8665457764050093;0.45004463889687674
1.6574989042052994;-0.8149333555955021;0.45200195243609675
1.4735835500500711;-1.0650184707160932;0.438317120746741
1.462658335100642;-1.0751329389993758;0.4378206693767344
1.461234263893766;-1.0670243260845365;0.4391270816699794
1.5817256731248108;-0.8682615562160481;0.4510745748895706
1.5815067499563678;-0.8378828838652921;0.4520776224511913
1.6175271949780967;-0.8270047579654962;0.45143017539033115
1.6106454633438803;-0.86787787607624;0.4500768852738425
1.5171237667617055;-0.857326458106906;0.45436995609224806
1.5145643529233568;-0.8703447582853058;0.4541914302028842
1.538480179076498;-0.9300295319233383;0.451130869463633
1.5264700845641945;-0.9000569201578839;0.45273760146667313
1.5518819355075597;-0.927323509640947;0.4500986604072178
1.6201181610919821;-0.889651560405094;0.45033766596957614
1.5399675648564513;-0.9337414791092937;0.4499784030946466
1.46097035730559;-1.0518140645803866;0.44270291370307724
1.4556545546591773;-0.9325014034545998;0.45167642699514887
1.455866685934012;-0.9317003384307375;0.4527754608953405
1.476604114826842;-0.9895494319508202;0.44704541680216425
1.4587649499433661;-1.0023139159187584;0.4474937636990166
1.4972021242740259;-0.9748109078619731;0.4469005791579205
1.456769349998958;-0.9321615564643885;0.45268467452149663
1.486731839852279;-1.0166617632828392;0.44329360158860176
1.502331352936893;-0.9554415542180199;0.4489445464559469
1.4556130913570922;-0.9315707637676336;0.4522054710146694
1.4460031066898436;-1.0644210598425936;0.4436221694700659
1.4213193212713986;-1.1104560411269162;0.4451420095916488
1.5089928553690781;-0.9516007026619615;0.44974851073071365
1.5149610861876022;-0.9573142679556278;0.4484436529495756
1.5323184511411165;-0.938151762016955;0.4498716614898405
1.512271461472766;-0.960283609771559;0.44838703180504796
1.524063537621771;-0.9660278756411464;0.447542227306504
1.558493889925507;-0.982799810054738;0.4451444186305576
1.6001356494861505;-0.9366700995211295;0.4484169622086245
1.627331565967627;-0.9066230293130428;0.4504612372025962
1.512260147462177;-1.0120427428291459;0.442336370365967
1.5122167166399085;-1.0291545773584323;0.44032272658056926
1.5336122462442692;-1.0077581868754109;0.4426261691740153
1.5036867417004767;0.895302143287939;0.47776134460197095
1.5330901529342733;0.927106210207753;0.4926460580142643
1.5470228896121105;0.9115427905092011;0.4411970426403351
1.5570925455736129;0.9002945852518538;0.4079160390487905
1.5662417730758347;0.9187962349243148;0.4815044140843664
1.4869461221435214;0.8937372090389085;0.5048108552649752
1.5062826811819332;0.9340547410505932;0.5171574765937703
1.6154741552219898;0.905752171820943;0.5107907120023499
1.5138376001049973;0.9481081747657654;0.438725799650322
1.5341640682393862;0.9497423117012429;0.462120243925631
1.5351435881223592;0.9877409350094478;0.4233517253927469
1.5856372303997934;0.9538804725915667;0.52136250952117
1.546620933404008;0.9948662560753677;0.43003558078696535
1.6236330508540344;0.9108162059088704;0.6122127446456834
1.6247857725832204;0.9051142345880151;0.514485583912108
1.627335876425614;0.9066192218673115;0.47275591640355985
1.6316655585182798;0.9013100984569324;0.4540371756641788
1.6800062745559161;-0.6678094483024316;0.4588296809967838
1.7045748810167844;-0.7048956286325752;0.45603443182030134
1.7305716775665358;-0.6662774179155443;0.4567538596314559
1.668010332391182;-0.716673941886395;0.4569003927823288
1.6725719783749238;-0.7524359028896284;0.4549392716002115
1.7373114551410103;-0.7512694015309336;0.45262171544636176
1.7412853254671126;-0.7337535174790126;0.45320761229554046
1.6618475599427307;-0.6683596209682832;0.45935978086249685
1.7556948994094812;-0.6655162346363007;0.45530702253351385
1.7421430732704943;-0.7536962301229421;0.4529285596099554
1.7458957815207214;-0.7477409053544501;0.45293145261760664
1.7868840661751324;-0.6814557138699162;0.4532703559045919
1.7610256480462751;-0.6169692200307105;0.4573667569078581
1.7540269444161454;-0.5994380967947924;0.45817712932983345
1.7721527250541946;-0.6448415473345257;0.45558429986848187
1.9003893635475817;-0.4355884152860676;0.45407687155418164
1.8836978940397455;-0.43816425728404196;0.45536422231870716
1.894367104519565;-0.4513913355025621;0.4547875261782436
1.8517411226539267;-0.5558541767470682;0.4543773970844319
1.81657637983;-0.5101294797149953;0.45732281579824596
1.8762522036143947;-0.49957243461730316;0.4548549199565459
1.8538033373282667;-0.470963925055914;0.45637157261187944
1.8118524674092407;-0.5149769011870499;0.4574867126113041
1.7738588932299824;-0.5342486043591932;0.45905141411028566
1.8069775136854214;-0.5174496525186334;0.4577113997027332
1.8928927766670514;-0.4293371467889811;0.45514761195442477
1.904933988756334;-0.4215400794521205;0.4546693752001627
1.8748449489621373;-0.42043058494327235;0.4563847485078729
1.9145349748042408;-0.28747931801119886;0.45596174673445694
1.934337582791576;-0.3211543060527039;0.45445536584963386
1.8829458632746947;-0.344601853336193;0.4575502097494026
1.884281188275901;-0.28939804781410833;0.4579927479871756
1.8663855434994452;-0.3523173316770896;0.4586693288593885
1.8728341253079897;-0.3634286242444144;0.4582717275551557
1.9242910801362254;-0.36020616037949604;0.45492902781642797
1.8334483023209074;-0.2926208554415276;0.46145544160141727
1.943260301252029;-0.2856579654683032;0.4539989633775538
1.840351120432341;-0.35133467984460226;0.4601282907659011
1.8563624473608347;-0.38340758021863125;0.45850004031090474
1.819588979227964;-0.30974524198143294;0.46224029475698064
1.8743119465733251;-0.23985434051120263;0.4592579312034361
1.8523585961774132;-0.25683881829700755;0.46065398317222417
1.8879980419016267;-0.2744081854724474;0.45789933907653446
1.8969213703837844;-0.23842090185945236;0.45758919958221456
1.9074874417803351;-0.2491885113126287;0.4567697193386401
1.8300449204599094;-0.2741020661707435;0.4620984279784234
1.8879681086918005;-0.22928908382109905;0.4584268529668779
1.9454074058945023;-0.20100479242391656;0.45441509551619963
1.8994350719611885;-0.2235462458616634;0.45759330909267604
1.9035030236194577;-0.2356376744167283;0.45718153066908596
1.9574712623274546;-0.21267293293885756;0.45351901268652545
1.9535075283863352;-0.23277568335422533;0.45363439441969927
1.8611711864467768;-0.1843105558261105;0.46135105863279
1.9062456802462835;-0.16486370806766826;0.45788213598662386
1.8474293260457573;-0.19023931607631045;0.46243298360674323
1.8313646484117032;0.25846944356669543;0.4704566373729124
1.9566585878621412;0.0037614403511155347;0.4543410092903778
1.9741932949734966;0.029679317227042864;0.4524175463631084
1.954092571250385;0.05027668089032457;0.4543804962504112
1.9177699715630356;0.011736682903163868;0.4582920246762088
1.9230812257491314;0.0807995391760428;0.45763751670544106
1.9142910339976866;0.07514941235291321;0.4585080875975608
1.9730856821493012;0.07042927079619266;0.4523351555034692
1.8958362452205657;0.06267327974180839;0.4603979209808245
1.869609935606435;0.02161329988318458;0.463213847100892
1.9749999999999999;0;0.4524775539028971
1.9054704141763619;0.08084833544019787;0.460179368472309
1.9128492187290287;0.09476860031697;0.4594762401412864
1.8593929072615358;0.04270722745516851;0.46416964898917273
1.91742635885748;-0.02922718852304821;0.45798315560368347
1.919903929440352;-0.031103901394865643;0.4578059147797735
1.9260038053201045;-0.024872858315082035;0.45716291907016054
1.9171723052164424;-0.033797620187357394;0.4585085565385799
1.9564804549364885;-0.07962167640221327;0.4551615317965255
1.9730352833951044;-0.07134989743360894;0.4540049958410386
1.9740135925252216;-0.03582199691183201;0.4532444228453737
1.9146038508733212;-0.030660031249750332;0.4587072586663359
1.9106906148612788;-0.03438517423778123;0.45922354297973283
1.8813058767437272;-0.06235750987428863;0.46137198609410945
1.915699298650556;-0.07060060676740187;0.4583811893553681
1.8602749216790635;-0.08237759415993687;0.4629775014185921
1.8028507649672263;-0.45821480392419073;0.4596598304829992
1.8110057076164052;-0.4894605208656535;0.45830329934094516
1.8176676234896196;-0.4545401389574577;0.45880716989895853
1.7685137266239561;-0.49492582121009343;0.46071356093635185
1.806601319946259;-0.5125474079474404;0.4580381177862643
1.728839294528995;-0.4765700684456635;0.46356519260207346
1.3794963343047488;-1.0345246194482596;0.4502384866956838
1.385154048924336;-1.0668052800190235;0.44800567241964484
1.408614492234269;-1.0476139521840608;0.450052422540809
1.349481735080248;-1.0495753437992197;0.44745045367925373
1.3447193952545007;-1.0998820076928966;0.44263298267777834
1.39613177990938;-1.1234209982821666;0.4427558312076843
1.403129993923415;-1.1199669532611354;0.44315627802021085
1.352073502604816;-1.0221973778161786;0.4505269179954411
1.3399762638564312;-1.1499857646226754;0.4397583131816837
1.404370876434989;-1.1249673754679683;0.4421620266732735
1.40236536544741;-1.1266133636923894;0.44215834204838744
1.345081736554017;-1.1714972676069526;0.4393791550689758
1.6717873696642316;0.7591115650876636;0.49388025122157175
1.6914702286192678;0.7955571424175818;0.4916183690525629
1.67823145910777;0.7494813731621844;0.4951225461779094
1.7220961073896692;0.7826657804756905;0.4926983589930546
1.7403253822386269;0.7564547035293561;0.492380378033177
1.7379423167206696;0.7522218518067791;0.4933143550159337
1.666325451352;0.7489913028043065;0.49579943537195376
1.7009501907691966;0.8131131697516627;0.49067590223879165
1.7428903634171693;0.7524278768818369;0.48917837424621613
1.8336153449307413;0.5930221989514692;0.4807877094833016
1.8188855141489426;0.5602123081834334;0.4793998632526705
1.6246623045739537;0.8989939292464446;0.471208080428321
1.6653496006705304;0.8601126908509753;0.49300754562552374
1.6552138641109524;0.836186337723682;0.4945853069197397
1.6284083932297948;0.8513812190295855;0.503759918913758
1.6963922247820078;0.8120502637174086;0.4912194053458251
1.6960285827851056;0.8196459582973646;0.49557675403726253
1.6396155162397958;0.7988076213467613;0.4962738684857452
1.6309664014982275;0.8097948219260758;0.5013342216729384
1.6318705599010326;0.7970015347391547;0.49934026172502416
1.5901362707244924;0.8614399583576711;0.48566179563015893
1.6088283510605423;0.8377967561231434;0.4975386386017774
1.5711463691722631;0.8407846403103538;0.4823631899867277
1.5731224006755293;0.8128250057670586;0.4856473645586121
1.6115848121395113;0.8024653815424507;0.4961981888501289
1.550935235657835;0.8188009881208409;0.4995347756625468
1.7093891698535286;0.7030000451463498;0.492880614220642
1.6541021701208418;0.7053960994953059;0.49636392986761413
1.6421623550533;0.7059135528922462;0.49829197052995333
1.7147535643583691;0.702767560460167;0.490159368803456
1.7198155315448662;0.5707614119033663;0.48875111575753855
1.7704363161272403;0.5907143547179055;0.4844012447922983
1.751119090981296;0.627541332036368;0.485737113769386
1.7234771318815432;0.5688034245364058;0.48827837577109034
1.784827199327951;0.5632791136198074;0.4822664152401809
1.8101169501727106;0.6059231056263498;0.48291753792157893
1.771098143988249;0.6259518423453254;0.4851664947929132
1.7189602971739677;0.569210146163979;0.4914187412049609
1.7547522060003922;0.6341312529377664;0.48604553890702507
1.776073705740128;0.6997825533121285;0.4838419167898129
1.8091432109546588;0.6263140441787477;0.4822302093439754
1.817359574610291;0.6263724825173186;0.48155619554737006
1.80767301494345;0.6437624805845742;0.48241981338155693
1.7344446523360857;0.6669448686734804;0.48920743622911356
1.2418945106797172;0.9928264410677163;0.6077595699060094
1.232589734311429;0.9999999999999998;0.615557810384423
1.2269764192368047;0.9849983756157581;0.6230052423571361
1.237609927208035;0.9813758613246193;0.6131516410308453
1.225647687633863;0.9814473309746132;0.6247681290099052
1.2162545011797932;0.988549420256903;0.6320990859841162
1.220539084651476;0.9999999999999998;0.6264145406641825
1.2348640539163704;0.9742023023923357;0.6163559981988668
1.2446403839713813;0.9999999999999999;0.6058126338552235
1.201110023793074;0.9999999999999996;0.6439186652782849
1.2570798614667116;0.9812606320035087;0.6005506966655637
1.2593781711034335;0.9872649365989574;0.5979360443872295
1.264252860332402;1;0.5924417903744668
1.2522051722377434;0.9685255686024663;0.6064885064974173
1.5994790744864316;0.7633830605224391;0.5056193636006909
1.641319416695798;0.7843956284391493;0.4982120700942491
1.642614439382735;0.7734420203726733;0.5006423865703101
1.6221926447652142;0.7869570203767967;0.5003938835716188
1.6906943731195843;0.8061382531548518;0.4892425956144178
1.6103206263548242;0.7514765772738854;0.5064592050728809
1.5828423487373111;0.7461161359436959;0.5071552970540775
1.630281600218872;0.7505907875453259;0.5024006005520173
1.650772000226032;0.7694348274108556;0.4989662699476707
1.6574852153585335;0.7493835978042591;0.4975884857638424
1.2745007553531296;0.9472036960386178;0.5951294896069572
1.2937554991602487;0.9421364104375167;0.5835267140984413
1.2810962144245754;0.9366255586882157;0.5925239362825276
1.2737635283646036;0.9428657965410754;0.5967080374577888
1.265739352642151;0.949427130049072;0.6011945319576807
1.2974148996201644;0.922742572491549;0.5832306341050422
1.300609038333333;0.9403125024687891;0.5793531895393771
1.302186325478028;0.9442235855145206;0.5782419676781219
1.2965847142417224;0.9613465633619374;0.5795731848896093
1.287124105435729;0.9552814028933698;0.5858861398494484
1.3012393168801037;0.9418753578731807;0.5789982622635261
1.2802522285894928;0.9618080277857338;0.5892353718764212
1.3089508842000972;0.9609971647697131;0.5730027821494692
1.2613056844710766;0.9623433508376386;0.6021160559838988
1.3038542550812366;0.9394312675780084;0.5776754230084905
1.3230812398030491;0.9342102018996329;0.5678587599108715
1.321396832269734;0.9249449245306142;0.5696371854296047
1.309709452011296;0.9238716346085456;0.5762656876137087
1.3441670908428007;0.9270360272358642;0.5579031260101451
1.3435600447636575;0.9286492058692633;0.5580604882003891
1.3450975503235152;0.9227942010204274;0.5576667559018303
1.3452344975305077;0.9273490810855642;0.5583015272180017
1.332456735447151;0.9036177049098472;0.5649170649805645
1.3202044025663544;0.902566623031965;0.571206018453004
1.3204344191956043;0.9068643449991007;0.570904006865977
1.3371123128973479;0.9107510025162655;0.5620562992715691
1.3132402698171868;0.908733493467729;0.5748792279246209
1.3273963041629484;0.895940878551065;0.5679949530705752
1.3780517431311228;0.8847215209324094;0.5503349208481395
1.3797198954236751;0.8842449741525106;0.5497002303914089
1.3779130854008126;0.8865612367329414;0.5499267726855437
1.383331680745044;0.890273053223695;0.5472222022866168
1.4081225378639146;0.8762707889812178;0.5398359274381117
1.4060567482412456;0.905840054434755;0.5346864572526927
1.3760399765204814;0.8852781299516991;0.5507341922518341
1.2148025379565497;-1.1930387340627773;0.444793749995214
1.2058426632320782;-1.201353319946019;0.4449539794595104
1.2629174820032483;-1.230028474295066;0.4410735641965721
1.2696972019524615;-1.2113064980606962;0.44090898958889246
1.2062552968891844;-1.1988467446099653;0.4450672756436964
1.2674184006540108;-1.2270845202550118;0.44109002919092477
1.2075924974495649;-1.1907539176730397;0.4456077883490711
1.193743384689046;-1.274643188899793;0.44226751065574255
1.283458551657495;-1.21564319220742;0.44034450488726096
1.205454192011034;-1.1968652134465696;0.4456826696410773
1.2056602462123562;-1.1992528513965415;0.44526970492633555
1.2042920570863636;-1.2001866052951964;0.4455902175691158
1.1854303158153918;-1.2540936279466959;0.4442733409789227
1.1668301285429699;-1.2905737509308186;0.4402843964379941
1.1596503720968274;-1.238396556288514;0.44512182168439013
0.9123634671861016;-1.4190436914870217;0.448885579405993
0.9211543021488622;-1.4151191105771024;0.44824654132162506
0.9137311983626508;-1.411172665498623;0.44845475676709706
0.9110148936905267;-1.4148242023306858;0.44871228819999276
0.9064586858912483;-1.4214425311470298;0.4486173690662511
1.3312332253685926;-1.1618203938068037;0.4407689003883312
1.3351147986811402;-1.178962893590181;0.4404230759082572
1.3283362151255669;-1.168598661076869;0.441732161425614
1.233415717015081;-1.142787259531023;0.448732440704095
1.2479833751777487;-1.1707007746257623;0.4456506167692291
1.2678452542914855;-1.1573293865854968;0.44565127500714385
1.2068281423353435;-1.1315573703240005;0.4498147410235367
1.298652146842425;-1.1703414042037616;0.4425474301473718
1.6417594943451679;-0.5213125714280455;0.46728119332887164
1.6417057001149822;-0.5160017602386628;0.4675433534242243
1.6464068261578337;-0.5199161670398151;0.4670268407785702
1.6457706160589927;-0.5150523998530475;0.46728934102502234
1.6424016571743603;-0.5541105213435389;0.46571392040866894
1.6506330603709705;-0.5522253355470371;0.4651660070440246
1.640909265699739;-0.47788782732613744;0.4691796697730604
1.613102244075247;-0.5331301530420283;0.4684208597992858
1.6297959142652056;-0.5450839538811268;0.46688118761561337
1.6286953290945236;-0.5268040455650578;0.4677776120822326
1.6131022397601336;-0.5331296632518615;0.4684208823153932
1.6274163480759696;-0.5055606083671528;0.46881936565458326
1.6131020555489786;-0.5331300180444251;0.46842087718721975
1.6409082142937361;-0.47787979178535633;0.4693295986834072
1.640909333597984;-0.47787955430155804;0.4693298524289202
1.640908637863938;-0.4778789227590766;0.46925139089162565
1.7715839444090777;-0.022048458506219806;0.47233617748114143
1.7780877448685595;-0.02887268186547426;0.4715347543424508
1.7782181658045497;-0.017787073487399628;0.4717953716010419
1.7832156874811134;-0.020937217473780655;0.4712148473328916
1.7929582358792033;-0.04415874196545748;0.4698469242100047
1.806436331609099;-0.03557414697479838;0.46854248125164527
1.7500000000000002;0;0.4748956492116864
1.7858974494335655;-0.17140465885709344;0.4677425085584626
1.7896507249214553;-0.17727906693427456;0.467361719409614
1.7814079599413617;-0.17690425479488134;0.46802756239739274
1.7341981407213436;-0.18436147190017133;0.47211581809839637
1.7285562111023962;-0.21459269002731046;0.4718831651826538
1.7404836143668865;-0.2132225723637573;0.47090354886314645
1.7446879445268897;-0.2340640424730923;0.47001684206141836
1.753300355392932;-0.2298727419169996;0.46940462027789476
1.7570328742655157;-0.2113215354993031;0.4695443322148829
1.7220103490437126;-0.24493674500592627;0.47148054364401276
1.7220103434610459;-0.24493674322259398;0.47159003258213406
1.767113093928579;-0.22322285077778908;0.46846362907016126
1.748233544606502;-0.06176470720597454;0.47373803666887015
1.7495623019362159;-0.030750970524058594;0.47425479684468236
1.7774762658701297;-0.05025325079442835;0.4711575827884392
1.7622482124446566;-0.1500704800305808;0.47037876363404363
1.7644258457260094;-0.14733272605254183;0.47018133491862973
1.7648000211907229;-0.1496683080517023;0.4700752331514134
1.7655348215017297;-0.1547610099408463;0.4699530389082716
1.7662984802040282;-0.14943214684738867;0.4699459417883504
1.7429542420184514;-0.12326079324798873;0.47286477650741815
1.771288034816726;-0.11690495599768543;0.47041107896526135
1.7738256868044013;-0.08734505440538459;0.4707278025733382
1.7596713467288514;-0.0899238199782585;0.4720620926141322
1.7702506460557073;-0.1171374686486772;0.470504423800455
1.7460435992356538;-0.09240664615621527;0.473346742245495
1.7975135887232203;-0.11102203895881979;0.46818049898361014
1.7619204295628517;-0.17998248613063839;0.4697962522688084
1.7515678966724422;-0.1681104421708709;0.4709905467111848
1.7390280524533122;-0.15373004045711292;0.47243717493298754
1.7708663090367158;-0.11776645293490577;0.47050002475979563
1.7706509190201691;-0.11819104796980384;0.47051449276294516
1.7711860355092623;-0.1180930974361102;0.47046869772651206
1.7983475960218884;-0.11312130269161873;0.4680503428369988
1.7992302870115207;-0.11260443957454729;0.4680389813006222
1.7220103429245017;-0.24493674570980067;0.4714660366235354
1.718398016135052;-0.3522203314031849;0.4684938608487431
1.6975312210980158;-0.3341713644552941;0.470713896991267
1.7127887627942542;-0.32903578564661357;0.4696968179703259
1.7198288092065177;-0.3516826441243431;0.46840199718274755
1.7287679782799552;-0.32365729663590254;0.46863163164235955
1.706472645186121;-0.3047630942890146;0.470963808354265
1.7064726395564491;-0.30476309595579765;0.47096380873685334
1.7490494676601793;-0.3408448651119342;0.4666202221607036
1.687706689492198;-0.36359655895796045;0.47043603876777124
1.7064726411127746;-0.3047630908370531;0.4709638087803525
1.7064726425430943;-0.3047630856248415;0.4709638088234394
1.7146901313884442;-0.27481782603791755;0.47121521670185046
1.7218995553848182;-0.29982906919424823;0.46989213367569366
1.7361693688232769;-0.295158992933605;0.4687795683916226
1.7355501663296373;-0.2928893552891584;0.46888485680046205
1.7371658966805825;-0.2943252014851231;0.4687234791233537
1.7367693175859795;-0.2930328415753526;0.46878652551327527
1.7515282918445678;-0.3411289386735185;0.46658272884012897
1.681562220571864;-0.47511374739010775;0.46647025521213725
1.6537847249649906;-0.4496428633845644;0.46949650947418575
1.6658146947235803;-0.4213372681790962;0.4698010477255761
1.6658176848770672;-0.4213374140502407;0.46980084155071766
1.6851781487767596;-0.47486208448014805;0.4662274671325315
1.6965122891435889;-0.4491313238737441;0.4666522807768866
1.6409090421072967;-0.47787803629063647;0.46929768653058
1.7221469740156872;-0.4723434856433659;0.4641007152453315
1.6658154809038908;-0.42133541835643123;0.46980106762771046
1.708702606588795;-0.3835836302547804;0.4681230415913179
1.698275078305929;-0.411086615129877;0.46791201175267416
1.687990366276987;-0.4020091858605078;0.46899060264428993
1.7077733066485654;-0.3826810001604493;0.46821913433784024
1.6771939649232874;-0.39248013655059516;0.4701228553611468
1.665816224448252;-0.4213335327632968;0.4698010875228362
1.6658177074032121;-0.4213347153608536;0.4698009369192308
1.6877066835533352;-0.3635965759852265;0.4702968216829198
1.7278008100101812;-0.4017641515574263;0.4661954177923129
1.6860506154579753;-0.4792110470136226;0.46606589963528916
1.6820871686786985;-0.479094140707824;0.4663308218219911
1.7232663882268207;-0.4803087679505082;0.46372257754427215
1.7092275801161168;-0.38223580112871636;0.46803613360182367
1.7098175398935704;-0.38274676495330273;0.46798105242820337
1.7307484735664092;-0.40087503459195434;0.46603237575968637
1.6877066903056621;-0.3635965708179403;0.47022291015525486
1.6877066866232402;-0.3635965675507002;0.47040809224161645
1.7190457929729166;-0.352780633257005;0.46844014255841265
1.7186531284744642;-0.35331713993264385;0.46845464395215397
1.7193850010094485;-0.35307403506180984;0.4684084455825114
1.749599574844174;-0.34303771081368967;0.46654829992437835
1.751049850902759;-0.3426107740677266;0.46648580218736013
1.2497229860217698;0.9625216335840194;0.6090676608733402
1.3432142426418732;0.9002757869539961;0.5611325568078664
1.3436009427588544;0.9049047875443293;0.5604802912627636
1.3417472917915747;0.8827356861069012;0.563608509329087
1.3589156652109895;0.9060404604813228;0.554113965616809
1.3736823155787674;0.888136670354519;0.5510009417933428
1.577348167569843;0.653435489173611;0.5121681980666001
1.5935027569785212;0.6754886048347614;0.5080631938281398
1.5628832002632576;0.6718911094289863;0.5133046090499124
1.6139323786081785;0.6103412501087064;0.5060618847310422
1.6064784635155633;0.6098048741052946;0.5072584539058211
1.6112636894220516;0.6184607408166478;0.5068369387840697
1.6182294463049895;0.6157251408770192;0.5057098896424745
1.5901974824993075;0.5806032759682834;0.5112223954247163
1.6397738198809617;0.6427185610856045;0.5019677560554673
1.6241293931231566;0.6415813209666592;0.5044187479737525
1.5897483432247725;0.5768777579633069;0.5094606798533059
1.5883100707353852;0.5772475830251309;0.5083820089984502
1.5885874183837239;0.5778946529692001;0.510934401845927
1.5761835796835064;0.650751627272294;0.5126542369867033
1.5645827849289744;0.6239868339097634;0.5149170466431806
1.5730916416577225;0.6283376351333785;0.5137428290866851
1.58101545647801;0.652506213399693;0.5118152709983274
1.5711185848518663;0.6223301132374224;0.5137500318045195
1.6019794092492496;0.633538058259407;0.5073828417001134
1.607318039350797;0.645841248171367;0.5064600790327358
1.5625067192499378;0.6192028005832735;0.5151577385233179
1.5886720009365232;0.6159149062284133;0.5103868514093204
1.5661986877753766;0.6133589702802181;0.5143517904734923
1.5755005654219585;0.5985280920005376;0.5130818710013051
1.587612181937587;0.5784233932906877;0.5141060690389194
1.5512831059352887;0.6411309010534468;0.5167846719218118
1.5626301128596638;0.6712265468612983;0.513764954158029
1.5501287885663126;0.638102186570429;0.5170877310515535
1.5346806700348186;0.6614774679098364;0.5203628603453433
1.5623210199037358;0.671683555406619;0.5132330293099292
1.5616372505015572;0.6754877676132655;0.5134879583405599
1.5364643163483338;0.6650736332318136;0.5200896107326198
1.5654515404408882;0.6770654374754844;0.5128036766126471
1.5816304388843023;0.7096603907088349;0.5081806093389083
1.5571214544056644;0.700611802962005;0.5144716248661865
1.5342899045855647;0.661333199246342;0.5203456185903863
1.5606391353292797;0.7066592777068965;0.5143262081606642
1.5844028767237153;0.715245905818785;0.5076597600521195
1.5487453259521278;0.6401917741044214;0.5179489526380084
1.5498858204348624;0.6428583963447908;0.517527028817232
1.5345087005474587;0.6610166344856307;0.5196521998886877
1.352612544796949;0.8723363937801804;0.560303906327732
1.4010264242451407;0.8633598392950268;0.5433933993129866
1.3826836032309335;0.8619065626119723;0.5499990487712572
1.3853055232213227;0.8401342449611852;0.5508470095686165
1.3878578193707956;0.839397973463058;0.5495873561579542
1.3649367985526903;0.8605080684213131;0.5565128346666725
1.3872143553451375;0.8382271924650053;0.5500660643326024
1.390779057750002;0.8402191565006462;0.5482204661744903
1.3887104270983244;0.8383363015689296;0.549449256457735
1.4175245629503124;0.8645631518336507;0.539108673087888
1.428548311623124;0.8508361038539575;0.5362103113001058
1.4230544669774106;0.8408403856883273;0.5381622879114388
1.4358274038072043;0.8417719959333984;0.534385588868419
1.4303334086713662;0.7932442011675669;0.5391762998649423
1.4302972869622534;0.7922663273032752;0.5400457809824589
1.4291468394624594;0.7935258244613462;0.5383425500917306
1.4313840586514452;0.7923274087730648;0.5388386388653514
1.4324944281877323;0.8170829789483515;0.5357671695101074
1.4340683684829247;0.8290940764368775;0.5351044439050094
1.4427956876308559;0.8197444032262472;0.5327882382649425
1.4459187999429557;0.8263854925159053;0.5313658272575832
1.4555744958688344;0.8469176836091017;0.5262856864172113
1.3885249232055423;0.836861470999158;0.5499730082213746
1.4090213153052855;0.8154627627682068;0.5429913880847563
1.4147350842191306;0.8258147361269795;0.5410386276903911
1.4512293382932213;0.7954531638933549;0.5316609268453889
1.4653699736913628;0.7724956882364655;0.5309301522169168
1.4491395997023;0.7820870654498933;0.5352092017222088
1.461085935413736;0.7970056393169422;0.5290193491784585
1.4724204063378377;0.7987908890673265;0.5265616642115543
1.4678533863145595;0.7710465483482953;0.5304157973169293
1.5473087957813947;0.7486642112664639;0.5116684402708567
1.520465202131058;0.7327812848058307;0.5179462651735247
1.5363093230516376;0.7197358821454259;0.5168345189295418
1.5527961070812206;0.7494884914278852;0.5070737098498417
1.5263351504107532;0.7015306234008002;0.5217126686393989
1.553494774423508;0.7055860827232532;0.5179094216772804
1.5544481789923732;0.7404668560687733;0.5088029828779321
1.5071902759087472;0.6986488424672384;0.5253770363661562
1.507814416770636;0.7252960167688405;0.5225624836594188
1.5523958624574283;0.7516741475279141;0.507701039841027
1.4951431979535448;0.714449248984513;0.5266854467274762
1.5009851953121824;0.7069416926718157;0.5258962516219727
1.5503813587081832;0.6980505649337544;0.5165854372497573
1.5170773324225781;0.6854022206965996;0.5231640702271747
1.5336364943217178;0.6622437968907023;0.5202267393064626
1.4925385860551643;0.7595306803756235;0.525581780197768
1.4937989093866437;0.7588068846442909;0.5255746108146445
1.494227759565604;0.7599415271990503;0.5252122067311528
1.4727534081825258;0.7425906425682438;0.5303255190867783
1.4829542035188528;0.7300571500773674;0.5287628386267592
1.5043426136584264;0.7352320958838301;0.5233851898907405
1.4963053125078436;0.7573387533589981;0.5233199698500057
1.4644949727811805;0.7527097065764965;0.5315785577847817
1.4952786390763355;0.7601971362164965;0.5241646140920714
1.4676382113786048;0.7698720744787503;0.5304594242254699
1.4744001500143535;0.7715168039392302;0.5292837758609875
1.4889128905279108;0.7619265010652115;0.5261010995331411
1.46538753722292;0.7575808121954912;0.5312572433607714
1.4966411532865045;0.7731143804848847;0.5249997548002776
1.5062143383471058;0.7738020246407205;0.5224438442091792
1.4320954735484723;0.7902241418807013;0.5402185679062637
1.4590621215301844;0.7670327770553125;0.53281019343622
1.455208652589722;0.7636433138928689;0.5340166288450965
1.4475273984819605;0.7727063326539955;0.5362724632521563
1.5131899435009157;0.7341555584912224;0.5213851679467962
1.5175174521767518;0.7412878351203345;0.5199373976907897
1.510381521581752;0.7380116210044994;0.5212673790336091
1.5267578061442013;0.7565170964768186;0.5172157950914871
1.7397561493204954;0.2308112123216779;0.4814170778669616
1.7486090756288426;0.2509816544648762;0.48084336043373954
1.7748422603701872;0.2565051925708988;0.4774844283584218
1.7555861597523954;0.21761775526773067;0.4790022055531767
1.721912605317554;0.24536056909096604;0.4835084250421904
1.7571664304224826;0.21631580910474407;0.4787839201276685
1.7753055459401306;0.25660273983878806;0.4777179315167244
1.6183589308052375;0.5312571127287412;0.5052950173882298
1.6134000930799144;0.5325342358481644;0.5060809108457218
1.6180835980850028;0.5463539251633049;0.5055257943138574
1.6440053097221576;0.5338982976446578;0.5014322335385895
1.6014927718969982;0.5543158015013943;0.5081346867973022
1.6212679307671396;0.5563364172282406;0.5061091395459876
1.6373883846586106;0.5456999233661128;0.5025697662212898
1.6143240562852614;0.5308415804690021;0.5059027285746931
1.653869167849797;0.5349141407155952;0.4998312279725459
1.6472837406058622;0.5068805647885554;0.5007542365867141
1.6505261153780046;0.5209215977405475;0.5005229206913137
1.6569402297258955;0.5079679437840189;0.49942135212758276
1.6609440196216256;0.5150530668844742;0.49889866349155876
1.6404662841631061;0.47881558182140826;0.5012164922700947
1.673414175288685;0.5371203057466287;0.49719986060872023
1.6277593030964415;0.5048780802891109;0.5033859119799059
1.6340466854108326;0.5161263045860969;0.5026232024592829
1.615300551794965;0.5289519950399273;0.5057023241850893
1.6259165331637704;0.5660856816869072;0.5048523828002677
1.6298795364372602;0.559043328759464;0.5043978721518159
1.6394675503437763;0.5620422498404118;0.5019129320943004
1.6635678345033493;0.554851065947281;0.49819414420319397
1.7453280778931561;0.28049904627176925;0.4817865662264975
1.7426198808200515;0.276434984752313;0.4819460207375388
1.7410770234049977;0.2826407104613313;0.48241493662504814
1.739054786766403;0.27860842758310905;0.4824588351974883
1.7633271563225505;0.30750940041365277;0.4801651784455436
1.756099298098155;0.31186322698702285;0.4813780073640297
1.6657512839966953;0.47058494109871185;0.4966011057416042
1.6753745236583204;0.4673850823353889;0.49488455556671085
1.6685781560578061;0.47516327306374356;0.49608157009590437
1.6656623189350694;0.47841587627586335;0.4967952485671546
1.670538698007354;0.47833851824016393;0.4958830380761148
1.6908583537070145;0.47801617073031866;0.49370211427376137
1.6907998804191875;0.46233413920342503;0.49286724895911255
1.704157025483402;0.46847163977545864;0.4915225307802911
1.734154889697688;0.18461246009877574;0.4808001078513371
1.7284883442384111;0.21492990437400294;0.4821307420634723
1.7561349263864616;0.21489469033455236;0.47896497853657033
1.8020426352299728;0.08085154181766116;0.47132663596773855
1.7945621860907242;0.07694700698240661;0.4719159471692663
1.7976838935646189;0.08278385419482193;0.4718411633663488
1.8007520718843744;0.01404932786296023;0.4698870855227328
1.805453109396716;0.019745712745944777;0.4695044924565445
1.796242400466893;0.023148822835197508;0.4705306044556108
1.7731952937643956;0.011552562953809357;0.4726767057686627
1.7761389184453107;0.009159425068826884;0.47244046411654783
1.7777278228864724;0.013880474480651342;0.47224342842504874
1.7753760359421864;0.007024663931479866;0.4724954800784733
1.7779039717940246;0.007724454073642347;0.47225735345905545
1.7482317743521962;0.06179563258913899;0.47645157403377425
1.7495618651643077;0.030766307729627032;0.4756342380024976
1.7770198589701227;0.03862227036821181;0.47282187753090293
1.7688152461016602;0.1001475547427545;0.47516278714902127
1.7703123409946677;0.10308101724911548;0.47519990037415516
1.7730013975891916;0.09633998650475892;0.47464197392443075
1.7725657988496466;0.10140998301013343;0.4749390244226673
1.7429407884247181;0.12337818030340808;0.47837847895574936
1.763287117577719;0.1792788604227283;0.4773572694599475
1.7660550087094231;0.15998774117951928;0.47671321026735475
1.7390017026525157;0.1539139445945732;0.4795344494246002
1.7599359736970768;0.15007999224110732;0.47715046244588155
1.7766860430391205;0.17682575231185496;0.47578556961914664
1.7752112918133856;0.07061870915299882;0.47368034153577454
1.7460372625948768;0.09248053279024657;0.47736728379723276
1.7723960830360364;0.15235763765101284;0.4757823668006276
1.7672412933945418;0.15143354810827533;0.4764066412169512
1.7677474007903287;0.14778405281203194;0.4762109557424704
1.7925540131559397;0.17218992532065544;0.4738442374815299
1.66545278120254;0.42221966344879636;0.4959873715783374
1.65338310587802;0.4505537461928883;0.4982751610147995
1.6830319465270707;0.4500405590538581;0.4939889020897534
1.7034378658631533;0.40056077782160465;0.49036968931154346
1.711293941466875;0.3982522131573131;0.4892246733597532
1.7054615379712459;0.394670824424617;0.489810774477788
1.6992228062328114;0.39077164457011937;0.49083959580398295
1.7065463268587113;0.39151351649553473;0.48975686105880145
1.710778432383885;0.4171525595046326;0.4897374381735721
1.7256606849793608;0.4186441645978829;0.4878101699060738
1.6874319687380603;0.3643828683931897;0.4919216147853234
1.6768768383210029;0.39331578657152183;0.49373189056813216
1.6851640639882999;0.40404046955200734;0.4929315423326044
1.6965271966233142;0.4187457521240322;0.4918341348864874
1.7259255842875476;0.33494134352357186;0.48593876483099174
1.7218136071637606;0.3381221581992767;0.4866350706587432
1.7269759292873808;0.3376362865133186;0.4860389374611979
1.7245327147527416;0.3392888179414568;0.48643735226260665
1.7616334607674216;0.3141947674897283;0.480299977989555
1.7062886108769395;0.30539853807460615;0.4874390803312994
1.7342115468934904;0.3090225212986608;0.48397040852761797
1.714552497561319;0.2753474401278806;0.48554188114044594
1.7147037901420565;0.3226910671243721;0.48686265044067084
1.6973042092140673;0.33488247243523167;0.4894423318397899
1.746243762199188;-0.2421492486250773;0.46958386327129276
1.7509389753680467;-0.2416091724240264;0.4692042748981323
1.7704771804807065;-0.23936175165459517;0.467701345275397
1.7820091232206892;-0.22792779343894226;0.46699643695457654
1.6136025896611876;-0.5751332421163848;0.46635246334822567
1.6179432969375955;-0.5734830377251428;0.4661928987286861
1.6125261432989562;-0.570529211559008;0.466601062817826
1.6166555211151499;-0.5682288942022788;0.4664959803426404
1.6446501144631576;-0.5633299210207949;0.4651790991093587
1.582559848561671;-0.5869259537321287;0.46741701678310377
1.582561745116142;-0.5869340235822303;0.46748468513762165
1.6131021865034512;-0.5331335985871385;0.46842069403006925
1.6131018641359156;-0.5331303651587834;0.46842087260602683
1.5982263023621863;-0.5601061081084417;0.4679581193676279
1.5825530004069552;-0.5869373567184949;0.4676061217965736
1.582556481262946;-0.5869317182808587;0.46749242023487925
1.5911330475838992;-0.6241830892696344;0.46512230201907945
1.591120102567253;-0.6241268329681916;0.46512642271152504
1.5910710095813319;-0.6242063750406954;0.46518459483126295
1.5910587338293165;-0.624150283303746;0.4651888946987181
1.5995652250241688;-0.661370949778819;0.46270606637363504
1.5996803018505519;-0.6613276465668634;0.46253259210312225
1.5745203391533318;-0.6503052156749811;0.4645933014661773
1.5704456159084441;-0.6317527975309007;0.46582928920264466
1.5494175212527004;-0.6392138851104087;0.4665273196640895
1.5663627785525558;-0.6131631152632158;0.4670677633101339
1.5494134616695858;-0.639195467696418;0.466528547430186
1.5494050561692685;-0.6392083775868549;0.46652828002355856
1.02980966446537;-1.3014711124929186;0.44839714867103103
1.077981731250175;-1.2745193637578462;0.44759992142367183
1.0755680498711948;-1.3077115272363544;0.44568600524948476
1.0530387523623534;-1.3453298011386685;0.44475175185201
1.0724166668425963;-1.343225716207378;0.4436817120974695
1.1256289103027128;-1.314685505734154;0.44271388340635764
1.1027512570898577;-1.2717818739962359;0.44658955111700027
1.0564817937228772;-1.351831214480957;0.44405383437049445
1.0192993966412605;-1.2816243128003204;0.4499954576901735
1.1338712592344462;-1.2677525530816425;0.4444683647520896
1.046459812482824;-1.2482596034712405;0.4502981584416538
1.091719499118542;-1.2670334957438572;0.44747629008722045
1.1030239976468614;-1.260873544232215;0.44722849567599854
1.0209071509718854;-1.242561302370474;0.4519149531577911
0.7580456388953484;-1.4170713368579066;0.4545562551881619
0.7596018448943358;-1.452514881501533;0.4528412184484477
0.7835081151765273;-1.4270773041994347;0.4534117938516261
0.8111914996539453;-1.3970290364282267;0.45372487924411553
0.8376738155311592;-1.4488945401106323;0.45058708041239975
0.8353118585095425;-1.4009890425672493;0.45278817525723125
0.7829835123828134;-1.468704870988475;0.45144462870780355
0.75683349772029;-1.388957644501366;0.45579633256389596
0.7606482581694943;-1.4765390129951885;0.45166101193535607
0.8870017809803386;-1.408285787429077;0.4501332353655376
0.720345195959446;-1.3881049384150523;0.4571524640842053
0.7220536143623049;-1.427728994079945;0.4550891554060405
0.7473918267388991;-1.4202260545917529;0.4546095149833803
0.7353621343952821;-1.3884558737610155;0.45660415226859397
0.7481078616965275;-1.4606974105259856;0.4527216692937068
0.6900829847635077;-1.3873977317097024;0.45803423216069317
0.904731889999407;-1.4090007465537107;0.44887443523894577
0.9858632849676314;-1.2779590048296967;0.45178373863356575
1.005070099018787;-1.3142277086901109;0.44871451094358294
1.0194166543120136;-1.3068301166389675;0.4485804826252131
0.9997223158711439;-1.2794782489610599;0.45104952618948346
1.0466251923264762;-1.344624041304538;0.4449811182233607
0.9572565909486594;-1.27482310360337;0.45328341687793666
0.9577777388089251;-1.2796585468067467;0.4529410924160936
0.9965665340584514;-1.3449983893186845;0.44765633442777675
0.9401811171049019;-1.344491876179846;0.4504741971196917
0.9383707158347376;-1.3516098541434098;0.4502118389764462
0.9852893108950731;-1.3866589031894958;0.4464277048665635
1.0426204990353474;-1.3586684066755654;0.44426672701727826
0.9340419326642853;-1.3413379036222497;0.4505030133221456
0.9362066392253504;-1.3464922652393514;0.4500552771079742
0.9319145536601464;-1.3486525089914352;0.4502043369186682
0.9526378736472777;-1.2773991463558578;0.45322315911312244
0.8194613004728264;-1.3740710661937394;0.45434650707096125
0.8295706113207844;-1.3911223242860755;0.4533513270980385
0.8439795608950091;-1.3864915500164314;0.45293444935853877
0.7789266349182915;-1.3535369765352891;0.4566226385803107
0.028839144657408337;-1.599434553656427;0.45926176580710054
0;-1.6;0.4591554243238438
0.005888783438688579;-1.5828555579119816;0.4597439286291037
0.6860828012076974;-1.474723379295395;0.454352438737602
0.6876769303027837;-1.43830689854508;0.45572180685396335
0.68490198753226;-1.5005010261075833;0.45330740473039527
0.647459187001596;-1.4152749541954888;0.45803330125520436
0.6309224470830171;-1.4326668539745961;0.4577757573232878
0.6582362674621081;-1.4532182581449637;0.4559422033570763
0.6292574720598116;-1.4678956871605253;0.4562418067116747
0.6699256671228059;-1.4919000508729212;0.45401078819181206
0.6086480879256411;-1.4560930809102752;0.4573339131632692
0.6777439640148466;-1.3834240688794952;0.45856062726808844
0.6150968249303939;-1.4833836893576435;0.4560456254574673
0.6639325453229692;-1.506860660228008;0.45356428503328083
0.6003129577569634;-1.4760570947274494;0.45672628845337676
0.5835784796304294;-1.5162625339929614;0.4556318141523422
0.6053673103645991;-1.522538626995301;0.45476993878562677
0.5778677642702827;-1.529968796008892;0.45521124304695243
0.3840321316044411;-1.5694609410437965;0.45764683791252203
0.39422009507473815;-1.5675811172376715;0.4569865181409907
0.3879829258724189;-1.5632941061969199;0.4573055935376358
0.3738199110589425;-1.5708905364771977;0.45752914473977974
0.38304211521133885;-1.5661507883065056;0.45752946699657376
0.37654593691587257;-1.5640092828689258;0.4576526693444827
0.4148327279136152;-1.5021868628656116;0.4593641493439482
0.4130156468257762;-1.5063223427479933;0.4592020820789753
0.4161846961258352;-1.5057688188108065;0.45928391500632626
0.4194824633166757;-1.5051928122843807;0.45901712196278793
0.41765632736039304;-1.5098691685164352;0.4588402667835797
0.4404875525000227;-1.4437992588818545;0.46162526551281113
0.4435416735688094;-1.446005305257489;0.46154705390692874
0.29441145455396417;-1.5373689251476357;0.4597382642226201
0.3017190961646605;-1.5191840089775983;0.4604954183837172
0.3205601334966369;-1.5304707965838076;0.4597246276461966
0.3136742463365839;-1.5459739667587586;0.4591615501103202
0.25766287977594937;-1.4927919824478995;0.4622310194101099
0.24658785716459347;-1.5173188169161604;0.461227291486288
0.24782152334327262;-1.5590261640248226;0.45949965099695306
0.28717544644891574;-1.582995324300047;0.45808510214642734
0.22576160263711537;-1.5455627533279692;0.4602890781555826
0.2006608323378511;-1.5796039251607996;0.45921941680740797
0.21338987731889586;-1.5902833395765028;0.45864772025535416
0.19116082097298162;-1.5924876083172501;0.4588144747095818
0.5155299623391922;-1.468991361453384;0.45906899310592325
0.4915992791009187;-1.4613502292759595;0.4599398020318694
0.4737972558346504;-1.5028711392045386;0.45802710867392826
0.502252546825756;-1.5016548244583992;0.45756438918842773
0.46445431582317065;-1.5255558074802218;0.45720060063800083
0.5420512317634042;-1.4774596748385778;0.4580671422706756
0.5516917113693662;-1.491560966476945;0.4571779459871048
0.5303484306442947;-1.509639201636578;0.45677543145149313
0.5711815046174702;-1.5201663502188567;0.45566831193979895
0.4814312159562015;-1.5517013469024652;0.45603308698859923
0.562174528994546;-1.5335935885582759;0.455271334935971
0.5906189222660831;-1.4618774659955927;0.4574934689764912
0.5599807930918104;-1.4717072462962544;0.4578810253866562
0.5636913001830939;-1.4877346539112066;0.45710446128463833
1.4149957993014075;-0.8090518305338371;0.4623897460270934
1.426826044103274;-0.8143614910662658;0.4614980244277267
1.3936553874416808;-0.8316042682699682;0.46177127648287203
1.4184623986709652;-0.8398717525280933;0.46011915514727325
1.435690463225035;-0.786220526088326;0.4629961540122917
1.4176064903339654;-0.8424294956349251;0.4599805566197396
1.3936119740813653;-0.8316501470130244;0.46177001831904485
1.4187897603983324;-0.8428742076603245;0.4598211622017373
1.420561720229238;-0.8408600089025083;0.4598764385099789
1.4433399516045475;-0.8521009814831699;0.45803808550748415
1.4434836766173211;-0.8516542254233952;0.45800949353665765
1.4396491026838543;-0.819163251809316;0.46049211283392333
1.4435455207831087;-0.8521782411794225;0.458009083954785
1.435763581821932;-0.7862405965177277;0.4630010862203493
1.435753300876438;-0.7861512017066521;0.4629870789132366
1.435805736973298;-0.7861561512687237;0.463086340048452
1.4358149123536694;-0.7860801837890452;0.4630748648902814
1.456135366646294;-0.7626569596505911;0.46360930783479926
1.4660223120518232;-0.7653368369908372;0.46302510426448185
1.4758182836740725;-0.7389299146792256;0.46423251026157974
1.4598374579361848;-0.7813807986164691;0.4623218532919935
1.4750089198384209;-0.7782831299132622;0.4618271335201697
1.4822590187218563;-0.7697378583764065;0.4620657232043074
1.475887798343455;-0.7390435724803369;0.4642225752682694
1.4758550154734342;-0.7388856362098665;0.46423367325962483
1.483674945354314;-0.7765592919924609;0.4615463923115205
1.4639164505156967;-0.7923557399600334;0.4613665371920082
1.4732817973758499;-0.7944211908564263;0.4607844832279132
1.492071492889162;-0.7985651050136313;0.45968072582415076
1.5025795588740902;-0.7500785993156633;0.46226236925473885
1.519341835273027;-0.7284254241484265;0.46274604871187075
1.4765745205418908;-0.7386760451688158;0.46421206721495356
1.4758995215072692;-0.7389042765431073;0.46423037419249114
1.4758909638158704;-0.7388402704654211;0.4642347739493327
1.5188026294103703;-0.7244230959892254;0.4629717670568555
1.4951727111382993;-0.7145070593546676;0.4648338220452568
1.5237141833411016;-0.7589303528654856;0.4609610549804364
1.5138644119346751;-0.690210623796732;0.46538960065254165
1.5137720189885526;-0.6899058341256743;0.4656641568449215
1.5138121681886663;-0.6898514321012799;0.4652678785448929
1.5138178685153731;-0.6898894652878224;0.4654292238396492
1.5137923456556217;-0.689878948425884;0.46549551409470374
1.5566658152504234;-0.6756191139533801;0.46408960870811133
1.556748672319033;-0.6755911458752258;0.4640874243640314
1.5567595664536813;-0.6756592915468088;0.46409114707332433
1.5566847517645446;-0.6756840839065875;0.4640932072360434
1.599593521440801;-0.6614648220510488;0.46285347282320854
1.5493964075984803;-0.6392209953909517;0.46652802738564203
1.5532685158473027;-0.6574704564015778;0.4652831964111078
1.531964587571713;-0.664653219355607;0.4659748541345968
1.5229262703597706;-0.7236305001196623;0.4628304097180771
1.52393744674839;-0.7273596899020521;0.4626003176061835
1.5320731181195648;-0.7573638146934618;0.4606459280122309
0.2207789874946991;-1.52213917863158;0.4612421100659747
0.19698118108171125;-1.5265839310136626;0.46128245062182316
0.19333608076622225;-1.5469590398303334;0.46050273429903565
0.1815840167835395;-1.547465099482335;0.4605813594627802
0.1879181685135819;-1.5772433672903954;0.45941095595542597
0.1779002942072539;-1.5301476971825143;0.46131971334122684
0.15772846991249115;-1.5614089565425233;0.46020044422021483
0.136558785522295;-1.5492321690193607;0.46070926389072564
0.08992121446598363;-1.5714404211296604;0.4601326612333372
0.09493023620426519;-1.5981505259613524;0.459209720437502
0.16642678949171916;-1.5939495141217925;0.4589134187269394
0.1476153601484286;-1.5200824619076911;0.4619524069522103
0.1207198990793762;-1.5111437221713246;0.4625252819835712
0.1023082448846744;-1.5470882566944897;0.4609897869182077
0.049954430973916;-1.5438111701198618;0.46127002430771474
0.04527061171092583;-1.5561272524859262;0.460771142761289
0.06888029275181393;-1.4939147649205797;0.46356041182694113
0.03516378184641223;-1.5336110141754837;0.4617510231966848
0.029720069371686177;-1.542768081694908;0.46134703363956897
0.03966170361052504;-1.5432805764206379;0.4612660590135341
0.06208643623272628;-1.488323434208282;0.4637366803417408
-0.03228336493153794;-1.599374701907909;0.4591643018844506
-0.009636448046046447;-1.5725807357612709;0.460275426497354
1.3719129427820915;-0.8536325147467299;0.461359075494512
1.3790650200982792;-0.8588679689809944;0.4606327009941201
1.393567924135663;-0.8316947718808871;0.4617692677481574
1.37189165153801;-0.8719634067386208;0.45992379832755786
1.3925423807276005;-0.8687336175542704;0.45931756719344496
1.3496900453840788;-0.8752282922958933;0.46047091998747297
1.3938543129143606;-0.8685219908332095;0.45927779180186595
1.3496732007533494;-0.8753656189405852;0.46047235119775387
1.3496258755560349;-0.8752906500315353;0.46031695857237653
1.3834891231989959;-0.9127705598191839;0.4564724418093297
1.3867556165198809;-0.9122745899477841;0.45632541188423104
1.377121857209554;-0.8863580536267248;0.4586006009991716
1.3679027792463416;-0.8955299751508337;0.4582072928673146
1.3936242315220946;-0.8699400904898397;0.45924375831051667
1.3861903657316577;-0.9157584959724967;0.4561148513444245
1.3419653204756181;-0.9197603201808112;0.45789624179180255
1.341564107054883;-0.922071169507125;0.4577450680135291
1.3397114837062667;-0.9218304669795522;0.45779224829221293
1.340169013961966;-0.9197376663766594;0.4579343502701331
1.3495607399205292;-0.8753514011604799;0.4606766671217834
1.3307259897223038;-0.9642372747125155;0.45551599726631026
1.334232913099788;-0.9642962889489599;0.4548277247769376
1.3038961098630397;-0.9171127847803725;0.4596749135416754
1.3179207614140065;-0.9417459383495324;0.45726071838173665
1.322579566934879;-0.918539175609838;0.45871960806176304
1.3270311345435997;-0.8963648028601461;0.46011359796744766
1.3039036152010484;-0.917078501511427;0.4596770403330025
1.3038857174118619;-0.9170945312897322;0.4596767024925477
1.3037247224558823;-0.917842961077365;0.45963104401230814
1.2953683607417135;-0.9607685999915296;0.45728684488118565
1.3038676121630464;-0.9171101093857503;0.459676490817309
1.2805167692742376;-0.9372016347976166;0.45937177232782545
1.2936989593070345;-0.9606115615221653;0.4573460022592606
1.2574013063950995;-0.9570439339027862;0.4589796071441855
1.2566596153061194;-0.956929516389042;0.45935507450833907
1.2566431340828987;-0.9569673089403772;0.459228042432456
1.241751350366787;-1.002575659832903;0.45637492395713375
1.2424796188681535;-1.000405248342838;0.45648338385367015
1.2438501162154456;-1.0009624673813644;0.45639986956716627
1.243444413235542;-1.0023602154119975;0.45632652892650993
1.228276151552319;-1.0438142819351282;0.4542312412110035
1.231078010756399;-1.0449655586494173;0.4539844504758479
1.2563457024799338;-0.9579120537587101;0.45880666458621927
1.2945852465836711;-0.9626202225820776;0.4572430421293363
1.2933401983510469;-0.9624335089543785;0.4572877826622791
1.3300234112190503;-0.9679347060733092;0.4548995490657184
1.2566372468270333;-0.9569480143202455;0.4591190301002076
1.211589087191474;-0.9920980695474002;0.4585252947246964
1.225048923031989;-0.9957847904643378;0.45762437268402373
1.230715061516873;-0.9775210133735874;0.458635088556496
1.2078792560782583;-1.0046351352540113;0.45783178106707423
1.2168695352623018;-1.0219079904638022;0.4562226570868452
1.2042500042716329;-0.9976639278437796;0.45848126105514686
1.2566186484491966;-0.9569628124668809;0.4590794479038163
1.22335236752425;-1.0452570150796066;0.4543020362091654
1.2296200822858523;-1.046104703410475;0.4539875229203645
1.139098395350448;-1.1019521394692657;0.45460654831795894
1.1391936843350494;-1.1009239361043994;0.4546971579964141
1.1387830085053818;-1.1016121334833726;0.4547374575364309
1.178170312219452;-1.0166425372412122;0.45846529520238366
1.1617675046526372;-1.028275863142677;0.458453732987479
1.1728737272402756;-1.0284506684133865;0.45787922412960863
1.2070194138333488;-1.0290709946265446;0.4561975241105167
1.1858449383992178;-1.0144001135024896;0.4582561005962816
1.170323179800879;-1.0342007809120093;0.4575504222868151
1.1931179303902693;-1.038945525271119;0.4560766575490818
1.1835690685147546;-1.0128223465496793;0.45847691883005115
1.1571960693924117;-1.0314638653971606;0.4584316868240687
1.184632823284194;-1.012060729699993;0.4584844420878428
1.1867671242311315;-1.012711212322904;0.45833769557184734
1.1887497889965404;-1.0090362768976362;0.45848336067779594
1.1763477543644987;-1.049293966621867;0.456274532008522
1.1540063765921778;-1.0437709173090417;0.457759168048841
1.1480322115258303;-1.0667667548579756;0.45651989870329707
1.1805658863437911;-1.0735582144157074;0.4544942781000376
1.1849040444335834;-1.0706887314981262;0.45447086190486385
1.1387869788633345;-1.1021855030433234;0.4546535647732184
1.1384590866426987;-1.10191912182369;0.4546437788962233
1.1093682469110637;-1.0921227439481127;0.4567026279303158
1.1098374000911078;-1.0916321205682644;0.45659319163380885
1.1099677040200184;-1.0916788973988303;0.45658334021518426
1.109928348007005;-1.0923558258411508;0.4566602650963133
1.097746062948353;-1.0872862587869605;0.4575893724172678
1.1368796193117574;-1.1035713963533582;0.4549194538894418
1.1099339517657087;-1.0915413270214542;0.45668716098343215
1.1100969603181543;-1.0915979200401629;0.4566754888682404
1.1332758966543517;-1.0477341801255733;0.45840423847264167
1.1338423549222734;-1.0473608147436155;0.4583994496064209
1.1294183148906496;-1.0713786494467343;0.4571397270406031
1.1211837600967103;-1.0678007930168032;0.45776803582826775
1.1277464290192212;-1.0804092079872842;0.45667409401130343
1.1366304517347348;-1.0744843868574994;0.45647850036209126
1.1341203314433534;-1.0478967555635892;0.45835265859096425
1.1164989112709405;-1.0588003554453422;0.4585489183560809
1.1340552894305804;-1.047216930085709;0.4583996512325167
1.1090464293504823;-1.063593045518398;0.45858296628893047
1.098835610700825;-1.0701471463536152;0.4586257427673416
1.1094666906136483;-1.0739238209514934;0.45791193694451304
1.0812340672454068;-1.0811570042963317;0.4587545467297304
1.0767841681205013;-1.115948223367127;0.456828588765011
1.0774039386770657;-1.1108298064655064;0.4571227272398525
1.1010058157041134;-1.1245657911071942;0.4551225074041319
1.1064136922725096;-1.1214009442262034;0.4550555198120655
1.0809745156856092;-1.0813192935525255;0.4588179254575982
1.0738158833638416;-1.140478131463546;0.455492473382317
1.5880364878668685;0.5777215542248042;0.5111166973088361
1.051113853068766;-1.1317749330471107;0.45706322984807846
1.0513663428974558;-1.131025708766965;0.4571639384811442
1.0507899069659277;-1.1313612839271632;0.45710089905551543
1.051016520907716;-1.1308795738360633;0.4571889279596978
1.0501142265753367;-1.130498502753119;0.4571504975811413
1.0678919267721345;-1.1531989766179587;0.45502365402319356
1.0253661664344809;-1.1342222581493786;0.45819465014606436
1.0270134821293706;-1.113314250477338;0.45940095135802056
1.0513046725121131;-1.1286084933654998;0.4571933939858648
1.0513539174407698;-1.1306204160366915;0.45723943697663016
1.0654796511526108;-1.1058790230395452;0.4580269227194407
1.0802237305755944;-1.081773577261198;0.45890901880526036
1.0579805565155418;-1.0952478702948796;0.4590508081130293
1.0569629131661995;-1.1004708721308725;0.4587330730332506
1.0532275672418618;-1.098088979197353;0.4590534006220976
1.0348083892774935;-1.1088182973716392;0.4591861670977683
1.004444693930486;-1.1258706931426559;0.4596559206176539
0.9922062879524379;-1.1635144275526326;0.45801207099958396
1.0179878355227048;-1.1494784414029104;0.4576378070729885
1.0133021437469714;-1.1464226516741711;0.458027474256894
0.9800849648894198;-1.1567069806407104;0.45895985900287994
0.9920284186094976;-1.1326930188681874;0.45983168483577147
1.0205746517559562;-1.1442098587198064;0.45783597946651117
0.9960056483836914;-1.1305747832121034;0.45977147495643594
0.9639083498664256;-1.1476210009188847;0.4602327283339476
1.0071423823946077;-1.171903597223146;0.45681040234726533
0.9902297195065326;-1.1867390111558487;0.45676401356035484
0.971446614032502;-1.1745243278349433;0.4583437215984423
0.9621332931051871;-1.168467860444585;0.4591312371576511
0.9976209428440744;-1.1915455354309206;0.4561361255387818
1.0252206604919076;-1.1455525696883164;0.45754579855729505
1.0220392721045464;-1.1472793808217616;0.45758610334094413
1.025116117220013;-1.1536931845588727;0.45705727833831383
1.0248154323488805;-1.177107027352668;0.4556508326219212
0.9447192469617771;-1.1573709839408293;0.4605282395906896
0.9616092496581106;-1.1796935749458684;0.45847082589807836
0.9479297059536572;-1.1864327647803123;0.45865440583890105
0.9407596350410596;-1.165408656801485;0.4602235979475504
0.9553001645974525;-1.2079070377641263;0.45706834148318953
0.9608102969309542;-1.1968082154687267;0.45749295154914543
0.9340663210150814;-1.193262523496506;0.45884158120305235
0.9348919262113964;-1.1770944390822722;0.459773823878219
0.9601364682944717;-1.2112425299098981;0.45666767774720096
0.9286135382696319;-1.1895018593282785;0.45929403401501373
0.9358079179293867;-1.1618914579382769;0.46066153279650207
0.9355432431131878;-1.1662758303308685;0.46040497078666986
0.9226247759793651;-1.168313570540779;0.46085093363497887
0.9085619467717871;-1.1751657161358908;0.4610511043880419
0.9080259861989297;-1.1823777503749513;0.46066136643131217
0.9275988722470889;-1.1963642508766767;0.4589495327844827
0.9164428580306776;-1.2017867235599093;0.4591512822824714
0.90621412060498;-1.2067584857142832;0.4593427994745912
0.9241643996153752;-1.21959228398062;0.45779061622456585
0.9227476808679411;-1.2291738394312328;0.45731788887733343
0.9054660583464306;-1.2168246277277723;0.4588190790141691
0.8772746521670787;-1.2199901617166315;0.45981040626679753
0.878222476019803;-1.2112546499341785;0.46026218882299974
0.8826993640299332;-1.217509169913126;0.459729975372232
0.8920949754656957;-1.230668317360197;0.45857531144177915
0.890812013208548;-1.2137988500609915;0.45959081183576966
0.8597920735089358;-1.2073938308403713;0.4612459275987444
0.9031953755717832;-1.2386662400539428;0.45764946654722644
0.880015864523688;-1.1885008491571223;0.46148014134227455
0.8927099148557619;-1.19734613997366;0.46044385315092484
0.8975746991903235;-1.1802992977391311;0.46121798598925495
0.8588939175574204;-1.1979461453310276;0.46180000991357184
-0.025809780578989257;-1.5445533395761593;0.4614020446133632
-0.07491022095565879;-1.5818157370797272;0.45968977267082745
-0.0747914107808017;-1.5464258872740388;0.4611078800196856
-0.04063415957687752;-1.5188635973708489;0.4624674112884747
-0.07404654699004871;-1.5047420834359728;0.46300413636061866
-0.1345107387782754;-1.5487089327688461;0.4608006219686231
-0.1290915089071231;-1.5581954837547445;0.4603779376234212
-0.05625043434853368;-1.4918015482186862;0.46356616007956264
-0.14053279050457443;-1.5530878987831822;0.4605345230096877
-0.14746304006948924;-1.5950842365033968;0.4588646091374001
-0.09382046203325095;-1.5981935235046396;0.45905578958554777
-0.18887949142216384;-1.592666189001067;0.45872144026703715
-0.27040657117770583;-1.5408910165310408;0.45987262281557495
-0.29030699643714797;-1.556370285374776;0.4590573018149119
-0.23599515446334857;-1.5880821740587154;0.4584998061626385
-0.19451474927355977;-1.5760946701023015;0.4593336499722369
-0.20384782341488217;-1.5486490156016592;0.4603435667593455
-0.28114115394392575;-1.5837060944400765;0.45827457208090616
-0.21854467568149863;-1.5054302220925408;0.46193641004021935
-0.22417622333120718;-1.5069237334109522;0.46184927290229866
-0.31982584969441163;-1.5784417876867098;0.4578841389330432
-0.1793178529564309;-1.5285682993858143;0.4612709054933944
-0.14600605873595085;-1.549627743353646;0.46063711644767297
-0.2171345806220289;-1.5046608733237627;0.4619899339533196
-0.3757683155852999;-1.5707710703451099;0.4572334054414718
-0.32990041961041994;-1.5365012293458982;0.4593480282576062
-0.2751498601688578;-1.5211841637515464;0.46055907448684286
-0.3084366591191299;-1.530496508468161;0.45970135390024613
-0.28245027159100944;-1.5375991929295332;0.45968314199407245
0.8419077647997508;-1.2288440200373028;0.4608010022168757
0.8473356456871756;-1.232823947110604;0.460374522274196
0.8449083058252107;-1.233847785505237;0.46041393357501703
0.83738217177317;-1.2370222668073299;0.4605196803212312
0.8468227431876184;-1.2370482040181592;0.460154288349089
0.8495186445103611;-1.2148448031875623;0.46127709812884155
0.8435248032129827;-1.2642099857029525;0.4587383361331506
0.8285593472200355;-1.2531445681371989;0.45997274014221934
0.7580559261775044;-1.2578798360991823;0.4623330057239895
0.7688959329487126;-1.2619798714370298;0.4617215273146721
0.7573123187206289;-1.2670008071214451;0.46185439973559
0.7638173663535617;-1.272397446938045;0.46132349043441134
0.7360818452236273;-1.2493878356161876;0.4635776599638557
0.7802027548675577;-1.2859908969871148;0.45997754469680757
0.7816942098579395;-1.266891065758085;0.4610009539349873
0.7293029184036202;-1.2848621948212253;0.4618822844846923
0.7303788981936554;-1.2768664058871386;0.4622818104208857
0.7160030765991401;-1.2813766551723034;0.4625063313539339
0.7212986572594555;-1.2723936455264069;0.4628173269814715
0.7339012692978835;-1.25069106676111;0.46354008928161455
0.7073920690495361;-1.2961398124318282;0.46200270098688256
0.7265031554779527;-1.3056677095961615;0.46084905959405076
0.578973898759389;-1.3167448394695231;0.46473100406301293
0.5838862726233509;-1.3128676844387488;0.4648062492944701
0.582436293112881;-1.3173423779191;0.4646279925426432
0.5847337242118559;-1.3152499436510507;0.46467710843530885
0.5519746158438394;-1.3382404160643275;0.46430036255170637
0.553803974348404;-1.3434198715959433;0.4639944234706128
0.6116999850633877;-1.290689847675995;0.4651861576980615
0.6156611162683024;-1.2875827983456416;0.46520117853783516
0.6151672451978113;-1.2872406021797667;0.46527621228427135
0.5536820736672808;-1.323807411512249;0.46501545549959095
0.5685731008530952;-1.3108136187401307;0.4652942559741646
0.5563803401821235;-1.3036537030856419;0.4659778548336963
0.5560340141848402;-1.3039266462423122;0.4659728696098777
0.5859802450257373;-1.2956252627039466;0.465620185389973
0.556055892128212;-1.3037417137350826;0.4659817752991333
0.6755572825183731;-1.2690749745231644;0.46444439734577947
0.697537335131724;-1.2877616534392105;0.46276444717346094
0.7003980485065449;-1.2763282784064858;0.463269760852923
0.6760474526844954;-1.2682469781049615;0.46447192425129613
0.704850267739954;-1.2585382187279754;0.46405616157010454
0.6749991024281062;-1.2686004289250359;0.4644870572079462
0.7334324856941392;-1.2484053728859408;0.4636710183825267
0.6923589014843551;-1.3125300777215685;0.4615819236125996
0.6751932021828856;-1.2979363850692243;0.46288003856374205
0.6845351193471705;-1.2936824048286815;0.46283151858527793
0.6977136617181844;-1.314410820057265;0.4613181527764884
0.6750132859333445;-1.2707440928522091;0.46436985695630656
0.7010547540806376;-1.315584305625086;0.46119165635947246
0.6752500027318251;-1.3065209514869804;0.46242551821111966
0.6619521203834862;-1.302065153275495;0.46306594178817506
0.6662207219597429;-1.2919340330488938;0.46349162136055155
0.673969968131559;-1.2689299279549462;0.46450187012388855
0.645468662473741;-1.2780531523973762;0.46490724581843607
0.6455601470368091;-1.2966496516253145;0.46385769052679554
0.6165105447673842;-1.2868436398012486;0.4652733964534926
0.6422885310296556;-1.3076014697458511;0.4633777064656932
0.6541062562829524;-1.316728188235898;0.46256510384549665
0.6161859998033543;-1.2874427294405917;0.46519251887620827
0.668878133137634;-1.3281363703295463;0.4615589500242834
0.6158323257235577;-1.28704953705979;0.46527907545612013
-0.21897687808820218;-1.5041780923391037;0.46207840287525687
-0.35813496827790436;-1.517306524596663;0.4598178056361369
-0.3782805352046862;-1.540394996161865;0.45834686068930997
-0.43628052210523827;-1.5599926796784667;0.45656256481045354
-0.40377709402441286;-1.527651015290742;0.45847383259972674
-0.4151796826580627;-1.4819964966613144;0.46028326213844617
-0.40844010824278487;-1.5089808977988506;0.45916711974737195
-0.43460085176004004;-1.5004651760975163;0.45907824550761034
-0.43545496740141554;-1.5316729921286083;0.4575746973174418
-0.42440091183596684;-1.4450758646175994;0.46181406999866337
-0.4331584645140698;-1.4520602545308616;0.461443665301577
-0.7446152672033599;-1.4818984117207383;0.4516931100395572
-0.6646642113457694;-1.506447368941266;0.45323910752632796
-0.6769234036169047;-1.4526824245912244;0.4551046991286258
-0.5634236834445436;-1.506955030349289;0.4561706682494452
-0.5004015958133848;-1.5474007517486696;0.4561009992297316
-0.4878387749856171;-1.5407677180113333;0.4566460499783172
-0.564217495736081;-1.4849212534260283;0.4569861389115273
-0.4703119556258091;-1.5305027567549032;0.45706407647081754
-0.509459814503176;-1.4957253763646756;0.45768228637107244
-0.46945460509675085;-1.5541393888747985;0.4565789402719934
-0.5655679382851738;-1.44747491413755;0.4586655025077659
-0.5624581049472241;-1.5337394965162097;0.4551790580902732
-0.5080813512931366;-1.4494656747825458;0.46004129972888264
-0.4641062157821942;-1.498597002783528;0.45844863844415373
-0.4933109004208152;-1.4499771755315736;0.4603461787228656
-0.6158588210892697;-1.4415454026838475;0.45733830380638885
-0.6673351848607255;-1.4509337153080328;0.45526545893588444
-0.630343145903632;-1.464489908192659;0.4558880051695843
-0.6085098618543756;-1.4724909867549913;0.456265350116014
-0.6512007642881599;-1.4984818230738053;0.4540216866549529
-0.5705618766648998;-1.4332840989704696;0.45917117506019195
-0.6327356072765773;-1.515333169952127;0.45396532924773964
-0.6508345925687691;-1.5106267114531307;0.45364341863296803
-0.7459486514218377;-1.4433963584682639;0.45342900090563154
-0.820177079216251;-1.3922509899555753;0.4530453452532712
-0.8242222886586297;-1.3935539758025133;0.4528372502137851
-0.8117818869382052;-1.399741308509575;0.4530704873567547
-0.7448200880247232;-1.4330452916004806;0.4539313630801481
-0.7417546212548587;-1.4049291471313587;0.45532726237671034
-0.7667435127718429;-1.4405300762838638;0.4528049345222127
-0.8285297717379064;-1.4311157995509585;0.45095572257606165
-0.7376839626068803;-1.3675934866191743;0.45715593684457784
-0.7641059569865625;-1.374190150405018;0.4559219410112667
-0.9010939928471019;-1.4183148056221593;0.4485016945339518
-0.9060751860024934;-1.4216247895308174;0.44808982632197036
-0.9110128544608056;-1.4196018838466302;0.448473701526179
-0.9056969683328068;-1.4168624343347973;0.4483221589491594
-0.7996222975143292;-1.4627291356155754;0.4504977049969952
-0.8280138178096457;-1.4525712817234244;0.4499360061066858
-0.7380173563186658;-1.3657224135096118;0.4572458750021555
0.7959044566627392;-1.2245388829503214;0.46276389292592335
0.8055527968570535;-1.2274270488963475;0.4622375918250897
0.7945273100428785;-1.2270122758042754;0.46268058560337444
0.822167616840431;-1.2138053352649527;0.462359101181926
0.8180765067615616;-1.245095068077188;0.4608012506559931
0.8448519463877862;-1.2041030614156583;0.46202421066490307
0.7929037327189813;-1.2257655734797572;0.4628094291898198
0.7768845108500626;-1.2489267492357885;0.46213521883791675
0.7846719659235606;-1.2559662535481237;0.4614755214465268
0.7638192122362961;-1.2371146085251223;0.46324183576409045
0.7902075577225744;-1.2268179288243997;0.46285031320885006
0.7923933079725723;-1.2276382220960205;0.4627275337643175
0.7356770644489161;-1.2475896990174846;0.4636610009094873
0.7942537484852659;-1.252847954875029;0.4612822405686752
0.7941437243335954;-1.263239370046654;0.4607246614322076
0.8147808840895256;-1.257186071508449;0.4602738027739801
0.734552111722165;-1.248008447044935;0.46368262528317783
0.8512407286883168;-1.2013695231892625;0.46193327427655606
0.010855302969734342;-1.3999326079730035;0.4678240730503631
0.01973259307335473;-1.4203220890066783;0.4668527986232552
0.020158604313048653;-1.4007100134922246;0.46778255907931904
0.02037838643248954;-1.388121393483755;0.46839673355179473
0.039794254693748116;-1.4023508141517045;0.4677102619141759
0.038564325455872205;-1.3995776000876847;0.4678456873307071
0.033737671263111155;-1.409891347299132;0.46735138596873144
0;-1.3749999999999998;0.469052095908933
0.02171060593946869;-1.4248652159460073;0.46663069210065017
0.040869105618108234;-1.4010126093508457;0.4677734341460988
-0.03201949595562755;-1.39922667572701;0.4678433461571674
-0.02446653951980201;-1.3935818797954505;0.468131268108266
-0.0254817525647007;-1.4032803147229156;0.46765885585026346
-0.021947988661209106;-1.399358451221044;0.4678575627382231
-0.04898293621745607;-1.4120615987691265;0.4671921704525681
-0.04389597732241827;-1.4237169024420884;0.4666262583549292
0.06199101855238151;-1.3741370404208335;0.4689899105006181
0.03088947873699078;-1.3747857841528275;0.46900764769944714
0.03365460369513902;-1.3837178803249426;0.46858978844280774
0.09299362490866009;-1.3730572815185318;0.4689491299077416
0.10320062593881565;-1.3880529217615014;0.4681465621673201
0.08891797499980271;-1.383317249708384;0.4684561025472824
0.08120812660266107;-1.4027258841770478;0.46752344977047655
0.0845760464021688;-1.4025849059528093;0.46750765521297055
0.12417888967116424;-1.3715339096572177;0.46884135239881647
0.08230846207115719;-1.4043628276081797;0.46742992808976425
0.11145644413594458;-1.4010158470542637;0.4674985485086064
0.10470867907710456;-1.4166525567170387;0.466800125889943
0.09873399860072489;-1.4304977844513098;0.4661816842356257
0.15122218389962444;-1.395318999886805;0.4675536332331246
0.16917821344221082;-1.3940616702527546;0.46750414776241844
0.16099329427480674;-1.3796816990194352;0.46827910295025954
0.14315553461743913;-1.3883112836166687;0.46794582317464845
0.15524296487248096;-1.369579024857806;0.46882354908484547
0.18645946409737385;-1.3671728558025205;0.4687023731432305
0.16217751782059395;-1.4049544238704441;0.46701874243239094
0.14227866010178866;-1.3958335200094139;0.46757468563676574
0.1387903252720698;-1.3960342035995577;0.46758807601252456
0.14168047191428645;-1.4008803695893244;0.46734871007267054
0.15340176087297536;-1.4205344975418979;0.4663767014286334
0.5214370663899217;-1.3341053721741511;0.4652263408447986
0.5247720475303191;-1.3360979389245784;0.46504020942745483
0.5237152667312018;-1.3285759012997456;0.46546321155555437
0.5282533555526654;-1.3301018675878993;0.4652786930090696
0.5473352527014571;-1.349578882448512;0.4638379582494112
0.496505792962234;-1.3192095678542786;0.46656089311301263
0.4815225211920325;-1.338790056686355;0.4659087980276986
0.4736103201809684;-1.3499059230713397;0.4655216076900234
0.49557142153989747;-1.349207577406143;0.46509305590953887
0.4956439923048098;-1.3629490966872466;0.46439289229671676
0.4674766762650424;-1.3585892725875248;0.46521924811513793
0.4957324995596047;-1.3797082441173498;0.4635376780089165
0.4954121095175448;-1.3190413082546601;0.4665938446047001
0.554006241074565;-1.3054710838193526;0.46594125093634703
0.5557302782613867;-1.3038248780568829;0.46598516920335004
0.5257789011660008;-1.3114737810175923;0.4663035705276823
0.49565306195953;-1.3186949216704094;0.4666315456195803
0.495463389364785;-1.3187403923572234;0.4666419391376664
0.24121462441998456;-1.4079393609577409;0.4662341601392564
0.23798748997793195;-1.4095336638574463;0.4661809034863772
0.23609984065672485;-1.4036338422783432;0.46648782499495023
0.2446807624080985;-1.3862971253081695;0.46725413924734727
0.226136733700336;-1.3723139180920154;0.4681216119574382
0.20907882819889942;-1.3806762046528172;0.467883212091337
0.20811140106700507;-1.3867532818255472;0.4675897961776504
0.24872565383511214;-1.361041208278741;0.4684285732091764
0.24063587098108496;-1.4115530423375988;0.46606319392745416
0.20361695102274538;-1.3833262840904428;0.4678059862380178
0.28520752075685646;-1.382510879521165;0.46701297217963883
0.26922729658129196;-1.373219146869876;0.4676460484416346
0.2624901061833594;-1.4049730531893065;0.46616467989465965
0.2568836663008506;-1.3870790432289208;0.4670902449947384
0.2650416787665887;-1.4131168781791006;0.465743083440121
0.2897683084729522;-1.385194914663366;0.46683034146485397
0.2175318154559322;-1.3643357676326695;0.4685620996011982
0.4952731927331293;-1.3187830413407597;0.46660144669626613
0.43443744765349984;-1.3319565498676307;0.46716739773718186
0.43457465426404995;-1.3320189628880785;0.46716163671585464
0.43440963347182937;-1.3319954564799914;0.4671660950819067
0.46492319288027756;-1.3255878890837303;0.46686260022210835
0.46027147202753305;-1.3527945640099295;0.4656560337168511
0.4343769674751716;-1.3319691852009563;0.46716800241968015
0.4241366123130198;-1.3559966307937814;0.4661355232074669
0.43434426595552456;-1.3320459143740837;0.4671646943920032
0.41629748126076205;-1.3491142466446606;0.4666384501662519
0.40513431899063834;-1.3595358334930174;0.4662968084772919
0.4035678197883476;-1.337938550522149;0.4674551415299003
0.396174527297579;-1.3551390487702772;0.46668510723709944
0.4343161273746471;-1.3319809737989565;0.46716855853680817
0.4195645258065996;-1.3667243407256326;0.4656652486542514
0.3728141737678484;-1.3434355606859083;0.46772241297358036
0.3881944502030099;-1.3644071366906865;0.4663432412294105
0.39384715086514305;-1.372089178866606;0.4658812140515684
0.40361720382896127;-1.3853667188276022;0.4650844980556038
0.3727858750408578;-1.343466823141196;0.46764598582709416
0.35684005069487024;-1.3753729471931357;0.4663096923905258
0.3611594671361745;-1.3746129441089707;0.4662626138813257
0.3600505907620697;-1.3775835260779952;0.4661416874148535
0.3582777564854965;-1.3725044768190404;0.46642361933352655
0.34379197031312325;-1.4015492517527597;0.4652790588780328
0.3495223609935394;-1.4057877247123038;0.46500112972303187
0.3727548724943819;-1.3434457188711577;0.46765229901783845
0.27975684902431197;-1.3573168474055202;0.46829119631448435
0.28420547264283647;-1.3660701938375912;0.4678216958541287
0.31087747553664885;-1.3531303019307126;0.46810819071122167
0.29211408975684905;-1.381631786226258;0.46698703391052765
0.3108764761512059;-1.3531326277716031;0.46810809270160425
0.3108780590432573;-1.3531302234350522;0.46810818727989606
0.32896393462646384;-1.3797360107215833;0.4665307505880866
0.33504740242177944;-1.3649433974954253;0.46717635009907776
0.3418022874224227;-1.3485181109894473;0.4678931999194966
0.31087863857855463;-1.3531301370031739;0.4681081763777252
0.31087836760280474;-1.353130677351129;0.4681081534943157
0.37278460680985676;-1.3434408459131695;0.46770877019523355
-0.9068778771815332;-1.4116782149285079;0.4485289322131263
-1.0403067718252546;-1.3247399490068963;0.44655030706950144
-1.0297754230998657;-1.364829503008317;0.4445727310641159
-0.9996650734849695;-1.3623830205535206;0.44606344809373877
-1.0122283526294873;-1.3123506698248264;0.4484410182449151
-0.9369030299180864;-1.355684779804677;0.4493082044234179
-0.9388754895800461;-1.3469906239200575;0.44968208276679666
-0.9945581263695489;-1.3823164437438433;0.44515274870562405
-0.9538777586373557;-1.2866220739855518;0.4524292850002535
-1.07724471939721;-1.3410307293497397;0.44409476678193344
-0.9223099939734929;-1.414526419921763;0.4474375861384741
-0.9110405790184182;-1.4139979803873428;0.44828805605471445
-0.9294921249459807;-1.3467826655117414;0.45033484118017025
-0.9280407102781048;-1.3520698807022378;0.450127471797346
-0.9467611209488567;-1.2838751449996026;0.45281828999667495
-1.4245306205191717;-1.0893187747671935;0.44845318647780297
-1.430100059087982;-1.1034774821491518;0.4541243034660908
-1.3723794539710399;-1.0938138727514173;0.4455990447565541
-1.3720320029053363;-1.0840536897902282;0.4461101784728248
-1.3624361976464692;-1.0920976970226037;0.44431554584738353
-1.3727831915002695;-1.1191700787702161;0.44217718591362865
-1.3997322820596865;-1.1283730163529542;0.4462631595802134
-1.3588948573320858;-1.082793732851205;0.44582435737353043
-1.4442304375982147;-1.0911993835043725;0.4433716510601472
-1.3819104426060085;-1.143076188710502;0.4393118281664637
-1.3501851162553398;-1.0705464059950875;0.44782016067255703
-1.3842004154997212;-1.0706192125397467;0.44576485240377517
-1.3389355379990202;-1.0547276508008068;0.44939123142817183
-1.393826040755008;-1.0599920873900381;0.44558509730827334
-1.4112757412442287;-1.070802355349816;0.4425794176603065
-1.330824315122309;-1.0433219388630401;0.45028479341967864
-1.3790361681312946;-1.0508479466242182;0.4478789438314698
-1.046581430996365;-1.2610867966988413;0.44942573287902354
-1.0590454725448115;-1.287198058357297;0.44755664156232267
-1.063329540704769;-1.2850627694697576;0.44741299553266434
-1.0446528841785367;-1.2943716916548926;0.44792083560493023
-1.0410806934619166;-1.2799974292825573;0.4487542584767878
-1.0690961827794212;-1.3082500152263434;0.4461135544628158
-1.0507725086743542;-1.3031328597589076;0.44725404338290453
-1.0391789295896012;-1.2865353812617446;0.448517201821064
-1.0524000671314537;-1.2410832809157484;0.45025515755053896
-0.9942273249712941;-1.2865810661802557;0.4506023697689306
-1.0269089804517424;-1.2865478513755761;0.44908290690122565
-1.0410463214504413;-1.2963714834624886;0.447978724568083
-1.2382863339295715;-1.2464492964386888;0.441414128169483
-1.1753512329522473;-1.2855172130499772;0.4414593249182215
-1.1879564874779618;-1.2264158157338776;0.4445174076916508
-1.279924221917941;-1.2181433701042543;0.44014102690436846
-1.2224258787956626;-1.2115069759861723;0.4459905994694978
-1.1982283054800027;-1.2055615830744222;0.4455897747797126
-1.1795279914739019;-1.1981198357865526;0.446778911817175
-1.184567047835403;-1.215036856057997;0.44541589210218635
-1.2068878061221824;-1.2144006603795416;0.44455990586102445
-1.1745437841621085;-1.1813869536590773;0.4477971548422285
-1.1923369374554105;-1.1925796589608233;0.4464315863208752
-1.2000444349335175;-1.2041387362965177;0.445491380307459
-1.2047953942916318;-1.20041659677526;0.4453640276386833
-1.1180143471803734;-1.205878206776426;0.4491106518914295
-1.1740734874363774;-1.2223392515224136;0.44468988550548794
-1.1403777433551143;-1.242468696277145;0.4454605324436
-1.104192336827957;-1.2640854363574143;0.44642789652684267
-1.1651192723615083;-1.2825980583442405;0.4420453548204534
-1.1046480599241213;-1.2019533686214325;0.45013458295515685
-1.0945104222437712;-1.2613217689399105;0.4471079393967771
-1.1484169249467993;-1.301268714095975;0.44238355237998667
-1.0899383665348836;-1.282429152214715;0.44627655950515693
-1.0924130550402735;-1.270996459601945;0.4467236272440537
-1.1631139363879266;-1.2931051444385473;0.4420896556470143
-1.0893981787734535;-1.258864794213037;0.447464536269752
-1.0897047628971357;-1.272306331444064;0.4467635974602432
-1.0709328774242368;-1.2499902601650126;0.44884901661896376
-0.06199101857572574;-1.3741370404201834;0.46896983157758915
-0.05348780760829807;-1.3989278213828034;0.46781157539504836
-0.044240521419597646;-1.38904884631207;0.46829956116733584
-0.0308894787485859;-1.3747857841526665;0.46900410504483486
-0.1171427194368237;-1.4060977783478967;0.4672075678765921
-0.11047424353715113;-1.4388554170524346;0.46573656116921136
-0.10883557667862392;-1.3880167535002652;0.46809684323900935
-0.09855886674745254;-1.3989733585897608;0.4676473771215043
-0.1101065491109871;-1.4406616470436902;0.46560903839929224
-0.09356579369663409;-1.4043210186187387;0.4674091417680673
-0.12417888976266013;-1.371533909652104;0.4688047598416129
-0.09299362496589404;-1.3730572815161386;0.4688983418347086
-0.0912815428291251;-1.3829086929408225;0.4684481146972965
-0.0884158683704984;-1.3993979357726052;0.4676945267818747
-0.15291031125493726;-1.3860105126878324;0.4679329170208846
-0.15061576861384982;-1.3971959004948435;0.46740479370098303
-0.17283951773630504;-1.3958693698005096;0.46730569139184175
-0.160337634957592;-1.4066328104452108;0.4668989070969225
-0.17705264746503957;-1.422857891337583;0.4660321296347455
-0.18170406115933044;-1.4003025789921726;0.4670287464975752
-0.18645946429902313;-1.367172855785542;0.4686301578222088
-0.1824368617160662;-1.3951973378807137;0.4672709914648323
-0.15524296501882018;-1.3695790248475652;0.46876581417548824
-1.467829159238579;-0.9932749645732171;0.4462958224306389
-1.5135837882535763;-0.9935195089926983;0.44371668328480274
-1.4714633779085908;-1.0043661135191444;0.446002322091815
-1.509303390489556;-0.9529795902607556;0.44742906523225207
-1.545081665921257;-0.9854387079685039;0.4435528335185744
-1.5478372148714679;-0.9937466579063988;0.44320760649320073
-1.505713502124828;-1.0353259226074236;0.4407960940551432
-1.4644375477168832;-0.9827357974284925;0.44638315720461763
-1.4886318907925333;-0.9341890888828444;0.45035087184791395
-1.4871575702348565;-1.052683583702994;0.4431093171612954
-1.5508567728631943;-0.9906818117767711;0.44398645782683244
-1.45313229203198;-0.9311146077999193;0.451712071219034
-1.5037095333880002;-0.9033005695845157;0.4521249916341392
-1.5226923393970364;-0.9373902240476766;0.4486877226028959
-1.5308116517337682;-0.927936536959143;0.44959539107848345
-1.4975577659830024;-0.9159032682494407;0.451476240831089
-1.5486655236638511;-0.9837976210160583;0.4448777775240166
-1.5154121253284627;-0.8793262821781999;0.4526068427457769
-1.667171157912513;-0.8577063441893937;0.4487839890538013
-1.6297703135103494;-0.9032653140374887;0.4462827951791788
-1.6188085413324023;-0.8397194679981206;0.45089192547458656
-1.5587669456253739;-0.8505068173865319;0.45135421179297397
-1.607972351962113;-0.8416663476471338;0.45049014893989914
-1.579723653606722;-0.8731531206718819;0.449490779811536
-1.5649736440992843;-0.8895938853269707;0.44940134325106
-1.6028360190863267;-0.897645844860264;0.44737513567516013
-1.517697626441237;-0.8578855202668686;0.45320950377108893
-1.562177902569824;-0.9783295713705786;0.4458193782483204
-1.612021300111778;-0.9243375291838001;0.44451107359332837
-1.311368086162181;-1.1242449093801614;0.4428076645347616
-1.3607794254423198;-1.1374409371441676;0.43954547656299725
-1.3097411793978506;-1.1599319567188067;0.4398136460440649
-1.2540688809109009;-1.1834866456061126;0.44423865647661637
-1.245539223224518;-1.172096566055981;0.44548392354494587
-1.3082331647987244;-1.1986068317583456;0.4371621044591767
-1.3711788718727562;-1.151321077907422;0.4373309729603269
-1.23757265955929;-1.161374966688883;0.44623847805041966
-1.2783583295907308;-1.1154607548415942;0.44529523139226435
-1.3543157941590274;-1.0972094649684412;0.4442995471417519
-1.3464469326275716;-1.0878428284785087;0.4460663071559471
-1.3040570070365116;-1.1050369225162013;0.44585427056194166
-1.2346798349894426;-1.1709494835775982;0.44819604655049095
-1.2314151214148155;-1.1817548589131421;0.4479410543731656
-1.3785563445240565;-1.0380768994591307;0.44930441856605763
-1.3780245573788394;-1.023922784049013;0.45061592639479614
-1.4063145011986125;-1.049335264132505;0.4444545866466074
-1.4116975012192203;-1.044741769195802;0.4450470154285121
-1.429524295113819;-1.0701441270561798;0.44042653185563085
-1.3808038148842088;-1.0004029079853263;0.45225420515888476
-1.3771464220232863;-1.0005502198943115;0.45157486729053936
-1.4614726311251962;-0.9902696150635668;0.4471378704517911
-1.4653381549467115;-0.9957482583349918;0.44817503548258264
-1.4554544818026116;-1.0055616605882631;0.44656597176200097
-1.4448074328391716;-1.032615684794939;0.4448619040526003
-1.4337190063253684;-1.0264454890750756;0.44373093627589233
-1.4121735500484331;-1.0144564406797087;0.44626194153891613
-1.3811338386996648;-0.9971842791271613;0.45004447114508783
-1.2483811284987762;-1.1004012185105887;0.44820330957814913
-1.644205245298916;-0.8098994408503483;0.4525064876936423
-1.6394533046235729;-0.8000573915755061;0.4532963795013488
-1.708622670725248;-0.7876076648197871;0.4524463929260062
-1.709719574303453;-0.8005205469241101;0.45160735911323346
-1.6639531439126882;-0.7647920152461696;0.4544227352804044
-1.7042814790607115;-0.7535217715875164;0.4536275848693151
-1.720699470074458;-0.7853140106499585;0.45222546616060944
-1.6277601167828508;-0.7756665025563909;0.45500820088474364
-1.7505739419575788;-0.7394740601612584;0.4521513374984605
-1.625097540156185;-0.7947185598839352;0.4538492471108261
-1.620785899284724;-0.825570490392214;0.45207607735784583
-1.6930671967065756;-0.7256114797470479;0.4545979263783013
-1.6712607605148961;-0.7299036946749169;0.45535079038857584
-1.6152897943382198;-0.7409205987870364;0.4572787697703992
-1.754813277976146;-0.7134578454056513;0.45240769852172247
-1.7692301038968268;-0.7110589009071338;0.45191200259214714
-1.7549484209031854;-0.6996434194880211;0.45327443623150815
-1.7553348231450512;-0.7079395965305025;0.4529107964542921
-1.7371593303436592;-0.6182225142038204;0.45698260490885145
-1.7463707978980527;-0.6427472622572104;0.4555275910410464
-1.762735274099942;-0.6135658768974347;0.45584789002597903
-1.7620296983502344;-0.6395063586637408;0.45514540429198136
-1.7214095016372728;-0.5762899362918504;0.45947663298766833
-1.7652198127894105;-0.5664914111147409;0.4574850953470687
-1.7593686614145203;-0.6773529671670313;0.4544519870289825
-1.7884986873254476;-0.5193673830962582;0.4576027912171412
-1.8020893263878426;-0.527935857540478;0.45656058948719186
-1.80528421277698;-0.5192794355607611;0.4566521805089323
-1.7879032223331701;-0.5663725616946378;0.45612914209938193
-1.773352966305545;-0.5500272580226477;0.45761826781493975
-1.8271027684244252;-0.543620399633043;0.4549245532439591
-1.823158492609401;-0.5662132710917872;0.45439889612603235
-1.7945171500738686;-0.50718405323872;0.4575605321392288
-1.8472047051774598;-0.5660978350111514;0.4532743900691895
-1.838220716793206;-0.5844808113303387;0.45328892267839305
-1.810262015813048;-0.639564922883455;0.45353978204199097
-1.7764323691846267;-0.6988014146397968;0.45332477590104614
-1.850141241960636;-0.42053919481843777;0.4566405301649001
-1.8797846278810266;-0.4198237719862937;0.4547345721808754
-1.8557124250310006;-0.43238564881218156;0.45600856234034987
-1.8432042105170026;-0.43860715550577634;0.45656748088702404
-1.8695389339218398;-0.4626437527503778;0.45469918689771865
-1.8246970978742711;-0.4211539940563336;0.45818737647976027
-1.885012748039594;-0.47696084746391876;0.4536935558034389
-1.906001825214207;-0.4191906941463014;0.4530542346993665
-1.8088902297224925;-0.3830683327922216;0.4600198717384803
-1.8530898380272358;-0.4059941408337875;0.4567215662077774
-1.857977839509204;-0.38188224356931183;0.4568093128829137
-1.805461263420117;-0.385794313323766;0.46019869087618537
-1.8931558757790883;-0.4092035743897894;0.45402114484038836
-1.800911931209661;-0.38941096917385154;0.4603233918246452
-1.8339175057619794;-0.3631719963382964;0.4585670636294049
-1.8177871294560632;-0.5143824336099947;0.45624750443082834
-1.8128583630743913;-0.5009611625530489;0.45673155096670237
-1.8728566748183781;-0.4810773691267491;0.45438576067480585
-1.880421371030187;-0.4891138789952051;0.4538124239536197
-1.866466499211623;-0.5212360601964819;0.4536493645962125
-1.7899432221295388;-0.47935100313661816;0.45862005077119217
-1.786414007869843;-0.457875195361172;0.45939547682600895
-1.8282958618315897;-0.46924051582802273;0.45673369971409195
-1.7834314746496955;-0.4397260252041608;0.46020364802693253
-1.9306407230283198;-0.3355348636334773;0.45331370946814936
-1.876136991440376;-0.3186774093754539;0.4568642853342676
-1.9147288111721528;-0.29129550272755045;0.454447129162525
-1.9163573563141627;-0.3858403142347348;0.4533492277669039
-1.9254438270476455;-0.3561386687054638;0.4536103522199003
-1.8863526597562066;-0.3709755147829401;0.4554753996934614
-1.8753647088303782;-0.3194913083417321;0.4567730338325914
-1.8757526775066309;-0.319088992635696;0.4567591107462039
-1.8692186186423205;-0.31939388420283676;0.4569158812821483
-1.8754751707896844;-0.3191019798205566;0.4562991101535534
-1.8755792435316339;-0.3187351704051503;0.456496576061694
-1.8158917254269324;-0.3249164800106397;0.4606857524221395
-1.9423511431576215;-0.2897179353342218;0.4528659717777968
-1.9065194778171741;-0.26986490730994944;0.45514449961912845
-1.887635061504691;0.12138764574353361;0.4578557013325213
-1.9120695870001727;0.11589587865662343;0.4531456778403383
-1.9115056003459974;0.1229414778555106;0.45287956842693056
-1.9104255341392258;0.13643419713324526;0.45504901971022
-1.9345606563973914;0.1244419434728644;0.4498013223044415
-1.8559417011557204;0.10046329797547536;0.4618550213365916
-1.862665610098606;0.09712224705698225;0.46053123074613384
-1.9677407550187829;0.13705026325028252;0.4448169105123559
-1.9256779804924467;0.14650405051245044;0.4534920286173812
-0.21753181573190725;-1.364335767605506;0.4684787494150119
-0.21542237296923752;-1.3746569852440804;0.4680191551953712
-0.23161276515602017;-1.3787042936744145;0.4677044804020345
-0.21809643927709435;-1.3925235725262257;0.4671638701193322
-0.21164088748496973;-1.393159281381683;0.46719526516109927
-0.24872565418585726;-1.3610412082391707;0.4683511938395588
-0.21455359350528824;-1.396165101097333;0.46702088856768087
-0.2524041027404274;-1.4058166654764723;0.4661531614831184
-0.2510106413834635;-1.3888549305289897;0.46700409276721494
-0.2532956285810699;-1.4166686528188086;0.46561297151291065
-0.2693587846638782;-1.3864149181089704;0.46688860401639765
-0.28091458096678934;-1.4006257245116593;0.4660653943187676
-0.27530646208392473;-1.3740241461476828;0.4674333710441155
-0.29468878910369484;-1.3833069139873166;0.46674801727628024
-0.3019251802468782;-1.3868124049891952;0.46649752629933716
-0.28999191514189915;-1.4117886279787706;0.4654187952390021
-0.2797568530214988;-1.3573168468969037;0.46818164537336404
-0.31087748880221927;-1.3531303000901276;0.4679807684138488
-0.310877538749303;-1.3531322086054347;0.46798067692495543
-0.3031429841086043;-1.3822308331934805;0.4666950142207891
-0.3108780667060545;-1.3531302223481745;0.46798076468360383
-0.3418022966039912;-1.3485181095527445;0.46774859470844754
-0.3397025828542468;-1.3597012579581547;0.46724969755433754
-0.3108786406764211;-1.3531301367462483;0.4679807579547536
-0.35826784142546464;-1.3637797066635982;0.4667436844737575
-0.3502227380383389;-1.374924496920483;0.4663580872448454
-0.3364392534192938;-1.3770818355026435;0.46647431586907484
-0.31087913312109755;-1.3531312216116618;0.4679806994147977
-0.3727752740569552;-1.343490646069122;0.46758298159131184
-0.37275485619093596;-1.3434457214636695;0.4675557329482578
-0.34375600939844014;-1.3839378594707086;0.4660254134353298
-0.35462799589781774;-1.3899637266333735;0.46554584022128426
-0.36109243306359046;-1.3734090506884176;0.46623143772268344
-0.3493893534474979;-1.403379284079846;0.46496911973218336
-0.3727846175000594;-1.3434408440818906;0.46759455887034906
-0.4120096646208899;-1.3643873746729116;0.46577154696136236
-0.3939307567382061;-1.3900632601633265;0.464879609324814
-0.3999032681538338;-1.3579902148502527;0.46632343256180064
-0.38450172624935886;-1.3693057759283405;0.46606313286679013
-0.37281421129316683;-1.3434355540580452;0.46762086416719323
-0.39624849261380235;-1.3951656263032448;0.46461042434126343
-0.4270264010396061;-1.3724146180802241;0.46510134420816107
-0.4290624943856323;-1.3612112622696249;0.46561802538481134
-0.43435803241679066;-1.332073208806891;0.46701216964327513
-0.4343160972112575;-1.331980979877496;0.46701772876902137
-0.4035678096582992;-1.3379385524086929;0.4673120123451031
-0.43437693649095843;-1.3319691914397183;0.46701714649262754
-0.48273694910592785;-1.3422744933842816;0.4654799026017923
-0.4649231702056599;-1.3255878939934869;0.4667240625995476
-0.4612689497615523;-1.3377913606871967;0.46617488813861674
-0.4795748609379834;-1.3481400209384944;0.46524990368634955
-0.45668599258391085;-1.3530967996630625;0.46548614888011197
-0.43443547356526235;-1.3320246284948443;0.46701313766902064
-0.4344374157713572;-1.3319565562953537;0.4670165745821229
-0.47012095911871876;-1.3658202743030694;0.4645743727946372
-0.49527329162157696;-1.3187830192749184;0.46638525334804953
-0.48447456223889895;-1.3514984142156463;0.46498906949198304
-0.4860555433718689;-1.346773861587104;0.4651811526995355
-0.4766771242609808;-1.3748000244159289;0.4640350636239464
-0.49539476155365;-1.3188648455406107;0.4663345571577755
-0.4954633743070392;-1.3187403958498205;0.4664371095117071
-0.4955440067796275;-1.3188289099664083;0.46636516910188835
-0.4956529322237781;-1.3186949526686318;0.46643942557218204
-0.5342818883038639;-1.3289182149304153;0.46496164403443563
-0.5470980075117899;-1.3257457983942273;0.46481609548771907
-0.5558328394703749;-1.3042893062313219;0.46573762365537524
-0.55573037443264;-1.3038248546244804;0.46576509597999993
-0.5200993565384281;-1.3252481700979932;0.46550420705756446
-0.5257788205416585;-1.3114738009745817;0.4661291950492612
-0.5446855022369402;-1.3316719456593622;0.4645663567348383
-0.5560557460030051;-1.3037417522207677;0.46576114066442564
-0.5160635154574789;-1.334970818519732;0.46509583807412963
-0.5242466476322685;-1.3414081739807715;0.464594481072769
-0.5366717473265774;-1.351182522196426;0.46383162251311577
-1.4149951670066905;-0.8090525132279416;0.461637174660311
-1.4186069335700795;-0.8213212677565462;0.46064885241250875
-1.4354535051595936;-0.8141880196241174;0.4605240571738507
-1.393657189100409;-0.8316023557301412;0.4608790563931593
-1.4239078099492835;-0.8393281361463982;0.45919827980118944
-1.3937315755950717;-0.8316809551708201;0.460870785834053
-1.4351982522666469;-0.8271381407842984;0.45965615916020364
-1.435689477704652;-0.7862216340756001;0.46234294891603145
-1.435018451982963;-0.8421437654720816;0.4587020147308365
-1.3936115865811403;-0.8316505478743416;0.4608774361856644
-1.4467305141672013;-0.8253088515366436;0.45929678114758765
-1.44410128869321;-0.8159347707303694;0.46004936131905577
-1.4524558474647815;-0.8457216071200948;0.45773978600520127
-1.435763918216319;-0.7862092164424829;0.46239823811547476
-1.4658559376276423;-0.7929043287520856;0.4604581510053323
-1.4692834787610463;-0.788900617952192;0.4605282816591987
-1.4765850828049352;-0.7953097473388655;0.45983431842987543
-1.4622640182691877;-0.7826861326071124;0.46122522623120976
-1.4762852865098326;-0.7807218063168215;0.46070473117487043
-1.435919989406848;-0.7861928447453655;0.4622788801212884
-1.488525625210484;-0.7790627732310798;0.46010202688264246
-1.495961206409095;-0.7996537735485052;0.458709088574268
-1.5463078335349834;-0.7260623532005429;0.4609167028400085
-1.534305059696607;-0.7283352319168919;0.461342227942587
-1.5447218686564534;-0.733289767487915;0.46050645844198534
-1.5083010572170807;-0.7159838066742346;0.4631902111527483
-1.5326692669460975;-0.710889864002468;0.462368695090749
-1.5042655369721931;-0.7338920787083087;0.4623219704009988
-1.5100223784362692;-0.7403782158487623;0.461658746266547
-1.513802024231781;-0.6899006321491952;0.46453660588344814
-1.5515506122556535;-0.7318947845626546;0.46028351096417497
-1.5023829012800667;-0.7419388162778175;0.4619204137482121
-1.5137919099643913;-0.6898795386287119;0.4645427363509943
-1.5138116185371007;-0.6898521805236963;0.4645973968004
-1.5138281593439356;-0.6898787223828462;0.4646461954761944
-1.4758180568998898;-0.7389302011397492;0.46355122590074854
-1.4758662424653655;-0.7389233309084471;0.4635494261539722
-1.4677657985172372;-0.7654602031214355;0.4621648984493133
-1.4561347035749872;-0.7626577412088661;0.4628958239879939
-1.4855900431516516;-0.7697548449452957;0.46104476063378197
-1.4358141741392483;-0.7860810131320831;0.4622685521293292
-1.4758545393006508;-0.738886223372123;0.46355244065684176
-1.513771700157467;-0.6899062697294205;0.4646255561028261
-1.4951722551778048;-0.7145076483889925;0.4641311326205567
-1.4759200210455532;-0.738859812267781;0.4635506997839125
-1.4758902430432341;-0.7388411663625181;0.4635535209269161
-1.4758790412093319;-0.7388890427830113;0.46355097736402245
-1.4759871883092925;-0.7389014871650039;0.4635444713002647
-1.4357524404085231;-0.786152171853185;0.46229409008614475
-1.5494067895494572;-0.6392154742056749;0.4656601134350246
-1.5493965134763836;-0.639220849185329;0.4656603647007871
-1.5493980291816813;-0.6392407325118781;0.46565913108797935
-1.5565611291283756;-0.6639850377821549;0.4638581682275801
-1.552041248035046;-0.6704160211684017;0.4637728569065026
-1.5358548474401683;-0.6787864793453071;0.46418910263795676
-1.5319642630316275;-0.6646536811522952;0.4651556215052743
-1.5576007672788361;-0.6675844452439198;0.4636407612219682
-1.5494048352681775;-0.6392087081451786;0.4656606056535838
-1.5549403556841372;-0.7005526027582504;0.46206204285576263
-1.5378300266967404;-0.6961102809887202;0.46312845117378504
-1.5618667954112597;-0.7023509009679341;0.46166602036564663
-1.7341548896976888;0.18461246009877022;0.4776454526286138
-1.7451235356431711;0.2058987829051783;0.4766485847503554
-1.75980996594064;0.19792562932175597;0.4746586933551199
-1.7544058965838158;0.2247414574871646;0.4757964027168915
-1.7284883442384122;0.2149299043739959;0.4789025173646092
-1.7510462365869262;0.22689769432308318;0.4762215782299771
-1.7800845274890944;0.2084466921422406;0.47231354364008166
-1.7219126053175562;0.24536056909095755;0.48047815472415584
-1.7557476764176845;0.22747366973963323;0.47567878619312104
-1.753656051031993;0.22857940682065847;0.47593288760624614
-1.7853994967464304;0.21179824455035734;0.47214823989391347
-1.7493330372347764;-0.2409956800766579;0.4678431443884138
-1.7510895741391796;-0.240741741185531;0.4677056873291099
-1.750558430633893;-0.2433816080492445;0.46756772820630665
-1.7518592439828873;-0.24331074723135154;0.46745719921414036
-1.7766002662096638;-0.23706154008720492;0.4655668678312629
-1.7791065178102112;-0.2418264727116821;0.46521696091615466
-1.7220103434427487;-0.24493674346049582;0.4699619848498158
-1.752659143228522;-0.21900497743925618;0.4678722066323071
-1.7401874912155706;-0.22015690095918752;0.4689360488141989
-1.767850424599215;-0.21761022307348393;0.46667141177531596
-1.7552939611913063;-0.1990861026897402;0.46815871779214413
-1.7594370811583087;-0.19890695760877578;0.4677873961847062
-1.7578766197947957;-0.19543797725225043;0.46802591579937164
-1.7766626949954025;0.026927858349547598;0.4693906279122594
-1.7936889609269127;0.044123452317236196;0.4676828554958071
-1.7756297645962027;0.05744584207060263;0.4704143877657192
-1.7662758703541492;0.03606016020448824;0.47096448195056495
-1.7500000000000002;0;0.4721443835657659
-1.782220445736575;0.07221801161225057;0.46986158703246816
-1.8033253899908048;0.05385571669908534;0.466911628194882
-1.7615602512616184;0.16590390296720803;0.47384877433241135
-1.766420434598547;0.16845284947432854;0.4734814006068909
-1.7636882949034898;0.17089519245603288;0.4736040796174459
-1.7645928070748294;0.1649442912367223;0.4736560484015522
-1.7429407884247181;0.1233781803034049;0.4751143562876739
-1.7862448257249393;0.20651040217004893;0.47184916673153887
-1.7721015071470103;0.10694225301416374;0.47134101143166685
-1.762748122888084;0.09775858609602359;0.4723860736541601
-1.7729352264026694;0.097238474447058;0.471183567238027
-1.7910555294220454;0.09625915103311078;0.4691250498156618
-1.7741858052861577;0.08268280659639962;0.47085555624147346
-1.8012622258693023;0.09050632572492705;0.46778962258676976
-1.7390017026525166;0.15391394459456884;0.47645402634761913
-1.750053156050726;0.17728894115263344;0.4755005090537535
-1.7482317743521962;0.06179563258913815;0.4734100410257346
-1.7752680746455363;0.07008611755258934;0.47058721945743565
-1.7460372625948768;0.09248053279024455;0.47420292471966496
-1.7594835922418235;0.04594242391619028;0.4718867675116498
-1.7495618651643077;0.03076630772962661;0.47270363060452986
-1.7341981409556977;-0.18436147053926139;0.4702540968983134
-1.728556211465202;-0.21459268822316108;0.4701080371823767
-1.7482335446129502;-0.061764707093292674;0.4712152599397447
-1.7640534284580598;-0.0268092127158066;0.4702107667261407
-1.7495623019378068;-0.03075097046817481;0.47155246338046614
-1.776645297475278;-0.05173829675785166;0.46845681568965314
-1.776579351536332;-0.05404411870663111;0.46834298317267264
-1.7776786049717261;-0.05374471346019581;0.4681989471257441
-1.803464547990856;-0.026754295343445037;0.46584254638912814
-1.802678155016382;-0.027696631790772624;0.46574440144712914
-1.803966366244607;-0.027728696989933015;0.46565837662004295
-1.7772258843399618;-0.01362415615563166;0.4690204905330703
-1.7958158214702533;-0.035794987036090326;0.46646686043937347
-1.8044517686799233;-0.02724831231126806;0.465746869273298
-1.757816452872773;-0.09032844641070417;0.46974913237856564
-1.7460435992587222;-0.09240664588712527;0.47099871874613797
-1.7645403626055747;-0.11143533004094289;0.4686171459947706
-1.773807722604881;-0.08750559228594797;0.46805179770409855
-1.772113903824398;-0.10723608206799994;0.4679057678918028
-1.7429542420674184;-0.12326079282052864;0.4704587156352965
-1.7858892228477274;-0.09966584669585592;0.46683509173323273
-1.7790413786274724;-0.12162507997470584;0.46714350865293836
-1.7706250225687818;-0.12200656609504004;0.46787715661554447
-1.798295803070146;-0.12075233936954585;0.4655518181059975
-1.7856634495452974;-0.13666429051376178;0.4664016194065864
-1.7678876545274806;-0.14106079546428468;0.46791289284440174
-1.7527153052805367;-0.1448299746658714;0.4693069181538815
-1.7647314189235166;-0.1630306717227616;0.46785588518908117
-1.7606174954702065;-0.1632079817001501;0.46826654872504525
-1.7619875682909296;-0.16648687781506816;0.4680717770741087
-1.7390280525810478;-0.15373003956505996;0.47037663101964106
-1.7470309127076047;-0.15724336066322325;0.46961105058741043
-1.6964900799397;0.46916257082183455;0.4891612643420133
-1.7053024390183822;0.46640283443236896;0.48837028377306885
-1.6955727823270028;0.45742497582182645;0.48934188601041334
-0.6029628872779441;-1.3117375644322105;0.46413329354554944
-0.6000028065439446;-1.3171091633011478;0.4639333541114903
-0.5808249808251797;-1.3112887919134852;0.4647311554147907
-0.5859801314901452;-1.2956252944070041;0.46538606295755724
-0.5767749719990495;-1.3235953784986814;0.46421665013514457
-0.5562359820449527;-1.3039144584318645;0.46574779390516935
-0.5563799501867879;-1.3036538077607571;0.4657571653081598
-0.5897032370648906;-1.3359835315642452;0.46324101151500036
-0.6151679065060889;-1.2872404127726695;0.46503019223324604
-0.6149905887895699;-1.2896434597951578;0.46493398914237244
-0.6055695523523505;-1.3177791019116476;0.4637552497695221
-0.60456893949685;-1.3154497374209713;0.4639029532812315
-0.6065962228675841;-1.3147129812803717;0.46388925209483656
-0.5973513089117495;-1.3423226389005767;0.4626867636213228
-0.6705908374794863;-1.2991292776115748;0.4627727990935207
-0.6563465940531361;-1.2961329631163419;0.4633741863709774
-0.6566876947462779;-1.303399260634859;0.46299202829609376
-0.6672036929238184;-1.307647236583327;0.46243893240816814
-0.696591513969642;-1.3046999593216762;0.4616704507760664
-0.6973222504317047;-1.3198137381113804;0.46085451657705534
-0.6184764916939537;-1.2879637053230513;0.4649100052798012
-0.6158367158023401;-1.287048239946101;0.4650317505359791
-0.616135198905204;-1.2872311372588234;0.46496968574465586
-0.6165096891667211;-1.2868438990212019;0.46501274665217024
-0.6753704058742922;-1.2692219448917805;0.46419679461149455
-0.6896960762380814;-1.293171979611158;0.4624946132501998
-0.6645951080496317;-1.2845904260249463;0.4637201755465726
-0.6454684284848167;-1.2780532253689554;0.46465412787293137
-0.6739706922133282;-1.2689296989723569;0.46425534405253743
-0.6749987220495954;-1.2686005538729015;0.46424076636220324
-0.6791319320679958;-1.2699642135742641;0.4640365514798026
-0.7089259286872291;-1.2865293744740731;0.4622221282287142
-0.6760376263441327;-1.2682504643962544;0.4642255604804081
-0.7042684997275882;-1.2587392648475735;0.463817636685851
-0.7153392025829954;-1.2771613703433349;0.4625192634178653
-0.7311739689860672;-1.2537544181264069;0.4631916156751654
-0.7316431512680969;-1.2490486951191375;0.46343113443719697
-0.723425535145592;-1.2815424131936881;0.46201016710206444
-0.7207402883385214;-1.2911724399275468;0.46158485309661734
-0.7177793478925755;-1.2834843498451036;0.46210304009240133
-0.7142692742294697;-1.3143792597629722;0.46056888620855024
-0.7334005928599462;-1.248426462524803;0.46341420730119076
-0.7340872565167597;-1.2491804299293543;0.46332639731808895
-0.7901031144443575;-1.2268707865671966;0.46256960441824796
-0.7624535437025912;-1.2376345849451007;0.46300369634669236
-0.7917067802973139;-1.2432675189146707;0.46157981285927907
-0.7924795567277899;-1.2275133907982145;0.46244344811066407
-0.8124853121838564;-1.2472689022015264;0.46056844953640685
-0.7910401596384894;-1.2554255143925452;0.4608922344097028
-0.778958515993666;-1.2538206610821954;0.4614325820605636
-0.7913408455563862;-1.2263889233127878;0.4625501722014092
-0.7351068802082712;-1.2477926044735226;0.46339019862846403
-0.8255177145908921;-1.2601382874606901;0.45936966815995434
-0.7865577607575351;-1.2616152903030613;0.4607364166417285
-0.7794588996515492;-1.25993294804349;0.4610812670419309
-0.8264375016817296;-1.2710662955355705;0.45877593334369066
-0.8407647309151172;-1.24165362909028;0.4597712066291253
-0.8384674986119903;-1.236429850596478;0.4601409842747096
-0.8421642289207214;-1.2348818014903404;0.46007576899479485
-0.832795545499079;-1.2388050473820689;0.46024415626599524
-0.8357544825899256;-1.2302595059757457;0.46059750130015475
-0.8354521197817877;-1.2673600513619525;0.4586220164332337
-0.8446165549155507;-1.2042219936476526;0.4617171119237044
-0.8482380577955468;-1.2054920332683439;0.4614872712612727
-0.8155153840900071;-1.2340445922606353;0.461194181764446
-0.8199393268005118;-1.2147355036985337;0.4621074558857302
-0.7926163357829059;-1.2258691598167635;0.46253038972600713
-0.8484007066667607;-1.2026091003499628;0.4616958414513048
-0.8514229340977925;-1.2050413691150508;0.4614066223890175
-1.220474032043328;0.9862487341482971;0.6272882406370763
-1.2210185474903514;0.9849910747427868;0.6276202022364965
-1.2225956452348217;0.985733673310524;0.6259068025713577
-1.2201097712840525;0.9856978770602706;0.6281853541861361
-1.2188751919565548;0.9866279107641727;0.6284714275018825
-1.2397114475199427;0.9704806083063178;0.61600165428739
-1.246041183669821;0.9799850415523179;0.6107099017430906
-1.2558130929982814;0.9575984474088599;0.6067312298270697
-1.2606627244532704;0.9993329034849434;0.5959460983505557
-1.257877982076111;1;0.5975191479969069
-1.237885123266936;0.9919185869055539;0.6132324254508259
-1.250308254013737;0.985631415562664;0.6056098411895219
-1.2308161363984664;1.0000000000000002;0.6166686453823317
-1.2611668617546097;1;0.5957097554821263
-1.218187214412797;1.0000000000000002;0.6281914727202476
-1.2621041217937412;0.9959698441513787;0.5955074636058988
-1.2604576338665452;0.9770233555575254;0.599362016344749
-1.2589731150545471;0.9586161671905216;0.6042251392209474
-1.2569071959004514;0.9579541896214415;0.6058587091124369
-1.2679975551044587;0.9706284727773702;0.5945400446257554
-1.2699754815820836;0.962123520438498;0.5956468574931637
-1.2011100237930736;1.0000000000000004;0.645498121582515
-1.8601470307745456;-0.1638303866084375;0.45973796827482294
-1.876066280308468;-0.19906087121746974;0.4581350708945966
-1.8489605343821347;-0.17223675556447798;0.46056335714108787
-1.8854505295906538;-0.22087935923294807;0.4571847673776466
-1.8977296264295933;-0.2217584492753869;0.456650227601881
-1.8949125388930477;-0.24287864019392244;0.45652453696341777
-1.8989681395327211;-0.212473103025464;0.45649772389692744
-1.917947255827151;-0.22303760086762692;0.45556204114918397
-1.9517290490214645;-0.24237757355179337;0.4529137551068765
-1.8841354375898807;-0.10164563373660843;0.45764186507837196
-1.912252720400086;-0.09747786921746844;0.4557821749627562
-1.9096703151233863;-0.13813339924668772;0.45579225111330735
-1.8685196939604434;-0.11940166753897616;0.4589437706851523
-1.9084932586654888;-0.15666412895124326;0.4557921992577916
-1.9400946110931003;-0.1519796682924741;0.4532782033654133
-1.9278113642613475;-0.11197871261585353;0.4545086258037131
-1.8522027699056118;-0.13795498539199885;0.4604304659710687
-1.8988162403607183;-0.08495268356845274;0.45635598382941567
-1.9665237332617838;-0.14806207658715786;0.45124042745614573
-1.960155744183497;-0.19314723117331206;0.45173333032510865
-1.9567020202145236;-0.21728565704989117;0.4520998764858258
-1.973600777118584;0.05279445832450048;0.44618578840817275
-1.9492590631553193;0.0070145518456566506;0.452330103313105
-1.975;0;0.4525003133676845
-1.9340531986843779;-0.023039055065183334;0.45441178420860284
-1.9737632534310032;-0.04451773292516841;0.4475376346341866
-1.8683345157575015;-0.05137997900119829;0.45915358152662294
-1.913436598738249;-0.07699706030463571;0.4539896158455081
-1.9157738639583395;-0.0309219463831367;0.4553777741097462
-1.9534945545828575;-0.05556765386900606;0.44806793534751405
-1.8570725429646373;-0.05623666054253668;0.4599249222203939
-1.9729539509717948;-0.07279117538585361;0.44324629995366976
-1.9207898093761115;-0.09401093013058093;0.45403539246488506
-1.9706173840058696;-0.09979524484358543;0.4461579579834386
-1.8807963954410378;0.07540985945962973;0.45893510871282056
-1.856403759210458;0.0940215410299689;0.4616480714121745
-1.9061542969105532;0.050076907511417364;0.4569886214211616
-1.9155491319031923;0.052268976587900286;0.4555538166511805
-1.9163053631555647;0.03993582885326649;0.455648798396292
-1.9146347769382934;0.06718091632673456;0.45433473614688275
-1.9474142513023918;0.05917582496865634;0.4491818864054751
-1.9722240639158293;0.0807599210024707;0.44558421255744557
-1.9731927834027587;0.06842768114270598;0.44563994582382316
-1.8982773015259575;0.21849435626516944;0.45608488531774816
-1.8723771143846353;0.16485824724582387;0.4622181374740957
-1.9088859648882708;0.15228639478666017;0.4584720228649689
-1.9486181757715677;0.1910700463220635;0.4524084759109512
-1.9176563195520928;0.2156337485406176;0.45308553462766166
-1.9546589723932424;0.20307016732299407;0.4520411246295451
-1.848902579112182;0.17294172262019442;0.46399120691907086
-1.8943428421390662;0.21907303481552443;0.4573073257640828
-1.957791940717314;0.20971280038848658;0.4497740901649254
-1.9601105744579264;0.19499574067323117;0.45340056780180393
-1.9591873982900214;0.20205996117195227;0.45446010424889316
-1.899286053433448;0.2216081547614961;0.4569471135922306
-1.8977037222014632;0.222122427693549;0.4573044526149841
-1.9000580252384678;0.22425850337645956;0.4570702716246222
-1.9472840798769986;0.2671073880623655;0.45229291318392345
-1.8943405877195305;0.22200549471633008;0.4583627648688239
-1.8943110716446563;0.26039883927539487;0.45880921082090126
-1.8943073302654505;0.2652654775930015;0.4589704279859312
-1.341195251889063;0.9110922247223439;0.5605169386572785
-1.3570432188890766;0.9208201161442371;0.5516627547023005
-1.3511573456716812;0.9046083948252852;0.5565923752042193
-1.3429852208450017;0.8816378589085464;0.5626599767812094
-1.365395000305237;0.8953418156511237;0.5513270098658543
-1.3433521054676767;0.8818081699117658;0.5624763627871946
-1.365074204754254;0.901364257437302;0.5507183044278403
-1.3326661210706314;0.9058568239592832;0.5650617255377488
-1.3429391638936405;0.8816164205335264;0.5624966025471377
-1.3638163965167167;0.9249776674909066;0.548519219083889
-1.3655667617369232;0.8921172596363441;0.5512279595713437
-1.3429816842800766;0.8815770960942305;0.5615506555359118
-1.3430120537361583;0.8815960431024253;0.5615363381897003
-1.3430883165956526;0.8814748169070044;0.5615214821494751
-1.3635941385349302;0.8618213982634912;0.5561072998697477
-1.4004509198112525;0.82452648225737;0.5459349643023291
-1.396839444043186;0.8282470405676875;0.5462507963208355
-1.4065686431863835;0.8320319922687601;0.5432728293546126
-1.403949975181632;0.8207977439651554;0.5445088299436454
-1.3825250355289185;0.8429959910349681;0.5501748328372482
-1.402851383248591;0.8456156515080994;0.5440427064718856
-1.3709280394816845;0.8545380946575609;0.5535991036807122
-1.397348580642029;0.8648227441919899;0.5450686856316698
-1.3969433275615362;0.8661980668288988;0.5430864561777705
-1.434090079785045;0.8255785299230921;0.5342617960026228
-1.42712425304076;0.7957099283072826;0.5396941874974004
-1.4181475099852787;0.8293790361611793;0.5393238777326237
-1.418559930551508;0.8051893327445601;0.5412714883061639
-1.4360275225037475;0.7858417334471799;0.5378606441292735
-1.4355606824603835;0.825219092999991;0.5351463849685387
-1.4173038714731885;0.8460768485875134;0.5393980498960271
-1.4234679141911422;0.8541412410720892;0.5365901359908054
-1.400480662085471;0.8663226027986968;0.5442235830208177
-1.3984307039223;0.8662504316409596;0.5449744205824493
-1.433671950190394;0.8674911406412515;0.5318849787996672
-1.4208996027187755;0.8423770846176042;0.5383876835327136
-1.4354636091297606;0.8273917082096717;0.5343539338110781
-1.4353333777620965;0.8303064392521546;0.5341682666048585
-1.4688344029138511;0.7499884422691051;0.5305853159700081
-1.4656685527187832;0.7512702742433113;0.5304484201284502
-1.4670394618792324;0.7496436885564247;0.5304396519226728
-1.490248158825286;0.7409767301528982;0.5265208270295366
-1.508666912750423;0.7330014765758699;0.5227939961238848
-1.4921535024264536;0.7281909524838261;0.5262802609118851
-1.4858877026601642;0.7263636838691623;0.5279086649961511
-1.4937866036022913;0.7161927832969628;0.5260483732951806
-1.4677537944003791;0.7487693345951638;0.5311177927720159
-1.5039845867581438;0.7029941206426629;0.5237763048376226
-1.5126381077109254;0.7312538912899678;0.5218225735007338
-1.4633784832742218;0.7679461141786901;0.5300439187220408
-1.4451209672781;0.7754009429477924;0.535625442337934
-1.4518375288250853;0.7676984850463985;0.5338075275305191
-1.461964378464508;0.777485224100676;0.5298542734917339
-1.4605764153649645;0.7864268822787533;0.5296693196881229
-1.4906610160458516;0.7636820950030734;0.5245548533009795
-1.4791136390602277;0.7773850668022487;0.5255214745459695
-1.5123155928723453;0.777267815030717;0.51857771083336
-1.4731171011095305;0.7845010023548327;0.525766842962349
-1.5121365876904203;0.7785087585989132;0.5198433308098694
-1.513869402542547;0.7782426492805269;0.5177939806770405
-1.5135628927103217;0.7665455999968941;0.5182057077752111
-1.509584551483412;0.7396086313381466;0.5225081714018421
-1.5127514655349477;0.7355798603613307;0.522023450247581
-1.5309105290402154;0.7114674470075824;0.5173139106199769
-1.5164672576367906;0.7069223428631591;0.5208234803460797
-1.5376491751853523;0.7334635928543132;0.5157906430879109
-1.5158050993740644;0.7315336916799137;0.5209287050025115
-1.5470380311413705;0.7342930884252097;0.5133812892747246
-1.5475086996127012;0.7166908113360997;0.5130469031093002
-1.5486972299689745;0.6868298641159198;0.5140990328037406
-1.5245228790248095;0.6823040648080004;0.5188257345266581
-1.5435787666275573;0.683170657524419;0.5152474040631743
-1.5194348928375474;0.6820546656191669;0.5200348853031406
-1.5233269498489843;0.6767971675154248;0.5190902554940666
-1.5505891465829267;0.688170425979522;0.5140087682218688
-1.5271071631132318;0.6714231910275689;0.5189303022591862
-1.2889862416125715;0.9407066102951412;0.5849578567567996
-1.299327758279104;0.9438656817739639;0.5777555193080679
-1.3014074649783791;0.9308289849408484;0.5784985577154793
-1.2874421459611132;0.9312739020428162;0.5870199608298498
-1.3149171722817707;0.9302795989011154;0.5708723150435104
-1.3132898413423924;0.9204316345330831;0.5728618778751526
-1.3034545184041837;0.9174672446655914;0.5787014284454821
-1.318252812284296;0.9496529015017675;0.5666837464693227
-1.2797147241478015;0.937872394371303;0.5915849379334204
-1.3115603016677158;0.9102584792142118;0.5757753812908248
-1.2607722258195337;0.953535781863695;0.6045517318977343
-1.2576626412237515;0.9561148566319;0.6066253305324782
-1.2806902395786155;0.9596099924069124;0.5889248793571875
-1.2942936004366057;0.956418839713459;0.5802197271971448
-1.317693246020008;0.9509296196002205;0.5665832233018688
-1.329032694594047;0.9177973368205495;0.5658031780380645
-1.3259185598793537;0.9280313035327274;0.5662925537643646
-1.3193960425634403;0.9494662224447837;0.5677258682057318
-1.32545551064617;0.8977971829681842;0.570267884092124
-0.8745563590301109;-1.2210123061429248;0.4595588737105504
-0.8962642496071449;-1.2359990776403627;0.4578067925562054
-0.8746530961577847;-1.2069776374087207;0.46037137556046315
-0.9010559877443757;-1.2120947512244895;0.45897936432829667
-0.9010644665842434;-1.2092871232393152;0.45913974683669717
-0.9005478037362972;-1.2089331266298098;0.45920231712097637
-0.9009739789905253;-1.2392505975350763;0.4574240830436708
-0.9010654242252799;-1.208970016203978;0.45917225276666035
-0.8520878477102218;-1.20096715716413;0.46162255755872417
-0.8766094948532013;-1.190053887809734;0.46123169219332405
-0.9034541496344364;-1.1775834900996276;0.4608171852401977
-0.9033801983811433;-1.1787957483192255;0.46075339120348374
-0.9045435174892773;-1.1776607766484237;0.46076506588734534
-0.9023067475816594;-1.1977958255032735;0.4597606079112415
-0.9046118705669686;-1.1770454623267148;0.4607958028793934
-0.9186661112600351;-1.187214148392098;0.45961349367831944
-0.9050945832621325;-1.177394721163029;0.4607548837424371
-0.9296566298169714;-1.1951661333367514;0.4586912065501717
-1.3497680308769235;-0.8753321238032774;0.4602497126188442
-1.3496252722773718;-0.8752912242907342;0.46006396528236176
-1.3496935497172597;-0.8752248750248063;0.4600341674135703
-1.3719124507371099;-0.8536330029356015;0.4604393007901667
-1.3778356036169104;-0.8719503137638336;0.4590462638227105
-1.383823329392792;-0.8570212204922283;0.45963366046697673
-1.3935653104913515;-0.8316974278747631;0.46087661414720665
-1.393624550001372;-0.8316896964709001;0.46087427138323567
-1.4039041886016244;-0.8627334655639359;0.45827539347830043
-1.3970901334510932;-0.8694939773093138;0.4580814004827137
-1.4057875156691855;-0.8684209778282863;0.4576949787553077
-1.37493389205356;-0.8896986122459737;0.4580930388517639
-1.3829896309907004;-0.8823524535970578;0.45807080969460634
-1.3914370038354629;-0.8991197786038071;0.45649924796939984
-1.40021148711637;-0.9041288864487957;0.4558551924680098
-1.3433284644826875;-0.9019574566335244;0.45818064423005206
-1.3626244768901745;-0.9190539149285595;0.45639915272220205
-1.3577145716879637;-0.9025535737515696;0.4576831765703353
-1.339065955307664;-0.9189997087574313;0.4572677871052224
-1.3496451543891925;-0.875435303022174;0.45985952936539193
-1.3367657980417094;-0.928471596337647;0.45676305699060754
-1.3658226157541664;-0.9298016544905151;0.45528278214326084
-1.3495559614637356;-0.8753558694897721;0.4599072269339835
-1.3309166577709421;-0.9264476955970045;0.457158264197941
-1.3298961331665708;-0.9185472107970772;0.4577611942868903
-1.3039218630921725;-0.917107043396046;0.4591530872415733
-1.3038967185248997;-0.9170846783004111;0.45915590042008086
-1.327030824947272;-0.8963650858178333;0.45945403711915705
-1.303885713249576;-0.9170945349435524;0.459155758591611
-1.2805164628373387;-0.937201893275083;0.4587383980040117
-1.285154855178913;-0.956887022863639;0.45724203297188115
-1.2926817481805186;-0.9411776022252543;0.45794475004024277
-1.303874580968023;-0.9171041133676103;0.45915553581035967
-1.3038929838061923;-0.9171244928823087;0.4591533297687404
-1.3111991707200783;-0.94722924437004;0.4567366984028986
-1.29989152885644;-0.9567670907981987;0.4565172783356353
-1.2566509192415767;-0.9569366972183434;0.458639735216029
-1.3135009842371281;-0.9567137435648502;0.4559347100423597
-1.2854660239686078;-0.9690082018186148;0.4564869135012727
-1.2906984785005118;-0.964568075990621;0.4564856626438971
-1.297626034572475;-0.9740935154861494;0.4555065190893449
-1.2566481524876791;-0.956956574522779;0.45863139076004866
-1.3142979218266972;-0.9810656949421876;0.45428218529107306
-1.2566366147447825;-0.956948526738001;0.45864206122335016
-1.2566196771210683;-0.9569619916962321;0.4584147787122843
-1.2616517344801235;-0.9946237815569784;0.45569460386924965
-1.2513920839418629;-0.9965171141416505;0.4558468826016949
-1.2609088685311745;-0.9890314507947412;0.45610212532264743
-1.2524870930764422;-0.9886283428783179;0.45633174448113156
-1.248256793117267;-1.0202414459607965;0.45423993221535824
-1.2651716583714883;-1.0211219387093702;0.4537413344200633
-1.2332497655257852;-1.0106624874697252;0.4557085973996441
-1.2150790979709924;-0.9990641926265915;0.4574150189634134
-1.233032921208681;-0.997877964494524;0.45663446348072634
-1.2326661748025738;-0.9760058043421278;0.45820936387480116
-1.2136166121079712;-0.9905730985263898;0.4580900210362542
-1.208228808449662;-0.9946916671703694;0.4580562731909518
-0.9321668631105655;-1.1636969252238707;0.4603742719445663
-0.9314427254020328;-1.1745760461354071;0.4597860729574338
-0.9451013677279829;-1.1729962306922386;0.4592309270360091
-0.9057160954453117;-1.1765103303608406;0.460781646574468
-0.9301094879008576;-1.1945222029959592;0.45870100176688233
-0.9593178134246437;-1.1522028407157139;0.45978596059325316
-0.9573760462778413;-1.1509731258819502;0.4600304709563715
-0.9664132342019228;-1.2008787166104864;0.4566706955408067
-0.9626609639297244;-1.2063137622185782;0.4565521762938913
-0.9513697751631873;-1.1849011826125164;0.45824820596795574
-0.9632290528509191;-1.1790346539208962;0.4580181082609381
-0.9302285305396585;-1.19535929999759;0.45865146605784013
-0.9674408317744877;-1.2079282226908168;0.4562244664639331
-0.9595678064790562;-1.1498651391009829;0.46003152144808873
-0.9611574565897335;-1.1504467754873686;0.45988659000226784
-0.9619993081169038;-1.1485841560175671;0.4599492198704969
-1.0016772886357388;-1.1504570280351207;0.45795634190881485
-1.0127527421859532;-1.1579489275069499;0.4570144225090902
-1.0157819870204288;-1.1510479440170678;0.4572516428764472
-1.0048949867280266;-1.1568063797858383;0.45746011449171314
-1.0507774440818916;-1.1634778647116992;0.45488458308498864
-1.0451438288538486;-1.1524041747353402;0.45569086531876196
-1.008639568690132;-1.1235840760804428;0.45927277742699707
-0.9876428460921648;-1.1350949510005097;0.4595489606010078
-1.0185624459394345;-1.138911151325734;0.45787973277754923
-1.0213217902551626;-1.1262656482542013;0.45852024965593785
-1.0346642713478036;-1.1409055334193008;0.4570042980544368
-1.0154637796426818;-1.119837996611929;0.4591845924671376
-1.048751958140042;-1.1216294759011893;0.45743518157472807
-1.036308291387586;-1.1079864919348763;0.4588468894622244
-1.021067355035533;-1.116649405704341;0.459094966781093
-1.047326089174947;-1.1335969499526568;0.4567057656253054
-1.051349810128716;-1.0991696270482114;0.45887284910713905
-1.0692225396141586;-1.1358437952293445;0.4555301023426781
-1.068134563639139;-1.1213916598715206;0.4565815262720505
-1.0665770861049726;-1.1007028977505289;0.45808038996122563
-1.0704499017525801;-1.152147467520665;0.4544895848544795
-1.2002144562993355;-1.0235191790846774;0.45641477740102654
-1.2149132360644204;-1.0314914992958544;0.45507312115800286
-1.2170833125055391;-1.0223250510044366;0.45555163709883983
-1.2040211782503911;-1.0317841546727828;0.4556929980508979
-1.1634330875102916;-1.0328747036945716;0.4578119050854045
-1.1651660390887588;-1.0258507136164992;0.45812271625667805
-1.2530169732371248;-1.0304677016117934;0.4533407304946577
-1.2020152960483546;-0.9992604644528631;0.4580458652630992
-1.1834937731652795;-1.0128836690530707;0.45801724068906313
-1.2162136777417099;-1.0114244556910332;0.4564955382478953
-1.1588801874581396;-1.0303030528611075;0.4580031488010283
-1.1653836187514832;-1.048099714462987;0.45652599696559
-1.0582015774049047;-1.0951318623409978;0.45887970567434255
-1.1553358868676435;-1.0327367065962525;0.45787691627154803
-1.0814471883651005;-1.0907082688094296;0.4578904800346598
-1.086513145035086;-1.11052202719812;0.4563323669006572
-1.0937628685710725;-1.1060596587483866;0.45625484203178535
-1.0876857098842316;-1.086447990037255;0.4578335628492077
-1.1088153339174056;-1.0967945266204149;0.45610352422166756
-1.1133581205360505;-1.114337612849897;0.45477599089354914
-1.1044287079020954;-1.11934599945534;0.45489796431818696
-1.103324440610631;-1.075590093561138;0.4577353968119233
-1.1161499879815486;-1.1251190946691476;0.45395964406726225
-1.168297508668066;-1.0549952960406874;0.4559226782776597
-1.1698255875452903;-1.058611421857622;0.4555992661928379
-1.1649876770468042;-1.057135816325633;0.4559650286946596
-1.1549316077503988;-1.0541304594941576;0.45658440784178467
-1.1396677351710522;-1.0735106218748125;0.4561877346427795
-1.1360454771087707;-1.0648009019198916;0.4569070334768146
-1.1474964720663676;-1.0740653972616871;0.45572294667531715
-1.1772469116476172;-1.076173631559132;0.4539647349426423
-1.1224741489289796;-1.0722922160723494;0.457080300329893
-1.1320552287697558;-1.0485439533700016;0.45805990017394055
-1.132950471753131;-1.0521292952001637;0.4577851531656129
-1.1274428504121912;-1.0515981659241866;0.45811988827300704
-1.1030393230537154;-1.0674661822080342;0.4583305301318177
-1.0775377003584485;-1.083426609790885;0.45858652303294384
-1.0804441078863591;-1.0816416260226898;0.4585378343540102
-1.0999967046310886;-1.069403608273437;0.458290296531623
-1.7064726415680962;-0.3047630892631272;0.46956747034695473
-1.7237329546238083;-0.34169384868303904;0.4670453359881277
-1.7319545668048089;-0.3159181265642116;0.4671538520581655
-1.7198136149688719;-0.34410530633912695;0.4672864613015115
-1.697531220980958;-0.33417136482238996;0.46939816674337115
-1.7518232774967428;-0.32461590771042015;0.4654300463417269
-1.6877066858170882;-0.363596569860762;0.46905666620494413
-1.736966224023347;-0.28477279087484014;0.4672869038956121
-1.7400563846955592;-0.2846133040245041;0.4668720466187425
-1.7387618385423889;-0.28970741688330914;0.46707861080486063
-1.7469006356419636;-0.25768078665571037;0.46750580821590115
-1.7600462124801382;-0.2644114357986048;0.46645719138288144
-1.7670799671869712;-0.2832101120027902;0.4654231496913717
-1.7661265975907787;-0.2857975033396602;0.4654437568226554
-1.7717909274179395;-0.2704248315211945;0.46518388679623845
-1.7228192630739085;-0.2941703110117838;0.46849729401964446
-1.7146901318851087;-0.2748178241248391;0.46969276778607516
-1.7229587108278723;-0.3441211941352927;0.46708871296800586
-1.72487160851871;-0.3441301517831135;0.4669486640224092
-1.7225715889284647;-0.34533486686593373;0.4670904854145233
-1.757436492039841;-0.32707316387110535;0.46494068237998204
-1.5962133142331014;-0.6155058955011558;0.46453910118312447
-1.5990851904688637;-0.6215156476087723;0.4640472387665648
-1.5890079671940383;-0.6170911907897174;0.4648965042682671
-1.590494414739009;-0.6244489504996682;0.4643729060517645
-1.6098689224970053;-0.6440819251791919;0.46216678134940953
-1.5953141041400483;-0.6472145862395906;0.462753696179845
-1.5825529629651982;-0.5869374252863924;0.4667866574581077
-1.5825601273659529;-0.5869349328918443;0.4665774981277397
-1.5827043736117707;-0.586866528211866;0.46657670869218054
-1.5825595363215916;-0.586926479877402;0.4664558042638885
-1.5494228698963775;-0.6392118531099841;0.4656595221963712
-1.5779749769702822;-0.6441909062334447;0.46394729533719614
-1.549412923126835;-0.6391962861255189;0.46566087034173476
-1.56636258009706;-0.6131634282371949;0.46621965692556755
-1.5825563041379722;-0.5869320131169227;0.4666880392355538
-1.7021712430631069;-0.40449162693474;0.46663723183997996
-1.7111120494649887;-0.39886152800457253;0.46615837885008987
-1.698267238462853;-0.39311741807022715;0.46726999689088367
-1.706758851657825;-0.3923025468560195;0.4666414140850549
-1.7258110174734085;-0.42100852392370053;0.46452704012024687
-1.708586915134532;-0.4226303961320878;0.46562170880394566
-1.6954449346079485;-0.42223250921752664;0.46653833898492414
-1.688498539840632;-0.4109086391338761;0.4674556839454136
-1.6658189859092352;-0.4213355532910713;0.46871333952268923
-1.6658162991857668;-0.42133334212264023;0.4687136148391732
-1.677193959083564;-0.39248015195649366;0.46894857262330786
-1.6658154692420497;-0.42133544682037205;0.4687135977001636
-1.6658145917049154;-0.42133751159852945;0.46871357920470624
-1.6658157302145553;-0.42134274761734986;0.46871331526358984
-1.6658161287738809;-0.4213369836856966;0.46871350151876634
-1.6625667919436247;-0.47069168277121753;0.46711453882102055
-1.6537846961240352;-0.4496429288708178;0.46844889844332815
-1.675824459438139;-0.4661816845193222;0.4664452584779848
-1.6805029118347519;-0.4555606656288968;0.46655360343369695
-1.6409101798955146;-0.47787937386290474;0.4681559164940182
-1.640909060687589;-0.4778779920190861;0.4681960664529526
-1.683899762843128;-0.4634761327558551;0.46603145573748717
-1.6650428999928546;-0.4861334374733982;0.4662466624246257
-1.6770913946250838;-0.4902543588077515;0.4652848193122575
-1.6891770341923151;-0.494387984746272;0.4642745240547622
-1.640483899265646;-0.5411667645861544;0.46539291548630224
-1.653562220045408;-0.515180422951373;0.46566170207150326
-1.6341499762198526;-0.5239083394406995;0.4665888502725898
-1.613102797972126;-0.5331303969545416;0.46750841959429723
-1.6131023827857573;-0.533129383455581;0.4675084925829292
-1.6274162872740208;-0.5055607291963605;0.4678602594589889
-1.6528764131640306;-0.5130941684667503;0.46577086367444803
-1.664799140962561;-0.5483033008135768;0.46366829301841267
-1.64090809603018;-0.477880037710055;0.4681727851294955
-1.6131019810568055;-0.5331301571894654;0.46750848271034395
-1.6237025850692586;-0.5676226455540885;0.46506977520941123
-1.6267210321503813;-0.5682530795919708;0.4649064723802421
-1.62611556406256;-0.5664745390144194;0.46496789189952903
-1.6245877972847391;-0.5691551666400134;0.4649888692989857
-1.6666171190712629;-0.5513821087211287;0.46339304159287203
-1.6131015636201895;-0.533130914181668;0.4675084748299543
-1.5982261788718823;-0.5601063256438171;0.4670983055959248
-1.6200000693662324;-0.5503474384696483;0.46621956182907165
-1.6569665062642622;-0.5141070348286978;0.4655256398995542
-1.6555729492238247;-0.5109627718859788;0.46572121146508727
-1.6702365777446802;-0.5440481084929796;0.4637087057030718
-1.6409085896193756;-0.47787902502810686;0.46820792283973384
-1.706288610876944;0.3053985380745903;0.48458849887248795
-1.7145524975613218;0.2753474401278684;0.48275550980845566
-1.730445306593177;0.29486811976411625;0.4807612086511106
-1.7410088540385156;0.3078430208712418;0.47943564720666576
-1.7462012906376239;0.2878901625499132;0.4782245492162841
-1.740215422303413;0.2772021164213751;0.4789167387182402
-1.7582912833804614;0.30905979233836955;0.4774919865277955
-1.753748316395591;0.28368726929553734;0.47712164529162276
-1.7478757951789723;0.2766173986222332;0.47784623602843396
-1.7738389850403906;0.3078742281535121;0.47536669249968416
-1.7229731025821298;0.3367192634572119;0.48172900305450006
-1.7319913627874786;0.33884653368660783;0.4807718854446582
-1.7303480800707942;0.3456573803193217;0.48122598390468296
-1.734742087933964;0.32744571573164105;0.48038358765764877
-1.741098795921895;0.3409665452179166;0.47999705177014035
-1.6874319687380734;0.36438286839315237;0.48774071068255
-1.7732641914035208;0.32693189224545066;0.47635725842241006
-1.7160187943224035;0.32330402077156584;0.4834495357265259
-1.6973042092140758;0.334882472435205;0.4864554612494639
-1.6914147163104811;0.38895844014920344;0.48797827343977396
-1.6941879723414242;0.40815478374748193;0.48804674960646743
-1.6995293505634712;0.4107217953021986;0.4873736218908161
-1.7068500449575303;0.3909356773757955;0.48656158210441774
-1.698334437003461;0.41395136606933863;0.487482067332483
-1.7092962058598893;0.415339406930169;0.48632510935514317
-1.7213608435395165;0.4107781405826704;0.4852870722222711
-1.6949097348198685;0.41351771100606716;0.4880445514492555
-1.7262681211769912;0.417488486358429;0.48416659456170885
-1.6768768383210233;0.39331578657146826;0.4909020658571427
-1.6836306810448476;0.39910513884544185;0.4899247990940228
-1.6654527812025686;0.42221966344872636;0.49323088687697236
-1.6387780945534127;0.4823710813797503;0.4994872924999112
-1.637761822204192;0.48442546620967736;0.4996708596588014
-1.6393886035660492;0.4839881259016987;0.49894195370072103
-1.667138846828432;0.47588024685656083;0.4938538240457462
-1.6667469138083422;0.4693130012212796;0.49400792214946215
-1.6758564889994068;0.465514514614653;0.4923483390881308
-1.6717349183557277;0.47482826220309554;0.49294047725337486
-1.6396995886223371;0.48036598895752747;0.49886318301157917
-1.6849504361200718;0.4450092054901694;0.4909879829032843
-1.65258042481274;0.45236809263898276;0.4960033433962962
-1.6672032916784005;0.4826761679991058;0.49356781938247307
-1.674567002348997;0.48232883789899195;0.4923184978288472
-1.6697956067603603;0.4781867768807727;0.4934485437458287
-1.6966055244177536;0.48128932909440725;0.48987727154663896
-1.6235657925942486;0.5131431426516119;0.502213628589526
-1.6377154420459201;0.5112279541901128;0.4996217178696879
-1.6278311497218039;0.5224068962527634;0.5012710314376911
-1.6090282077515536;0.540597405822123;0.5046517766165731
-1.60877564769096;0.5434266641918019;0.5044272697855573
-1.6282586908096262;0.5408974564349137;0.5008549320750026
-1.635575544127375;0.5389987840078182;0.4999095827838255
-1.6074309174419479;0.5436011275443197;0.5047284561464366
-1.6354937481613152;0.5399581952231517;0.4998356194160928
-1.6710964935833816;0.5217411321581356;0.494549053139161
-1.6595855576958098;0.5080356337997338;0.4958127276813226
-1.6503883661100458;0.5205862978406228;0.49739203012020206
-1.670174142641959;0.5349955513253772;0.49414761964420106
-1.636274400035089;0.539846486653636;0.5000099034973662
-1.6809352684511707;0.5334556716287931;0.493417592609089
-1.6239340135587321;0.5686934700699733;0.5022971958911595
-1.644977219947969;0.565963250018114;0.4986171280411399
-1.6142640339424026;0.5468432300319824;0.5033536734797233
-1.6105896811071596;0.5484035359952277;0.504186051429104
-1.6357135797637712;0.540561005353887;0.49972948142044843
-1.6286956659025238;0.5759308674480066;0.501385286004127
-1.6482900823007198;0.5750475989727533;0.4984437872264731
-1.5978145113514965;0.5785513436003542;0.5067247375475137
-1.6193007304009186;0.5767098113181162;0.5028371229361999
-1.6170216553702013;0.5690277200590202;0.5032849633085831
-1.5924332274425077;0.5701990487099063;0.5071189765164894
-1.604881139446255;0.548115443581237;0.5052239885876788
-1.5869336624199697;0.5794520517138404;0.5086138114995977
-1.5885177944378182;0.6120825419520718;0.5085317605332432
-1.5951747665139149;0.6188575584466376;0.5074010258421016
-1.5622140137748077;0.6235552221356393;0.5137809524568644
-1.5617353907412628;0.6203455801594823;0.5138828818346537
-1.5594493089844312;0.6239447913457538;0.5143280741662516
-1.562703331632266;0.6273026433451967;0.5128339982744534
-1.5889594092066364;0.6283990384258579;0.5085804148566677
-1.5753815621517415;0.5987199295879555;0.5109897230094901
-1.6052759109450245;0.6291294554019693;0.5059036747984315
-1.5573626856753773;0.6270676210452943;0.5143087680050848
-1.5927585230229127;0.5962013052918775;0.50777412978775
-1.6010481208735199;0.6180078614260773;0.5064292825232126
-1.5987725902945245;0.6120218671474384;0.5067440837724605
-1.6128199806942272;0.5872711826285522;0.5042363284755492
-1.6257744016735949;0.5947304147739325;0.5019153586012672
-1.607750044442121;0.5955334179720098;0.5053392678424743
-1.6395358076277327;0.5941173303321796;0.49962127755286334
-1.5885890871876622;0.6463934371718476;0.5082688403561932
-1.57597006249098;0.648737345381828;0.5101312796576378
-1.6133062718412474;0.6418023682556915;0.5039845248221619
-1.5564443170214668;0.6523641355825013;0.5150202063970565
-1.54157630503149;0.6507873408163705;0.5179750819226903
-1.5491426241661181;0.6849589865046566;0.5152596273415295
-1.5498712534126378;0.685193240865275;0.5151770976688048
-1.5494656188952127;0.6835103050849882;0.5153095959107179
-1.5510554464793627;0.6853188489538579;0.5147683268626454
-1.5514203986563422;0.6830870465209279;0.5148770296161196
-1.8440580431045739;0.2835365571164907;0.4651099112205191
-1.8715730110059343;0.33621175007380766;0.46279171333798486
-1.88182869948572;0.3035542300366446;0.4616403792450208
-1.8938456683342513;0.26528820804013176;0.4602147378528679
-1.8924897062539066;0.2653549703661865;0.4603364034637277
-1.9277536963981592;0.32690372906484944;0.4572483843877937
-1.907200628429996;0.33444188786970713;0.45950823869553825
-1.8360133542763792;0.2681356474070604;0.46614072241963084
-1.8764914948667786;0.34562779182083825;0.46303019035877935
-1.9337272044195863;0.3246450860514242;0.4557944941555839
-1.9287328406502207;0.3329408336042654;0.4556921475506247
-1.9318239858061816;0.3327254333665108;0.4552632876160066
-1.9296863784698601;0.3400829085486727;0.45582505921295696
-1.9124542564414848;0.3994699809905022;0.4602804594189244
-1.8617641328701044;0.3918198055046395;0.4669047244706394
-1.8962304716481413;0.447272582819847;0.46245896758808797
-1.8106471841243053;0.4264362600473257;0.4774537530931262
-1.859243534835077;0.3935267572973574;0.46622057527292865
-1.8321736845819268;0.4621252015139091;0.47256028314053944
-1.8933192718077132;0.4479555374894251;0.4614529625205468
-1.781253611775932;0.4463416199330372;0.4801233316197431
-1.7960304783767325;0.4706596820777047;0.477080555438781
-1.5712782996882675;0.7144444844414395;0.5090670779638855
-1.8232822191706202;0.48578621320411086;0.4729069583051122
-1.8178110399150897;0.49564934028497587;0.47344348160332905
-1.807417583184848;0.4837245361047253;0.47361571696517896
-1.8348189032120352;0.4921470772583567;0.47217434155687227
-1.8709774632201384;0.5121776217147612;0.46841598259152145
-1.827272596401746;0.5065049402333031;0.4731440157830554
-1.894387504846376;0.44975750287003075;0.4673699732031772
-1.8949468161418632;0.4507297761310978;0.46725155562614606
-1.895573155891056;0.44916967657348417;0.4672798092178237
-1.8190354884035405;0.5228504942579366;0.47489998676204426
-1.8551128439555629;0.5485442489269419;0.47085657771723366
-1.7898431568654867;0.5769977125536283;0.48023635347910376
-1.8389369983316386;0.5833808170295206;0.4755252304619434
-1.822454975938508;0.6162119572800536;0.4797825466690788
-1.7834649117859465;0.5881476954072341;0.48071566663602366
-1.7633904648394856;0.6261050518683527;0.48327140217725684
-1.7877508140957157;0.6393172923747443;0.48210634586021156
-1.7593849205240364;0.5299784563658683;0.4817845114832795
-1.782903399339872;0.5666958959225434;0.4795972836063018
-1.8076612257983742;0.5132859622419106;0.4765718936062496
-1.745822695485388;0.555253871584795;0.48398914688068473
-1.7759881617374218;0.5816141029934172;0.48031187793001334
-1.7289437253669335;0.5405041059241474;0.4871468324117994
-1.5884063370895047;0.8354559325899394;0.5053650613806075
-1.5679483707125903;0.8422484001912458;0.5052320492891016
-1.5938576944935838;0.8625041087672116;0.5096498818191804
-1.608079716943085;0.8437829756689197;0.5096422537196212
-1.5853620683590568;0.8736873106066507;0.4719358524011964
-1.6351473574259527;0.894760858705573;0.4922449027626869
-1.6346128089117937;0.8915974722590416;0.5117390544279015
-1.5360818492661856;0.8528287438335784;0.5085841350582938
-1.601127915697869;0.8312321056003569;0.5064114708236136
-1.6367419506510894;0.8954358127590332;0.493604737900855
-1.5570221975259384;0.98379502595068;0.34580357457721317
-1.5345835603500542;0.9871399429589227;0.28521735004360255
-1.5879424824753743;0.9068335166967296;0.4707806526825902
-1.5461041451256676;0.9168719091753877;0.41027159396600266
-1.5914590893186644;0.947469389887135;0.5134381438390438
-1.6351115271230192;0.897326009363169;0.4590539459633711
-1.548304482984122;0.9291098257432415;0.3906874373969135
-1.5337805912961513;0.9188847130474864;0.3897205681849307
-1.533912002749117;0.9300551546623634;0.35839671805518014
-1.5401012796938671;0.9233627494369742;0.2974493110230115
-1.5330063204310211;0.853068931410158;0.5194480433095185
-1.7784802336025425;0.6955364973752173;0.47882248870667077
-1.6621148909934802;0.778960557597553;0.49405618033784504
-1.6894242492264968;0.8141561649124175;0.4833232394916367
-1.6723514411388023;0.7743786743334035;0.49601228970858524
-1.6698992075840038;0.7685502486700987;0.49489389335129463
-1.6852685669736358;0.7683421121111463;0.49297420861698016
-1.6545151346944034;0.7687614129535734;0.4981415865989664
-1.7328016133152173;0.7676940333473461;0.4866101371229371
-1.6948913583809997;0.8212654275599254;0.4833045167869175
-1.6621788437207747;0.7610343260322459;0.49825493843942237
-1.6838514447844235;0.739182495325493;0.49117291978938493
-1.6935030246693659;0.7294510981074541;0.4913804331350656
-1.7101630193205608;0.672879845771848;0.49003197198694093
-1.7162220436009932;0.6957940721864969;0.49028243391177784
-1.7241661083809154;0.6782073517951991;0.48880215814720884
-1.7302290673124794;0.6647850589983383;0.48723354194768775
-1.7745685437285488;0.6971422570791969;0.479872212602395
-1.7731278993317203;0.6920760018905187;0.48396005421657495
-1.7655055236665833;0.7006594535334216;0.4813977537999647
-1.703400695584881;0.6473058572884317;0.4890850976542989
-1.7219063130756909;0.7172910379876977;0.488555001932874
-1.7214037316012798;0.6194140222779561;0.4886236745430097
-1.7405689445155832;0.6470489593409378;0.4865676417281044
-1.7536809824994246;0.6245577432631272;0.4859135730414577
-1.6948602764066698;0.6151840422237588;0.49111223479200045
-1.6191308222311187;0.8291620728468444;0.5018411593823998
-1.6534980789087914;0.8741273545458503;0.49286771531181134
-1.6914810793822046;0.8216511509147308;0.4784432465149866
-1.6929027856326224;0.8240601340528457;0.48777977721797866
-1.5913852501445633;0.7919265232049297;0.5078052001515779
-1.6413922446852558;0.8031627393500385;0.49454321681555424
-1.5902204339928827;0.7872272161236282;0.5082438169398206
-1.5897847957163591;0.7854696872339404;0.5066862766948509
-1.7754727438327462;0.7008017142081359;0.47522607559174124
-1.7734093094407015;0.7007671949020543;0.4756343988435842
-1.7709335975859168;0.7078797533521514;0.47648138499250703
0.8689739316077622;1.2062757654810938;1.8880035777811024
0.8760170198746438;1.1985288071308173;1.6770640747399486
0.8668320239831316;1.1944612884825867;1.715649272805119
0.886564809213038;1.20321774026186;1.5142276577338663
0.8720855731915954;1.209759667204209;1.844033235853861
0.8840954388556818;1.1896414964508155;1.5146394982696665
0.8821852620161602;1.1875051548298952;1.5680444528843707
0.8881371058000367;1.211837540735798;1.3932381700050605
0.8751292988807858;1.213170450516163;1.7550267761127123
0.8608191760860266;1.1971415467795126;1.9026601795710818
0.8835891759831481;1.1868611997828054;1.5147259727008255
0.8884464981713518;1.2201041801529093;1.6138273918062336
0.8409370680503396;1.205836123652268;2.1596771299058086
0.8480465692646464;1.2027141858286996;1.995215030808147
0.8408241982466055;1.217499628223721;2.2082180517777212
0.8525253162013151;1.2278129127305955;2.13816104913045
0.8606788948896753;1.2152288210932318;1.8073994581842752
0.8606060605614051;1.224315006417869;1.7273920160850955
0.8319523397712774;1.2096622820311533;2.280551697125674
0.8605264811270106;1.2348804180727566;1.913800440025425
0.8324773508689556;1.2318148977592207;2.1811851493242678
0.8424036008860816;1.229833414685983;2.160165692942984
0.8441136353280374;1.2430751992798803;2.108873647344951
0.8241474096699954;1.2237541074030287;2.349398791043382
0.851579673087794;1.2503000000000004;2.1227195846143996
0.8625841005633786;1.2218069693491875;1.6467839253860057
0.8720251226452876;1.217785420482846;1.7905771357705054
0.8646129386393113;1.2288050933300017;1.7554857552339915
0.8082154077054837;1.2397837446999525;2.8017190820578657
0.8073544996818921;1.2330461969257844;2.7723399061989755
0.8161357169902741;1.2318148977592207;2.5965524104084574
0.8030674903659534;1.233647319846718;2.864361076554588
0.8068411892692995;1.2289711165341097;2.755541191688673
0.7913253335443456;1.24831541819705;3.185644238273009
0.7977632061368398;1.2503000000000006;3.06733197425039
0.8174260118350555;1.2157566971086577;2.474728094735569
0.7482127682484743;1.2454665650018106;4.678136137043952
0.7458616556157756;1.2438431545532846;4.836108837225688
0.743827123057231;1.2452895028742466;4.8525075823553685
0.7419277404559286;1.2466273358780573;4.794703890129107
0.7421551547114692;1.2452276939308313;4.896313522487214
0.7560840394820798;1.2439980316445842;4.499595060151693
0.7567425613821182;1.2397952525393243;4.493980152828685
0.7347261040853084;1.2479320626864645;5.149266929900986
0.7599223138651363;1.249651963898594;4.280207217982814
0.7534420483649154;1.2485664946941692;4.377414050734156
0.7563820443789255;1.2503000000000006;4.241877061638901
0.7570632748794452;1.2454404846963705;4.458582468243789
0.7444329980487493;1.2503000000000006;4.520676315370786
0.760362244917646;1.2503000000000006;4.283156654058176
0.7343068864982585;1.2503000000000009;5.281213719276366
0.7282123609529201;1.2503000000000009;6.289054687496726
0.7661143790195595;1.242125778908511;4.034576442886492
0.7650346148641611;1.2464075000188082;4.101614044663359
0.7674832254503521;1.2368281934877994;3.9251528889034395
0.7703271903655954;1.2350334369301987;3.789920354597239
0.7733587877562633;1.2394727231931593;3.6586679268962032
0.7772547564551373;1.236227034546779;3.5094123288669827
0.7720012448841865;1.2339674937996663;3.7103905135591773
0.7888239348468488;1.2394411061404906;3.225518431033005
0.7992536367637122;1.2272930226256504;2.960165399325311
0.7877844890961695;1.2357534200107696;3.251575498571796
0.7972760768876991;1.2239873276445017;3.009584299703117
0.8046171944054412;1.2210442774924732;2.8229714101274346
0.7857679016680836;1.2285990914786442;3.301445959254128
0.770397735657649;1.2345935007157889;3.7784305619074527
0.769082716435373;1.2350963363902092;3.831423556486445
0.7794776263090053;1.2394727231931593;3.458277487692325
0.7830185092498371;1.2446428880317444;3.3733416184461644
0.7868928869318177;1.2503000000000006;3.27851301072652
0.8234856080255182;1.213253620175695;2.4254829984043456
0.8948477275904441;1.1940311990626236;1.3648387514246345
0.9008626213147344;1.1963831046735813;1.1023183345960215
0.914087779305194;1.1725116560458775;1.2929608154598604
0.9152452165169112;1.1790830389011582;1.1877460372703137
0.8899612092862853;1.1838549431704104;1.4368863181450595
0.9251041313741819;1.1671221087539179;1.237155818763543
1.0267824986956913;1.1207175463753445;0.8801669105031977
1.020902742740386;1.116781016212552;0.9040807937924334
1.0129458988197277;1.1211827528461396;0.9249144664610413
1.0208645433745671;1.135865710738345;0.8817243740649716
1.0303615328895335;1.1113362962007312;0.8715805891845806
1.0165354734162098;1.1468477106177948;0.8699659953465642
0.9939917344483711;1.1316687418199667;0.9746391317942038
1.03652791404024;1.1403793230971342;0.8425142930030589
1.0466748475881187;1.1344243487435275;0.8199708391472172
1.0206492376291205;1.1496981099356667;0.8782397378997122
1.046400809734582;1.1602094996326422;0.8033185524926121
1.031466533493261;1.1571933408620279;0.8445749498457289
1.0468859627723817;1.1145598051742827;0.8233446935734631
1.0463234599366007;1.1674876044143394;0.7992811400078617
0.967325018570197;1.1458457780903681;1.0953634183099852
0.9676051205638695;1.150859310845803;1.1085896948255176
0.9700332207588233;1.1476914996111056;1.0810794866640665
0.9741546812848928;1.1422149990894852;1.064401073726983
0.9767650936806638;1.1522793091516041;1.0608784692692308
0.9599369727785116;1.149619755769873;1.118797973733604
0.9953896331783475;1.1551100203633782;0.9563755464853354
0.9608557842896888;1.1757473391127324;1.0579290714150766
0.9775001278528699;1.1697159660244876;1.00688017072878
0.9868324378749298;1.1874542685236222;0.9458766859263996
0.9740965814849598;1.1854337739991632;0.9624716272448901
0.9930125758473464;1.164094755370457;0.9551772305141482
0.9852150561081934;1.1935676030191293;0.9065154322614415
0.9514976932650416;1.168901335957884;1.1598883251842511
0.9410339201539679;1.1592825240188076;1.132193457768632
0.9396841674845342;1.1830646747610645;1.2373348683107703
0.933527614082694;1.1892355694103451;1.2606435507974811
0.9130598425214651;1.2097510191702923;1.2432095343536316
0.90280154562129;1.2200332120337705;1.3450029903399061
1.0474758167680889;1.101484675260762;0.8322388597340534
0.6342918045046353;1.2871665998922335;0.4312200378715346
0.6396476158879045;1.288845341302434;0.43317835153720397
0.6368978486959731;1.2953268251832901;0.4317589718692631
0.6421095147859115;1.2790918348881537;0.4343791867377006
0.6440327155936989;1.278500265031339;0.43510091927398187
0.648183237249459;1.2914876262140886;0.4364403074386046
0.6477231544492819;1.2919636223434001;0.43616958721251775
0.6326436928233365;1.2820058794357756;0.43087924512207487
0.6387837731638388;1.3012322096639077;0.430535342422778
0.6485845731841223;1.2910704805801785;0.43751566628363997
0.645550678316221;1.278023827774674;0.4360641712215014
0.6546067304940085;1.2751806174156637;0.4410156984625699
0.6247792619759195;1.2843846778551027;0.4271380248377922
0.628100871250919;1.2947804437544794;0.4276366970403174
0.631572131682175;1.2905169527466027;0.4296082283252716
0.6280406833012239;1.2833989335955307;0.4287112481752382
0.6316282996123037;1.2969090472104305;0.4285668720022339
0.6192963515729293;1.2860190337151205;0.42476498419425274
0.6211940173943329;1.2906049085969857;0.4260813231857756
0.6166016137685452;1.286822095600862;0.4239204080897081
0.6661157213175839;1.2779863103715141;0.44585239476341915
0.665603113387291;1.2869031131158986;0.4437726595387485
0.6644898456057198;1.2866383536909938;0.44434047975536056
0.6636689987153921;1.2864400985033941;0.4439528881079996
0.6643646079810706;1.2873043598421527;0.44417832848342287
0.6664951588144901;1.271370216571137;0.44739481445744167
0.6655003933550561;1.288715528098472;0.4443539753690573
0.6740521110185344;1.279708212912845;0.4476754678947451
0.6673861814801688;1.271084579562735;0.4470483824031308
0.6680934995294875;1.2708528574711142;0.4473834558619185
0.67809211543214;1.2762470877609453;0.4499322499911783
0.67680665208048;1.2832721112455507;0.4478460112366499
0.6797798766967236;1.2670235004167822;0.45275848091041687
0.6748790073980996;1.293806658997097;0.4452207811293161
0.6637367329523602;1.288961057809727;0.4452868649621792
0.6531260366295207;1.2904382362962332;0.44076712809695395
0.6930989029225538;1.2625595786164443;0.45661056757977475
0.6927236882165038;1.2626880561209743;0.45624067177633687
0.6969595547051797;1.2656234656536771;0.4519747118339306
0.6928385752285676;1.2631050609339498;0.45235393432575677
0.7055388747628657;1.2583000000000002;0.4688741950559907
0.7097012647762908;1.273407312050137;0.45743892430450445
0.692358217107573;1.2628104793084842;0.45973285121997104
1.1075880492244887;1.0787615061799767;0.7402723369559577
1.117501730861535;1.0907280209181567;0.7215342202518629
1.1031149852589939;1.0890655069490416;0.7467652250407377
1.073862684798841;1.0856851289264051;0.7980669019518217
1.0838244576091198;1.0794821861770083;0.7815150120305536
1.0966551069593706;1.103457783727582;0.7587625179264673
1.0852181920348478;1.0993983254849162;0.7736205910435201
1.0998950158488114;1.0694754709166148;0.7548131397244058
1.1130136010924714;1.1093343888264648;0.7296970051268282
1.132514077345753;1.108848984656466;0.6866312982438322
1.0637669369304499;1.0917301156366226;0.8053186031413055
1.139150866450207;1.0927290143914732;0.686947735849418
1.1371307405002007;1.1109913688528985;0.6909080621228482
1.1378823848514008;1.0772740184318028;0.6929000163677446
1.1370590085836416;1.0664833006798413;0.6965200349698101
1.1158298327963798;1.0591590157218842;0.7299937133391443
1.1257109353334742;1.0527618237973786;0.7146032340449143
1.1354432854820913;1.0462114616422364;0.7032951004313256
1.134156818519981;1.112753133568621;0.6855822392758485
1.0534666847504592;1.105569994410545;0.8011639527631722
1.091781754428537;1.1064733039101586;0.763828857616411
1.0932775856001045;1.1080867314988334;0.7534712938965022
1.0895546618461613;1.1078513783646804;0.7567792510019952
0.6792826605480798;1.2825993626732648;0.44909779370203873
0.6820840159332062;1.2818382151002774;0.4583435657760639
0.6804319995502558;1.2887317759591599;0.45490507734210833
0.6840817585758978;1.2735020020760552;0.46641899931105946
0.6781259696118273;1.2983544152301876;0.4490049100394106
0.7096591784498331;1.2763014451428794;0.44607179435006233
0.7019310946588457;1.2863385302289783;0.47012734036205195
0.6986287542639742;1.2778959795370428;0.46629887378951185
0.709681789670481;1.274746548637238;0.44281127703567247
0.6925858787926197;1.279617824987927;0.47495448211493463
0.7094347466202624;1.2917348564119155;0.469553755404553
0.6738048247089026;1.299395046949785;0.44529011543950114
0.6485359968628688;1.2918817825010234;0.4386823413340134
0.6484769715824614;1.292867598679298;0.43834815349150447
0.6473988645322224;1.3108737032620095;0.43249450445573245
0.5893201955380981;1.29728276753301;0.4114109240496467
0.5869494037750856;1.2953541548604102;0.41234965399813833
0.5805773174643784;1.2971156628922493;0.4100923816598584
0.5874636090788532;1.299794712081049;0.4103816822006213
0.5917343675094329;1.294002949962548;0.41299130581148197
0.5835088094550216;1.3051330611979841;0.40889230041971364
0.5754327032262087;1.2985402527773688;0.40845981666455217
0.5325151955317179;1.3128748166521902;0.3929783311296781
0.5281824354145727;1.3163812791766412;0.39097120111467687
0.5284325620273487;1.312601215275637;0.3917154041246057
0.5285522178872553;1.3107852095933725;0.39177136244410293
0.5227904267394627;1.3122004907226834;0.38990170250348094
0.5379969394049652;1.3083979124462408;0.39570444809449934
0.5142455108411783;1.3142937066605895;0.38735843054353136
0.5242105899970797;1.3195792453465054;0.3893345500149238
0.6001089302275364;1.3078632127661918;0.41651276946379345
0.5967363364634894;1.3124344720748642;0.4138321135153895
0.5907642798185994;1.3002358012843125;0.41087274664871215
0.5959050269319964;1.300909732428086;0.4144788606248416
0.5914973021607844;1.3095425980293507;0.4113693036069733
0.6059334602297564;1.3175111564362;0.41694796285712643
0.6060910754225398;1.2898998908961286;0.4196762190512026
0.6035783875165514;1.3007576553444113;0.4171877124054665
0.613261413134003;1.303149810859574;0.4199508916431209
0.6079805593113093;1.289351261343128;0.4204368700662484
0.6138519975512802;1.3032957515098966;0.4206478962330573
0.613698890695027;1.3039587881611874;0.4204767335124556
0.6058829594893685;1.3062344021882648;0.4175920696120723
0.612480830475588;1.2880303073466401;0.42226224002535606
0.6144999582886421;1.3004874254568368;0.42194112459714833
0.5997763910148891;1.2917206038379723;0.416518610555323
0.6105911816829225;1.317425797994791;0.4171858579181945
0.6139652754868686;1.3039152564249674;0.42113988796809837
0.6141285692161923;1.3038885714948623;0.42168456917038477
0.6140656900855678;1.3044644126325335;0.42154829998937726
0.6122597356789921;1.321003172468042;0.4187340459489702
0.6277257275856766;1.2987350299859979;0.42786550286924063
0.6302319886307644;1.3018546121371044;0.42806172845445883
0.6378297882691363;1.311311711662312;0.42871098769970944
0.6096475104764418;1.3206777406260906;0.4171918356093416
0.49092911775135956;1.327324196324068;0.3818431135664153
0.5050875028218398;1.328345279871062;0.3862001722216094
0.4980253347583622;1.321926245625705;0.384251534419534
0.49425336610305126;1.3308736744803902;0.3826085708161696
0.48511325620219814;1.3211135720587104;0.3803740759767627
0.4947160102381264;1.3189029760525357;0.3833385326282982
0.4996909102125521;1.3366802745350053;0.38367903108446655
0.5075928642465244;1.3306331817305868;0.3869145102924119
0.49973572152605716;1.3177446711784526;0.38423417738952886
0.5077216573035825;1.3262193390772832;0.386355123682109
0.5088870543844711;1.3274543974657784;0.38680796705429565
0.510215909309393;1.3241907563285424;0.38697258980321547
0.5041381866588416;1.3166960554449458;0.3850751928245266
0.510825658551443;1.3284827609614756;0.38745148774671934
0.5106030729392911;1.3269159433202893;0.3873534551481852
0.515483090637177;1.3253846861249015;0.3881918287057732
1.1417461958723811;1.0721506582813638;0.6928667530271386
1.1441551053701442;1.0688974242125506;0.6907324824608568
1.14312253518762;1.0738148132130756;0.6907344724529936
1.151136724130664;1.035648996280123;0.6907192982376744
1.1763364435655315;1.0180178849424557;0.6687715058361108
1.1789012000063495;1.0262508831639265;0.6637096620514518
1.181709786071834;1.020210116823944;0.6624331612139458
1.1858199404347534;1.011120514684611;0.6592576675673926
1.2035326816705598;1.0291134851504196;0.6365184696669399
1.1666899068559755;1.0247671344113771;0.6779805757990625
1.2105719590614339;1.029919175409368;0.628855042678497
1.213902336182643;1.0393385735107668;0.6239761413349961
1.2113188791905347;1.032031710353577;0.6278170377005513
1.2135753390024822;1.0577969213669742;0.6225566424509981
1.1863020726489257;1.047486947040165;0.6520498481027572
1.1662878997836286;1.0399210909472947;0.6752989099100165
1.221485872612253;1.0607873002006216;0.6138207177304648
1.4395355675686683;1.0447849078544875;0.5202911930628418
1.4383506659517542;1.03888913128319;0.5205198107126632
1.486468143830952;1.019736807149695;0.48573778096481385
1.4797825602216834;1.0000000000000002;0.483866593463678
1.5336503487668578;1.0000000000000004;0.4271128732597984
1.4312508773183241;1;0.5053546840149713
1.4325786585613312;1.0447050076121926;0.5019824535047372
1.4317195161490004;1.0419543510299776;0.5028034114583753
1.418615458527006;1;0.5157411290043635
1.4464120973970076;1.0889945678083854;0.487550493905836
1.4442238029728747;1.0893302035199846;0.48991656159942787
1.3687377870692252;1.1050120674583317;0.5146412667451721
1.3408154802722663;1.1276668881865377;0.522267457357823
1.3461875507804268;1.1650492146870486;0.5066991999663544
1.3926920256122572;1.1003034170598913;0.5058419687044462
1.3384637366688952;1.1113013587072778;0.5267892261853764
1.2915257554788906;1.1200017517312484;0.5536730556771685
1.2953261587789058;1.1464483474189395;0.5445401322393197
1.3122206524244024;1.1394730126977723;0.536157346340167
1.3147798229391174;1.1156913932288044;0.5414613037280337
1.3428841916247989;1.1683234863146843;0.5079025225570826
1.2532526955386443;1.1270960207063494;0.5737147768160474
1.383822955059438;1.0930725371907977;0.5115631206122151
1.3761309120431986;1.0867994590087848;0.5155204715193932
1.391048274922225;1.0873538786216435;0.5103311096349498
1.335645820483339;1.0852947876421901;0.5303731775918769
0.5432924765012442;1.3070595279050838;0.39772696902537064
0.5491422060401202;1.3055320022132129;0.39835580271977583
0.549807090405522;1.31199511246784;0.3975949273224065
0.5748973637923385;1.301791274281658;0.4079245357235999
0.5729737391358957;1.3134713763095656;0.4056626999301459
0.5661931512723472;1.3081239924507333;0.4033830557525281
0.5594756855911132;1.302837889517654;0.40140040330789867
0.5694260941024971;1.3001604806255447;0.4049387520085628
0.557562762361347;1.314357018685115;0.3987812958651106
0.5632142036557197;1.3160571586590217;0.40166927473774694
0.5721044222426321;1.3187506899118595;0.40486923069593395
0.5547175659664906;1.3175919341788704;0.3989935370294606
0.5575379130789957;1.320806486365502;0.400816525957722
0.5639273122145958;1.3280889435040348;0.40335810289681795
0.5819622662617148;1.3110407236785382;0.4082846498321287
0.5798551469496269;1.3190897388990286;0.40653284572110965
0.5779427344906076;1.3263949906245451;0.40539424398110424
0.5422116051478354;1.3095842653122722;0.3978602509992099
0.5357243101256377;1.3208618571202957;0.3940949059837543
0.5272535985051886;1.3222962341710334;0.3894990225238929
0.5405815453311007;1.3200393634478713;0.3965925542275258
0.5391274608739901;1.3293657670193644;0.3953793814002815
0.5333070804677358;1.327701162483883;0.3918302977758589
0.5386440485634346;1.3324663422834904;0.39459732173892015
0.5024619850469794;1.341697614520198;0.3847238883836856
0.47965925701280876;1.336474497972759;0.3803726017897642
0.4657321948768087;1.3279433098972873;0.37774232424423015
0.46812601364731343;1.3248864107711436;0.3783552811573349
0.4802456297401249;1.3361800289290076;0.3795777864976806
0.4801875586850163;1.3363597627547266;0.3795658024905083
0.4666170417158511;1.3252203524448747;0.3781986097792038
0.4800687503748031;1.3367275124612035;0.38042961734769914
0.4626831555396963;1.3260564135024986;0.3771663386205051
0.45913204323993295;1.3368607681132245;0.37738389834517255
0.46383342508963227;1.3367786241073116;0.377336599315691
0.4631270741521396;1.3400819653996;0.3779767646624756
0.44928282275612835;1.3289112382715411;0.3758060609259264
0.4722192062518918;1.347420023392243;0.3796436031790578
0.48887998220169404;1.345642156763906;0.3814839973119683
0.49036224030936654;1.3323913306629518;0.3818010239342686
0.4897023861213081;1.3449604126005221;0.3816154363486639
0.48739296937096876;1.3468748385326161;0.382614204666413
0.4478702435381846;1.334673615929722;0.3751795408406148
0.44445307583071775;1.3299053856098475;0.3750568760323054
0.42856057316173934;1.333122466857628;0.37216883574307924
0.4315374235480715;1.3325388698825986;0.3727600234859062
0.4316148131382662;1.3350738445898573;0.3728919134549677
0.43168890024214984;1.3374999376155081;0.370949685032078
0.4346390881331241;1.336994093794973;0.3715357861321774
0.41537286244987115;1.3357062845016734;0.3696229868369159
0.4181882075652938;1.339760988101003;0.3688284776488895
0.4613842145003987;1.3471949727279569;0.3777684965626369
0.45826153043938866;1.34430165281441;0.3773831320409158
0.4711837304858424;1.3562747048397723;0.37874390273635977
-0.749013107060397;1.2461772031035563;4.302808338734449
-0.7519168463071517;1.247106235488643;4.378855283121966
-0.7515541252181961;1.2434906516983828;4.513925322686899
-0.7498087234344777;1.242751929994401;4.406898392460517
-0.7514918699376856;1.2428702012980757;4.546026199969969
-0.7617258210429149;1.247795544015411;4.117111697715146
-0.7620827794678817;1.2462584450090035;4.132210351163387
-0.7498995648819419;1.2423607640529901;4.479959979692304
-0.7488474500203124;1.2468905390382452;4.359241320900648
-0.7683397679273218;1.2482603275535302;3.87907157409315
-0.7702736462803756;1.2431353620158063;3.7884039949162047
-0.7756735037386712;1.2410771572159913;3.6018999317894678
-0.7717318896361464;1.2393093191591529;3.725429649858465
-0.7761253893170639;1.239261930375714;3.5812823785752927
-0.7780225590045509;1.2316381947278432;3.4884435705394576
-0.7740451289723891;1.2331721140963148;3.625246804757919
-0.7738948333891965;1.248224573591377;3.682387734913012
-0.7519871774156945;1.2415744726099254;4.515343785200062
-0.7566162111807062;1.2419634825973047;4.333569024440996
-0.7642561713489728;1.2369479164589978;4.004056192126152
-0.7483517936036898;1.2429319243268064;4.359850826853255
-0.7466992795931873;1.2462096864294683;4.417423299839066
-0.7461880301265895;1.2472112441269863;4.459746263586766
-0.7391842257607532;1.2463187929943393;5.168158478770084
-0.7387564442739487;1.2481265377589623;5.025013526042101
-0.7319626232365501;1.2489386809929346;5.3926193363644
-0.7382224229365393;1.2503000000000006;4.913480439722537
-0.7448520082361014;1.2503000000000006;4.537750998153153
-0.731364902008756;1.2503000000000006;5.263712156799629
-0.7480264921241147;1.2503000000000006;4.407227213153929
-0.7282123609529201;1.2503000000000006;5.435295239662014
-0.8073661565229895;1.2341444784219648;2.7753203513296265
-0.795800424442296;1.238778090558278;3.0371543899822298
-0.8003750037782232;1.228863182087728;2.92016710775434
-0.8098179671007469;1.2248927649804484;2.720579739270788
-0.8038102615358292;1.2213474946225267;2.8401938957181665
-0.7951040557147082;1.2248851792613538;3.031619716553167
-0.7919829252120065;1.2365264315174473;3.124166119584685
-0.8115940508420187;1.2181902386897074;2.674270245202613
-0.8047318099366215;1.244086073850898;2.836311681258973
-0.7814732211945882;1.2302746445602504;3.3726199620912163
-0.7935773528186287;1.2443697844085935;3.0828302321524377
-0.792647074826103;1.2398073032735948;3.111186988325846
-0.7892814517911328;1.240905799299778;3.182684147494648
-0.8009317779827463;1.2503000000000006;2.9159941512437952
-0.7801588924496358;1.2335498547584653;3.4049421155683697
-0.778569684498221;1.2436689224365156;3.4680477372255982
-0.77900363527307;1.240905799299778;3.4474615223661096
-0.7775282682802827;1.2503000000000006;3.5413443728742338
1.2907438835433427;1.1756819233934568;0.536578076860502
1.2453822934525303;1.181090098640973;0.5579074083028908
1.2434962719269602;1.1959739579412723;0.5535475350892586
1.2347323799967644;1.1783490035091972;0.5599822939534409
1.2385821713497847;1.1862014890545682;0.5555055416359618
1.2325896075019263;1.1907058689674574;0.5561134482111058
1.2443466886967272;1.1229055444551872;0.5781042189784229
1.2233278591974956;1.2441161950668511;0.5407317992266837
1.1845674158183908;1.23381696950843;0.5790834126444087
1.2135800019980316;1.2506077874523391;0.5665202391406055
1.1108721409628592;1.2179943795737207;0.6078736858338325
1.137526792763575;1.2494866656887424;0.5918718138416106
1.1630995308939711;1.229207752152358;0.5825869004585104
1.150422331674244;1.2522028485384775;0.5870142960858007
1.0781814631343023;1.237583795445602;0.6584173266102008
1.0914847817228917;1.2138318571355824;0.6631554130798849
1.0857341607399749;1.2798452198975194;0.622919157421064
1.137713389957629;1.2610513516046324;0.588645554785506
1.0886438079323586;1.2961158003798836;0.6033737454498165
1.0515914471167753;1.2726855747129808;0.666202173425922
1.0542597507957594;1.2468716425251536;0.6946486017522377
1.0787478904912144;1.2819429247469858;0.6227950246515463
1.054544628709704;1.289210221574071;0.6440389369769516
1.0568806301378517;1.2916577070918682;0.6396866308712328
1.0555479608774845;1.234409130122518;0.7282603637160528
1.0503387978646581;1.284804061489418;0.6319145625931137
1.051408472963152;1.2891587757804208;0.5953636958606164
1.0539630596683018;1.2903251295583005;0.6452444471472509
1.0524210881108351;1.2932811954395407;0.5967329729020252
1.0616919508384648;1.3310234579889595;0.6111613077262554
0.37444839610125347;1.3431549415458204;0.3640056294102384
0.3766298272037907;1.3486379095451981;0.3646766046254869
0.3784808207333017;1.3424421642306392;0.36467553664204627
0.3687526402415957;1.344088427589125;0.3611703515419918
0.39684590913577217;1.3448392834143015;0.370648895673358
0.39863620660249627;1.338836132911847;0.3674506157926275
0.3950844869061679;1.3395007389042817;0.3670046525443046
0.39234814065482937;1.3457015597094988;0.37001144797659535
0.4127292322623597;1.3417158658835768;0.3706116860163931
1.2128403545331983;1.2370411265589665;0.5502883298005016
-0.8404649292212678;1.2060189735970146;2.1052371454777004
-0.8512391742590995;1.2103321715300328;1.9482027079952404
-0.8488533823518369;1.2024118861113504;1.9889103640172716
-0.8460426698417203;1.213282714576882;2.0522469680107855
-0.8524899967037171;1.214348225668173;1.9748721052000118
-0.853762403711298;1.2184335820272487;1.9535466971242395
-0.8377505302719197;1.2231248622551667;2.210706698733548
-0.8329154239736802;1.2206291170651706;2.282658198051549
-0.8334644496419774;1.2223991335577606;2.2800714066353347
-0.8305930052218833;1.2219129342072141;2.332407081228402
-0.8561962911858854;1.2262481394859388;1.9152147933267216
-0.819080054817202;1.2150693608443959;2.5367005912711353
-0.8305061656631797;1.2102955599792493;2.3192448710667755
-0.8145607148028746;1.2344535185998984;2.6415404575234636
-0.8108874345097794;1.2430815950132952;2.7153124669233266
-0.8078143016914292;1.2503000000000006;2.7772788018867556
-0.8163478868133192;1.23025567486361;2.6037661121739877
0.357920526621873;1.3739166125458688;0.3622545287145045
0.3485861819542714;1.3865285285031266;0.362931780246416
0.3461294381636497;1.376451275785322;0.3611480063276484
0.34438749912475813;1.3694158578353368;0.3603407210317676
0.33531465255318693;1.378776068753039;0.3605808723497294
0.31464811558263417;1.4002409765425;0.3590215459085953
0.3336751739883046;1.406675243243316;0.36260521805140666
0.3084108946200273;1.353478714759332;0.35866429797813015
0.3415548227343743;1.3485568186842718;0.36121363390037864
0.3242722701323837;1.3685154324395392;0.3598065662277652
0.312265795957053;1.3823810122874207;0.35882905316696045
0.30841059384052955;1.3534790248051902;0.3586642736567806
0.3084105591293913;1.3534787645799538;0.3586642721731528
0.29314012504539144;1.3686719660780828;0.3575378631497504
0.27766785508853403;1.357581635896726;0.35649330963677367
0.30841021697160115;1.3534788102438058;0.3586642476548408
0.2808225772554446;1.3807803695262981;0.35645846041245544
0.2888165181328925;1.385342841652506;0.3566706901485492
0.24701401407918389;1.3612336341076252;0.35449421082581956
0.43371304829154095;1.357767217215727;0.37191917874906844
0.4433905963407701;1.3558587853230408;0.37346406598785886
0.4271184034685582;1.3590676944065496;0.37045376699875143
0.43308113841480456;1.371958875477159;0.37252806011360956
0.4402458631792905;1.3707308727412608;0.3733810463120299
0.4378198813972898;1.3822038376270789;0.3726583537322672
0.40319765108057004;1.3628143562258754;0.3688078808698798
0.39337155079188024;1.3646075143846743;0.3673959710282968
0.4137575452593616;1.3608872885340721;0.36938374772507265
0.4147043794676125;1.3785396558962004;0.3668345867822533
0.40910324406526666;1.379613670931816;0.3666840524952564
0.41506712355312586;1.3853024996972805;0.3673306879252621
-0.5974369663031067;1.2923894746665514;0.4169658536558775
-0.602674498508857;1.2950262912371193;0.41813701805575904
-0.6019016819775573;1.2911073716879444;0.41783639842879594
-0.6077361209874506;1.2894229453053678;0.41986622274701213
-0.614476665214132;1.2874458354834113;0.42292388860370966
-0.6159170625953012;1.2947506729789184;0.423468430393115
-0.6071717454733565;1.2949409225624136;0.41974680413162957
-0.6163617940099687;1.2947401416727602;0.4231737492794257
-0.6171844870491301;1.2866494676009823;0.4243273578163752
-0.6209560672707323;1.2855211664417836;0.42621935063004435
-0.6270293055058899;1.2837074425183834;0.4289839840238522
-0.6171129456421653;1.2941963848499602;0.4227938040316173
-0.6266631413959063;1.2872726003459816;0.42854041809844273
-0.6348241094092593;1.2813366563432653;0.43347892353363604
-0.6174388638896325;1.2949355900809998;0.4218294026228743
-0.6318743932765962;1.2926620351936569;0.4302974339289047
-0.6166676778770118;1.295057049688129;0.4226430999543247
-0.6181843984706145;1.2966284333568203;0.4230742492411218
-0.6271558986389261;1.3018053622100367;0.4263003406117606
-0.637056260331748;1.282620801987116;0.4341634535516175
-0.6257711715010994;1.3044886360127714;0.42550112415928626
-0.636500958584524;1.2808265754077812;0.43285417259108694
-0.6379543099042055;1.2803770027385537;0.4349111700461495
-0.7737973542431031;1.2503000000000006;3.679934484416227
-0.7059138327864187;1.2591347102414845;0.4698854412921848
-0.7024908491670325;1.2648400512393811;0.46400095693672083
-0.7095059063876605;1.267131180338889;0.4719727935194281
-0.7044363219287997;1.2586780260622388;0.4681988501418909
-0.6942828265021997;1.2621592976852232;0.45467344708267776
-0.69798725160199;1.2703942823136656;0.4482479642042032
-0.6989345800807608;1.2707211157137464;0.45071934540233316
-0.7055388747628659;1.2583000000000002;0.4696675533665723
-0.7133687902066482;1.275730512751679;0.4864792006059416
-0.6841121403493479;1.265579950787567;0.428078140820421
-0.6829834266451781;1.265959482466006;0.4600026536499561
-0.6833097303580813;1.266815840558594;0.45050756690453575
-0.6818482135173285;1.2663335233016129;0.46271766796089175
-0.6972741885486383;1.2711425223771224;0.4489091065638218
-0.698193579223932;1.2709091814154763;0.4394575574592395
-0.6984303366224185;1.2715007378396983;0.4511028545361062
-0.7130763020441439;1.276038574642264;0.47646398527926725
0.8271071522168466;1.3992467177051429;0.48982904072965083
0.8257564824513033;1.3974193174936693;0.48934410618282653
0.8260442720683393;1.4005489052990596;0.47831976450786007
0.8246929424859987;1.3991428247663926;0.4786334173398852
0.8345597189246386;1.409329731573719;0.4680322839267711
0.7925932959294819;1.366001696044879;0.4997164970958793
0.7978528023911917;1.3596667948981647;0.5048465729031055
0.7760670188534811;1.4181735256791996;0.47218790490182827
0.7832405669654956;1.3955273405612512;0.48463161594953974
0.8031525990909324;1.420111456768216;0.4628895213590126
0.7901776759047732;1.432742007013056;0.46128382383680333
0.8151952620448727;1.4350769012004176;0.46087255959047946
0.771955660472256;1.4311526793049367;0.4597479481190681
0.8510284660225305;1.438049424688849;0.4406904787565245
1.0058867375949394;1.3498197915420664;0.5926019909325646
0.9894867884100275;1.3350175580917318;0.6315856142939767
1.0195602237438905;1.3249599026333638;0.6494093434117973
1.0315872695792754;1.3613990378970098;0.5896186513994852
1.0148318402170509;1.3104107621611152;0.6736677180528098
1.0356638147414232;1.3195742734859917;0.656567574164094
1.036539857859839;1.356498684309536;0.5932575813461477
0.9794617442383977;1.2948522621887215;0.696955278286544
0.9798856613273259;1.3264569932915453;0.6578012050293094
0.9031405261336631;1.4088202544330097;0.5571229740476541
0.916900665417174;1.4129639345290568;0.5132872967682719
0.925660108133911;1.379845233629136;0.556775770496017
0.9335076641285744;1.369589576973023;0.5697703108455213
0.9642618945337494;1.3635611545104898;0.6759380615091638
0.9831065281040123;1.370990147962714;0.5595622111888786
0.8660486840804742;1.3668921497923665;0.5465480875124449
0.8832130197402053;1.3861404445312;0.5449500659165678
0.8625406357642678;1.3949371320940562;0.5482332735320481
0.915735614101277;1.3637533752902706;0.5309941861935538
0.927073386255752;1.3674766106415652;0.529376118919221
0.8683862904205405;1.348204229180607;0.5714290551024908
0.8580459584116045;1.4308696893011232;0.48403168979906164
0.9805714061835274;1.3359384105197367;0.628748205367788
0.9809415101272299;1.3410556343330935;0.6136360404944597
0.7099720680593911;1.4142545865041627;0.4335708023297963
0.7164759333679492;1.4316496372652208;0.42838249061613354
0.7210631502487806;1.4302036020021118;0.43165215157592085
0.7221803021389335;1.401523756579369;0.44060771662535936
0.745798953499333;1.422406097613103;0.4454713385160294
0.7544905580901209;1.4456530716715252;0.44225136297939394
0.7309971297232924;1.4444895916956506;0.4313515577968217
0.7335559069713801;1.3896611981233336;0.4540441256199798
0.7039290132147742;1.4205563253921758;0.4303113797322828
0.7706580288359187;1.4398763932207514;0.45066567328012047
0.7899566450546752;1.4486384835999335;0.45698216802860314
0.7670445199778779;1.4641783093467122;0.4401842233605988
0.7581687031999838;1.430776872125202;0.4475929321993629
0.7617850937201253;1.4161450966123015;0.46054174735334963
0.7494399118185501;1.3979286743854187;0.4638453528647258
0.734305786764959;1.3755969166026123;0.4698110278658909
-0.10445214294232451;1.3969054056804693;0.3496320987459406
-0.09270052623258153;1.3730695169924128;0.349252574343751
-0.08326529266842683;1.3881281294533232;0.34901469085094494
-0.10199242319304241;1.400129734170068;0.34947823321359495
-0.0750408463412342;1.4012543280900227;0.3488073340319602
-0.061871567897370666;1.3741403639340628;0.3488358224170156
-0.08521460287926899;1.4222008720696038;0.3485148332719019
-0.12371024065477927;1.3715600549679705;0.350077695169648
0.1854256990004608;1.3672596504228274;0.3518079476543741
0.16814227979834143;1.3797505023926333;0.3511727555607548
0.18866937620727542;1.3949685554113034;0.3517680952562172
0.1544929523109258;1.3696313805629001;0.35077688922362865
0.15669969164753308;1.3879088906705148;0.3507378817471567
0.17336056919849635;1.396035290796667;0.3512337637583721
0.1897394130862004;1.404109276981874;0.351991929867447
0.1237102406547787;1.3715600549679707;0.3496735379143138
0.1977852886261286;1.3848553629223386;0.3521656553919442
0.21616009447631773;1.3644703548209005;0.35296701130370756
0.20394664473625437;1.393473773985806;0.35234311753402836
0.21835668982215276;1.3827464122377027;0.3524519185119582
0.1468289235305097;1.397721081011948;0.3500577051188213
0.16383754552905694;1.416967982120803;0.3501225553462808
0.16994760640624018;1.4238821070559255;0.3504501497106527
0.06187156789737051;1.3741403639340626;0.34886055276517
0.03083014699115174;1.3747866063472993;0.3487588815089049
0.021421146191653723;1.3930470389008667;0.34850120721026656
0.04734692471177102;1.4023403432451702;0.3484739630264985
0.032883500455965685;1.402541296308908;0.3484383564414956
0;1.3749999999999998;0.34855077105411036
0.04291570128851667;1.4109436808460938;0.34840237860887086
-0.02009820557102242;1.402140299663531;0.34834400293045376
-0.0385905217216414;1.3898098575504547;0.34857504441300297
-0.044782744763416905;1.4017973356675966;0.3484754494475293
-0.03083014699115181;1.374786606347299;0.3486998613402079
-0.016701882469610973;1.3976143200398619;0.3483701346456617
-0.0334392806822027;1.420155876978212;0.34824867846802054
-0.013343461421562803;1.4022745534265626;0.3482766441579549
-0.014541145037394846;1.404722665257226;0.3482575234119242
-0.026686922843125602;1.4295491068531252;0.34808820128176265
0.10449979475890578;1.3969453008522956;0.34899647482958707
0.10208494007386272;1.4001237458546947;0.349013664222942
0.08329143114095558;1.3881100409425855;0.3490874026922981
0.09270052623258115;1.3730695169924125;0.349372005790883
0.07507069989507839;1.4012509544935177;0.34883874481797983
0.08530961825024547;1.4222813618980972;0.3490636417391819
0.11002418761698833;1.3997395558480266;0.34910757463633835
0.10750041916721058;1.4049359799050718;0.34913767849600275
0.09633813457919868;1.4279190567280824;0.34905409819171523
0.27328650828114903;1.386942966572966;0.3553818720984955
0.28186738767237646;1.3953399112794007;0.3552243960622461
0.29955900248311684;1.4126522990383064;0.3559968767136744
0.23115568552465132;1.3907576279616523;0.35339946055351396
0.21893728464357717;1.3919773314136314;0.35274518267122934
0.2201033120446919;1.4113342105171598;0.35369716041467847
0.2152973569701169;1.4202816218156797;0.35351714959709896
0.01771004485641702;1.4027763730359681;0.34834786611309637
0.021720196385716272;1.4027142452437629;0.34839882716637954
0.021898776900188068;1.4093459658709258;0.3483031111916718
0.03542008971283411;1.4305527460719363;0.3481487616351718
0.6804646120898228;1.4152297049950466;0.4333736172230671
0.7063076154834478;1.4348398832507057;0.42295026026952176
0.6838518725572549;1.44680823215076;0.41904251465011944
0.6612713066462016;1.410872659966712;0.4339027843222189
0.6686084853279508;1.454932575993606;0.4151653907329983
0.7076108694424492;1.484998085429158;0.4035025019103502
0.7120429250381619;1.4692049505791955;0.40937656795447924
0.6445333429526784;1.4070729985842818;0.42671224736765634
0.6375976633984737;1.43140095559218;0.4171370845700813
-0.500042538465459;1.3176701737026293;0.3866782649287384
-0.49715718804696074;1.3225051863985915;0.3854725797600402
-0.510140769130348;1.3193720780892004;0.38770333407434937
-0.5102807398761656;1.3152392062874636;0.38722326856480277
-0.5153382854282693;1.3181242711670549;0.38855215986422664
-0.5098764434430859;1.3273356761133652;0.38879960851090145
-0.506859395392652;1.328086235841706;0.38906884368798933
-0.5181727400448435;1.3133385603854038;0.3883581746480275
-0.4920100966739308;1.3195299820376185;0.3834646094071203
-0.508777763946936;1.3291878858905897;0.3881343089557751
-0.5250952713725474;1.3176321704080527;0.38863161733759244
-0.5280484110358918;1.310906023053705;0.39095481743622096
-0.5110162122049103;1.329352284546453;0.38884740880670016
-0.509444122130337;1.3297989012954738;0.3873930259092039
-0.5236707556693889;1.3257572417725974;0.38856672355254995
-0.5132276672973024;1.3332682132056124;0.3878755823055711
-0.52145769295451;1.3383799825768823;0.38897964781802585
-0.5210899471227675;1.3404775102631665;0.38953403977752454
-0.5459371388649105;1.306377066144423;0.39956084024190297
-0.5468735871927285;1.3073589964353092;0.3975994786642714
-0.5450742444144101;1.3081067170292349;0.399110304220099
-0.5328597584762593;1.3097059460189937;0.39443531028275286
-0.530960310725807;1.313978639979123;0.3924173721186191
-0.5383096407997914;1.321717820285691;0.395280715928538
-0.5407946851647174;1.3210882194751077;0.39714973800433384
-0.5474843320245456;1.3059783718977225;0.39828199861774927
-0.539814138821917;1.3233049134605133;0.39651647712188876
-0.5330449822359832;1.3230356558341385;0.39205387569582273
-0.5298676887140622;1.3238309876301688;0.39025838240282096
-0.534658780523354;1.3300540608224125;0.3925934609578807
-0.5385139222625701;1.335061443307358;0.3947051072892768
-0.43769297630744264;1.3312988259007321;0.3733095861422091
-0.4440423787854334;1.3299886720105958;0.3744898860091779
-0.438416729849067;1.3368316098614428;0.37128194756641336
-0.4452395324781138;1.339187058189858;0.372706086788554
-0.4280590919665045;1.3332197685147662;0.36949217220196
-0.4537383855333567;1.3421032976353309;0.3746305951875597
-0.45194465043797466;1.3283558689781536;0.3758488517542222
-0.46628580610836845;1.339026600769183;0.3787948299542412
-0.45826771545052747;1.333060670699169;0.3771168737935716
-0.46347863978558046;1.3414331085305586;0.37775730720941775
-0.46742767808024566;1.3477781521251306;0.3778708077396122
-0.45977687210931906;1.3446065338354356;0.3761313947985922
-0.47718617572355665;1.3471372752485826;0.38020048398642414
-0.4778337967870151;1.3520919769091524;0.3801068559851557
-0.48311918706903784;1.3325493229582532;0.3796993075650925
-0.48686533574964896;1.330852867262275;0.3796098449291671
-0.48281997206281085;1.3354179694289954;0.37955308244400476
-0.4850198965880861;1.3349085041934141;0.378713509433366
-0.48429249372356586;1.321299243674686;0.3802726639268848
-0.4822327861711194;1.3410484483489786;0.38007807179700265
-0.4795286521408665;1.3361349465987076;0.38019491550174167
-0.47614834782185345;1.3300256858450834;0.37953416246871124
-0.47274843661207444;1.3238662982979572;0.3788695014104655
-0.4806293000532838;1.347631745817096;0.3809958617675966
-0.4671553197201424;1.334370380696747;0.37876264874789983
-0.4689579590806818;1.324710169759609;0.3786186758363596
-0.4644270343328303;1.325680404962401;0.37793191309684493
-0.48441898017547813;1.3489820791672231;0.3814844676731704
-0.49479575077320337;1.3405498107614688;0.3833973757557194
-0.496233743398666;1.329569739268813;0.383674916954762
-0.5074594214018325;1.330259184334199;0.3881423218128437
-0.5705348918814751;1.3061577172657723;0.40719722847019063
-0.5810905882098473;1.3071483738516796;0.41116166942950994
-0.5831339874870856;1.3126144315218118;0.41132586238650737
-0.5787174032472857;1.3138085237578796;0.40850922704631953
-0.5776457742949658;1.2979307117713126;0.4108877021397131
-0.5653185776804489;1.3012763148026758;0.4043846400071443
-0.5861982019247494;1.3208153696384852;0.41021872740848914
-0.5830620009474802;1.2964355340660791;0.4122168857256058
-0.594194164413911;1.3093670704034783;0.41464730941218125
-0.5943197982512438;1.3093883206820691;0.4135506338805791
-0.5888678548318643;1.2948136523148905;0.4138611581344338
-0.5943009201477173;1.3094911932768638;0.4135278555625296
-0.594238172895953;1.3098334480613008;0.41389028584213
-0.5907246995932162;1.324139513231998;0.4107700212210377
-0.5945697548533819;1.3092514664891088;0.4129754740755722
-0.5944036761552803;1.3095429622706591;0.4128619554232622
-0.5661871365093784;1.3060751020883963;0.4079407120388421
-0.5752178395173464;1.3209012155046143;0.40601439380996723
-0.5644003884490008;1.3031395100638488;0.4044922934134615
-0.5629828196884206;1.3060071483808349;0.4036393708482123
-0.5656806275115644;1.3161989052297278;0.4033780012323569
-0.5878707841419086;1.3271397337927233;0.4097685186573154
-0.5594572278421267;1.3131304659214078;0.40052923726296263
-0.557299731832261;1.3174334968302657;0.3993044789229588
-0.5520819407087911;1.327840151756897;0.3986482511846147
-0.5496069630995425;1.3327763857534505;0.39742188031062436
-0.5531491624702218;1.3044878342619357;0.3998363592115808
-0.5625244562728997;1.302026007423597;0.4002944925153712
-0.8967521893783045;1.1985110102722023;1.4427037839223444
-0.896766003694113;1.1955151451610342;1.4387909852988736
-0.8946688820062175;1.1978614451086957;1.5112141990723633
-0.8922376089218907;1.2005508423281817;1.501073966870674
-0.8736944180921906;1.1913750676540695;1.6896665970854712
-0.873648680049945;1.1966163644213084;1.595515610472448
-0.8797513827523707;1.1885953123343387;1.6158170065906265
-0.896739187761223;1.201531592013769;1.275844226205037
-0.8968319823356865;1.1807121177194;1.3912929720425569
-0.8657678760225533;1.1948922869517364;1.6908673327009718
-0.858110698203473;1.213045966578726;1.8987880965405646
-0.8745790795713029;1.2195498821843171;1.7889413334566808
-0.8784716146458572;1.2210871747118124;2.04957922277474
-0.18542569900046169;1.3672596504228272;0.3517257070723383
-0.21616009447631906;1.3644703548209007;0.35320602264590084
-0.1977272703072594;1.384879924948732;0.35221803185178413
-0.18860966909958726;1.3949753026043137;0.35172933267171763
-0.20384167290947675;1.3934849500373652;0.3523833313650294
-0.21831488195827042;1.3827330486532516;0.35366390327407127
-0.2470140140791854;1.3612336341076252;0.35548430568259076
-0.1896558749635353;1.40408225930701;0.35138258938344746
-0.16811043990037627;1.3797472585357078;0.35109770075806934
-0.1544929523109266;1.3696313805629001;0.3506781123109023
-0.1566578738785287;1.3878955256675796;0.3507108251456983
-0.17334622025464097;1.3960388773803398;0.3511982296794409
-0.14674094541775168;1.3977290095171138;0.3506880792840499
-0.1637777568618264;1.417087320473325;0.351292474892464
-0.1697716501807241;1.4238979640662568;0.35119765169509054
-0.11005530166816511;1.3997397231011186;0.3497474821987472
-0.1074903176829542;1.405033075018761;0.34951103513275333
-0.09640036268155094;1.4279193912342667;0.34862235509663336
-0.3085619461872907;1.3544850990477038;0.35845034379013346
-0.30875004125715144;1.3816405675822865;0.35831591369623783
-0.3255006846586488;1.3647981510081753;0.359772207918186
-0.3416723668560258;1.3485384360747856;0.36117874820128154
-0.31003914377137615;1.3532379743207437;0.3585775054714746
-0.3418849949173353;1.3745071791622712;0.3607787509859186
-0.3390569625130473;1.3768986629424853;0.3605637286456032
-0.3085548350883252;1.3534584627602757;0.35845432285197953
-0.3088950907187589;1.4025814997053718;0.3580210301375307
-0.3541751784444005;1.3640255006082915;0.3625496685820687
-0.3704948478767042;1.343801617673807;0.36482927500195045
-0.3018003460699965;1.3605431046124015;0.35796564893390537
-0.28251546302877806;1.384955088539372;0.3564919151331346
-0.3072668149627363;1.3536304027390254;0.358366664381674
-0.27773980171693613;1.3575725498885958;0.3563829606144205
-0.2779488064137113;1.381936739479175;0.3563131021165996
-0.2787540542521389;1.3893003536605293;0.35615326157969385
-0.27489302199568855;1.3858861642349325;0.3560464387931972
-0.30277202991218977;1.4105386943622402;0.3577567948439331
-0.23053921179170622;1.3907391841102457;0.3538645970658949
-0.2190763766924291;1.391918104091695;0.3533312324053335
-0.22043140210575968;1.4088417676133156;0.3524118254602317
-0.2140644095042263;1.4202447341128661;0.3519719881305907
-0.37351710574484853;1.3455806892857156;0.364828968652373
-0.37483597765625;1.343088421613261;0.36449827042813004
0.6442497816521023;1.462508114609733;0.4089747034304285
0.6605715848316845;1.4702241147570403;0.410258916510822
0.650054474800096;1.489652835826612;0.4053188889268544
0.609882543952452;1.4437712439496997;0.4063196126919707
0.6345296748122757;1.4729557587456317;0.40546783415058274
0.6090088262144169;1.4455092888891998;0.40597037960457744
0.6185508719216124;1.490130554153776;0.40037277058013965
0.6430887602369236;1.5035096538025172;0.40156348245423884
0.593455544362697;1.4764486891533963;0.39918659732789147
0.6123801906841428;1.4388027946740378;0.40491796734972285
0.5532996480083878;1.512664126153772;0.38629545890181155
0.5601244991889033;1.5065524255657377;0.3911959436767842
0.6083147980536419;1.5051034050731986;0.3958087491187039
0.5623690726952244;1.5044846753583592;0.3916744530474566
0.5210739594526629;1.527349389713023;0.3750134902590234
0.5334158201467464;1.5301069732019779;0.3795509591579343
0.5745104915751227;1.446491647536719;0.39933877812148777
0.5570308878536059;1.5010235995478418;0.3914630893082167
0.5608898324729639;1.5035255923173796;0.39418364998616073
0.5758877046335605;1.4452495790665283;0.40293042411298147
0.576140472565271;1.4456984751544624;0.4028795149968277
0.5752637881870192;1.4441415522288081;0.39833959772775723
0.48418878385100983;1.482515611501777;0.3724884359677489
0.4818415882718195;1.4948336388133117;0.3717049272428277
0.4866915654504732;1.4938688268382894;0.3720562094138305
0.49256750961835194;1.4926999179777107;0.37203435463165385
0.4890422819226233;1.5047390569538766;0.37160850464265877
0.45299981724698;1.444605551740523;0.37433013994667436
0.45060785782681173;1.452670698873722;0.37229055888914075
0.3889278446057993;1.4677937074109129;0.3638285190342253
0.39759403426174716;1.5123742398411286;0.3628464044966757
0.40755549462666996;1.5073972502176178;0.364144133324535
0.38508703064596966;1.5186230452307605;0.36110294800277853
0.38540039898599976;1.468130361417786;0.36354389010221044
0.4072173372244691;1.5618788741972225;0.36087785400206696
0.4060142653792326;1.5631160760088245;0.36066563266661433
0.3635405559420217;1.4728138995620732;0.36219397435898143
0.36632455382540796;1.4699509308609435;0.36116516876094434
0.40781246821917677;1.4659913878593236;0.3657533483411107
0.45314635521823066;1.5328258814327738;0.3669498458291205
0.430479841404028;1.505039568321298;0.3665407029654436
0.40854577839439904;1.562107650551603;0.3608638471684807
0.43076652477567723;1.458846603078757;0.36956272353951586
0.42060775771604264;1.5060548745900508;0.3654708711643392
0.42559758984985635;1.460455509439114;0.3687952063442185
-0.6582737790749621;1.2742696487042144;0.4434856294176559
-0.6546399674012722;1.281242516728011;0.4411935727904438
-0.6628029549668728;1.285555204724397;0.44475173800156126
-0.6579681300846554;1.2741115806557028;0.4433600343012447
-0.6474376967932477;1.2774381494763078;0.43811741757242095
-0.6514280260476534;1.2873696176317198;0.4382754736951314
-0.6535297564308992;1.288456824451488;0.43865152072578817
-0.6581830825401714;1.2740436558560313;0.44346027574019253
-0.6667131120196553;1.2952983323253353;0.4437195169337014
-0.6772672477165032;1.277429077697565;0.4544714394993699
-0.658460933285383;1.273954040270264;0.4435958107541112
-0.6666800690087213;1.2778506721812954;0.44730385814145
-0.6706136145830359;1.2700354713777045;0.4498201045203907
-0.6747721125503955;1.2816536022720593;0.45044498547161615
-0.6750761719953815;1.281140695611807;0.45062731287239094
-0.6518892416252698;1.2889754362280492;0.43707103923854596
-0.6498497625207353;1.2896201715745594;0.43714833390130026
-0.6524887927988846;1.2910639942273685;0.43759047204410734
-0.6649179957103653;1.2978640544118014;0.4428248934210013
-0.6751152667107345;1.2815187606861411;0.4500991193040795
-0.6751350265682294;1.2817088792924194;0.450255541096812
-0.675257611343343;1.2814628267117756;0.45033083095758414
-0.6675885718083252;1.2968561491443686;0.4458562766037153
-0.5919893164146112;1.3256003790880697;0.41161154773706865
-0.6078205690285055;1.2978090051542717;0.41991931694558826
-0.6067645979913583;1.2981506410338677;0.4194735088955598
-0.6163216506834226;1.2950586697695623;0.4236707378103062
-0.6081343659198919;1.2991969809010069;0.4199243149439693
-0.6162989284046916;1.2952389658442012;0.423644532833244
-0.6151269341369301;1.304538471781882;0.4220101314227961
0.36197156532954977;1.5480954924052903;0.35848478936250583
0.3184452123486689;1.5280680014613546;0.35811648824533626
0.3181699235315403;1.5284098813044014;0.35809320278443035
0.3043260633351707;1.5453678119552696;0.3539334219854871
0.27282968680999375;1.5838971770693653;0.35097356025895005
0.27350120298007263;1.5835583225303116;0.35078991902567874
0.31815062997157967;1.5275056843710217;0.35726865328085267
0.31816365261590035;1.5280835980363516;0.35963530592781273
0.31768272981481577;1.5281102380265987;0.3572045613855061
0.36145274809761085;1.4715568811298176;0.3627229125020163
-0.3424090527169804;1.3763840722602168;0.3609583107396216
-0.3409090650016403;1.3779595870971726;0.36080759005253593
-0.310817669106646;1.4095661397458563;0.35827081637723085
-0.3765492941463579;1.3454391350126458;0.36466374524796463
-0.3774891774524476;1.3426181546771925;0.36394657760990096
-0.4116024452817447;1.3462162138403262;0.372867592505209
-0.39863376284691143;1.3388510664146078;0.36758626876415695
-0.40169921296440936;1.3382741363890815;0.3678535795170671
-0.403129540796964;1.3477949449653466;0.37186483137146276
-0.4273440084462191;1.3431901327873181;0.3715967970956459
-0.42287633806321306;1.3342516215301092;0.36950663505185954
-0.38744706315329297;1.3506244768760285;0.3679712832255231
-0.4061351832442526;1.3653865272226346;0.36909250485067213
-0.4255076120460985;1.3618210841958094;0.3721744378495002
-0.43035309473496125;1.3609292862368993;0.37199709685620685
-0.4316885667042295;1.368802155246704;0.3707569417405496
-0.4144528872842974;1.3719568170757435;0.36861312042193933
-0.4349732849903372;1.3881662133443107;0.3698211682034123
-0.44492678551311304;1.3547347759182065;0.37363917341890285
-0.45265783270214793;1.3518296383480812;0.3747467504941889
-0.4360536901167417;1.3580690671427988;0.37163438776901214
-0.44138301441035155;1.3671732651288233;0.37304551995965135
-0.4505983665059954;1.3703674361601164;0.3757189982267555
-0.44942664872285765;1.3809143766232097;0.3741609079513441
-0.9200937125753156;1.1892765064271316;1.1966105655620445
-0.9173544274851483;1.1865038510748884;1.2457657104842095
-0.9014976213177358;1.1998509343347012;1.1072894882797955
-0.9230272460782541;1.1922467661244114;1.5725986243892014
-0.9230450569596086;1.1881088790690177;1.207699477823474
-0.9295458118056734;1.1899444375500638;1.3495805870854032
-0.9257271923743918;1.1868198491037734;1.2486399016646588
-0.9229498596843468;1.1845568997404494;1.2681959077371827
-0.9103598293649817;1.1742734314674674;1.356590831440462
-0.9679841254530375;1.1653842113144237;0.9916612511713518
-0.9466094650619471;1.1766178106690965;1.0759497861417524
-0.9447036354105313;1.1575141081716287;1.1308280707478455
-0.9447860143503091;1.157396057717747;1.1353172271904934
-0.974950412334187;1.1572941742986746;0.9642852975105702
-0.9735884825560088;1.14256255435741;1.0353061693914865
-0.9478471604103034;1.188986415135719;1.026860436669411
-0.999234107946235;1.12879125685877;0.8958015512075677
-0.9446964683384191;1.1574423529625677;1.1310340931451623
-0.9347231268474053;1.1730186260873467;1.199178657419718
-0.9214434173454822;1.1689543993940108;1.3296210077581043
-0.9446462702187028;1.1574673757404206;1.1268790102431137
-0.9429269677104845;1.1980574730625615;0.9854723502823644
-1.0514136877548754;1.13126340000569;0.868942787865342
-1.059325270990739;1.1029790954749648;0.8076167789209658
-1.0523014148433343;1.0985845394610267;0.8248069875061441
-1.0349114850222259;1.1293389765881143;0.9049565759423457
-1.0656924706851276;1.1230951004578034;0.7922534910899185
-1.029466832898222;1.1119141910307235;0.8817834216012367
-1.068946940664847;1.1333721196798476;0.7912554608424728
-1.057058191870485;1.0958178237923921;0.8131881695957986
-1.0048820519381474;1.1256874048204026;0.9678411967756331
-0.15916542003664727;1.4942250761759492;0.3496966268600669
-0.14646582671759642;1.4996126874283964;0.34901708739607024
-0.1430587504015024;1.5384446764424493;0.34770964269906546
-0.16813436031314477;1.5371027500234293;0.34848571140667706
-0.126236265397946;1.5393449351854822;0.34719230657302486
-0.1380319893850908;1.5957367439648342;0.3457857431566608
-0.13822720751104448;1.5958424700093927;0.34579072694384116
-0.12025151169756496;1.510733715876232;0.347909847719819
-0.19788122776684297;1.4786778593897674;0.35021852256156866
-0.19697278944371685;1.478185868956819;0.3513893093406028
-1.0637735312747106E-4;1.5996116738094812;0.3449431206886322
-7.907086632213114E-4;1.5991895831174652;0.3439951095346101
0.08041680897329531;1.5012336168965095;0.3475734026619357
0.06561212344653565;1.541248943100332;0.3466571598608578
0.0803469867445655;1.5406352711212863;0.34622701520773663
0.04715562159893377;1.5420176124653608;0.34663588217631336
0.060243446150496;1.5557146463904536;0.34561772473612157
0.12066428336100346;1.510733577109915;0.3479250563288585
0.09445100599923502;1.484025252598622;0.3479628739540053
3.16955807835844E-4;1.5994499559525184;0.34489852855461817
-0.10313522908991307;1.5632785561862288;0.3461338273141967
-0.07983450511386322;1.54066086585218;0.34637037636357954
-0.05999995684283915;1.5555113663154092;0.34539525061382276
-0.08001969010228899;1.501639047456178;0.34712348091006345
-0.06530652243084538;1.5412632942678945;0.34566191602507507
-0.04722867464075215;1.5420129240989133;0.3453214181709374
-0.09431672101481672;1.4840358548043118;0.3479108598095479
4.627353614806693E-5;1.5997909951262643;0.3445150354672548
0.2355498252711901;1.5308128965440173;0.3486710079210097
0.23504985307117723;1.5314218458654896;0.3490117051294531
0.23548861559795492;1.5314179737736229;0.348287243680342
0.2359717626459937;1.5314137099870848;0.34863341565466344
0.23542962195563638;1.5319815407208286;0.3489785772688224
0.19855125531558881;1.4781291583140466;0.3508996219737966
0.198191831848287;1.4785009747240148;0.35150562739397456
0.18700053460898397;1.5644043062110478;0.347936859958193
0.16834016633664023;1.5370843461122763;0.34881646999093985
0.1384056210372945;1.5958303857937823;0.3461358353994945
0.15950113175996902;1.4942678812939474;0.34939167078474886
0.14340202006104724;1.5384206731951835;0.34796601079050515
0.14677507857930808;1.4996633582507277;0.3490326125526853
0.12656625091831286;1.5393228290338086;0.3473932643503006
0.13824564119106766;1.5958982126585721;0.3461211218644027
0.19753763425419485;1.4781415088978316;0.3498744171579323
0.10332885958455496;1.5633010071267988;0.3460262586785672
-1.2051058107721753;1.0123447896322564;0.6381311025368835
-1.1890206820381997;1.0088458728200576;0.6565925317299666
-1.0018049612243816;1.1305242433045601;0.9243319326362935
-1.001804888256868;1.1274074481313743;0.9615045793190269
-1.0369331701612006;1.1400204839511343;0.8964815247961766
-1.028475030442398;1.145135538648641;0.8706681703217442
-1.039036061590092;1.1509214383392488;0.8359205341795134
-1.0577556913579902;1.1611770562394017;0.7735206966598545
-0.9744430074501059;1.1697638018915066;1.0338348956252403
-0.9798215862847862;1.162050425096887;0.9995109821221213
-0.9556863753063389;1.1966625377044116;1.0549913386428593
-1.1688953823540702;1.0231977225564413;0.6733702204741036
-1.188732351036835;1.0389312688525967;0.6504353012938973
-1.1822707608655876;1.0137569749912425;0.6619457769195759
-1.1889618797458026;1.017214244951251;0.654287050176276
-1.1886492239676552;1.0461246169500578;0.6491586269003695
-1.1585735791140996;1.0305102431693245;0.6818705851555412
-1.2092892149847243;1.033276466952441;0.6303496269135951
-1.2027960773657371;1.0381850926779406;0.6365935303892255
-1.1904306647486935;1.0475329898025825;0.6483579774217334
-1.1935204688071872;1.049975729523107;0.6446375397470746
-1.2135077452387162;1.054383897541411;0.6221778404769315
-1.2162121359088582;1.0679153255314013;0.616970216756826
-1.1892554583789372;1.0493774683421895;0.6475436058431807
-1.1768774855400441;1.065281558568981;0.6543004945743773
-1.1592702886235327;1.0372128996674168;0.6791278075888862
-1.1959010392066793;1.0955892241002476;0.6283694407825766
-1.1934245134252892;1.0717472254180402;0.6366127134213594
-1.1638941331968475;1.0819634829680727;0.6619257577274433
-1.1694086707953706;1.084828569506288;0.6550194619772359
-1.1980290393798498;1.0964535739569257;0.6275111359546338
-1.1639619342804377;1.0826162172774674;0.66044052315921
-1.1556177162533825;1.0325554715755356;0.6823453379944122
-1.1565258789411708;1.0382652258312195;0.6799721121816668
-1.1354844214184032;1.0462619355184086;0.7060995627232975
-1.135493081885005;1.0463476409861519;0.7103745847981289
-1.1636043513765968;1.0821608134173004;0.6617581087696123
-1.135445987333471;1.0462876629592532;0.7090133315961363
-1.0597095824422673;1.0942206383501933;0.8098217407165955
-1.0721842585570829;1.0963272171515213;0.78537839612704
-1.0619597445339128;1.0982604178161288;0.8024919865361133
-1.0980428371416142;1.09148146224769;0.7459887352473853
-1.0794454368255848;1.0822592154440283;0.7829999592579788
-1.1037346137697939;1.1016952649440421;0.731895494838739
-1.0881037004192853;1.1112865643250007;0.7447897989301376
-1.0894202667197188;1.0760349995108103;0.7673395755247672
-1.117188191855288;1.1257821541439619;0.7075571483044509
-1.1104346593681462;1.0796451451581865;0.7315504716228245
-1.1135512159064298;1.0955105065131243;0.7225609463710106
-1.1074722452623897;1.0646213255157868;0.7400148284206034
-1.1191591058607142;1.1239045977107571;0.7066061598303042
-1.094283518446579;1.1308012960788658;0.727337032942978
-1.0728940315640576;1.1193005790120747;0.7753536835618762
-1.083375249685761;1.1319081241208278;0.7446736575586421
-1.1155938925631397;1.1286389988184957;0.7113454625844483
-1.1195933730856757;1.1264508045695327;0.7222763104425279
-1.1354167458951185;1.046427016267401;0.7104155240808329
-1.1353106489271012;1.0463765957461866;0.7063039348914907
-1.1146034293594016;1.0600195548430051;0.7333566195521182
-1.1269355215573258;1.0867271756490384;0.701099054205963
-1.1418205421224576;1.1056841664649046;0.6708917444651115
-1.1355154527477418;1.0465568290514655;0.7145239757342315
-1.1633829116901455;1.0832194703880187;0.6603528429424457
-1.1215253284579028;1.1268286796112184;0.7018463165818313
-0.23496269036243336;1.5322503261000737;0.35187853099234057
-0.18669889806701906;1.5643606293541068;0.34830908384612724
-0.23444501912859775;1.5314833188356591;0.35185564186467044
-0.2356935556871356;1.5313776176150242;0.35344088556971287
-0.23532759123443545;1.5308553295685496;0.3534229147971133
-0.19836578400968335;1.4781050967326732;0.351552935256273
-0.2725333747609874;1.5839537544354094;0.35230236201062337
-0.27318900009327246;1.582820672358164;0.35252601843781683
-0.40511213764595744;1.5634101427883091;0.3605430057585639
-0.39014618696820436;1.558096513736223;0.3596332678001775
-0.3819301149478277;1.5126851266256605;0.36119836690085677
-0.3325230464424417;1.5196720917741018;0.35802106921505183
-0.32018523999771664;1.533469937708697;0.3570670292025506
-0.3674728405941436;1.4810512188816376;0.3615893421376563
-0.32334352848172787;1.4961412925184834;0.35985020956203584
-0.30772105274620315;1.5231407789422744;0.35835219836025856
-0.3433748003137126;1.4615223204019765;0.36101415882320015
-0.4033576334054705;1.4609007084608596;0.3648324500880631
-0.4252057200449988;1.5087064248241338;0.3656681067290298
-0.40420891861226427;1.5106368429314978;0.3635131570604584
-0.39820617388997187;1.4637934251387863;0.3645033154403909
-0.4074278196327974;1.562109801718261;0.3608299452319074
-0.41512353790372036;1.4542937598726817;0.3668672680619148
-0.4396622843444393;1.4652803086637962;0.3698529570036549
-0.753752462680847;1.4647231785393091;0.439404755137204
-0.7246963774422338;1.4466505045458846;0.42987943351556257
-0.7095515234203514;1.437977372092437;0.43092675865738594
-0.6592166228331903;1.4289343101854173;0.42480194021844564
-0.6798262324041651;1.4571116658232908;0.41597741020950924
-0.718194039465292;1.4429267553139928;0.43102907452621175
-0.6623579704238021;1.422337881628732;0.427604697597087
-0.7071848081284018;1.466438559415787;0.4162549770297793
-0.6666187850257892;1.4133907153873113;0.4267502921367045
-0.6504361938427705;1.4473720891518234;0.4140674283236837
-0.7603825673660093;1.4616645889349602;0.4499450313007777
-0.7691643127587682;1.4499574739099095;0.43693509535203434
-0.8671837413938672;1.3559445617793295;0.6033881215570736
-0.8669993317554279;1.355966474106895;0.5248056601934935
-0.8670523227078499;1.355854122953818;0.518438076032863
-0.80248239212711;1.383364071678387;0.5164119808351357
-0.8287596827599014;1.4069380967485574;0.5255978402403612
-0.8033493759322934;1.415441982369525;0.4668578135910225
-0.7830310639413759;1.4222417665025593;0.4398066263858209
-0.8041939353287282;1.443310948318175;0.439227956124428
-0.8107288025472323;1.3668818333115733;0.5135430085431921
-0.8378773676577781;1.3936146533962148;0.5429708493497472
-0.8643871346083938;1.4140715893485316;0.4975216807569447
-0.8991875072617492;1.4086286707199873;0.5252312398974441
-0.8651311206419956;1.3974668064972595;0.4958353131945858
-0.911480252950785;1.3777674171796128;0.5503214229419946
-0.9217767009002333;1.3829482302553635;0.5340132487792364
-0.8431848482440676;1.386753269321391;0.5305760534302744
-0.8453777106584899;1.401332048321753;0.5203960521106757
-0.8425032384370655;1.4018945097024904;0.5256163046919835
-0.8524521610519387;1.3747727087743402;0.5338874710493736
-0.84655400804839;1.409146415437069;0.5216694760524819
-0.9141630630973099;1.3656858487011365;0.594784673864983
-0.9184694936670618;1.3754487887311424;0.5532472804862655
-0.9349229705632127;1.3699904705594954;0.5302999809004548
-0.961296972666229;1.375459189826743;0.5831123895802595
-0.48610529111275086;1.50221161228559;0.3737806255065115
-0.48057532330531955;1.497732597905698;0.3732424048487153
-0.44508406220223;1.529367279046705;0.36705975792133044
-0.521140681639795;1.529909106307592;0.37796069875136845
-0.48079892175684563;1.4897287410752347;0.373675218311003
-0.4870495398679424;1.4959543524357843;0.3741255142439498
-0.4418501150191397;1.4509357562221625;0.37222191784969355
-0.6031989180928052;1.4457795841989054;0.4003204867536515
-0.5965144721280081;1.4315028300340271;0.4013419462751211
-0.5791591902740546;1.4804058998771144;0.3890324180903193
-0.5928729850462136;1.481852484373913;0.3928215043609403
-0.5704709921726672;1.4560931243933508;0.3909619545162919
-0.5604135290213629;1.4784285345015267;0.38585089573404574
-0.5714994286950619;1.5023490456849204;0.38710953683335286
-0.5888831629263309;1.4152037491524863;0.40204467744134387
-0.6117453396584005;1.4640331777388933;0.3981321787336733
-0.5337232564585404;1.5377017502838126;0.37623423299319536
-0.5312764582556835;1.5392807335759924;0.3816064065474658
-0.5316212712772068;1.5370559613210275;0.3754695519403131
-0.6483699508402923;1.5070735230358512;0.40025679122372915
-0.6208495036583914;1.4747318559814122;0.39799893064072656
-0.6104715867164874;1.4931263614583519;0.3956962999040954
-0.6206538222631969;1.4601969993710648;0.4017487052688665
-0.6288499561021526;1.4724353903969487;0.4005989852467788
-0.6506892226184783;1.4661666044380022;0.4075418486427861
-0.6389169462174923;1.4523325173767105;0.4084499349276633
-0.6512235898697913;1.5058446703918746;0.4013369331667594
-0.6629930415503049;1.4974903490726075;0.4053145833396507
-1.0075466271627942;1.3093826729349378;0.6682413688182475
-1.0040485755282653;1.3143848220334506;0.6950884159755175
-1.005782716059716;1.3086093974121171;0.6918482051614078
-1.0939832988113802;1.2228989330319036;0.672059782390515
-1.1257384987838583;1.2198669007149632;0.6199822365792295
-1.0909667814032562;1.2103871584079458;0.6966942512072246
-1.1476776067290415;1.2391509868886723;0.5899313196170455
-1.1109167306686303;1.3031516199715047;0.5859114463714878
-1.1698551472249523;1.2587915743130398;0.599513159533814
-1.1030499823695699;1.2658722825749777;0.6241606628683433
-1.153565146225639;1.216105457080127;0.5933797732753892
-1.1595846877502822;1.2320648965528853;0.5920407574452916
-1.1960526428915625;1.2103622454974703;0.5958016535399366
-1.2066873151902606;1.2089247126250606;0.5741731485214076
-1.0650110217858482;1.2364033426410335;0.7367174135407544
-1.0915597279988645;1.2750059481870109;0.6331368054103954
-1.0634457333195264;1.240249425898325;0.7302390026113041
-1.073763451906962;1.2891523047182707;0.647153146642832
-1.0966677473856952;1.3068975139858974;0.6048952846029942
-1.0507872945436378;1.2713525806758001;0.687119886994108
-1.0676938894424433;1.229811246297407;0.7546451949567895
-1.0276553286959933;1.2897188438432494;0.6787787918876594
-1.0603130928580242;1.3150189486752317;0.6168339720828175
-1.0694837374249404;1.2973827058801377;0.6396120432721628
-1.0337517349972951;1.2848784336834354;0.6834187831956091
-1.095316152518919;1.3187604406562001;0.5931270802461962
-1.0080099683477677;1.3053168202777352;0.6746224710228862
-1.0085112889898438;1.352519150395998;0.5852020102300518
-1.0551963949571572;1.3297563179143193;0.5965880104646476
-1.0071177539489882;1.3418859845325324;0.601626450059737
-0.9882557201811285;1.3525962526755833;0.5733503108009932
-0.9922011426369852;1.3430501488702815;0.590363226035131
-0.9786440110352614;1.3758521585460968;0.5500022561894571
-1.5169614714964232;1.0000000000000004;0.4163839088629562
-1.425488358568704;1.0405094096395182;0.49037270946221123
-1.437023520064633;1.0413783476905651;0.5007884831697976
-1.4476767783420466;1.0698151484846004;0.4899447747771236
-1.4059728512367824;1.080243365834883;0.5092354518567814
-1.3725331306040611;1.0754713799223585;0.5331757628387955
-1.373401503870031;1.077789463272031;0.5261489366839807
-1.4344753253376954;1.034576056556417;0.49529478275701305
-1.3694705539485752;1.0774933467447751;0.5266613225515935
-1.4507882837006452;1.0416620778210346;0.4992894937688104
-1.452037534066722;1.0272144334166726;0.5021697747622758
-1.4865314623537844;1.0130511027203901;0.5047965885852057
-1.482758653090707;1.0000000000000002;0.5066014232161892
-1.4601516497894713;1;0.5053774386206742
-1.4250887625332358;1;0.5069770406550375
-1.3920467192592212;1.1067847051419015;0.5096032027154326
-1.3487883255497923;1.1207433373239057;0.5254290332406957
-1.3666148030680365;1.0833506155573112;0.5241823057736363
-1.3381664892960266;1.141699339937143;0.5249856831704081
-1.3286583447949125;1.1560440994037275;0.5270935848512959
-1.3220314148405758;1.1160034196433788;0.5376766714329536
-1.336521567600329;1.1053908543348054;0.5318594015853346
-1.3058437979033053;1.0666553722630507;0.5539702360952679
-1.2993753352167627;1.0799224695498382;0.5526449484675842
-1.3566751665001497;1.0753138221034253;0.5249687369497555
-1.2892721320379916;1.063832608650206;0.5623629851761581
-1.3006070343022003;1.143633438699673;0.5397636956241378
-1.2966822776062046;1.1970547370171238;0.5281370973164476
-1.273083166843306;1.1634922471764384;0.5463330945710639
-1.2622620483800464;1.126668576751236;0.5634667212282616
-1.2492015044139069;1.1291578803731306;0.5686017067880293
-1.244201116273721;1.1843310014515867;0.552016480689683
-1.2792014623580654;1.200198826097367;0.5337873978754406
-1.2499219211285124;1.1212089697070864;0.5729105858612762
-1.242197679792414;1.2064364541599129;0.5393688393625677
4.443069788213505;-2.0621081157163106;0.17555164247934107
4.4445545962179285;-2.043953611527755;0.17575638285805537
4.142394419864852;-2.72118186002294;0.17112227208203604
4.028274030865836;-2.2668412696573355;0.17439368788440104
3.977261110064363;-2.251767547453028;0.17475270781182808
3.973360095478127;-2.2998613451903847;0.17418462668620766
4.227863815588917;-2.1599756040313465;0.17507667166816582
4.205566845471456;-2.1581667242498277;0.17520010445716827
4.212341938248221;-2.1553890705914447;0.1752105157116844
4.214571344623455;-2.1670927456200757;0.17503306309626243
4.315153673954212;-2.1132382981639735;0.17535372715619638
4.196860371832489;-2.3484363786585924;0.17343540219336456
4.347480195875767;-2.4213357659404617;0.17283779839403096
4.251195815142761;-2.459907505600939;0.17258912475083066
4.013026802598971;-2.4376272659313134;0.1728107525481054
4.043409024230133;-2.5431473617744196;0.171960618820156
3.946636962124801;-2.4161353746122947;0.17318125590370592
3.928731350135467;-2.4940438155027396;0.17253509062592554
3.9123074160185833;-2.5655053830322956;0.17197532328561818
3.8690548167930663;-2.661301497119467;0.1712171912400219
3.6658616474104506;-2.7840448071764357;0.1704244607818891
3.728489131977528;-2.7462132955185314;0.17060744839330344
3.831282680393155;-2.684118588184759;0.17101465619657788
3.599779601931068;-2.8468370831983227;0.16996603562902848
3.4999426031254117;-2.9665676757729065;0.1691423680561777
3.4692895716077015;-2.9782442739170327;0.16906833133818855
3.5078641116621085;-2.991045138969451;0.169068572604521
3.537667723416684;-3.0831383061316373;0.16863955858179985
3.6216502449951835;-3.138568184613721;0.16840141879652556
3.4118770191021217;-3.000114323006594;0.16901847869701078
3.455074219287668;-2.9648771936803118;0.16918271006938707
3.4775991822265233;-2.946502969685773;0.16930302823193277
4.533123012218413;-1.9578090957482441;0.17643266969414872
4.60074432750724;-1.8920384099329106;0.17696844730452538
4.6299911606530735;-1.863591990845793;0.17722328153862948
4.73847807736574;-1.6667676374109772;0.1786799260198073
4.701374170030103;-1.7340840732774725;0.17818963744624572
4.214299707686333;-1.52783220615097;0.1814520787648022
4.200068906706723;-1.5773984465248971;0.18099576388777291
4.167792412968307;-1.571433034748574;0.18117880636640887
4.192847239690867;-1.5286877301077682;0.18151710295667084
4.234414965852824;-1.4577702523022409;0.1821444307558058
4.048213780925338;-1.7754426298580523;0.17957878330275717
4.144309365870528;-1.7716103400217265;0.1791763702521056
4.279632625153147;-1.9679342634489267;0.17673693980619815
4.218247770742226;-2.1221416858377555;0.17543943004432955
4.229517232128703;-1.9843518279342818;0.1767726069127037
4.233055021187379;-1.9410958607704547;0.17712854727134625
4.047284073568589;-2.015351575151913;0.17671810052098436
4.034146804043578;-2.048354251302576;0.17641509000583566
4.1699109933139;-2.1265827059828784;0.17549332799449502
3.996670731637237;-2.1424994371549806;0.17557889341517785
4.105988076340627;-1.8678788306409815;0.17811913184365202
4.207662787607987;-2.15221239565268;0.17522094253069578
4.0225864610589825;-1.9579440988173769;0.1775821279215989
4.014340672783407;-2.0166653572582924;0.17690325933696432
4.301151138843856;-1.9138767184449188;0.17724773417139494
4.239830389619068;-1.8582545410809144;0.17801883022341197
4.265226465624151;-1.9282364033582113;0.1771187836457701
4.3276792106978315;-1.5887836966852669;0.1801425174138716
4.4100423375998465;-1.626706010434506;0.17938303403186925
4.430901163303876;-1.5152190056255876;0.18051738650720184
4.325668824622812;-1.4827057899932603;0.1813118820681777
4.458587906520304;-1.3672379007488669;0.1820471971402901
4.510181813751533;-1.5397140317343223;0.179928161924591
4.507338448561417;-1.3896840294992718;0.18161599161432762
4.322291150709433;-1.3044830184213387;0.18333459255180484
4.329720314196636;-1.6964824064929753;0.17894724007310775
4.622074643036335;-1.4425118194209428;0.18058135234106
4.530663983483512;-1.808313486496713;0.1776528929332966
4.363360543372856;-1.7982726625363759;0.17797423441467408
4.389707320050148;-1.8779940321457;0.17721217541175632
4.582632801897774;-1.8372356670780186;0.17732013969787877
4.571288238781377;-1.790648959884494;0.17773128407334615
4.246638905311191;-1.7301467322545936;0.17905034904250533
4.203296626310286;-1.747708887484162;0.17910327922753988
4.286826138228735;-1.5668215642560528;0.18061748426729718
3.9623055317465306;-2.2288296719641707;0.1748733599581512
3.80276190702926;-2.664717979661129;0.17127158629981407
3.8329785588734238;-2.650419151396003;0.17133143182347077
3.6686734715081455;-2.7281699968384117;0.17096602107514783
3.740915792879657;-2.6226485647117057;0.1716761376549489
3.673080851908349;-2.6405892893002814;0.1716400055259781
3.674984534176645;-2.6027605055680043;0.17192300064137273
3.2915188828927793;-3.0361522112332593;0.1689416441985275
3.9248718185439992;-2.2599683606543124;0.17481004543067952
3.8287200865700948;-2.6148422168581824;0.1715919118880122
3.7085135834508773;-2.4763831869657733;0.17327809633395935
3.746656640922952;-2.3919037163523003;0.17407240394987716
3.860484983381336;-2.5111955817528004;0.17250034916471496
3.6795860685962714;-2.3216138964925928;0.17496531717806155
3.6520763122301743;-2.411376306138008;0.17402022221466057
3.7679131239751067;-2.299415425285007;0.1749301684345634
3.8552023738284085;-2.4050562260069417;0.1735785651916854
3.822235617565136;-2.285763025069574;0.17488984566731638
3.6580348634598527;-2.461156361505;0.17349267666820573
3.6692462694754537;-2.5548208095705984;0.17244935275952658
3.654990374561873;-2.191758731569053;0.1769513413998643
3.6412470836190183;-2.208352168374079;0.17674820854561493
3.7974720385888174;-2.2126060087604262;0.17604924870175737
3.675331709229107;-2.1671989188768728;0.17723338461086802
3.631081226539618;-2.178320008125137;0.17722588074764434
3.620404678573399;-2.1467791555514015;0.17767892009086395
3.76738705104703;-2.090624024593101;0.17762222456979543
3.817773249012811;-2.1263500218584053;0.17690428240897943
3.6527517426580705;-2.0093426245400017;0.1792682476262141
3.846781309281578;-1.9155039981831472;0.17919798580409774
3.888471317859346;-1.9450640204227967;0.17859711067229772
3.834787504177376;-1.9213045687629602;0.1792060457518245
3.9521935309156024;-2.0613402667588914;0.1767404674596607
3.866931162612762;-1.9057589134994333;0.17919526438411082
3.4139050455832196;-2.9116516151205607;0.16995179199964122
3.342112147670343;-2.8049249710108533;0.1712060664370404
3.4168649032460783;-2.7825423425079663;0.17128855017455763
3.3323245620519133;-2.849657336493495;0.1707548619382045
3.3888890658048774;-2.591139643380551;0.17335987157264385
3.420698688381774;-2.6153122704562066;0.17299141322788278
3.4985249730324304;-2.715930005886722;0.17169000572456472
3.527243388523205;-2.6886412823109582;0.17189926725789306
3.5758983960486175;-2.7221279186137304;0.1713893139614464
3.524693361572924;-2.749761814852411;0.17123199473171505
3.6227095773045113;-2.6828521098025373;0.1715247642259713
3.532033726667385;-2.593450677934081;0.17262919419660905
3.6460719798026355;-2.600877543852933;0.17206493379807564
3.3999810052305572;-2.584850600071019;0.17335121630646175
3.579741536603338;-2.4560574229916705;0.17383796934056128
3.5200048445582524;-2.4929567165138793;0.1737118463275812
3.5793560542616887;-2.543764816835599;0.1729534959119992
3.412943831505958;-2.5590881946750743;0.1735667516400085
3.5748116033410042;-2.2034160118470543;0.17720957575808832
3.598268192784956;-2.1742776508404407;0.17745089745292109
3.4976994742951337;-2.299206623670485;0.1763658959864513
3.5002687494819344;-2.4478421431243764;0.1743484694490054
3.450889429491755;-2.4427376923045463;0.1745958926551906
3.4710255597839677;-2.380995382269684;0.1753158765186865
3.2668221614589594;-2.665873613426461;0.17293609148848937
3.2375177975056135;-2.843905189027255;0.17107375920535828
3.2337604434495715;-2.686115246132882;0.17281865942988497
3.195836667465872;-2.8594389108158627;0.17104551516450128
3.2258399296021594;-2.9148512510479083;0.17038511683218013
3.1347962936070335;-2.7467048371410403;0.17243018607505553
3.101773490996396;-3.2233459119155015;0.16760028624009596
3.1663583911081083;-3.4159520458229697;0.16629117580951405
3.2076786499365384;-3.3937529883007285;0.16645096700129258
3.150751261424699;-3.18169614323246;0.16789853585900344
3.226128933390975;-3.462481047012737;0.16599855973521918
3.01439276842524;-3.297652824023173;0.16704084585911252
3.103989092895005;-3.143186123631142;0.16823994932317538
3.02193203087959;-3.1970929176368723;0.1678745344912157
3.2073711910438476;-3.075270001216925;0.16870602638384824
2.9498140175436864;-3.244470325425014;0.1675109414058633
2.8582059328695095;-2.914197202408714;0.17154513742262553
2.9027516533398883;-2.9822002902042595;0.17055727074654148
2.9966253093586808;-2.945101698002493;0.17069983768866265
2.9470148274808112;-2.8600995000560046;0.17181754846314207
3.096300423069703;-2.905710386818345;0.17079967013175185
3.0433482789881072;-3.0251564558430912;0.16963110955155053
3.137124908308481;-2.9680326710823657;0.17001298725863495
3.0323657079459334;-2.8081082378389395;0.17215213415741676
2.7987387645910577;-2.9504214700720657;0.17125360332544137
2.9684585137971347;-3.100675497075474;0.16899266897556747
2.9075117707877602;-3.1621343571288794;0.1684746505236613
2.8371933082367238;-3.0252683713423463;0.17020101324297468
2.77472084190269;-3.012501189909764;0.17055313631666072
2.815583902441175;-3.0962191325322013;0.16945788404241588
2.7338149972654344;-3.118231540021813;0.16934113404084927
2.780942299487362;-3.2099588679818427;0.16821334831406665
2.8810906513099166;-3.230425679249642;0.1677303818026241
2.704380246675041;-3.1943122691445343;0.1685951115125518
2.755640785018921;-3.3225191680983404;0.1672744716879126
2.885986248811865;-3.3563542279721936;0.16668289364622346
2.708892662090274;-3.3103842959497127;0.16747330318066392
2.7304588914798984;-3.344370973840184;0.16706115552621706
2.8806425200997845;-3.3779581298333765;0.1665324264636528
2.9028458980579512;-3.382923706480511;0.16647089953299254
2.873010381286724;-3.4088137339989766;0.16623565934277568
2.7587873367544793;-3.3890143710372946;0.1665711666008966
2.807450584452023;-3.4657038142737804;0.16570697832575326
2.868592630727006;-3.715454438589734;0.16417533754795594
2.775702587164874;-3.805001120057799;0.16368622149491677
2.803775198907709;-3.6953094283726458;0.16428605815713868
2.8343824223189875;-3.575713925662587;0.1650427984411232
2.6547183193111414;-3.6129388350789826;0.1646879496421743
2.6264439345681523;-3.6401955487933275;0.1645065155456238
2.6345864090585955;-3.6734556081364365;0.16429118877486681
2.6129063304894617;-3.653245898150354;0.16438411944478082
2.897367078948223;-3.436112084454778;0.166113483328128
2.5902363083384734;-3.644207533800788;0.16446777588258182
2.583739634579105;-3.5354448532752993;0.16539413259165295
2.461859968774401;-3.5930248696147675;0.164941576453297
2.566205552933897;-3.492434963215598;0.16574577263630172
2.7080461291210294;-3.4767183221548823;0.16571310662636385
2.3343450185182446;-3.5421856347540426;0.1654031712964265
2.3441909133844323;-3.517035289115429;0.16589261865239088
2.326570584756103;-3.513673440525944;0.1660601705683094
2.3625751955604213;-3.4852588639869113;0.16630353053450148
2.6182293722283116;-3.445538782623693;0.16614974064242216
2.6166019971557897;-3.35698688381801;0.1670974900426818
2.513343112779987;-3.409127923604882;0.16669877401689617
2.432689023947822;-3.759350858325897;0.16356853066300991
2.3939567357795037;-3.673821435533112;0.16416370114727916
4.97965213130705;-0.7826560539254797;0.1861703402629728
4.976181681756272;-0.7756199417566527;0.18625145372038213
4.9086875633343485;-0.9609758304814455;0.18458795023186625
4.8635068579491625;-0.9191254548468804;0.185121442102949
4.967790093090217;-0.7749978366733716;0.18623105568271917
3.9703748959031353;-1.7077229518254335;0.18104168034642915
3.89327270152557;-1.6406441932156746;0.18275123444005986
4.138622024641469;-1.548952680945634;0.1816951411056959
4.058260828638518;-1.4115978151965896;0.18440100598040998
4.006636655390322;-1.4472372781771485;0.1842946116441035
3.8194792183607023;-1.5764440069025627;0.18417022891766566
4.1382096097477845;-1.356404066892173;0.18450665021983637
4.069040344983289;-1.36907481076103;0.1850401522547338
4.0195805079417;-1.3781350910615813;0.1853615565510024
3.862453725487165;-1.4069182973338705;0.18631008690868564
4.49287519366267;-1.3198931988103784;0.18237943276877935
4.484685333150098;-1.1619188016627988;0.18399988026175657
4.609865981233547;-1.2177462397532526;0.1828621320032132
4.547822921915319;-1.3366050850911866;0.1819940027479983
4.664680789954703;-1.2421922734427444;0.18239376769457105
4.6610945676086555;-1.1730175527885423;0.18307848854724162
4.522951466941781;-1.1310024984407456;0.18408435665078413
4.344870839124445;-1.2748789275973011;0.1836563841319229
4.653450382214477;-1.0255686948408491;0.1844703178757242
4.499757905807115;-1.3531049620902358;0.18203908371289945
4.515156713733163;-0.9609608793872025;0.185865794066702
4.488436329781509;-0.9806661596900857;0.185876009872777
4.336519662613585;-1.0926990000354944;0.18596902579331762
4.489096086686798;-0.948785917212088;0.1861415176599369
4.3356072105976775;-1.0727939672601101;0.1862001968583919
4.326439257692608;-0.8727961592908722;0.18845571804170663
4.710840722005959;-1.1725578169139552;0.1828188714581228
4.703820009446131;-1.1069336627517732;0.18345684053757255
4.824808201021771;-1.2287222573736651;0.1820965323530192
4.507637452559767;-0.9208153834939723;0.1863182929711497
4.537229173622587;-0.9290622178318478;0.18609194611756025
4.3278769537966735;-0.8707184306791633;0.18828583506616858
4.157569398266533;-1.1552835301210012;0.1869308966729581
4.017031386287018;-1.234958832062782;0.1872107946916371
4.017961141673288;-1.2871803091137575;0.1865856318916625
4.220147677762559;-1.2009759017155097;0.18575486523115337
3.9403385728176805;-1.3202755274124323;0.18684141958516137
4.304162376101532;-1.262320362554332;0.18403566762660528
4.115962234365352;-1.1249035003522523;0.18770072721685344
4.16194928673034;-1.069064009547413;0.1879894064320774
4.282236229677385;-1.0843201517072842;0.186738801187046
4.313006406156527;-1.0882227713528494;0.1863552655883287
4.314126809898516;-1.0661672614280173;0.18662846641887842
4.220584747608762;-0.9978662677880197;0.18834033225972321
4.323973763189462;-0.8723268020484147;0.18896829777700902
4.325527444192485;-1.0796750825571888;0.18632369579519992
4.324602291927714;-0.8700533282493991;0.18896374983129896
4.523266581176243;-0.9037239448312566;0.1864291125495569
4.551543241518118;-0.8728016319065216;0.18683171629985668
4.5055732222134655;-0.87161535458062;0.1871292008445637
4.685331410245896;-0.8762540966528128;0.18592542298435766
4.328809304778388;-0.8670538810275829;0.18857948941221542
4.715117083750317;-0.7433546960629274;0.18718208624500182
4.748175412649831;-0.5958531767638464;0.18842949490505376
4.619966966890061;-0.7168939750536294;0.1881507348015191
4.6739294153891215;-0.5939372249234603;0.1890646619045376
4.54492671947821;-0.696025697464965;0.18891992389230897
4.168099313347476;-0.8133755310473203;0.19190473076943068
4.168736273692155;-0.8518993296762231;0.1911609070177683
4.124152662356847;-0.8473488593630669;0.19183651011550382
4.143495394833036;-0.8043471363672902;0.19240087444088555
4.313290653030059;-0.8666534151375078;0.18912903046078453
4.012034384694362;-0.7561075893264048;0.19486878785208991
4.013356008263203;-0.8360402894614882;0.19346930366133286
4.080824557243373;-1.0259818011310666;0.1896067875954512
4.0495497237002755;-0.9379350111795538;0.19126902419175038
3.7252652383607012;-1.482739143491973;0.18703001927671944
3.7262177616218586;-1.574070565415496;0.18522945092966547
3.6925535033914083;-1.249177680726325;0.191801092275069
3.7103543140685793;-1.3762752921516201;0.18928934303698686
3.7709927518411224;-1.2765173780207575;0.18975455288577736
3.8357016222049722;-1.170063086479215;0.19041437547753307
3.8508698667806716;-1.3043582381304755;0.18804360398479147
3.6783836735422106;-1.1480052363473963;0.19397702273960932
3.824749257308947;-1.073094086717175;0.19223589673892644
3.8795356011592506;-1.004234882145966;0.19259270828489933
3.939870106862184;-1.0554368006856654;0.19095389520995532
3.9093405787434183;-1.0881436453132105;0.19092499870909618
3.9468261364135824;-0.9196595590427337;0.19300336627023626
3.9967314410496906;-1.1036912674656216;0.189556398159093
3.915867477964855;-1.1370210467642254;0.1900959378020276
3.7874510660094662;-1.6390250902387458;0.1837168837957655
3.7343669157286;-1.742748327100054;0.18261480200051977
3.878588815548362;-1.7213447026960393;0.1816474465501682
3.936590941529121;-1.7737347667100463;0.18045586956561938
3.7670010850352176;-1.7711399906969274;0.1818707948775874
3.720202898777765;-1.770423964316171;0.18227623077492167
3.793256895828453;-1.9200546542956052;0.17950167677596246
3.6173947925311256;-1.9173639110124479;0.18083353865521606
3.671840168135061;-1.8395470842934698;0.18157399061183155
3.8406509838956784;-1.910858314408524;0.17928561822339645
3.5875904973772665;-1.959962123362764;0.18046470570728151
3.670909537195697;-1.6430306402580195;0.18486753818058094
3.5938018080266394;-1.739171039441037;0.18409673578269292
3.6978486513975932;-1.6853630878928298;0.1839407995104776
3.5644422501422866;-1.7757774814314378;0.18361660367425428
3.582387988519877;-1.9185671001752231;0.18116207769779946
3.5744739854067435;-1.8555974154799095;0.18223683364371807
3.537849430348304;-1.4909488433545077;0.189541493301617
3.5363840182652946;-1.482583762584876;0.1900275673366321
3.635382031611956;-1.3346243940285591;0.1912767806451271
3.4989390632644937;-1.2576589100279087;0.19481643538207605
3.4979408762248023;-1.2582688747170299;0.19481635850991663
3.501341228593843;-1.2825473568573775;0.19417943339229307
3.4971705379721403;-1.2587396072692658;0.19446786205451083
3.5321253907531265;-1.4940358533985953;0.1896050996440417
3.486058547811181;-1.6916269259001673;0.18604465272451765
3.422083486333695;-1.6229450851172864;0.18813975103906305
3.520402065340509;-1.5003583154810283;0.18966189911929457
3.378953790446862;-1.5766422471441497;0.19063071788236785
3.2873456187084824;-1.6420693610643118;0.19014230361273862
3.453765999788715;-1.7914865258882742;0.18449295230676332
3.1757821901405974;-1.721748640889703;0.18941000006785724
3.2656161992802852;-1.8181919262907051;0.18627880066343266
2.9849733015546676;-1.8580255106666035;0.18829797452662192
3.4521538370090887;-1.9370521325949654;0.18230880648642356
3.2768271385327297;-1.9073944827937765;0.18481538251724539
2.31571812241283;-3.524688154908984;0.16587817099629115
2.2185147050677276;-3.668734041499416;0.1644476564671978
2.2862028927208415;-3.4847106191650035;0.16641500145166357
2.3227681759272434;-3.468865518749519;0.16662513704410195
2.6640098462066506;-2.9949962185397228;0.17138899761769483
2.601019385882775;-3.0369381543517915;0.1712078428154889
2.6217316186002853;-2.986261409295522;0.17175807835749227
2.711287649159691;-2.8386525751607885;0.17349825167129895
2.6835945350062222;-2.8349010375819153;0.1736748536911673
2.495455784610029;-2.9601724414152524;0.17314179130507196
2.477309865027726;-3.02017944264533;0.17213248386432028
2.7196898858128367;-2.810867098492391;0.1738356678397744
2.6493469950996653;-3.0434850107677764;0.17090698177095115
2.417502334823937;-3.012077421478057;0.17262812718295234
2.7246578586688432;-3.004585525501746;0.1709992784807871
2.7476841754585855;-2.800953326546215;0.17385562786268255
2.871240374795165;-2.8376154070141837;0.17259081929143694
2.88580562018707;-2.7520396187421476;0.17384419355528424
2.954055964564799;-2.7278697484589225;0.17396997166712808
3.3849447735431872;-2.5802289229855875;0.1738643637318829
3.1536580420899734;-2.419370107231548;0.17733230966156643
3.1682668778273024;-2.430150407054928;0.17702222944342735
3.1640361710681133;-2.436591866309836;0.17704084882696783
3.152077584107091;-2.429036054753077;0.177272531674593
2.958261964440865;-2.2751814573456794;0.1812985376512444
2.943688964354844;-2.2973695671861867;0.18109187528817908
3.254173279671656;-2.4935433279749386;0.17556127741279132
2.90867713872907;-2.257380359025347;0.1818940296699305
3.1734856385840797;-2.470866555373621;0.17662335875959168
3.1146256355644657;-2.454324308186843;0.17730503042816786
2.976238393743664;-2.415431412429885;0.1787131026066629
2.9605830538969604;-2.08793969991578;0.1848197858832839
2.9360420347777025;-2.0828733394530716;0.18447081311934316
2.939667870105779;-2.059751244801663;0.18482827066519847
2.9608382699308566;-2.0673514806269813;0.1852238394610521
2.9627577673548795;-1.9125060608985431;0.18740951820660426
3.2160444485520348;-2.6574042974760586;0.17335683038869099
3.177525065851273;-2.6746309522457805;0.17329456790447084
3.048536303729545;-2.7323173614882856;0.17314985926656018
3.371949653488523;-2.5876803051912463;0.17372231025517343
3.003671488867897;-2.535672265668238;0.17657310070217208
2.997103131444023;-2.5068827726327454;0.1770658490741695
2.9698366794138282;-2.5055992185262923;0.17723995001175516
2.965217721301564;-2.5706569980484146;0.17632133943019213
3.318709786940897;-2.151077683871126;0.17991012037539172
3.4594701279988276;-2.179844215088475;0.17839925081322178
3.290083852337656;-2.1866375344885407;0.17965041695718742
3.4490845642278103;-2.0933903600421844;0.17974203312320994
3.435068934134256;-2.265248375276599;0.17733714460179822
3.533647154067088;-2.055973693986165;0.1795717413461544
3.26683384265702;-2.17403139055513;0.17997123924970732
3.3859012794356373;-2.557318175353125;0.1737220549174846
3.1070306939343397;-2.116468578926539;0.18275259507800468
3.1176955456194477;-2.0159335613914164;0.18449441562977212
3.0949472937352502;-2.230375915546662;0.1806154201574156
3.2357581944334526;-2.184218008699158;0.18004192630179494
3.2362858981731693;-2.141648268283768;0.180875030777294
2.974654876136184;-1.8642996767579416;0.18826420766807608
3.338931124348605;-2.0676437832568615;0.1812537545512597
3.356482699744399;-1.9952254081676735;0.18242538916795442
3.2483180717567666;-1.9581366153758912;0.18418894005407524
3.184969032980083;-2.36928922844726;0.17771098014895817
3.32993411453263;-2.377155779400841;0.1763534824652538
3.280181833785492;-2.216999549957576;0.17922843280756062
3.390962743656663;-2.312195802407396;0.17697232583831632
2.865768495672694;-2.3055008778893638;0.18161682472244278
2.70406471538028;-2.781191821723633;0.17446836039627922
2.8101329331298914;-2.706243923835894;0.1752540829277007
2.5965402089521765;-2.5769816019726948;0.1789647071885911
2.8477113060795274;-2.679691011772591;0.17561210766044233
2.6102694800162975;-2.572119579608873;0.17897990522706891
2.5888771389830394;-2.5624279224967457;0.17945902326089277
2.7550100583148796;-2.4082734538046533;0.1808268240239871
2.7278841197826194;-2.5503607308624843;0.17845098833701772
2.612514784200299;-2.5404945895110034;0.17980291535991536
2.676760641806976;-2.7948315359890006;0.174339779485986
2.492178604768412;-2.8115246530206983;0.1754514764467906
2.4902748350529453;-2.7251726151426126;0.1768290399484704
2.38098182318905;-2.797944912165591;0.17659600455080524
2.4027434936311978;-2.9255411831377796;0.17434291959188
2.36028949706363;-2.6766185802388653;0.17908177868998734
2.5754863713662752;-2.5691172629571075;0.17960649406837517
2.522745109275352;-2.6798916110077524;0.17750309379463414
2.442963425153922;-2.635318927521491;0.17931524407594598
2.6306437118014045;-3.222786755450744;0.168562194407606
2.509470169109229;-3.3679133387548204;0.16720135270956407
2.507191257871633;-3.3436619195367134;0.1675151041358002
2.4792777467507134;-3.3709926863992017;0.16729262775272485
2.515106298964711;-3.1966685655393925;0.16934141677830694
2.35838153197352;-3.315573739612749;0.16857480071358458
2.4601948138542085;-3.1842553691450988;0.1697123959037582
2.331297633634406;-3.310461591162773;0.16871393922748784
2.329857068059669;-3.3372149033684195;0.1683882876680772
2.33956175837025;-3.1569852669733454;0.17047287487907647
2.1386063552233807;-3.006179811988403;0.17403151051729943
2.018318839722798;-2.904331445089645;0.17697135642227463
1.9813386912565858;-2.974512025324319;0.17543939841931863
2.1521867214638495;-2.785139626947683;0.17901196510864423
2.1494927703223787;-2.7875382376552063;0.1789686832015645
2.161837271964635;-2.793310822471081;0.1782688957282948
2.1559151578608597;-2.8475761990430843;0.17718357923116584
2.1638636393292083;-2.7747428607288915;0.1786846719983875
2.4063110510492947;-2.5657088486758437;0.18136344488463868
2.454691392126149;-2.52399614599925;0.1817475513376328
2.302646282633197;-2.6550868391308833;0.18023754788438856
2.533062858284835;-2.4564256081848734;0.1824355859251078
2.6781332554938793;-2.390617554120814;0.18232590488847822
2.73268396411573;-2.3658718027388383;0.1822594068464587
2.4023207294119477;-4.048329888206734;0.16211932396915169
2.394331575201544;-4.010486400765382;0.16225889212874084
2.365024980691946;-3.8716652299550214;0.16277397294335239
2.348389157751924;-3.6930090706976983;0.16408797876852543
2.1420899583750566;-3.782331066250159;0.1635093416978061
2.1498974082420665;-3.793239727772213;0.16339272170914865
2.3545660587804353;-3.7593443171021055;0.1636012390805772
2.243642004177969;-3.92422078868271;0.16236996219577493
2.1328517299021708;-3.7960626821717334;0.1633931832627631
2.1486164892073036;-3.965364276642032;0.162050684624372
2.3753475707548066;-3.7142246359285425;0.16387039342194776
2.363464067569278;-4.035623097376042;0.16207460678382896
1.9417290598325367;-4.054745420099053;0.16148960370713533
2.297461634608719;-3.3503365266588365;0.1680654259576269
2.126651395990818;-3.3526238679255007;0.1683672061965586
2.132894098038932;-3.2503411694835083;0.16977903993515814
2.290356232598147;-3.3170567462213674;0.1685239040220647
2.1365915552278567;-3.1897606875476034;0.1705795893612424
2.035423256652631;-3.1911154448858152;0.17094231009549793
2.057722793333018;-3.2955604408869363;0.16936929549890173
2.262816990320111;-3.1880703869606757;0.17029453421145482
1.9332138824287632;-3.192484143398233;0.17133156153130558
2.1677128811843454;-3.0488025933497767;0.17316719404056186
2.0051924555295746;-3.071742396526086;0.1733670615464035
2.1584337428834752;-3.0352144831249297;0.17345036292425103
1.9673716606508895;-3.0377730193621106;0.17423913776829764
1.9584139639234708;-3.0783451935960877;0.17350350733844955
2.315020702256169;-3.329643575069568;0.16846728499491986
1.8717863349505148;-3.7917322461820855;0.16353955529951875
1.8794197641741586;-3.803800565377165;0.16341128130745677
1.887278800039118;-3.793305599815822;0.16360207068426902
1.8882461470589964;-3.7994333451054736;0.16353411903516663
1.892100395639681;-3.8238484237691823;0.1633200340187692
1.8507868897731923;-3.562144365380516;0.16587645581688024
1.7561773145319757;-3.6089563902247264;0.16533294484938615
2.0543341678603393;-3.5457460054646766;0.16593290609023248
2.092556049270274;-3.5426667396847025;0.16594811103313056
1.8930694478166268;-3.793371658671991;0.16369726078977406
1.954753264485526;-3.7940753385589145;0.16360421665343855
2.1198584466133137;-3.7156161914088903;0.1641871707200944
1.8698749384074547;-3.36111135446785;0.16886398536855513
1.9223904185317546;-3.3593755082963788;0.16887526045899737
1.8889103864160748;-3.3104332991457657;0.1695951670059253
1.9937052446866836;-3.4636258604213257;0.16704832532038244
2.0825517255749286;-3.4700303789784614;0.16684349525233175
1.8356485236991489;-3.4522323061406777;0.16733831457592108
2.1265278148892324;-3.7890481889449736;0.16347926549496594
2.1360880031433918;-3.7765439516891397;0.16359131934779625
1.9457975413664963;-4.025434142794447;0.16154100098465615
1.744230512983287;-4.124789848153568;0.16060841768988093
1.6647523724380235;-4.15328659045077;0.1603493205628203
1.7709048234582698;-4.222117628019556;0.16025552130148182
1.8525641057357922;-4.085947036109669;0.16102410825220134
1.7094803367158342;-4.074111665510859;0.16079197484578162
1.5100507436217638;-4.057615572635999;0.16079515017591423
1.4758902728523686;-4.054789942348547;0.16084266540334824
1.3935562151489704;-4.2354188638758865;0.1594603268261638
1.2142143488558754;-4.280864331641479;0.15910283071941547
1.2811021007471868;-4.263914886231328;0.15922692547191808
1.9073044932066123;-4.030969510018922;0.16144122191200533
1.4771746685001754;-4.042813749642953;0.16085734115586942
1.4790924672776946;-4.024931465652545;0.16100356044225989
1.6074858262070666;-3.8959818990426816;0.1620914086992583
1.7230060615022023;-3.9479926718806757;0.161731877167474
1.4981987238319003;-3.8467774748893255;0.16245428486794222
1.7022098672329844;-3.8638719369789807;0.16256249908999576
1.6609031841658541;-3.6967861475804042;0.16415070706259244
1.59717598940736;-3.755533931801449;0.16347875420359487
4.7677586544734645;-0.48268013225551465;0.1894251765146065
4.7781065531463955;-0.3490956754286759;0.19074265412906172
3.9585078640981277;-0.791580771877663;0.1952922127669501
3.71454021649722;-1.0579945580591223;0.19463254876914912
3.813091679857955;-0.9503759096610913;0.1948531879059211
3.86181441348884;-0.9391851918174173;0.1942023154470429
3.8529928569289265;-0.9068036419399068;0.19498258777969482
4.3215786852848845;-0.8460930504216687;0.18930275667333596
4.288388100159855;-0.6570120418170345;0.19231601862674974
4.291413713218179;-0.6742484348049872;0.19205650387290102
4.342935852006217;-0.629195022420838;0.1916272610930205
4.338690085516402;-0.6723139618854598;0.19116859217381077
4.358084432991795;-0.47534983379378104;0.19331778691292406
4.257224228901769;-0.479476870704299;0.1950619212460268
4.150596452586821;-0.6471820682090788;0.1944469891097806
4.1146959446096885;-0.6402816619269812;0.19497735045215125
4.146134204212273;-0.6048120511272181;0.19505270887223503
4.51460079289719;-0.4933450583503973;0.19157478788308602
4.644376316618768;-0.5082657969411352;0.19028625114119113
4.61869125154554;-0.3340676823155218;0.19254056032451733
4.416357721067989;-0.3108046999763129;0.19493446605306258
4.48115633420067;-0.36691944447805597;0.19339166102614563
4.717911691008141;-0.46184116763912686;0.1901237403273202
4.387164051236448;-0.32923535748161215;0.19503300949946237
4.540007942893303;-0.23274137658918398;0.19439599325175289
4.32892432957095;-0.36600347774243147;0.1953616245764092
4.733830857663301;-0.4320244321843002;0.1903260710414184
4.623825943970839;-0.2677822343916102;0.1930265453772863
4.76885227073801;-0.3284117749261748;0.19101429079560933
5.077647522824568;-0.04500585814185305;0.1924110669361012
4.960127383963524;0.008431706252341301;0.1932942686205189
4.906038572256135;0.03302642156353288;0.19377281437207106
4.874261551583375;-0.058748270527073626;0.1931697918856648
4.782429149613436;-0.323967924110176;0.1909457482712822
5.012799043000563;-0.10628343280578482;0.1921078843662094
4.705222285569307;-0.03270279555972877;0.1949567276283388
4.765089122806009;-0.013107769637599305;0.19464867160970872
4.766705306955711;-0.14852347608685623;0.1930354898601921
4.6505981944968315;-0.050581817234214566;0.1953296366524753
3.9259415247054705;-0.7488315921440405;0.19653133264419315
3.773640294134411;-0.898588867872276;0.19676513904398818
3.8356766822305843;-0.8375887010156611;0.19667812710848487
3.6942020271627554;-0.9767002423217209;0.19689403375963993
4.2617848123265185;-0.4432197906918127;0.19548681784795008
3.5303068522185153;-1.4882641321349814;0.19022724050165352
3.527625386548669;-1.4873096891256103;0.19028258487149957
3.328472335988395;-1.4164229949420286;0.19436302963766736
3.5291824656126645;-1.489637057966752;0.1904303201017148
3.2664916959700347;-1.4354016153719682;0.19456260343663814
4.225362428999236;-0.4478084422759444;0.19614552666984159
3.9865160641519406;-0.6789185130217759;0.1963665907257224
4.126010865804706;-0.5439419832376275;0.19628368956365078
4.119190969638214;-0.6020092551214051;0.19552984360563852
4.071163199350071;-0.5970131199186441;0.1963511779956688
4.365754199005962;-0.3049001484986352;0.19580680281844243
4.380420405303139;-0.28056788650907943;0.1958793032012166
4.462410233971113;-0.14454102644698102;0.19626332120807924
3.6885322167742256;-0.6338464893152238;0.20315476598016174
3.7175591600520432;-0.7241394702397941;0.2007850953432218
3.656422903225332;-0.6654194667925295;0.20313803435413685
3.8185944624839134;-0.6968398943648959;0.1992609263662037
3.6791686886502326;-0.8528331754537315;0.19931451146981885
3.6503463585273277;-0.6153518276046654;0.20434470044148167
3.925306658834031;-0.6083574676309432;0.1985227500884265
3.817897173576049;-0.48453784341909173;0.20274445490057152
3.813803261522202;-0.47981845899185815;0.20294851241801903
3.980408713248752;-0.5650829436832798;0.19832437497710942
3.970616749677668;-0.38256948314607087;0.20124305080453025
3.953715693285813;-0.3938540417544093;0.20139284749979858
3.95725087165717;-0.3671615516232215;0.2018499619477223
3.8174886912954293;-0.4769240983246751;0.20298036152636822
3.9692831293496087;-0.35771199063703857;0.20173769116644838
3.989100564019053;-0.36468436422110284;0.20126332472438802
4.009785139038647;-0.4232447742914155;0.19996221750207938
4.118842579981576;-0.4103315339950563;0.1982402481430019
3.5441182369954096;-1.0066243981087684;0.1996272282068145
3.5587017169392716;-1.0690988656208562;0.19798485204062283
3.500751089313416;-1.0308919893541861;0.1997036280236371
3.514130181421371;-0.9975851226823137;0.20048862840064174
3.39641269246079;-0.9621016348450251;0.20343337349080018
3.4828844359931717;-0.7720632089102031;0.20537640692282677
3.5998097867996197;-0.6626441066018813;0.2046529718526735
3.5749857860031655;-0.8296238781588349;0.20222317323622202
3.506604392555068;-0.9675035925023608;0.20135108365451865
3.554141485230738;-0.969834016314382;0.2002260988744549
3.3494422641446713;-0.8969388030651911;0.20578868379487
3.500262884538192;-1.0703930797374916;0.19854538897043994
3.4336963591369125;-1.071867293600603;0.1996440169649058
3.4967422156962247;-1.2574785972622837;0.19434923863974235
3.3014025310604067;-1.2068613202774252;0.19914001941162263
3.3046282431329246;-1.145012819142517;0.20076908764056886
3.3152646731488913;-0.9410742036912336;0.20561463951753764
3.292651787683605;-1.3746445413164023;0.19563387666915927
3.187927501309159;-1.313706627755704;0.1981343243751226
3.2385386238528224;-1.106555994595149;0.20275753114650985
3.198490213824285;-1.2704735897310377;0.19849032061825012
3.2725128343605854;-0.9675000151166957;0.20592337273465722
3.1507711700286984;-1.2659305090710242;0.1990226211311564
3.1705119458382227;-1.2913134684618361;0.19753691169086676
3.1716064264977737;-1.2679141249019816;0.19823361751493096
3.1825227333481885;-1.0345299968512662;0.2063135325433234
3.131184272563771;-1.0727699371329922;0.20645542996338254
3.0484651655052413;-1.1343840499393485;0.20622496075064092
3.1296840393434477;-1.2842051893311563;0.20000817938185067
3.161573438106391;-1.300357785729953;0.19886088043124062
2.976886330769649;-1.2068101987388096;0.20618783432992324
3.019497139386963;-0.9785240385265066;0.21287374406147436
3.145932753074367;-1.0219598423097231;0.20756047543279635
3.1603217408320763;-0.9723882385194353;0.20896569793906733
2.9931915235873956;-0.9796701876790885;0.2136048588758601
3.1275881963705423;-1.638990961159428;0.1918595456501837
3.1011139081755874;-1.67510510646254;0.19145834477546647
2.967270054326603;-1.857684383013281;0.18920861543277917
3.2378914652744326;-1.4885239022806758;0.19359090968128614
2.8137718422925637;-2.1643255604063922;0.1851009122436007
2.757325744657663;-2.273679158047809;0.18367237062217717
2.7414114644318506;-2.1835674577534068;0.18582267457191276
2.7221472777016222;-2.074487524736133;0.18851508907268988
2.605078736299582;-2.2057757350745093;0.18736221323323848
2.596675567790507;-2.2220552786843815;0.18717225250023906
2.6031994292669607;-2.2284519355486854;0.1865927486809466
2.5946662558071565;-2.2259479391758927;0.1866967476549221
2.689413890577394;-2.042392385040751;0.1895342485564973
2.5923566308522146;-2.2216454399892567;0.18697909887707692
2.5946223260950276;-2.2188191849264487;0.18717273947495683
2.5700485794297383;-2.1800887478972095;0.1883989608417857
2.4857575828383136;-2.0230667415756525;0.19376077635294348
2.7315855890457463;-2.0142990416689504;0.18958605108761328
2.827884823701029;-1.950147784691653;0.18925013891410536
2.8201290074463206;-2.0678495959679974;0.18657378674753355
2.9588184831630455;-1.8629242583033774;0.19210715678115936
2.6556543076514547;-2.012810478467411;0.19099154623181183
2.5669754174419865;-1.9351054117028461;0.19427838628811786
2.481665734479979;-2.0106854375829784;0.1940957004670456
2.4531168773714027;-1.924300985484534;0.19645433776900717
2.463276712029553;-1.8442391998181644;0.19687820530093314
2.426509162954643;-1.8437901327123174;0.19958777146516918
2.696513467298982;-1.8488115927076993;0.19120944007450222
2.6920730731497042;-1.8325534444695284;0.19421804117200075
2.708894569400428;-1.834443230442193;0.19393642332691124
2.7125973647377;-1.8491269027805044;0.1908840364778285
2.453573259781182;-1.805759537728468;0.198092590809275
2.866444412487723;-1.8521429331930161;0.19598940768162654
2.716630492108391;-1.943733569211912;0.1919638002771236
2.4349062582817087;-1.817671436936499;0.19887484582682052
2.6;-1.1749999999999998;0.22122238136343905
2.5999465254343126;-1.171688420333768;0.2214757545084652
2.5969192009468176;-1.1723043008284653;0.22127198226605485
2.606126715296331;-1.1741806414572713;0.21535967693153554
2.602988722518141;-1.1776151322033734;0.21722102554759506
2.8750423809181065;-1.1988579122664462;0.2085261099485421
2.787101454984588;-1.191991216339122;0.2107460913429413
2.8240835346648403;-1.1545713614933484;0.2075574511801581
2.923693829759518;-1.145609558098255;0.2066612566977784
2.7999999999999994;-1.35;0.20416544804285053
2.9287052186074938;-1.2458128952446603;0.20430534646346757
3.04292378062558;-1.3964048957608015;0.19994166442921024
3.162157777138967;-1.4191817567379306;0.1963146899417309
2.950840072518255;-1.5166590373852045;0.19548909303984263
2.883574646711692;-1.6045024377828125;0.19223657295136107
3.061025923144596;-1.6384003458603347;0.1914937644778273
3.096873907429657;-1.5606944181286964;0.19347917645375434
2.963866502600508;-1.849008084672389;0.18989042838947864
2.7;-1.2625;0.21262067191508832
2.9599385280866586;-1.8539180528147017;0.19444051275864965
2.6000000000000005;-1.6000000000000003;0.1999183287929327
2.520592991658572;-1.7115830981712523;0.1996160451316756
2.6476047226878814;-1.7202375662652591;0.1996130002319451
2.783574646711692;-1.7295024377828128;0.19960974057410005
2.7;-1.475;0.20003568096324287
2.832572980486204;-1.6682545205646724;0.19496699626575711
2.4231716982706435;-1.6128998223323439;0.20475129064169495
2.425629236011181;-1.6284898119797857;0.20423748945120426
2.5091423373069865;-1.6148449067253774;0.20299773384297887
2.4966846549248474;-1.5095990730592412;0.2066768252369881
2.3942113896316553;-1.4199349659276985;0.21459124755237094
2.3955754912895917;-1.437836557159822;0.21232230770582405
2.415535543355432;-1.6305997437583475;0.20317621787335954
2.414289659349271;-1.618567682400614;0.20351614485622327
3.309771766467087;-0.9231161803882989;0.20628752182896554
1.812943324669195;-3.5266829999550318;0.16616816789055167
1.9355470971523552;-2.914611857095769;0.1770420638251629
2.009482492059171;-2.786310054048475;0.18040666677837594
2.1384246445294317;-2.7766489080404213;0.17909626865852704
2.1514777898759334;-2.775670885410576;0.17897887759268072
1.9467927884430511;-2.1159703141885293;0.20101604440544044
1.963021675434259;-2.3101446511862114;0.19306846024610702
2.0963921773391134;-2.102845346509267;0.19842266942602918
2.0361783025829645;-1.887391070640251;0.20684525366923875
2.074750159915737;-2.0254069618980513;0.2013803995065565
1.9750926871180838;-1.9531503711547293;0.20717930943244428
1.9857534411305016;-1.891815050455133;0.2093677701833227
2.0055628172324393;-1.777844271778877;0.21301517029578002
2.31437964229902;-1.7736201988554363;0.20492694391249783
2.2782578088320267;-1.9601285457943094;0.19975857839084238
2.1416906788901318;-2.0672979087362604;0.19867109567233052
2.2264696244222835;-1.7748226538257321;0.20653011921817901
2.1787945142451832;-1.7754747657758427;0.20743947293014314
2.3391269710799305;-1.6712781667983825;0.2068695518195312
2.4053280916097983;-1.6248522976450597;0.2045083777669503
2.3569412901294053;-1.5976074434901657;0.2085392949598249
0.8679617258357368;-4.30997898526525;0.15844848689144156
0.7202992403971372;-4.309391942847226;0.15827783785641084
0.7290857070661021;-4.266388287302779;0.15856219277066166
0.7006036179754362;-4.286445008496376;0.1582806821454374
0.6310017119811779;-4.542115584517299;0.15730319519882585
0.7078760576749682;-4.259730957774687;0.15856463149659367
1.2219730867200467;-4.126775758087185;0.16009483153314552
1.2523030407606073;-4.1190901073399715;0.16011054448949022
1.2491316851853167;-4.132559816130711;0.16004233257652267
1.1603110250324384;-4.236472361969399;0.15933615022906167
1.2754699466177504;-4.13816916423774;0.16001044281092877
1.2345238114826542;-4.1044480602282745;0.1601981559847558
1.2615076811706485;-4.098896467955622;0.16019381265503707
1.2669563753765525;-4.114222412981757;0.1601515387322906
1.397020311061933;-4.071016446385327;0.1605990088781598
1.3506965845803827;-3.9661131756430463;0.16131771108022555
1.4100109002002408;-3.877806785406474;0.16212225867212166
1.2803249162110473;-3.923437423528696;0.1616102163527168
1.1680760775889745;-3.9629327180643825;0.1611802228472548
1.7682767125221095;-3.1344673833748455;0.1728952635350709
1.811842933940611;-3.3399512013453974;0.16924022754129806
1.770412615550407;-3.1331220764263197;0.1727427452621053
1.768978453404661;-3.1325991392835273;0.17275423308434107
1.7677886288093052;-3.132165294703146;0.17293881105901307
1.7546886360556138;-3.382145344570457;0.1685533302474373
1.758439548757885;-3.3137752251490737;0.1698030344136902
1.7194252318192667;-3.2946521334572867;0.17014127993354622
1.6800442167697875;-3.196942580503135;0.17175205442347227
1.7693245920983447;-3.1310313702669372;0.17296865496991543
1.6926415042455167;-3.0307219149504494;0.17536935429444012
1.8014460859525792;-3.0257045021498;0.174981327942692
1.9193610890447905;-3.0202669715180814;0.1745811059892191
1.818222784920128;-2.9706934504342524;0.176035977267226
1.6259071389693383;-3.0626212669595416;0.17489413254533206
1.6719829569837088;-2.880046120807302;0.17898304393370765
1.7709094669367602;-2.8930200695879953;0.1782903992887379
1.758636159605326;-2.8372947547635183;0.1799317587950588
1.741487456085427;-2.759433353865452;0.18213075923236277
1.8868962968170768;-2.774016123289168;0.18132149484236357
1.5010387845495672;-2.857627247053733;0.18070369243105586
1.6096314807463767;-2.7462097749150005;0.18304165808797235
1.5501644672819346;-2.938275952890532;0.17854793162585753
1.5989952041396644;-3.01844045165359;0.17615804379091143
1.6825954519703359;-2.9574497295744306;0.17726538037260048
1.6340907173524026;-3.645598141540528;0.1647512594016483
1.447840607621151;-3.7014972357979863;0.16403803446179555
1.4255972487499882;-3.708173117041416;0.16393701381479225
1.4172310158342698;-3.703598125598287;0.16391676423830834
1.4153355605896711;-3.7130602413016986;0.16390814424935532
1.4048117292292213;-3.707915905348241;0.16393241713721435
1.236798028217037;-3.60493013694402;0.16549833002607345
1.2151872239624708;-3.6152222725173004;0.16555748559390593
1.1810338105618094;-3.78571616847417;0.16323828893178222
1.2190853876507948;-3.8065242957799015;0.16292236192691362
1.2191789952601717;-3.5952953436235493;0.1655779185406411
1.1724128383649848;-3.8287520758820075;0.16261848150102576
1.2410547018415445;-3.5864456250975563;0.1654716943361883
1.2515405845453411;-3.5927940357322625;0.16537497685814057
1.4276184903854408;-3.6993959195743655;0.16397047495837536
1.4313889169985905;-3.6830229247091437;0.16420831215834214
1.2768368075468997;-3.571970135467916;0.16573511156224874
1.4754669060347072;-3.4916152241479703;0.16698647104401684
1.4383780522952363;-3.6908713253796;0.16411534692132787
1.6650146892350193;-3.5113114719417853;0.16648996304008296
1.5575678221566467;-3.500146476588565;0.16667989211416023
1.6414009122911755;-3.393711894286963;0.1684648464194341
1.619423327132679;-3.2842607574079086;0.17019170730023186
1.5252362638377603;-3.4199275663933775;0.16802858517596858
0.3734670349116982;-4.3760192918237495;0.15797458858170535
0.49305215635613797;-4.334434425378106;0.15798652406138114
0.5852404906142961;-4.473222694982147;0.15751589417045853
0.6624234812114456;-4.275536764542414;0.15838453856343337
0.007803645329931046;-4.598091245513099;0.1570541482836602
0.11265030726340192;-4.522641681509569;0.15720059450343962
0.2233952153024077;-4.442947632380415;0.15733660356200718
0.2651608896824114;-4.39805350638118;0.1576994285897049
-0.08645638785054024;-4.50367001798606;0.1572430000067761
-0.14886457164772535;-4.441155109779089;0.1574023285045122
0.022599521013008862;-4.441980751635084;0.15736588109947985
-0.29151917485358914;-4.335101695524811;0.1580080144542454
-0.29826721275931484;-4.292724776989549;0.15823000552764666
-0.3132505268984866;-4.325886819372988;0.15806181070487776
-0.39383089458835213;-4.504232514042657;0.1573973625607163
-0.3277180720536874;-4.319752059025329;0.15811372274825222
-0.30434773949531374;-4.254539753469707;0.15857264263883042
1.9677484021406992;-2.715246007300213;0.1822671577649272
1.9071490020431177;-2.6120584546337025;0.18547484262033026
1.8130024686377888;-2.5983826218764188;0.18666972224019818
1.6965974982869967;-2.6829955528795666;0.18449860721018443
1.8733544555607358;-2.55451371756739;0.1871146025489431
2.177024363393086;-3.0320570900980828;0.17343135443942348
2.16313827326256;-3.0227038145566647;0.1736671871735872
2.2862033784876163;-2.9621478004144643;0.17414654876147556
2.2825945215036265;-2.874649472727929;0.1757337970769419
2.2755249305432863;-2.70324412494003;0.17925316630800311
2.2922889871477174;-3.1096960637775704;0.17138488327239407
2.1651317548979465;-3.034076906441177;0.17351267358864672
2.013333606170715;-2.7009717578582197;0.18230321707908842
2.018163484489507;-2.5939446548969167;0.18486181539889163
2.022044035951947;-2.507954045298907;0.18660792742690013
2.0593847782856347;-2.5305443203703946;0.18576019758379547
2.159798361482154;-2.591292187808386;0.1830101473015186
2.2483196288667493;-2.6448454825453958;0.18074831970212712
2.2303969336122433;-2.497292363027524;0.18504029868293442
2.0942587185501376;-2.4751912146318125;0.18686337020931323
2.0518244849776313;-2.4683022944794777;0.1871345239035236
2.2061418746740644;-2.297606458670128;0.19060690914628053
2.1881847407607697;-2.2867428129779297;0.19121639529044476
2.2025061355089885;-2.267674316883285;0.19156276415981993
1.974265937546117;-2.3478290246352262;0.19211913884994836
1.9413581232584003;-2.3691840864132834;0.19134789426509874
1.96564495744659;-2.318936400972132;0.1931784143816776
1.9590363654106207;-2.3210057717951664;0.19231945867137754
2.080449604499881;-2.3023282536466914;0.19237596287294306
2.110953086072059;-2.1254631023215538;0.19770663299590546
2.1652082904393204;-2.2097388152204287;0.19413768563561024
2.344259146314144;-2.1391697867809523;0.1925761375352378
2.3044968898507854;-2.1940780773600905;0.1919573030794934
2.374350340828135;-2.3206215417056564;0.18760288532719255
2.4308410300527674;-2.2763223523730143;0.18775577959377313
2.4255511488202535;-2.4133746917642807;0.18446972681816254
2.2972798853963186;-2.3810590889189798;0.187407780071604
2.367919923248631;-2.492958507210835;0.18342696186079313
2.4746008013040206;-2.3456412980655035;0.18536033137256144
2.308785148861337;-2.0829761634457697;0.19505932909867651
2.288740594631897;-2.6022984182280835;0.1817542165673422
2.447850915606303;-2.0358990593997275;0.19382535787541022
2.4735354110932946;-2.0272042404323196;0.19359778904390068
2.373640800336038;-1.951205547515438;0.1976449122952163
2.3382517507134404;-2.023107328777752;0.19639821260692214
2.174730087522765;-2.095516901188806;0.1970696049797585
2.1255366436015373;-2.1001189063106778;0.19766052350696736
2.3992180664065077;-1.9706644429954605;0.1963563994335788
2.2658380457778264;-2.3522686402880333;0.18850485926727323
2.131258302306489;-2.11592888033606;0.19708289418538558
1.0129710534750727;-4.300066383796047;0.15861763648972632
0.8507448329726579;-4.241276696277862;0.1588414237677552
0.9169888750692123;-4.227603301203136;0.15895218039195647
0.8310611624042789;-4.162730977577288;0.159249261241208
0.7858994967754511;-4.128635549021196;0.15941199165610515
1.0459636782312447;-4.037393815485465;0.1604759360536978
1.0356149895279763;-4.1197854609039055;0.15989565544229045
0.9643901969866879;-4.0660133116330455;0.160127884662288
0.9390034010475058;-4.152556300838545;0.15951588689618465
1.0269168952240397;-4.189035809644203;0.15942104816318103
0.8376229789043816;-4.110488720236355;0.15957008002439882
4.70553158162153;-0.006081809470771354;0.19538129546829897
4.758646028120608;0.03694472512456617;0.19533913827274751
3.425418400648704;-0.7743927634994345;0.20664037612547825
3.482851750541774;-0.681755392184608;0.2071592799583053
3.5207638953258127;-0.6206048334893681;0.2073264084403767
4.359763148336227;-0.27414762085191363;0.1962300278657108
4.347597319812346;-0.06402893120768373;0.1988819264385319
4.314276886350818;-0.040663110978092346;0.1996203371043333
4.254523534663763;-0.13979810052773262;0.19945679437938918
4.291760668996838;-0.25301248256108755;0.19753476431299538
4.194228635052952;0.043520243417384606;0.2027297815430023
4.21853395269443;-0.21593232717339766;0.19933738961380798
4.213109743250584;-0.18742758029503967;0.1997841189787689
4.166489433002117;0.05756667311290331;0.20380290096468534
4.197570025023911;-0.24164148874794938;0.1992254244595908
4.190643257821512;-0.1902580066575221;0.2000130742197903
4.158548033267216;0.04782771903323514;0.2036411215589929
4.092555428783827;-0.2751487184842278;0.20053385134771387
4.067632003496528;-0.14697892263356585;0.20276425395244696
3.9839299394343666;-0.3263281313666796;0.2019153919357756
4.167560339639088;0.06651682655596551;0.2037647780396007
4.86612189159105;0.4996768574402796;0.19861770520492222
4.87726781869869;0.4074759410824415;0.19753614586370807
4.896210637457071;0.25077787271574886;0.1960162070559423
4.528552683297901;0.020420438664798028;0.19715006152312015
4.469664071906353;0.02448929172049877;0.19795660764528267
4.529621593346862;0.05392772787586545;0.19727523725413917
4.384908940598029;0.13435718657490917;0.20067557568928496
4.343884754341276;0.03317989502265227;0.20008242115922067
4.347770854010308;0.15499806451218837;0.20161973049382864
4.4045896598483445;0.18289542831077116;0.20096121845602505
4.530278240624883;0.07451175201868611;0.19751902067154448
4.535790762243028;0.2473136227852038;0.1994356236479927
4.346193841489776;-0.02728062833197329;0.19936561875167483
4.563578951430129;0.08439509038000365;0.19752618215793405
4.547471437495975;0.054975096504402444;0.19740875159099602
4.5961122876594045;0.07648130649987443;0.19721287866933823
4.839117777799118;0.18392447584082972;0.19587369196521426
4.735740182161391;0.22385811105109746;0.1972449329756872
4.656660222900793;0.25440583491790264;0.19814017533260278
4.8274518931898;0.2828593312761507;0.19690099184633836
4.722699248895497;0.331734825627199;0.19829493370151982
4.809679138991319;0.43358470926502013;0.1985147347936257
4.540110850330658;0.06333894279254856;0.19752966389911922
3.559558744052802;-0.47439835861554625;0.20965632867149675
3.608430642258316;-0.5502750476113031;0.20682454441296888
3.5305992715560164;-0.47557231592184424;0.21002401787264857
3.526341329993677;-0.538359948035496;0.20878023006590413
3.533429910015868;-0.4338317040177403;0.21089184704152442
3.5960885766376993;-0.44410896016017365;0.20893526447526528
3.5996467343979797;-0.47471612913453487;0.20850400829302237
3.7919909384214217;-0.47624080814714437;0.20358713548506024
3.8609646793565693;-0.3876757998645072;0.20376453484537313
3.8860376052083296;-0.3554811725233718;0.20375540449526808
3.7147831750541;-0.35089188692784407;0.20776547535405915
3.6557216514808006;-0.34930915298548265;0.20955529124685177
3.3081104191630546;-0.8873017329470536;0.2075985528448804
3.304764917984081;-0.48407259159233673;0.21677250489565014
3.4115212428834685;-0.5102284382811247;0.21270652000085075
3.300806009710519;-0.542450677015268;0.21550282400162163
3.359884970600192;-0.41491510351072214;0.21655198936889566
3.474026147706647;-0.6039982488676924;0.20876290543618167
3.392914816214634;-0.3734735401231236;0.2168889960703413
3.2676311781337;-0.5306631888295004;0.21675209420588148
3.3405643179782913;-0.6164531490429669;0.21253730009917093
3.273895662464545;-0.5858558385577798;0.2151807253946455
3.2898267429832293;-0.7262151244021736;0.2116143125662311
3.281548270424209;-0.3915124966829606;0.22004661768745123
3.2001940663370325;-0.4607141763203788;0.22116286146612912
3.1761276910511613;-0.4085883360952911;0.2234666368382071
3.2268667474842383;-0.5184850661755749;0.21848037659995273
3.115140249144104;-0.48510746274036737;0.22333109868570727
2.9704966741500867;-0.4418960853381746;0.2293410739433186
3.1348453391186197;-0.658717303772728;0.21866175330122256
3.155616937795688;-0.6861207714848491;0.21739986126030947
4.160139885248019;0.0646947533394086;0.20353245101751452
3.6842302792296433;-0.20976394799970777;0.2110650244079843
3.8139563555185534;-0.21324035449465722;0.20763018318653342
3.9411370645928057;-0.33153293646568527;0.20280352155822579
3.664880730610067;-0.30447691532626203;0.21008692498310205
3.7043477995029686;-0.1112918814001273;0.21186257210570886
4.058353310362923;0.03564125092150982;0.20571831822346684
3.9571214792763003;-0.17584486080666129;0.20491265167940853
3.9290094117939236;-0.018044083290571482;0.20790117808029346
3.8992991185636403;-0.03037560444659879;0.20837413086648182
3.923375809784315;-0.0025202855261644347;0.20803465986230052
3.9101619368379343;-0.00625617996706475;0.20825656703769427
3.688929011454538;-0.0688042958326956;0.2130413393786396
4.159784881778246;0.07471194902005647;0.2033368284721558
4.114885875346605;0.09833277345537969;0.20488154099570272
3.9858052850621792;0.17629884793561676;0.2088140933228869
3.7752211334657133;0.11676140842160715;0.21307159068246034
3.799055426547893;0.0975720387470629;0.21157711780221786
4.001985857133742;0.1665256071680891;0.2083884434838731
3.760150274939101;0.08435248845269563;0.21305805355226556
3.843014249343621;0.2625461799427937;0.21320030348649383
3.5142404200026562;-0.3205231113128881;0.21364415607889375
3.659638066050425;-0.084830138196008;0.2139346034137381
3.561781924673847;-0.24345722416144358;0.21399269710111474
3.5939043292542827;-0.19138605763967725;0.21390867795426904
2.667007949994566;-1.0581673530984292;0.218706396476916
2.682407711347483;-1.0288220718578522;0.2195725403334735
2.6251263248861942;-1.031150582302074;0.22469092938845422
2.6293751711592908;-1.007436188925305;0.2252241139288482
2.7296838083079087;-0.9387342887119351;0.22227352679821705
2.6508012670668437;-0.887849168303418;0.22708922617166918
2.6471667673722754;-0.8245216555682076;0.23128111138773658
2.7424889700803683;-0.8637605578251548;0.22591558167641965
2.6033975376026843;-1.012721092433995;0.2259190341649536
2.6174511905984956;-1.0246408398233195;0.22484563211091352
2.602009157866835;-1.0469215522875315;0.22490621754439605
2.6072609107396336;-0.9175532255617106;0.22748091045380814
2.848818764089978;-0.6548694111619615;0.22894712692453056
2.801794348280958;-0.7472516473076012;0.2283467677566126
2.8059142658398413;-0.6372079916249417;0.2318242120303165
2.774578079588596;-0.6741830363808663;0.23224479974367743
2.935850932098819;-0.4838895880438295;0.2294113035295075
2.8404919505821287;-1.0706811883672283;0.21300534156418718
2.851657690864572;-1.0135948803349872;0.21632630568018027
2.9585458385067387;-1.079196710843805;0.21111839242296498
2.8091358666740884;-0.8945740338230168;0.22208060286093986
2.9768360205493174;-0.9721083967172527;0.21435903349404326
2.4935880195342617;-0.7852459425773483;0.23850157636716843
2.4701658593953617;-0.7579841888140546;0.24081439056864984
2.4834203499495757;-0.748941723855957;0.242057121173969
2.500508480016894;-0.763122960994083;0.24032828814363202
2.410166747047304;-0.6881494247637332;0.24734348119016367
2.48231394095492;-0.7296636565598894;0.2436962051910463
2.5058249433614326;-0.743192127326386;0.2416608637086848
2.4958304629880024;-0.6922039373867918;0.24434867897940682
2.4486145187293884;-0.45132542804121284;0.2535346759357755
2.413739496743264;-0.487223356468967;0.25421466256236325
2.559685243530767;-0.5152366568143769;0.2446909445323014
2.5974780969539406;-0.6488507287990712;0.23836494857345542
2.345290058763169;-0.5576804597363743;0.25327070060014406
2.5206383677995055;-0.37718907394689566;0.2525883241433281
2.4174153837158;-0.4105275860688363;0.25636922700868725
2.3928116697666577;-0.46072503353806066;0.2548267862347955
2.467027130359979;-0.3093077844089983;0.2597438271261442
2.350052475203454;-0.19635655384066383;0.270400552320489
2.4344596347170593;-0.19953454605957976;0.26621454681088386
2.4151516068757974;-0.22633047678605817;0.26629030461156894
2.334241813042609;-0.22408587401237542;0.2705254578601308
2.358311045368496;-0.3052145430990801;0.26679702185516857
2.3941900590889147;-0.30656541460195885;0.26433300832383994
2.446722017993962;-0.24086660109218783;0.26384430847713913
2.2894620166796527;-0.3026223260559535;0.2711961479157815
2.404951367556416;-0.10007285948043952;0.2705624752549777
2.3852867886983713;-0.4268068663791328;0.25713778350695754
2.3111087601833895;-0.40151846842939665;0.2639124055161595
2.323496873957754;-0.4581152800170819;0.2595314794232171
3.1351539881515564;-0.681903981737485;0.21792778998438037
3.1211252896584876;-0.6790130948906126;0.21841736802047612
3.135391192219511;-0.6997234911111627;0.2174581153674191
2.961814571940214;-0.44773518786634076;0.2290499240733801
3.2865597877676698;-0.9191811452283439;0.20694534444273946
2.935003884298692;-0.6062938357276134;0.2261142008728219
3.053088034029453;-0.7709089976308932;0.21796081120222954
2.923463608856002;-0.6745431284949419;0.22458401510106385
3.020325096529067;-0.8151609253458698;0.21768009082256784
3.109950756983908;-0.8501784539190684;0.21394297326807424
2.907162614624791;-0.7709473549979704;0.22236969619693764
2.9875791113394246;-0.9660533861097469;0.21471702853178193
2.981058072599244;-0.9502320802918918;0.21533330110099694
2.818241565797659;-0.821064951916597;0.22429408372644166
2.81295101838029;-0.7973215565568624;0.2250677142629421
2.7862658969849265;-0.8390870479433259;0.22499648782275167
2.9580702293707946;-0.44100580360673125;0.22995491128704212
2.662178489704382;-0.422843339772133;0.2435854869896517
2.5678202157136365;-0.3924077454995831;0.24960062869520724
2.6007088247558654;-0.49353511340484857;0.2438146937410534
2.671570749101683;-0.45604903634016214;0.2418501004995601
2.6575188363684976;-0.6682170811851329;0.23638764637876242
2.6735275194578363;-0.4265040093706159;0.24267416539463904
2.6956543094870025;-0.4276317070586251;0.24147795533250416
2.7299519289897365;-0.5347746333291572;0.23741721137847988
2.819376908420622;-0.4339372619352256;0.23583965120224493
2.2302040523680318;-1.4854479875510076;0.21509830662305227
2.2463880065130075;-1.2905895056988812;0.22021043451416925
2.1475290082566127;-1.3690601745829833;0.22280728605124955
2.17289049243736;-1.509344278374987;0.21675712221635443
2.2966846549248467;-1.3345990730592412;0.2167262167172352
2.1099684790638187;-1.4542875166731386;0.2223659016201923
2.391991373672899;-1.4179924519637868;0.21153258077757775
2.2;-1.25;0.22342388755648143
2.0660776241680665;-1.553878789352737;0.21762132581394
2.1162843665886326;-1.25;0.22765140509885828
2.04730947405481;-1.25;0.2311345366991054
2.0953872566848872;-1.4067482729615224;0.22440642904361902
1.9967914825773443;-1.3646286869191262;0.23070172676074524
2.02961637563321;-1.4542875166731384;0.22439101341644357
1.954824903272462;-1.25;0.23788465154710095
2.5175082089770617;-1.0058411209349316;0.22886450231727432
2.5298340392713032;-0.9483530313940369;0.2305363293403817
2.4999999999999996;-1.0875;0.22648975788258302
2.407473629563704;-0.9970270484257009;0.23203828805363616
2.404430595230489;-1.003876770826678;0.23188012847435338
2.3999999999999995;-1;0.23213002592105264
2.4532840880361544;-0.8843653950361505;0.2351012041462417
2.3562855322479876;-0.8032848951159435;0.24088548299132567
2.3982570369132397;-0.9921566661095819;0.23247911946528194
2.320126408810595;-0.6405688396476756;0.24948767287189264
2.3933147561986927;-1.420108392488611;0.21415943154648098
2.228033950075679;-1.7393352119734926;0.2076063930203373
2.2413772703598;-1.7446333982422335;0.20713274232435314
2.0579315005615193;-1.6717932176943266;0.2159155314021816
2.227658026285995;-1.5665558101811698;0.21414145584757852
2.2260461433339938;-1.5456333579830064;0.21476354256432972
2.2053164426417773;-1.5611897431262514;0.2149370603959314
2.39335804725118;-1.4191882913447826;0.21362615606753557
2.180882606425846;-1.547358319945847;0.2151854212331511
2.210843541458589;-1.5292466516689394;0.21454935672937545
2.39231755143885;-1.419543898198439;0.21217300371775255
2.028146752265112;-1.6396885867257778;0.21878685944280876
2.2078881574726585;-1.546326878399627;0.21514852075825885
1.5180386051419266;-3.090019670801268;0.17432434142089676
1.516254525914969;-3.1697348262846177;0.17267968632589858
1.4645521111648092;-3.1379461567706346;0.17346188113337802
1.425026853130908;-3.113644480124271;0.17392182385735744
1.4427097092240022;-3.1575180055181185;0.1731803770115169
1.327585815576021;-3.138394319609038;0.1737944675335785
1.3532586928309611;-2.9882896476702117;0.17798359929041702
1.3502757754482042;-2.990927047211239;0.17792269539301697
1.3591143956745833;-2.9919047775569547;0.17737466363070198
1.3444418869854053;-2.9960851836192854;0.17761896219295742
1.2210402268608975;-3.5642278969079517;0.16597298278017605
1.233081047751645;-3.3632440100614636;0.16924117227160212
1.3907659883699628;-3.3975901763810414;0.1690257741314416
1.3259732687776595;-3.325664880615901;0.17054812748124532
1.2409845153078622;-3.2313203112184476;0.17196542467019632
1.4883843545671245;-3.302749606227932;0.17033175183332733
1.3534839052363525;-2.9782268423635445;0.17882950401857206
1.348938401444062;-2.987204390920636;0.17860275439344875
1.4651401517136644;-2.7577013692239576;0.1837336242155818
1.4911706539158085;-2.701599435449501;0.18515681013420307
1.71098385216224;-2.609069233365256;0.1869716457411732
1.525067203053534;-2.628544296515199;0.18749446317530816
1.8316026266274275;-2.5582948500913933;0.18678548280579182
1.5918399283958768;-2.580008259048261;0.18859948250462708
1.5456461981138299;-2.5841916594030927;0.1888932543928699
1.8013760761070179;-2.0159512470801118;0.20879266110431086
1.8254508011520978;-2.032510083414798;0.2074463905442659
1.8202391468409727;-2.0032512616058487;0.20902235770847366
1.8118092870475146;-1.9559250671104285;0.21091675137006
1.9261588200038684;-1.8508252748371041;0.21310735309496504
1.7699887547732411;-1.9943627339827859;0.21006155186994183
1.6489740256898204;-2.054154039670188;0.2094035318471897
1.769998327035117;-2.137395762877577;0.2028503460353901
1.7973622239127498;-2.031486470307834;0.20791512274056093
1.7018936236284112;-2.028007372391203;0.2096676512737385
1.8466266673376295;-2.12810929224833;0.20189432431089127
1.6160429630039053;-2.0704247139143725;0.20969824586062236
1.6345144369937623;-2.1538148470002167;0.20477494898515958
1.5464402246637121;-2.3699708062266636;0.19733762879228942
1.7513474875742339;-2.351413978035183;0.19564193348192097
1.6497468874868182;-2.497020344574277;0.19102037531451754
1.5459448850130728;-2.503608758997591;0.192057010602887
1.831872592361861;-2.485460648303886;0.1897868299212172
1.690739252151022;-2.25052206152331;0.1997506430166947
1.546823482478748;-2.2665714726204245;0.20081542510803105
1.7811071782810717;-2.270310227477506;0.1971164016788805
1.9509199299769806;-2.307494691651902;0.1928714197538277
1.5906074831120527;-2.1703638440263395;0.20492959431431207
1.3780047125465593;-2.5682644500613363;0.19022604321598427
1.42937212777153;-2.679939848482225;0.18599407637665877
1.354518306127814;-2.5172037964777143;0.1920940907526724
1.3950240689541487;-2.464412427782313;0.19375214699217647
1.5035113830161793;-2.39674647886014;0.19570049982719048
1.4842196937046968;-2.3481633120105307;0.19737417716272873
2.014056664452613;-1.6715641413729863;0.2172037045953552
1.6216721689509221;-2.0327569295201435;0.210447361380044
1.6414383120130536;-2.0315866637094593;0.21014070309766547
1.6279041587487806;-1.991055622042281;0.21233605499900277
1.6423583168329459;-1.894335744418517;0.2167475857442788
1.7169485972126424;-1.847138638476265;0.21751812254149722
1.8226513615812174;-1.8490012991501237;0.2153698482741121
1.8301001548673432;-1.7755418295224086;0.2187183397882831
1.9418801595221962;-1.7048128726789038;0.21803151069038704
1.6449119945137354;-1.732804132854159;0.2254900642179665
1.7384756418622986;-1.673601601991228;0.22619321478274537
1.7287320489126392;-1.7521481127974576;0.22237339590986988
1.6432831624497681;-1.835835094920985;0.21991447392051133
1.8314861162396179;-1.6878735322609066;0.2225643913261547
1.6460720910933933;-1.659422800710261;0.22977999297129198
1.9607805883853366;-1.6011195352133223;0.2177034661676435
1.7491120583233024;-1.2902607340531889;0.24326013648280076
1.7304544462141667;-1.3430133321737834;0.2456188177372559
1.810265348757663;-1.3433766983889164;0.24001949111344406
1.801592651166641;-1.2875704062911772;0.2403710953138926
1.852034938616721;-1.3435668686199378;0.23872079210936853
1.8230366949520744;-1.4255566047821113;0.23806909464642712
1.8032987460893626;-1.4238784812387044;0.23952017310073426
1.873137006596163;-1.2839028073712897;0.23777442975949237
1.6858553749734724;-1.2935034796497722;0.25083791727899396
1.817898131382647;-1.4400853974973595;0.23778724089497563
1.6917838562271785;-1.466578521170468;0.24295716416202262
1.7985115704029904;-1.4534834809433141;0.23771025046534594
1.6885434305479148;-1.3719781024489448;0.2508671682737293
1.7254637810427353;-1.503966925553125;0.23804703394900323
1.693813797818533;-1.525840279818789;0.23691691086390762
1.9314670552193944;-1.4950222844784409;0.21956159246552265
1.906618152143174;-1.4050842928607121;0.2268480402036058
1.7619085701412023;-1.545041633462167;0.23214307473882825
1.8339049765823892;-1.4581257403663577;0.23528686542421556
1.912991696641332;-1.5472595783240561;0.22545600585745543
1.8714900812001112;-1.5759414114458195;0.22484421280119943
1.8729149841888906;-1.4133394943167221;0.23506912145112496
1.7792296451679233;-1.6077334430678019;0.22786880825198558
1.8007355728677925;-1.6407147548307686;0.22528570403666176
1.8381147756149883;-1.6209703685477448;0.2248139264251222
1.6539828947397894;-1.579578934630182;0.23421781563888544
1.974751345367954;-1.6516852209718373;0.21887560012049825
1.8131114707266591;-1.5960581018717337;0.2268392433597748
1.504091213862529;-1.758793310126326;0.22746824629807932
1.5686242706173343;-1.6862389664054565;0.22972281518343154
1.558379646763854;-1.8030934202085356;0.22277915102257323
1.5840773619143167;-1.666929526665685;0.2315542218682082
1.5939749517000428;-1.6774613396081972;0.23004070899978324
1.5826452117099636;-1.6813842412856093;0.23010140190955322
1.5905234779356157;-1.658874770081599;0.2317826600595312
1.6017505764032514;-1.8502156766123394;0.2196541995725676
1.6181524961166485;-1.7718248040021616;0.22377318334941487
1.580343824131164;-1.826957367931271;0.22115884933800103
1.7333301369013117;-1.25;0.2453668415508949
1.7653032650603475;-1.2675974094752172;0.2426964147300801
1.7778752641008868;-1.25;0.2425270939690548
1.6583925666779145;-1.25;0.25059705323629883
1.8598473472170833;-1.25;0.2395777663510095
0.3183352104098512;-4.274989696442325;0.15850773872374482
0.6096002977637623;-4.138409903600792;0.1592471317937993
0.5447904464963822;-4.20362489671301;0.15881810435415666
0.45790861092511137;-4.2910498513696975;0.15824028618793107
0.4692698788427557;-4.132888291779624;0.15943268615641792
0.5801646935252007;-4.099942460618694;0.15953928895052966
0.48095017035795407;-3.9702855668107446;0.1606584730932632
0.3916286990042199;-4.060165407995303;0.16003096818099044
0.3575860439655321;-4.159944928465494;0.15932873227283273
0.4403817779089828;-3.9172694197407356;0.16108591347510492
1.3715521894659595;-2.6838910340085826;0.18610854620010747
1.4144136126456937;-2.7176946978209315;0.18506004737536078
1.281718700143624;-2.747439215215521;0.1842318465997936
1.2448450935927902;-2.905108769201209;0.18020606707389128
1.1996078639957797;-3.098540724501701;0.17504607736440056
1.3082552373846008;-2.6339704123919794;0.1875917362574797
0.8597465774282808;-3.686074571877735;0.16432322184705325
0.7773555882370485;-3.8545974064181348;0.16201538247221972
0.953204586442689;-3.8444510468541147;0.16236740142309855
0.9602745354108634;-3.6668873877968555;0.16461815266996033
0.7429787270493684;-3.9127570196944186;0.16133474116560384
0.7817075385618126;-3.9941822788847228;0.16061246441020463
0.685031713769703;-4.010793191887732;0.1604227501365692
0.7791064287440529;-3.910754032905543;0.16137033942590642
1.1233233818975479;-3.6218012574657075;0.16531185999307024
1.0523807304102821;-3.5869591317570486;0.165855919214312
0.9957424926348423;-3.6570798180014417;0.16488865339632752
1.060686399248972;-3.410914433730598;0.16848689977753611
1.0014421629429577;-3.5619416291136052;0.16607229624544118
1.0981167034383659;-3.3154959725176356;0.17059011289833476
0.5849103698058641;-3.79440316256778;0.16248879272836908
0.6491980239018371;-3.9333466365962844;0.16110892240137117
0.6258084765536432;-3.7596349742417994;0.16287183404950134
0.6535973021847987;-3.736011212661336;0.16336121018011468
0.958281032530488;-3.844087488552477;0.16238838012486553
0.9958498991284588;-3.8106192146965014;0.1628690922431521
0.9740157937268594;-3.8429606169264834;0.16240021811136407
0.8868758028582264;-4.001059813344819;0.16064712149159022
0.957779029086858;-3.8539660777981775;0.16220227992061673
0.955352710541524;-3.848919234316943;0.16225024511844108
0.7900433538210953;-3.5895647605033894;0.16539853287410358
0.8322430531715677;-3.0979200213650526;0.17536596540819072
0.8856749359830668;-3.0958603498848234;0.1754664774099924
0.8507655189075127;-3.175175800299801;0.17333254297496165
0.8599054127706196;-3.5274139452956725;0.16620888121620903
1.0106759232488471;-3.4399321018342435;0.16816992164691905
1.0144610314924687;-3.3899178874506517;0.16942725653805182
1.0421196127305192;-3.1113313056919614;0.1745600191380693
0.8301348951296806;-3.3159662797479648;0.16997340378471565
1.0456579985305003;-3.124232214450291;0.17420304374792367
0.9132874813336799;-3.349327080097618;0.16978044368704698
0.7960275527673983;-3.548726526631445;0.16557923815346762
1.0506995609899759;-3.1426136858233287;0.17391519812802966
1.208064648352175;-3.152463035400731;0.17352475978196247
1.0547000038539087;-3.114449526405099;0.17422165326088437
1.0557235267227658;-3.1102264488850238;0.17510393465482976
1.0526054710170596;-3.113930368009136;0.1742316146685664
1.0520710974397558;-3.1105230849382575;0.17510697398876574
1.1913153487189465;-3.185934440585446;0.17281506484716053
1.0536780887970898;-3.1171109517619024;0.17376556889286715
1.0515471038191806;-3.116045384045039;0.17378005405282904
1.0530604210473782;-3.115279410232463;0.17431981541696434
0.2913453603489945;-4.059011119233674;0.1600282752836778
0.30460346145011596;-4.165105291889399;0.15929719102081097
0.2756377012240141;-3.9333150571420994;0.16089500602533813
0.11156630413504523;-4.145194883463585;0.1590011141705876
0.23714886016515022;-3.983019082972057;0.1604569324508587
0.21446917669956783;-4.166631036970184;0.15908432738925393
0.10147757552847902;-4.168543698507732;0.15880669303164013
0.19758729703072803;-4.30330467784621;0.15806097271029682
0.09764606346254154;-4.163171314629366;0.15883763702670475
-0.1806558731567325;-4.316860018017224;0.1579898734897528
-0.21236914131332912;-4.404720647303165;0.1575490504375156
-0.13889236222721926;-4.201155501745411;0.15863247219375964
-0.03465891411624675;-4.292837375689763;0.15792839163079578
-0.03323219611359705;-4.301797004164846;0.1578913771240293
-0.19803198777046116;-4.149137346417774;0.15912021874115906
-0.027933710635194058;-4.298752744210851;0.1578920742669059
0.12208338054560301;-4.384822016204272;0.15752380706531058
-0.022537867653514974;-4.301848499991531;0.1578802300315214
-0.02995437498532597;-4.310027043879659;0.1578688869034234
-0.09523089227570969;-4.154016664650136;0.1590198734049394
0.08520662306646555;-4.162580893019237;0.15884749703477444
0.11426434291798324;-4.302753477620014;0.15798462710778863
-0.08887866871138463;-3.9799507770029585;0.16062122840422058
0.005095000961689339;-3.984411113126722;0.16049123526730988
-0.026979788585149985;-4.038635024776493;0.16001926094072405
-0.1424006688601812;-4.0629093500582885;0.1599061204071383
0.09115568036496204;-4.150635292254237;0.15895016447785373
-0.038024354741364765;-3.9011270912488403;0.1613289175385489
0.06166506864786027;-3.9113572089788766;0.16112173172583827
0.07062039138004549;-3.9840180435192107;0.1604831526876889
0.2078115428152335;-3.926354744181026;0.16096726528735433
-0.2753323262012262;-4.130124796220614;0.15934804800416272
-0.31772905195339396;-4.1699138287774655;0.15914570589760754
-0.20787546383719668;-4.016532337369687;0.16031253171589452
-0.17375443302921345;-3.959074998676835;0.16080518375588332
-0.10934297876434595;-3.8506107859681817;0.1618230693541055
-0.3805257786320835;-3.9821954393624606;0.1606641626889146
-0.3128179590316711;-3.8681803867449656;0.16174372569197315
-0.24303982145526193;-3.9668222458053695;0.16076590701137883
-0.34753328194982425;-4.028591471649349;0.16025056515376507
-0.24269580379715472;-3.8621254984660256;0.16176866862695125
-0.4529953408898471;-3.880284384169844;0.16176536140872555
-0.7836844624307469;-4.214908943228423;0.15914477086131737
-0.5011054153665806;-4.149972797411473;0.15942107417982837
-0.5339250608908472;-4.269274650183327;0.15860942270047818
-0.4708512780061871;-4.17441661162844;0.15910594914853066
-0.44620990263142385;-4.13735790944755;0.15936878198519927
-0.45134580036839606;-4.361200904040249;0.1580128689402545
-0.8000326505972404;-4.211423048681156;0.1590027800642489
-0.5094429674912075;-4.134506593451967;0.15936299174112875
-0.5159187280254756;-4.1224940228894305;0.159461692903833
-0.7953697633680658;-4.204263794008586;0.15905358561580235
-0.4871970364754864;-4.128618297148006;0.15938409953464977
-0.7145297777770325;-4.080144548543701;0.15995268642974678
-0.550023399952691;-3.989370140176461;0.1607548952650027
-0.6084231543168231;-3.9933257257722037;0.16078862782794723
-0.4650517651917521;-4.110498538737917;0.15962332498505405
-0.592515403999929;-3.9803096471296335;0.1609112119697452
-0.56955705417738;-3.961524609595031;0.16108168939943854
4.506025683560752;0.4706766691703403;0.20257598028099974
4.640364544571651;0.676675097078363;0.2035053102804246
4.526401468229882;0.5019213855364599;0.20287323756107084
4.648167068498524;0.6886396741974146;0.2034668771707339
2.663761302250972;-0.08807110035721928;0.25480576284170847
2.6389019638159064;-0.10232066410715238;0.25666775805191594
2.648742220726408;-0.07641074788834129;0.2569658540244201
2.8146166068899476;-0.2689764935350997;0.24239321806313202
2.7346342816678293;-0.3289656992401839;0.24339220567185035
2.801839275601008;-0.2536539422590844;0.24339313678966346
2.6727151877837994;-0.39835393184266854;0.24389147508927436
2.6683432206195947;-0.24685028061803999;0.2501018034704062
2.537976669122987;-0.10135097072748056;0.2623878347145145
2.564755889840545;-0.191614029664263;0.25749455403502247
2.5325106004814577;-0.19357417305286873;0.25866243766124464
2.516161868805715;-0.10114137344554161;0.2638260699266387
2.5301571829080722;-0.23328090183002725;0.2584515330821064
2.5644430715583337;-0.27537812221479785;0.2553848483446332
2.587883550226736;-0.2208977299851158;0.2563700479880757
2.6391388077462627;-0.3602177739523883;0.2477542137391246
2.5228491957093566;-0.08353328847610922;0.2651622201520146
2.5310181929577706;-0.08307111819737209;0.26475446239025957
2.4012736624106905;-0.09041156207611203;0.2712306965922089
2.9655752728413702;-0.42549436891119535;0.23112026313391815
3.0984901188574114;-0.3322843962238672;0.2272999519739789
3.2350430765797906;-0.23652310362799805;0.2236387951453976
3.2458556498247337;-0.22894050704793442;0.22369134841129523
2.838621994078357;-0.2582633548922928;0.24216272667826022
2.8147950368337584;-0.22687695621221285;0.24408187308651297
2.697866180159;-0.0728507549173788;0.2538431165592314
2.9853372387507364;-0.26892090105479116;0.23379818112331532
3.2293660946646363;-0.2250942000325612;0.22413303752383357
3.2256587842253888;-0.2176306403028008;0.22444668583037541
2.993711445279253;-0.20257231191498154;0.23495192800040288
3.2366507051499904;-0.22378591030342504;0.2238217861742449
3.0072477527864705;-0.09532455032607336;0.23678579062130994
2.8962454846511188;-0.08726123148394316;0.24294477332048836
2.8329965681525464;-0.08266676518416104;0.2464860010139141
2.871478292381087;-0.12971513555600564;0.24326562643053148
2.8121406704551353;-0.05049238757590613;0.2483065474261553
2.8423332538979382;-0.06369194575104117;0.24670235206576202
2.8527364764813052;-0.04254961801023892;0.24643681324844086
2.9594980902272923;-0.02166118200045774;0.24179333373980938
4.336764020670895;0.9180537258639487;0.2091302821262116
4.413679927800473;0.921903656905802;0.20791132305526613
4.328835644305429;1.101332557322796;0.21108205858741527
4.285101288889246;1.1064199133887218;0.21189872486164169
4.309601008307055;1.1420100130680741;0.21179442520730396
4.52174857750142;1.0788921492831458;0.20766440608845815
4.501798879695278;1.151630240909749;0.20876255327911694
4.275804048495539;1.1403183478514183;0.2123700100702969
4.357922896577836;0.8409068803632944;0.20812755124899818
4.5743192305149005;1.1552601577917825;0.2076763004146064
4.647697111652965;1.1235563143966278;0.2066749456785877
4.779715796127038;0.9698459012754149;0.20429724920746245
4.754589067898177;0.9300245110647991;0.20423522369498065
4.531160070918961;0.9571023691036082;0.20670825669434595
4.796839349529797;0.9249041052822536;0.20377068005733023
4.621713274678801;0.7194400385007836;0.20383520367907806
4.638944590441581;0.6993774793632606;0.20349531102932006
4.4801578684168515;0.884254133284003;0.20679794781021726
4.477900537239837;0.7748556998697629;0.20621270904438116
4.6388206794460105;0.6933723043422725;0.20341803607790174
4.635280705741608;0.6987664067622588;0.20345057603181177
4.6299302676214955;0.6978740462197507;0.2035587978335076
4.510042216310106;1.4641556458350187;0.21102660988286315
4.69148815339625;1.4482045278309523;0.20921138189310995
4.580071902198847;1.3874825768735919;0.20955914226506112
4.752692997673195;1.3654984488224253;0.20784892536575977
4.848275917466544;1.4344211377675438;0.20769161586565008
4.660722744822561;1.2991807725772047;0.20790690059419006
4.4696309474358245;0.48597595879807987;0.20321191362359892
4.409092361341316;0.276039049443785;0.2018344490455292
4.254481156783118;0.5648872801353123;0.20784912957838325
4.281226555956998;0.5651756909373187;0.2071635668322342
4.248508068710307;0.5648228689403125;0.20783210715527842
4.283187085654925;0.3045846564673781;0.20444622621170133
4.250611401203743;0.5721168470706779;0.20787454456324617
4.180197669991914;0.32793471365186444;0.20639343942155056
4.25213616316944;0.577404446851741;0.20777392018558183
4.2406401291056195;0.5671171417932285;0.20780075050137514
4.248393033461604;0.5740548815177903;0.20769352914506506
4.075534754551004;0.41937146311706497;0.20990331975954532
4.176537555954438;0.2522209947339146;0.20555188844841665
4.173744999198331;0.19445370794194528;0.2049559079518884
4.310298099927232;0.2417911042682059;0.2032499010659387
4.1450794681346546;0.246913995065856;0.2061325059736713
4.1187757478366365;0.24247654051712447;0.2064280665752146
4.095520775315763;0.3376104921581131;0.2082091591829457
4.008397657634696;0.3834449110140329;0.211077959794016
3.956149071013741;0.3554855315388151;0.21209925147423186
4.066224262367548;0.27899447512400394;0.2080157663477356
3.988140744334729;0.22461054125872165;0.20942797401087945
4.022121749374451;0.19075483863825438;0.208212117128305
3.8915029728279795;0.3208919681974677;0.21324505722019846
4.6292959723685225;0.6865453815320927;0.20351500488910043
4.633284033606747;0.6915271605044769;0.20351112480283007
4.487535388866313;0.5094618685621041;0.20351506890726778
4.621047037380101;0.6939012837462051;0.2036747712354873
4.474740012262384;0.5363014209368594;0.20392681911201188
4.377037468458681;0.7412420508798035;0.20700665786507336
4.472429389170996;0.5135412527162224;0.2037487823832087
3.436502080008263;-0.15603563327435283;0.21938974734340738
3.4789764472682463;0.007406517969695506;0.2204695984818691
3.4864186361635254;0.03604419856334792;0.22055085118542445
3.464467602424387;0.05136186036452681;0.22138181050918115
3.393133725635942;-0.0642720165326142;0.22246746198625023
3.276490863672453;0.1825340021829266;0.230615559385018
3.268631949361283;0.17503793267282716;0.23177008697517304
3.256911845762093;0.17664048120640188;0.23188519044790445
3.2700056207986843;0.18558772639395224;0.23197092429882793
3.2516605410482464;-0.015996241906474435;0.22774958454830813
3.3601488144639946;-0.22886368091312365;0.22149600114445442
3.2462821724720548;-0.2132941239887421;0.2243068229192957
3.3291795767900982;-0.09218368150563792;0.2247532126750129
3.0881819015655942;-0.007161058081644706;0.23531455219139724
3.069970929868576;0.05199697076607777;0.23835145727563695
3.1055914338903445;0.049636316770972556;0.23626446673411455
3.1383301712196636;0.047466644185095455;0.23436923027630202
3.1156507587434126;0.08245415666387282;0.23681510009051127
3.2337991774005874;-0.21591894543555187;0.22410609703042395
3.3813229693399958;-0.1232066010827664;0.22198183686184564
3.472539307939343;0.05789562263887035;0.22104710815978415
3.4777136469588807;0.06208406844104618;0.22133598767920265
3.4646241524461265;0.07035713493343766;0.2217884552821546
3.6598998620050476;-0.05306466168030958;0.21489618158671206
3.2736380915381456;0.19106770778803572;0.23005182165219065
3.737644472195936;0.13713551211636088;0.21527673369585348
3.5619034820060964;0.24821061099528383;0.22176627414493932
3.553750511635698;0.23018605748786408;0.22175136489820035
3.727180613350719;0.11153595266063149;0.21525407120462703
3.535154657024549;0.24290818632908673;0.22242450159849642
3.8025450238606626;0.2959130296294322;0.21540399956292555
3.722830714681993;0.38808313117376375;0.21794871777458763
3.6715425418287317;0.4249365880274021;0.2202723871756611
3.640949959495609;0.3705634048827633;0.2205223805803157
3.5929543730062443;0.28525930123097143;0.2212516090963172
3.443552107985033;0.32832690717307966;0.227093272097537
3.5282759026404467;0.26744806245885916;0.2230935888357664
3.536140977476208;0.40163003573612965;0.22470319409264589
3.790298027678097;0.33960404583674875;0.215672461744979
3.615994820139027;0.46485077195566105;0.22266696556135918
3.28045658788676;0.1992032668962035;0.23104839342144
3.7165174114273913;0.4519700246643543;0.2191156834832032
3.6405402733768915;0.5676812496364405;0.22320594463593948
3.59968426976173;0.6299038911714787;0.22528270879500548
3.7973730362730636;0.5080658630971071;0.2174931649620126
3.8638733763685478;0.5583128967576113;0.2163010439659941
3.9226541677811544;0.45464491646574134;0.21387736973093752
3.8039236910567666;0.6640423816122956;0.21906946504681674
3.9645080053276933;0.6343514791387244;0.2146391920607164
3.980182878822627;0.7016542117250976;0.21489703622419074
3.8085764596580454;0.774828657465148;0.22007490043269273
3.9649829856375263;0.4194957515870321;0.21273723758805183
4.019126484856126;0.5863643124140453;0.21313396818555894
3.9970370756418823;0.6517585073419654;0.2143360024315366
3.7554030242524234;0.7379381078327454;0.2216802844807342
3.6697345168052236;0.6785031982428975;0.2238260762738912
4.246372016519956;0.5800379648385308;0.20798674603678824
4.028252768848504;0.6796920848563278;0.213576632693319
2.661131993452109;-0.06549417618362731;0.25617388637542254
3.2692191138560003;0.19078496531974443;0.2315597407780365
2.0877320015484404;0.30865941485666837;0.30912854891822217
2.0893186879732015;0.29460590652307206;0.3088166111442989
2.149995394905175;0.31607218606248766;0.3040776196728279
2.12881576081759;0.3546441474114332;0.30618261110644385
2.1249015562256517;0.2718692360950802;0.30667861782287653
2.1830130770929337;0.2559409885209538;0.3002262405029633
2.175216657007136;0.3249949949951568;0.3021685198557448
2.090831377235524;0.2812078016282203;0.310461579392628
2.0789421618756743;0.38651228052973835;0.31067737945400525
2.2494487905773095;0.27756229383747244;0.294873185123667
2.2208629730631806;0.24556641038788576;0.2993710470447233
2.2748667833988603;0.2640683538975219;0.29198539023652664
2.485450171968589;0.24057488554241935;0.2744026707599635
2.488151601894904;0.25107155575168616;0.2755527006839692
2.398873816775212;0.2214417157787544;0.28001054935801345
2.4110363263803642;0.19418198641743195;0.2775326282629508
2.380159933390736;0.21523088327198092;0.28161411414717186
2.388019402982825;0.24576962111754597;0.2823058993202771
2.480049866862573;0.25659462915911796;0.2764052582413939
2.3678065556405254;0.16723062572270886;0.2810757636874106
2.49490363471746;0.24646859443789995;0.2748764466457066
2.4041259300419004;0.3083531074070946;0.28329365399293105
2.317826355995938;0.19387512484413288;0.2868810284944504
2.347930790660966;0.2626534372549098;0.28614653763696385
2.311058413990792;0.19748312213290473;0.2875260541706759
2.3333516093171185;0.2841055131013715;0.2880546396271292
2.3664919951414856;0.2954595553920666;0.28528867282564135
2.3015081012404037;0.2025744043105779;0.29521298379373306
2.153594470907665;0.03921658727700604;0.29895280022793896
2.2262651271668283;0.07898740752480408;0.2909405178435936
2.1470710331798886;0.05878690046033462;0.3017893429675656
2.1348411724445238;0.0954764826664292;0.2939265571224264
2.2389691282432573;0.09985379883283305;0.2897606202288238
2.290669327679634;0.1847716594070232;0.29908693537608966
2.1611321828928896;0.1413487595722855;0.2934561944540849
2.195823549499504;0.2018778890382873;0.29889440256836675
2.3742586935794145;0.021682076796830617;0.2780515220590854
2.486597384839293;0.03134466244264485;0.2706772566354251
2.520967218109541;-0.06894942955223936;0.265630023454296
2.3769777555085776;0.010772485644028858;0.2774020389243962
2.5232592796095084;-0.07563785963940739;0.26520417296842397
2.530750942055727;-0.07499347942450302;0.26482740771527324
2.507294884800943;0.019118387599103608;0.269172747730052
2.40113241452907;-0.08614235528788027;0.27145904720370634
2.352039972248907;0.11082942686414908;0.2818569703427097
2.6493456503165116;-0.06479279511121291;0.257732953095687
2.427593478390455;0.12995706881945826;0.2761151184166557
2.499332047766716;0.037673198539567104;0.2700504860704226
2.4565790303756754;0.137295249250312;0.2745851123107701
2.5677053251884434;0.07165154226914336;0.26565138505518393
2.587055881822068;0.039311226699916615;0.2636111451482499
2.51897604764876;0.15309210457086855;0.2704439603666735
2.597152099264672;0.05442366066872381;0.26242502738252504
2.6179362858181876;0.04226383955629676;0.26162340850659016
2.6070956038136495;0.06930750769056346;0.2629175289931835
2.571496833727795;0.15811385066666558;0.2672749944573304
2.561526718572199;0.22842598766015063;0.26960031162520676
2.4413686865200153;0.15629427120622275;0.27549577047055934
2.3352716780428326;0.13309535084100613;0.28516971278527226
2.3089187035171586;0.19285702787532347;0.2872668993662347
2.3063717548647986;0.19256592528585248;0.28743563249520604
2.3076076929827947;0.1900225984609785;0.28725581584688603
2.249178065441861;0.09036077871607641;0.29118676136846067
2.244669760379658;0.08812297637486366;0.29145715459214194
2.124192597058;0.12742220882600144;0.3068664550400051
2.1184253977764227;0.14472380667073348;0.3079562122436491
2.1660055140394876;0.22488466289021714;0.30231559650311185
2.1856819008939263;0.23230283485502123;0.29959623754650233
2.1;0.2;0.3114378346008735
2.2892271667673256;-0.4374104338057261;0.26265701775569117
2.2727706291524536;-0.4274678311860435;0.26402723444414494
2.278785980931888;-0.45453691419349496;0.261998744852174
2.2442225911028983;-0.2990016599630416;0.2735899078888424
2.307405127138882;-0.5833230721249675;0.25272186550729825
2.3125889007475546;-0.6066500533639956;0.2519799538982263
2.240234096938306;0.07632935393605694;0.2916787310204887
2.1890967203584717;-0.06729016107541569;0.2891348861834087
2.2406964248367096;-0.03905094214879822;0.28533448625231855
2.2496533703032293;0.0745370289628764;0.2908785697876158
2.1741925970579996;-0.022577791173998586;0.2928698505551397
2.2719257920888687;0.007719763605957289;0.2845148968981094
2.2;-0.10000000000000003;0.28640253083617556
2.309000229598455;0.06324434704637384;0.2847906151742444
2.3366534119889577;0.011428749424552041;0.2801068845413492
2.3518375331119;-0.017022743037942923;0.277834432463848
2.390301617621223;-0.08909544330376674;0.271587231177557
2.2935461169874714;-0.19359159293775727;0.27530871518385414
2.316770137401983;-0.1685096007363638;0.2742964643694993
2.2348784096739784;-0.256952843532903;0.27719779288505836
2.248500620063007;-0.09722084463658;0.28276991106404076
2.3002689911131275;-0.09425444243651418;0.2788925419087263
2.2792833864055524;-0.018751660391885906;0.28305539308271327
2.221712831911566;-0.19770774360204643;0.28000032664091745
2.2761180424268166;-0.12605965533481162;0.27923311421384894
2.2117264325885366;-0.1527689466484131;0.2829448972939663
1.8946717747449995;-1.25;0.23991188001112787
0.8902481935338988;-3.055232131997567;0.17558063581997074
1.4227363804484954;-2.1814773194780064;0.20619047819261982
1.4160327546854161;-2.1819211158144403;0.2062363844199494
1.4281348696705731;-2.2053901559837463;0.2039823026295557
1.409681139185104;-2.1958776720036344;0.2045737782409371
1.3864105025340279;-2.1838821809822035;0.20528204546345727
1.474604210693409;-2.1403071797885223;0.2065145457758613
1.4197226045392934;-2.16742324173429;0.20506651621483224
1.4219326591428127;-2.1777293428351987;0.20636992347326086
1.3421030682234427;-2.485598763762412;0.1939598786372514
1.2897134018554675;-2.352232240119668;0.19952454951232268
1.2457085517720614;-2.2402106472005077;0.20480833380917457
0.9562203659853777;-2.821173068131696;0.18231716638908288
0.988000509740861;-2.8334530691865436;0.18261285713171552
0.9728401679957828;-2.771495123289208;0.18310348137437976
1.1299661231439162;-2.888309267942435;0.1805091623859942
1.0881672690343094;-2.762128706191934;0.18364757610324778
0.9265730494689648;-2.909791317236474;0.1805687008047911
1.0323475722143407;-2.593622634637512;0.1887817702153537
1.1244261047582995;-2.6070878791233754;0.18906119004415614
1.1850419594077946;-2.7571040113822183;0.18389783412179808
1.2408662724838178;-2.6241156844443436;0.18808910845398463
1.3253545790428918;-2.5162229058755785;0.19226008564332664
1.2403386762003268;-2.4138028353814405;0.19725758160814566
1.162595803510189;-2.510748689467287;0.19363361072252883
1.1863448278393787;-2.348755549279936;0.2003736653821529
1.1354890332161707;-2.4417439415480384;0.1965172788979065
1.09892127249455;-2.5086070650827628;0.19377590359209507
1.2042020303916097;-2.571011173846542;0.19107300113447576
1.1162452112267154;-2.350109278792006;0.2000245983795489
1.0627391502493557;-2.422350064223525;0.19685272850939162
0.9973997049861948;-2.5105675999428483;0.19285032899821722
1.2055685939476566;-2.2295100194316255;0.20555055053791532
1.6106797866431852;-2.0211676992048035;0.2112618069684171
1.5815520854857077;-1.99045846549913;0.21480286394170803
1.6016251182064924;-2.03699729653208;0.2117001280907143
1.548642571036159;-1.9141585683362021;0.21879130528169802
1.3926368061349668;-1.7518887403284849;0.23110346999782355
1.4629005009643343;-1.805103918859435;0.22591514286034378
1.421244281922099;-1.8519378949096579;0.22427748641504575
1.3125539032206777;-1.8030652112794632;0.22990278660527796
1.3054140194861414;-1.784426036330074;0.230452925156868
1.2983821021523236;-1.7923320022475582;0.23097676944714973
1.4451609773422276;-1.7322952995377254;0.23263457193579654
1.2937087113412469;-1.7887925452497402;0.2303654799258414
1.4034698413037463;-1.8719216511257948;0.2232883895295145
1.48996613212055;-1.9618818618707796;0.21769427813142808
1.372334524704374;-2.057555148004254;0.21172914347560062
1.2639814486998753;-2.145681928482091;0.20780791785560693
1.5723341866545235;-1.8386370124953382;0.22079523791080258
1.5558329660633132;-1.8321419227722893;0.2213868147474949
1.5527613455469957;-1.8671781078834377;0.219672897667321
1.5187185029426837;-1.9054523850950909;0.21926520933110094
1.5050070526571722;-1.8808022192480363;0.22012815901991728
1.4691522457397337;-1.8910314542097268;0.22111321414068225
1.2928141357918108;-1.793114065672132;0.23053765913916927
1.2902974623617671;-1.8052716253453018;0.22959001890145675
1.2726983513880006;-1.8902895062129699;0.2231811664921061
1.3673750791064445;-1.942761324060478;0.2192408483783686
1.31707614699063;-2.041478137335798;0.21355863733756925
1.2703287417778204;-1.9597155810274292;0.21920159891895463
1.2672994403235243;-2.048469656170426;0.2138354405881811
1.2409730794443337;-2.1927801888215765;0.2072635137696539
1.4583400614134017;-1.3244562819904282;0.2767194617919794
1.569680247210363;-1.2500000000000002;0.271385421504549
1.5773131186837588;-1.2500000000000002;0.26948456187192626
1.5705872763939392;-1.2593414476247493;0.2853837555831371
1.4999999999999991;-1.2500000000000002;0.28873831020115126
1.4378213605195416;-1.3363592215006357;0.26545203265761225
1.5866903885338868;-1.2500000000000002;0.27253111017293524
1.456130852514137;-1.6183221322176458;0.24167692424267573
1.1822379667474006;-2.078635820232634;0.21306898211010677
1.2718599440990026;-1.7871058813032503;0.23032294046691837
1.282368084663553;-1.7974591289113642;0.23001071405753432
1.1619284763143227;-1.778619478329511;0.2321969751235673
1.1463137240329853;-1.8540513084493233;0.2268117136486905
1.236547714398159;-1.8799240530725356;0.22431277040532577
1.1216336427830247;-1.7755088294680208;0.23288389321938474
1.0789831360641449;-1.8347456443553538;0.22871990086048777
1.2180562688432832;-1.9693381989267904;0.21916568353990284
1.1419003243920636;-1.9833574238281417;0.21904177993907478
1.1559497223346804;-2.016542410065792;0.2169145328891547
1.1210357413275325;-2.0108939798954775;0.21742230965762244
1.1427287217127358;-2.034904910929604;0.21598698513774495
1.0270537580786918;-1.9068697804462607;0.22364066428611412
1.373174522116729;-1.6914291979330094;0.2372214492184152
1.287175719372088;-1.6426084051902996;0.2417091589826212
1.2870444551581164;-1.680482563889456;0.23906124648217764
1.250995759971747;-1.656104855986741;0.24111354816689134
1.2867440594532313;-1.7671568695141155;0.23123118737699025
1.2375896532320672;-1.614458814955462;0.24415354595373148
1.3501421482817622;-1.6257492455374027;0.2423477292230243
1.310615595681743;-1.5130338948864677;0.25021616540540637
1.2979547103560267;-1.5306184578388513;0.24893411359816658
1.4372582235330367;-1.6024240570770267;0.24312777127594054
1.3735653121293145;-1.5487699163404498;0.24798836905977534
1.3183654457002159;-1.502270214305255;0.25220083701767093
1.1487870716739548;-1.7377957337861734;0.23533652020765555
1.18194806504946;-1.7510819555419452;0.23383839784220237
1.209889283597157;-1.652931550559504;0.24120619467390708
1.6325855014729147;-1.458930070587642;0.24134914591590834
1.5720673124869602;-1.4986947122786465;0.2398344570470316
1.5674681061398328;-1.4140366869931125;0.2418435783682545
1.6355891214474303;-1.3743958040003936;0.24866013917693391
1.4926552216427016;-1.4575716928544802;0.24810370071121077
1.5632802899891607;-1.3369511598790238;0.23993148510971382
1.4953552184243228;-1.381582636429627;0.2317377287378282
1.6301047377275186;-1.5287490042652;0.23575192468299075
1.6386799051410572;-1.287408390500207;0.2533362436415286
1.4294888432828503;-1.4248614068434906;0.24687394207074664
1.5902615840757557;-1.6308122619974288;0.2310795264575537
1.5797545258317558;-1.6577274154247343;0.2299888639118442
1.5627666710863402;-1.6186890284577524;0.23381477981394175
1.449291000914692;-1.5686546075053462;0.2489806127226056
1.4524811354540899;-1.591819742562364;0.24656660329524388
1.43748402529305;-1.3399421609521351;0.2657525680150654
1.437662866825894;-1.338042630949718;0.26648543884757975
1.436884767913811;-1.5720413072023116;0.24467826988806846
1.44503049441235;-1.5916292364113138;0.24263151724676113
1.3751010526275218;-1.4234707602395522;0.26005850093772825
1.4366283508944604;-1.3380161793132488;0.24634514370894467
1.4355222651808632;-1.3395524094710227;0.24658649411921196
0.7697227344500911;-3.580992984933629;0.16559280787888198
0.616147189495784;-3.7338074974549245;0.16332688932119524
0.567598188518967;-3.6322680507390457;0.16470018545917697
0.7378071312849599;-3.567530138033628;0.16574830918489147
0.5308215329667423;-3.555350273200915;0.16561948121761833
0.41448556715095175;-3.6711097446071435;0.16395181142280785
0.5545231069465137;-3.730181288665576;0.16331599038675504
0.5838483367141414;-3.5025862399192347;0.1664450169454636
0.36625355052138425;-3.719102750989503;0.16320693383668594
0.6068675144916471;-3.7518089484505346;0.16307456562451209
0.32542264893548345;-3.669751890896293;0.16393194825796722
0.3631424401169119;-3.6505648448023296;0.1641934016212511
0.2646027525279275;-3.5160438050887715;0.16622476547442977
0.2358398174754645;-3.5614763052387968;0.16553041516235106
0.2317411720495608;-3.471182956828128;0.1669742459410588
0.322103895047215;-3.425217863251851;0.16777480614959947
0.35555099435953375;-3.483324943448701;0.1668208932674735
0.182048287679542;-3.4964603942975847;0.16648001955943018
0.35221803115916417;-3.4098996099009597;0.16800547572793145
0.39700289026405905;-3.615404224953313;0.16469972300351837
0.5274011443456014;-3.4799989535876907;0.16677608792028448
0.40221159292254627;-3.4299044825421117;0.16762881955093983
0.13606092441334544;-3.7354883300212625;0.16304967269942075
0.29107341322883135;-3.7244542259783127;0.16317851056162114
0.027084528712605395;-3.7432454913801707;0.16300699578144306
0.23485921067106633;-3.66763873774813;0.16404168791018894
0.1367958473900637;-3.568526456353072;0.16545198003278078
0.07687501908933564;-3.663952429032395;0.1641364689980967
0.8848941605192977;-2.857931355651391;0.18147563372172648
0.7905334109252861;-2.7405207198977655;0.1841502399939161
0.8177458387763193;-2.704218623424426;0.18343889590406767
0.7995392739409476;-2.7136014602175993;0.18310823368556844
0.7778727586764438;-2.7247673983526544;0.18305621180288595
0.789572356454924;-2.9859755528890686;0.1767409315826785
0.7380768939784963;-2.9505509696503935;0.17728084644662795
0.6532371701731936;-2.8921883156735917;0.17874701270920096
0.5497375950220005;-2.961814394441461;0.17626752943242135
0.5474883598843965;-2.864151803301742;0.1789193180700483
0.8149832656109247;-2.6885574330710553;0.18341708989083122
0.796563739787947;-2.706529981700776;0.18252068548468742
0.710415461207057;-3.0392258605883695;0.17584594784210839
0.6543120021408875;-3.012196306827535;0.1759241807677277
0.3548518086808089;-3.0001296726855573;0.17552717034913345
0.3535957441647643;-2.945590903828229;0.1770808228227176
0.41301908863514125;-2.920631811363662;0.17777259991104333
0.4097066669785394;-2.9893450013240535;0.17581797425328738
0.17214041510644112;-3.021806074423564;0.17541085060208722
0.1714471263315755;-3.0361877227230205;0.17465336363084125
0.16262673243010303;-3.030442062520385;0.17521442474511045
0.16157538011283695;-3.065544712657651;0.17421942861927403
0.2409079875849144;-3.3861085520185794;0.1684535450816043
0.17530416266395324;-3.3545094174425154;0.16894612378935908
0.259089383067944;-3.2173725942194586;0.17138624041896727
0.1709195752956408;-3.2622222106366348;0.17051784985966104
0.33749199272110975;-3.379456128851899;0.16863582076648637
0.33320238365279237;-3.1526272876976495;0.17269437696729553
0.3452153593099425;-3.2466872226288266;0.1709599582879419
0.4846996107676235;-3.2941633637288303;0.17010253818394916
0.46059466901342805;-3.2443306581733293;0.17093607374610695
0.36467082432097175;-3.3990208180027572;0.1682319031126662
0.5050834943969584;-3.27635595095008;0.17035677452871095
0.7549850401265392;-3.5375109688647792;0.16633689568968868
0.7662604811936591;-3.5707779710769487;0.16584533043309327
0.7783173193771499;-3.5721542096420373;0.16583416598960643
0.6710583057464227;-3.412898450921283;0.16817285284286743
0.6366306073264568;-3.3845758158642134;0.16867867053811922
0.56653369665979;-3.3269091895558858;0.16965229600986148
0.5015790406330487;-3.367622055787147;0.16885679745271115
0.6057869441925465;-3.1226452533330598;0.17370573838943565
0.6911588366231536;-3.174868692600225;0.1731130899359083
0.5332080874900837;-3.0782475317039846;0.17412901826442892
0.511037906671872;-3.2344133280144605;0.1710565206904171
0.5487086680171918;-3.25256236705667;0.17096296261788363
0.4320167934764676;-3.115879377261445;0.1734931804480369
0.6705125711739867;-3.254271031339872;0.17131676631612955
0.7316428160045021;-3.3327552551540394;0.16977501344674395
0.7897091995287027;-3.25594312079078;0.17129864035235368
0.7872836431042707;-3.3232707109546586;0.1699136133639199
-1.2808488458054557;-4.0545399735157766;0.1608280282164792
-1.950437656774406;-4.188634936556397;0.1611717572297323
-1.8852299264035728;-4.158203402009076;0.1612061330527015
-1.921636268686175;-4.123449036397444;0.16138098641224638
-1.5781535735326977;-4.014895168646072;0.16138818004185498
-1.6960521984430792;-4.01459815764329;0.1615159369328068
-1.8733448413200509;-4.014151520834024;0.1616721023781996
-1.1067218009167559;-4.169147127211202;0.15983693470064636
-1.1008661513428482;-4.1730012058876795;0.1598034963932508
-1.1383156794802782;-4.188016250335173;0.15975467011661404
-1.1044051776601522;-4.180019879894593;0.15974065332857612
-1.0939486828035712;-4.177554153883615;0.15975666059988922
-0.9591654896730164;-4.088864812251648;0.16018146805001632
-0.9601108201040854;-4.036331889597113;0.16063909176398744
-0.9785710856188481;-4.078248560046639;0.16033712251154195
-0.9877350580793272;-4.099056668864318;0.16023536037597047
-1.0197438184864196;-4.055724123419608;0.16061149272694003
-0.9582641423231005;-4.138953552719304;0.15984341089298487
-1.105351085772905;-3.9398314505103835;0.16154811468111327
-0.9627626936332234;-3.8889647231363114;0.16188622775833642
-1.150744898304758;-3.9695016707351134;0.16134646662565516
-1.220511248257678;-4.015102224024754;0.1610537347712307
-1.0388390971136898;-4.080625182280994;0.16049110150253915
-0.9242797603463949;-4.072856956398354;0.16021576183300396
-0.7987707943126354;-4.015265228338045;0.16055676279463274
-0.8970777511968362;-3.9395528402825404;0.16131487775923503
-0.7771567046670295;-3.9556007824372434;0.1612017136956027
-0.7438776953489443;-3.863735999619762;0.1621657001062832
-0.8143436183393853;-3.871857914334792;0.1620598780462801
-0.6642057861081526;-3.8545530013054554;0.1621946332992541
-1.0414898386475013;-3.719914169994947;0.1640565841632256
-0.8700589669755462;-3.6700125330816924;0.1645588073722295
-0.9734191183874403;-3.7000995337295413;0.16429475615305544
-0.8765808643736247;-3.7122730613261545;0.16409744782682692
-0.8487487805872166;-3.715771829901606;0.1640103194655029
-0.8858087438192688;-3.7720677861042575;0.1633146157522874
-0.8064327506891236;-3.65149164292741;0.16484027011795604
-0.7021600036394849;-3.8003647185786553;0.1629432092771109
-0.7618374092978566;-3.838396372812347;0.16248413106591594
-0.7679341727956008;-3.7064571239507433;0.1641787462676894
-0.23331055649109195;-3.6812824525721624;0.1640458770215646
-0.3529281394495037;-3.5822429509824003;0.16553040820754752
-0.4200480134647172;-3.7128978751668824;0.16373126216481268
-0.16266373959562008;-3.537553009574606;0.16610570840005517
-0.5235005118339846;-3.5691331872029317;0.16576719488743616
-0.35892286917595884;-3.4666766783271936;0.16748432594043333
0.1429343565172507;-3.0334346636868093;0.1750241934430401
-0.4998775331904448;-3.8594291656751527;0.1621126136020287
-0.22565455111730073;-3.8089029388083615;0.16240579508950154
-0.3003018681619859;-3.8171223575184325;0.16235378976285314
-0.09560877397494508;-3.794583593704911;0.16248682211501084
-0.4376126082155485;-3.8322416479440253;0.1623083018366797
-0.20972763772622566;-3.700686497737569;0.1637818667460645
-0.41767448875211555;-3.717723985557852;0.16368303988956603
-0.2178158677430679;-3.694031495355556;0.16386818190646185
-0.42055686708530043;-3.7163553139369307;0.16366058688032964
-0.4207959432491531;-3.7179797323638866;0.16364171749017048
-0.12541754485832007;-3.5359400023605247;0.1659407688073253
-0.06343528059784154;-3.645350922474428;0.16446729469616317
-0.03634098036052208;-3.693177705735356;0.1638249543762564
0.004049088178171192;-3.624071189100651;0.1647267034370633
-0.10417991863679714;-3.5350202723170425;0.16594485668476872
0.06025797624582465;-3.5278990210701773;0.16601253466676416
-0.4218496233476578;-3.7174162588594255;0.1636086847696459
-0.4223607078774327;-3.7171429476414604;0.16360715365628703
-0.4230433090990756;-3.718395898157178;0.16359372031887273
0.1047116895864027;-3.2982366889648587;0.16995741572366022
0.1416840267777114;-3.278125195866169;0.1702681052835584
0.12107098276454689;-3.231292805699987;0.17117019696705818
0.07283121683993324;-3.4286948097851297;0.16753132624824743
-0.320402742288422;-3.374903630602888;0.16885732392410951
-0.19222353262777359;-3.365751523177704;0.16882309166847775
-0.2706693831872879;-3.256415393230152;0.1708388238648158
-0.12331678331573362;-3.519364769398872;0.16629064845269342
-0.09229763312355274;-3.505026080791568;0.1664791313853739
-0.028946281737835436;-3.3540933849804917;0.16892344027478146
-0.20415417244426895;-3.2256685517279045;0.17106144996984646
-0.2451509562787991;-3.195618505998722;0.1719517071485183
-0.11497273187287915;-3.526190878268041;0.1661181968751247
-0.035561735060977;-3.2389486598011707;0.17099416602634154
-0.04290711560821144;-3.111099246747311;0.17335025655907849
-0.191312465112162;-3.173118985728884;0.17230283455339487
-0.5290545776524848;-3.5687204933159102;0.16584170525878564
-0.6297556178761459;-3.6534796912673366;0.16476258221175924
-0.5766497531260063;-3.6694046077748057;0.16451861381581462
-0.5272033711161956;-3.5688580468930744;0.1658369784714075
-0.42308514512567047;-3.715454202719046;0.163698175081795
-0.5937493498989228;-3.7041757189885645;0.16405355670704289
-0.4246164725199071;-3.7167431077933957;0.16368317351367312
-0.6989193255033674;-3.5560987230039625;0.16613240874052496
-0.5248836374471426;-3.80113711664594;0.16265284023958143
-0.6551416948460848;-3.7049798120092596;0.16410487999355933
4.153660234594841;0.8296937101008726;0.21229441870796112
4.214071887601516;0.8832726408944847;0.21116132364155776
4.068674560771102;0.9380107933452115;0.21496786735288012
4.02472158237913;0.8677164321894941;0.2153353434269323
3.981892959778821;0.9706817138400166;0.2170592820281413
4.142315119269166;1.0557847464231473;0.21410263670123444
4.093935056037247;1.0700515443715213;0.21527659789708858
3.9054531910774823;0.902887490816916;0.21847231322016458
4.247920078552917;0.8018974225691964;0.20969403817694934
4.12494210495309;1.0975516117474708;0.2147432358499022
4.101805598870442;0.7676696544449129;0.21281994267939708
4.3842277500516955;1.7135140230860952;0.21483163735473204
4.511605816320173;1.796983801276392;0.21399803120447147
[truncated: 2,201,429 more chars]
