# Supplementary material for: Daily electric field treatment improves functional outcomes after thoracic contusion spinal cord injury in rats
Source: Nat Commun. 2025 Jun 26;16:5372. doi: 10.1038/s41467-025-60332-0 (PMC12202812; doi:10.1038/s41467-025-60332-0)
Supplement: Supplementary file 6 — Source Data [file 41467_2025_60332_MOESM6_ESM.zip › SFig4.py]

# -*- coding: utf-8 -*-
import numpy as np
import matplotlib as mpl
import matplotlib.pyplot as plt
import matplotlib.cm as mplcm
import pandas as pd 
import matplotlib.colors as colors
from pylab import cm

SMALL_SIZE = 14
MEDIUM_SIZE = 16
BIGGER_SIZE = 18

plt.rc('font', size=SMALL_SIZE)          # controls default text sizes
plt.rc('axes', titlesize=SMALL_SIZE)     # fontsize of the axes title
plt.rc('axes', labelsize=MEDIUM_SIZE)    # fontsize of the x and y labels
plt.rc('xtick', labelsize=SMALL_SIZE)    # fontsize of the tick labels
plt.rc('ytick', labelsize=SMALL_SIZE)    # fontsize of the tick labels
plt.rc('legend', fontsize=SMALL_SIZE)    # legend fontsize
plt.rc('figure', titlesize=BIGGER_SIZE)  # fontsize of the figure title
plt.rcParams['font.size'] = 18
plt.rcParams['axes.linewidth'] = 2
mpl.rcParams['xtick.major.size'] = 10
mpl.rcParams['xtick.major.width'] = 2
mpl.rcParams['xtick.minor.size'] = 5
mpl.rcParams['ytick.minor.width'] = 1
mpl.rcParams['ytick.major.size'] = 10
mpl.rcParams['ytick.major.width'] = 2
mpl.rcParams['ytick.minor.size'] = 5
mpl.rcParams['ytick.minor.width'] = 1

#########################
#### Code for Fig S4 ####
#########################
### 55C Experiments
## Panel B
e20_cv_before = np.genfromtxt("SFig4/55C/e20_CV_before.txt",delimiter=";",skip_header=1,comments="System")
e20_cv_after = np.genfromtxt("SFig4/55C/e20_CV_after.txt",delimiter=";",skip_header=1,comments="System")

fig, ax = plt.subplots()
ax.plot(e20_cv_before[1200:1500,1], e20_cv_before[1200:1500,2]*1e6, linewidth=2,color="blue", label="Before Stimulation")
ax.plot(e20_cv_after[1200:1500,1], e20_cv_after[1200:1500,2]*1e6, linewidth=2, color="red",linestyle="--",label="After 1h Daily Stimulation (55°C)")
ax.set_xlabel("Voltage [V]")
plt.ylabel("Current [\u03BCA]")
plt.legend()
plt.tight_layout()

## Panel C
data = np.genfromtxt("SFig4/55C/EIS.txt", delimiter=";") #elec4 on MUX1, elec20 on MUX2
NUM_COLORS = 18
cm = plt.get_cmap('nipy_spectral')
cNorm  = colors.Normalize(vmin=0, vmax=NUM_COLORS-1)
scalarMap = mplcm.ScalarMappable(norm=cNorm, cmap=cm)
color=[scalarMap.to_rgba(ii) for ii in range(NUM_COLORS)]

i2 =1 #MUX2
fig, ax = plt.subplots()
x1=data[i2*26:(i2+1)*26,0]
y1=data[i2*26:(i2+1)*26,1]
ax.plot(data[i2*26:(i2+1)*26,0], data[i2*26:(i2+1)*26,1], linewidth=2, color="black")
for i in range(0,18):
    i2 = i2+2
    ax.plot(data[i2*26:(i2+1)*26,0], data[i2*26:(i2+1)*26,1], linewidth=2, color=color[i], label = "Day "+str(i))
    x1=data[i2*26:(i2+1)*26,0]
    y1=data[i2*26:(i2+1)*26,1]

ax.set_xscale('log')
ax.set_yscale('log')
ax.set_xlabel("Frequency [Hz]")
ax.set_ylabel("Impedance [\u03A9]")
plt.legend(ncol=3)
plt.tight_layout()

## Panel D
freq_i = 13 #100 Hz
i2 = 0 #counter for MUX2
i3 = 0 #counter for Days
i4 = 0 #counter for legend
fig, ax = plt.subplots()
for i in range(0,36):
    i2 = i2+1
    if i2 == 2: #Only MUX2
        if i4 == 0:
            ax.plot(i3, data[i*26+freq_i,1],"s", color="black",label="100 Hz")
            i4 = 1
        else:
            ax.plot(i3, data[i*26+freq_i,1],"s", color="black")
        i2 = 0
        i3 = i3+1   
freq_i = 9 #1 kHz
i2 = 0
i3 = 0
i4 = 0
for i in range(0,36):
    i2 = i2+1
    if i2 == 2: 
        if i4 == 0:
            ax.plot(i3, data[i*26+freq_i,1], "o",color="black",label="1 kHz")
            i4 = 1
        else:
            ax.plot(i3, data[i*26+freq_i,1],"o", color="black")

        i2 = 0
        i3 = i3+1         
ax.set_xlabel("Day")
ax.set_ylabel("Impedance [\u03A9]")
plt.xticks(np.linspace(0, 17,18))
plt.legend()
plt.tight_layout()

### 37C Experiments
## Panel E
cv28_after = np.genfromtxt("SFig4/37C/after_stim/P1/e28_CV.txt",delimiter=";",skip_header=1,comments="System")
cv28_before = np.genfromtxt("SFig4/37C/before_stim/P1/e28_cv.txt",delimiter=";",skip_header=1,comments="System")
cv12_after = np.genfromtxt("SFig4/37C/after_stim/P1/e12_CV.txt",delimiter=";",skip_header=1,comments="System")
cv12_before = np.genfromtxt("SFig4/37C/before_stim/P1/e12_cv.txt",delimiter=";",skip_header=1,comments="System")
cv14_after = np.genfromtxt("SFig4/37C/after_stim/P1/e14_CV.txt",delimiter=";",skip_header=1,comments="System")
cv14_before = np.genfromtxt("SFig4/37C/before_stim/P1/e14_cv.txt",delimiter=";",skip_header=1,comments="System")
cv30_after = np.genfromtxt("SFig4/37C/after_stim/P1/e30_CV.txt",delimiter=";",skip_header=1,comments="System")
cv30_before = np.genfromtxt("SFig4/37C/before_stim/P1/e30_cv.txt",delimiter=";",skip_header=1,comments="System")
cv12_p2_after = np.genfromtxt("SFig4/37C/after_stim/P2/elec12_CV.txt",delimiter=";",skip_header=1,comments="System")
cv12_p2_before = np.genfromtxt("SFig4/37C/before_stim/P2/elec12_CV.txt",delimiter=";",skip_header=1,comments="System")
cv14_p2_after = np.genfromtxt("SFig4/37C/after_stim/P2/elec14_CV.txt",delimiter=";",skip_header=1,comments="System")
cv14_p2_before = np.genfromtxt("SFig4/37C/before_stim/P2/elec14_CV.txt",delimiter=";",skip_header=1,comments="System")

fig, ax = plt.subplots()
y_mean = []
y_std = []
x_val = []
for i in range(len(cv28_before)-30-301,len(cv28_before)-30):
    #Adjust start point of CV so that potential matches. CV started at OCP.
    y_m = np.mean(np.array([cv28_before[i,2],cv12_before[i,2],cv14_before[i+8,2],cv30_before[i-1,2]]))
    y_s = np.std(np.array([cv28_before[i,2],cv12_before[i,2],cv14_before[i+8,2],cv30_before[i-1,2]]))
    y_mean.append(y_m)
    y_std.append(y_s)
    x_val.append(cv28_before[i,1])
y_mean = np.array(y_mean)*1e6
y_std = np.array(y_std)*1e6
ax.plot(x_val,y_mean,color="black")
ax.fill_between(x_val,y_mean-y_std,y_mean+y_std,color="black", alpha=0.25)

y_mean = []
y_std = []
x_val = []
for i in range(len(cv12_p2_before)-30-301,len(cv12_p2_before)-30):
    y_m = np.mean(np.array([cv12_p2_before[i,2],cv14_p2_before[i+1,2]]))
    y_s = np.std(np.array([cv12_p2_before[i,2],cv14_p2_before[i+1,2]]))
    y_mean.append(y_m)
    y_std.append(y_s)
    x_val.append(cv12_p2_before[i,1])
y_mean = np.array(y_mean)*1e6
y_std = np.array(y_std)*1e6
ax.plot(x_val,y_mean,color="black",linestyle="--")
ax.fill_between(x_val,y_mean-y_std,y_mean+y_std,color="black", alpha=0.25)

y_mean = []
y_std = []
x_val = []
for i in range(len(cv28_after)-30-301,len(cv28_after)-30):
    y_m = np.mean(np.array([cv28_after[i-3,2],cv12_after[i+8,2],cv14_after[i-5,2],cv30_after[i-1,2]]))
    y_s = np.std(np.array([cv28_after[i-3,2],cv12_after[i+8,2],cv14_after[i-5,2],cv30_after[i-1,2]]))
    y_mean.append(y_m)
    y_std.append(y_s)
    x_val.append(cv30_after[i,1])
y_mean = np.array(y_mean)*1e6
y_std = np.array(y_std)*1e6
ax.plot(x_val,y_mean,color="red")
ax.fill_between(x_val,y_mean-y_std,y_mean+y_std,color="red", alpha=0.25)

y_mean = []
y_std = []
x_val = []
for i in range(len(cv12_p2_after)-30-301,len(cv12_p2_after)-30):
    y_m = np.mean(np.array([cv12_p2_after[i+2,2],cv14_p2_after[i,2]]))
    y_s = np.std(np.array([cv12_p2_after[i+2,2],cv14_p2_after[i,2]]))
    y_mean.append(y_m)
    y_std.append(y_s)
    x_val.append(cv14_p2_after[i-1,1])
y_mean = np.array(y_mean)*1e6
y_std = np.array(y_std)*1e6
ax.plot(x_val,y_mean,color="red",linestyle="--")
ax.fill_between(x_val,y_mean-y_std,y_mean+y_std,color="red", alpha=0.25)
ax.set_xlabel("Voltage [V]")
plt.ylabel("Current [\u03BCA]")
plt.tight_layout()

# Panel F
eis28_after = np.genfromtxt("SFig4/37C/after_stim/P1/e28_EIS.txt",delimiter=";",skip_header=1)
eis28_before = np.genfromtxt("SFig4/37C/before_stim/P1/e28_eis.txt",delimiter=";",skip_header=1)
eis12_after = np.genfromtxt("SFig4/37C/after_stim/P1/e12_EIS.txt",delimiter=";",skip_header=1)
eis12_before = np.genfromtxt("SFig4/37C/before_stim/P1/e12_eis.txt",delimiter=";",skip_header=1)
eis14_after = np.genfromtxt("SFig4/37C/after_stim/P1/e14_EIS.txt",delimiter=";",skip_header=1)
eis14_before = np.genfromtxt("SFig4/37C/before_stim/P1/e14_eis.txt",delimiter=";",skip_header=1)
eis30_after = np.genfromtxt("SFig4/37C/after_stim/P1/e30_EIS.txt",delimiter=";",skip_header=1)
eis30_before = np.genfromtxt("SFig4/37C/before_stim/P1/e30_eis.txt",delimiter=";",skip_header=1)
eis12_p2_before = np.genfromtxt("SFig4/37C/before_stim/P2/elec12_EIS.txt",delimiter=";",skip_header=1)
eis12_p2_after = np.genfromtxt("SFig4/37C/after_stim/P2/e12_EIS.txt",delimiter=";",skip_header=1)
eis14_p2_before = np.genfromtxt("SFig4/37C/before_stim/P2/elec14_EIS.txt",delimiter=";",skip_header=1)
eis14_p2_after = np.genfromtxt("SFig4/37C/after_stim/P2/e14_EIS.txt",delimiter=";",skip_header=1)

fig, ax = plt.subplots()
y_plot=[]
y_std2 = []
for i in range(0,len(eis28_before)):
    y_mean = np.mean([eis28_before[i,1],eis12_before[i,1],eis14_before[i,1],eis30_before[i,1]])
    y_std = np.std([eis28_before[i,1],eis12_before[i,1],eis14_before[i,1],eis30_before[i,1]])
    y_plot.append(y_mean)
    y_std2.append(y_std)
    ax.errorbar(eis28_before[i,0], y_mean,yerr=y_std,fmt="s",markersize="5",color="black")  
ax.plot(eis28_before[:,0],y_plot,linewidth=1,color="black",alpha=1) 
  
y_plot=[]
y_std2 = []  
for i in range(0,len(eis12_p2_before)):
    y_mean = np.mean([eis12_p2_before[i,1],eis14_p2_before[i,1]])
    y_std = np.std([eis12_p2_before[i,1],eis14_p2_before[i,1]])
    y_plot.append(y_mean)
    y_std2.append(y_std)
    ax.errorbar(eis28_before[i,0], y_mean,yerr=y_std,fmt="o",markersize="5",color="black")  
ax.plot(eis12_p2_before[:,0],y_plot,linewidth=1,linestyle="--",color="black",alpha=1) 

y_plot=[]
y_std2 = []  
for i in range(0,len(eis28_after)):
    y_mean = np.mean([eis28_after[i,1],eis12_after[i,1],eis14_after[i,1],eis30_after[i,1]])
    y_std = np.std([eis28_after[i,1],eis12_after[i,1],eis14_after[i,1],eis30_after[i,1]])
    y_plot.append(y_mean)
    y_std2.append(y_std)
    ax.errorbar(eis28_after[i,0], y_mean,yerr=y_std,fmt="s",markersize="5",color="red")  
ax.plot(eis28_after[:,0],y_plot,linewidth=1,color="red",alpha=1) 

y_plot=[]
y_std2 = []  
for i in range(0,len(eis12_p2_after)):
    y_mean = np.mean([eis12_p2_after[i,1],eis14_p2_after[i,1]])
    y_std = np.std([eis12_p2_after[i,1],eis12_p2_after[i,1]])
    y_plot.append(y_mean)
    y_std2.append(y_std)
    ax.errorbar(eis12_p2_after[i,0], y_mean,yerr=y_std,fmt="o",markersize="5",color="red")  
ax.plot(eis12_p2_after[:,0],y_plot,linewidth=1,linestyle="--",color="red",alpha=1) 

ax.set_xscale('log')
ax.set_yscale('log')
ax.set_xlabel("Frequency [Hz]")
ax.set_ylabel("Impedance [\u03A9]")
plt.tight_layout()

### XPS
## Panel G
C1s = pd.read_csv("SFig4/XPS/Lukas_electrode_refined/ASCII files/Contaminated electrode/C1s.csv", delimiter=',')
C1s_clean = pd.read_csv("SFig4/XPS/Lukas_electrode_refined/ASCII files/Good electrode/C1s.csv", delimiter=',')

fig, ax = plt.subplots()
ax.plot(C1s["Energy"],C1s["Spectrum"], label="Spectrum")
ax.plot(C1s["Energy"],C1s["[1/1]"], label="C=C/C-H",color="red")
ax.plot(C1s["Energy"],C1s["[5/1]"], label="sp2-C")
ax.plot(C1s["Energy"],C1s["[2/1]"], label="C-OH")
ax.plot(C1s["Energy"],C1s["[3/1]"], label="C-O")
ax.plot(C1s["Energy"],C1s["[4/1]"], label="C=O")
ax.set_xlim([280,292])
plt.gca().invert_xaxis()
plt.legend()
plt.xlabel("Binding Energy [eV]")
plt.ylabel("Intensity")
plt.tight_layout()

## Panel H
fig, ax = plt.subplots()
ax.plot(C1s_clean["Energy"],C1s_clean["Spectrum"], label="Spectrum")
ax.plot(C1s_clean["Energy"],C1s_clean["[1/1]"], label="Carbide/C=C/C-H",color="blue")
ax.plot(C1s_clean["Energy"],C1s_clean["[5/1]"], label="sp2-C")
ax.plot(C1s_clean["Energy"],C1s_clean["[2/1]"], label="C-OH")
ax.plot(C1s_clean["Energy"],C1s_clean["[3/1]"], label="C-O")
ax.plot(C1s_clean["Energy"],C1s_clean["[4/1]"], label="C=O")
ax.set_xlim([280,292])
plt.gca().invert_xaxis()
plt.legend()
plt.xlabel("Binding Energy [eV]")
plt.ylabel("Intensity")
plt.tight_layout()
