# Supplementary material for: Daily electric field treatment improves functional outcomes after thoracic contusion spinal cord injury in rats
Source: Nat Commun. 2025 Jun 26;16:5372. doi: 10.1038/s41467-025-60332-0 (PMC12202812; doi:10.1038/s41467-025-60332-0)
Supplement: Supplementary file 6 — Source Data [file 41467_2025_60332_MOESM6_ESM.zip › SFig4/37C/after_stim/P1/e12_CV.txt]

System.Collections.Generic.List`1[System.Int32]
Scan;WE(1).Potential (V);WE(1).Current (A)
1;0.489593505859375;7.6080322265625E-08
1;0.4996337890625;9.2926025390625E-08
1;0.509765625;1.00067138671875E-07
1;0.519775390625;1.046142578125E-07
1;0.52984619140625;1.0809326171875E-07
1;0.53985595703125;1.11297607421875E-07
1;0.549957275390625;1.1431884765625E-07
1;0.55999755859375;1.17279052734375E-07
1;0.57012939453125;1.20025634765625E-07
1;0.58013916015625;1.23199462890625E-07
1;0.59027099609375;1.26220703125E-07
1;0.60028076171875;1.29425048828125E-07
1;0.6103515625;1.32659912109375E-07
1;0.620330810546875;1.36199951171875E-07
1;0.63043212890625;1.400146484375E-07
1;0.640472412109375;1.43798828125E-07
1;0.650482177734375;1.4776611328125E-07
1;0.66064453125;1.5179443359375E-07
1;0.670623779296875;1.5618896484375E-07
1;0.680694580078125;1.6070556640625E-07
1;0.690765380859375;1.6522216796875E-07
1;0.70086669921875;1.69921875E-07
1;0.7109375;1.75201416015625E-07
1;0.720977783203125;1.8023681640625E-07
1;0.730987548828125;1.8560791015625E-07
1;0.741119384765625;1.91375732421875E-07
1;0.7513427734375;1.971435546875E-07
1;0.7611083984375;2.032470703125E-07
1;0.77178955078125;2.098388671875E-07
1;0.78155517578125;2.16766357421875E-07
1;0.7916259765625;2.23907470703125E-07
1;0.80169677734375;2.3138427734375E-07
1;0.811767578125;2.3944091796875E-07
1;0.821533203125;2.476806640625E-07
1;0.8319091796875;2.564697265625E-07
1;0.8416748046875;2.65625E-07
1;0.8526611328125;2.7532958984375E-07
1;0.86212158203125;2.85491943359375E-07
1;0.87188720703125;2.96142578125E-07
1;0.8819580078125;3.0718994140625E-07
1;0.89263916015625;3.1878662109375E-07
1;0.90240478515625;3.31024169921875E-07
1;0.89263916015625;1.065673828125E-07
1;0.88287353515625;1.50421142578125E-08
1;0.87188720703125;-3.3477783203125E-08
1;0.86181640625;-6.25E-08
1;0.85205078125;-8.16650390625E-08
1;0.8416748046875;-9.4818115234375E-08
1;0.83221435546875;-1.0479736328125E-07
1;0.82183837890625;-1.12091064453125E-07
1;0.81207275390625;-1.17523193359375E-07
1;0.80169677734375;-1.21856689453125E-07
1;0.791015625;-1.2493896484375E-07
1;0.78125;-1.27471923828125E-07
1;0.77178955078125;-1.29302978515625E-07
1;0.76202392578125;-1.3043212890625E-07
1;0.7513427734375;-1.3128662109375E-07
1;0.741668701171875;-1.32110595703125E-07
1;0.731658935546875;-1.322021484375E-07
1;0.721527099609375;-1.322021484375E-07
1;0.711456298828125;-1.31988525390625E-07
1;0.701416015625;-1.31805419921875E-07
1;0.69134521484375;-1.31256103515625E-07
1;0.68121337890625;-1.3079833984375E-07
1;0.671142578125;-1.30157470703125E-07
1;0.661102294921875;-1.295166015625E-07
1;0.651031494140625;-1.2884521484375E-07
1;0.640960693359375;-1.280517578125E-07
1;0.630859375;-1.273193359375E-07
1;0.620758056640625;-1.26556396484375E-07
1;0.610748291015625;-1.25640869140625E-07
1;0.600677490234375;-1.248779296875E-07
1;0.590606689453125;-1.240234375E-07
1;0.58050537109375;-1.23565673828125E-07
1;0.570526123046875;-1.22802734375E-07
1;0.560394287109375;-1.2213134765625E-07
1;0.55035400390625;-1.21826171875E-07
1;0.540252685546875;-1.2158203125E-07
1;0.530242919921875;-1.21185302734375E-07
1;0.520172119140625;-1.21063232421875E-07
1;0.510009765625;-1.212158203125E-07
1;0.500030517578125;-1.21307373046875E-07
1;0.48992919921875;-1.21826171875E-07
1;0.4798583984375;-1.22344970703125E-07
1;0.46978759765625;-1.23077392578125E-07
1;0.459716796875;-1.2384033203125E-07
1;0.449676513671875;-1.248779296875E-07
1;0.4395751953125;-1.2603759765625E-07
1;0.4295654296875;-1.2750244140625E-07
1;0.41943359375;-1.2890625E-07
1;0.409393310546875;-1.30615234375E-07
1;0.39935302734375;-1.32598876953125E-07
1;0.389251708984375;-1.3482666015625E-07
1;0.37921142578125;-1.36962890625E-07
1;0.369140625;-1.39251708984375E-07
1;0.35919189453125;-1.41998291015625E-07
1;0.34906005859375;-1.44989013671875E-07
1;0.3389892578125;-1.47979736328125E-07
1;0.32891845703125;-1.513671875E-07
1;0.31884765625;-1.5496826171875E-07
1;0.308807373046875;-1.59027099609375E-07
1;0.298675537109375;-1.62841796875E-07
1;0.288604736328125;-1.66961669921875E-07
1;0.278594970703125;-1.71295166015625E-07
1;0.268524169921875;-1.7572021484375E-07
1;0.25848388671875;-1.80389404296875E-07
1;0.248443603515625;-1.8505859375E-07
1;0.238372802734375;-1.90032958984375E-07
1;0.228302001953125;-1.95159912109375E-07
1;0.218292236328125;-2.0025634765625E-07
1;0.208221435546875;-2.05596923828125E-07
1;0.198150634765625;-2.11151123046875E-07
1;0.188079833984375;-2.16644287109375E-07
1;0.177978515625;-2.22442626953125E-07
1;0.167938232421875;-2.28271484375E-07
1;0.157928466796875;-2.3431396484375E-07
1;0.147857666015625;-2.40570068359375E-07
1;0.1378173828125;-2.469482421875E-07
1;0.127716064453125;-2.53692626953125E-07
1;0.117706298828125;-2.608642578125E-07
1;0.107696533203125;-2.68341064453125E-07
1;0.09765625;-2.763671875E-07
1;0.0875244140625;-2.8521728515625E-07
1;0.0775146484375;-2.947998046875E-07
1;0.06744384765625;-3.04962158203125E-07
1;0.056976318359375;-3.15582275390625E-07
1;0.0469818115234375;-3.2763671875E-07
1;0.036932373046875;-3.4075927734375E-07
1;0.0268798828125;-3.54736328125E-07
1;0.01680908203125;-3.69659423828125E-07
1;0.0067291259765625;-3.85772705078125E-07
1;-0.0033538818359375;-4.02862548828125E-07
1;-0.0134185791015625;-4.205322265625E-07
1;-0.023486328125;-4.39239501953125E-07
1;-0.0335601806640625;-4.5843505859375E-07
1;-0.0436309814453125;-4.779052734375E-07
1;-0.053741455078125;-4.98046875E-07
1;-0.0638427734375;-5.181884765625E-07
1;-0.07391357421875;-5.389404296875E-07
1;-0.083984375;-5.5999755859375E-07
1;-0.094024658203125;-5.8135986328125E-07
1;-0.104095458984375;-6.024169921875E-07
1;-0.1141357421875;-6.2408447265625E-07
1;-0.124267578125;-6.45751953125E-07
1;-0.134307861328125;-6.6741943359375E-07
1;-0.1444091796875;-6.890869140625E-07
1;-0.154449462890625;-7.1075439453125E-07
1;-0.16448974609375;-7.32421875E-07
1;-0.174560546875;-7.5439453125E-07
1;-0.1846923828125;-7.763671875E-07
1;-0.19476318359375;-7.9864501953125E-07
1;-0.204742431640625;-8.21533203125E-07
1;-0.214874267578125;-8.4503173828125E-07
1;-0.2249755859375;-8.685302734375E-07
1;-0.235015869140625;-8.929443359375E-07
1;-0.2451171875;-9.173583984375E-07
1;-0.255157470703125;-9.4268798828125E-07
1;-0.265289306640625;-9.68017578125E-07
1;-0.275299072265625;-9.9456787109375E-07
1;-0.28533935546875;-1.021728515625E-06
1;-0.29547119140625;-1.04949951171875E-06
1;-0.305572509765625;-1.07818603515625E-06
1;-0.31561279296875;-1.10870361328125E-06
1;-0.32568359375;-1.1395263671875E-06
1;-0.33575439453125;-1.17156982421875E-06
1;-0.3458251953125;-1.2054443359375E-06
1;-0.355926513671875;-1.2408447265625E-06
1;-0.365966796875;-1.278076171875E-06
1;-0.3759765625;-1.31683349609375E-06
1;-0.38604736328125;-1.357421875E-06
1;-0.396148681640625;-1.400146484375E-06
1;-0.406219482421875;-1.444091796875E-06
1;-0.416259765625;-1.48956298828125E-06
1;-0.42633056640625;-1.53717041015625E-06
1;-0.436431884765625;-1.585693359375E-06
1;-0.446502685546875;-1.63482666015625E-06
1;-0.456512451171875;-1.6839599609375E-06
1;-0.466644287109375;-1.732177734375E-06
1;-0.47662353515625;-1.77886962890625E-06
1;-0.486724853515625;-1.82373046875E-06
1;-0.496795654296875;-1.866455078125E-06
1;-0.50689697265625;-1.90704345703125E-06
1;-0.516937255859375;-1.94427490234375E-06
1;-0.5269775390625;-1.97784423828125E-06
1;-0.537109375;-2.00653076171875E-06
1;-0.54718017578125;-2.03125E-06
1;-0.557159423828125;-2.0526123046875E-06
1;-0.56732177734375;-2.07672119140625E-06
1;-0.57733154296875;-2.093505859375E-06
1;-0.587432861328125;-2.10357666015625E-06
1;-0.59747314453125;-2.11029052734375E-06
1;-0.607574462890625;-2.1124267578125E-06
1;-0.597625732421875;-1.5301513671875E-06
1;-0.587615966796875;-1.1578369140625E-06
1;-0.577545166015625;-8.843994140625E-07
1;-0.5675048828125;-6.744384765625E-07
1;-0.557464599609375;-5.0811767578125E-07
1;-0.54742431640625;-3.7451171875E-07
1;-0.537353515625;-2.64892578125E-07
1;-0.5272216796875;-1.74530029296875E-07
1;-0.517181396484375;-9.8388671875E-08
1;-0.507049560546875;-3.387451171875E-08
1;-0.4970703125;2.17315673828125E-08
1;-0.48699951171875;6.9671630859375E-08
1;-0.4769287109375;1.119384765625E-07
1;-0.466796875;1.49444580078125E-07
1;-0.45672607421875;1.82830810546875E-07
1;-0.44671630859375;2.12799072265625E-07
1;-0.436614990234375;2.4005126953125E-07
1;-0.426605224609375;2.64801025390625E-07
1;-0.41650390625;2.87567138671875E-07
1;-0.406494140625;3.08258056640625E-07
1;-0.396331787109375;3.27484130859375E-07
1;-0.386322021484375;3.4527587890625E-07
1;-0.376190185546875;3.6151123046875E-07
1;-0.36614990234375;3.7640380859375E-07
1;-0.3560791015625;3.89801025390625E-07
1;-0.34600830078125;4.02008056640625E-07
1;-0.335906982421875;4.1278076171875E-07
1;-0.325897216796875;4.22088623046875E-07
1;-0.3157958984375;4.30145263671875E-07
1;-0.3056640625;4.37408447265625E-07
1;-0.295654296875;4.42718505859375E-07
1;-0.285552978515625;4.47113037109375E-07
1;-0.2755126953125;4.50531005859375E-07
1;-0.265380859375;4.532470703125E-07
1;-0.25537109375;4.55047607421875E-07
1;-0.2452392578125;4.56298828125E-07
1;-0.235198974609375;4.57000732421875E-07
1;-0.225128173828125;4.57550048828125E-07
1;-0.21502685546875;4.57550048828125E-07
1;-0.2049560546875;4.57489013671875E-07
1;-0.194915771484375;4.57244873046875E-07
1;-0.184814453125;4.5703125E-07
1;-0.17474365234375;4.5648193359375E-07
1;-0.1646728515625;4.5623779296875E-07
1;-0.154541015625;4.56024169921875E-07
1;-0.144500732421875;4.55718994140625E-07
1;-0.134429931640625;4.55535888671875E-07
1;-0.124420166015625;4.554443359375E-07
1;-0.1143798828125;4.554443359375E-07
1;-0.104278564453125;4.55535888671875E-07
1;-0.09423828125;4.5556640625E-07
1;-0.084075927734375;4.5587158203125E-07
1;-0.073974609375;4.56268310546875E-07
1;-0.063873291015625;4.566650390625E-07
1;-0.053863525390625;4.5703125E-07
1;-0.0436431884765625;4.5751953125E-07
1;-0.0335693359375;4.58160400390625E-07
1;-0.023492431640625;4.58709716796875E-07
1;-0.0134307861328125;4.5916748046875E-07
1;-0.0033599853515625;4.59869384765625E-07
1;0.00672607421875;4.605712890625E-07
1;0.0167694091796875;4.610595703125E-07
1;0.0268585205078125;4.615478515625E-07
1;0.0369293212890625;4.61944580078125E-07
1;0.046978759765625;4.6258544921875E-07
1;0.056884765625;4.6295166015625E-07
1;0.066925048828125;4.6319580078125E-07
1;0.076995849609375;4.635009765625E-07
1;0.087066650390625;4.6392822265625E-07
1;0.09710693359375;4.64080810546875E-07
1;0.107208251953125;4.639892578125E-07
1;0.117279052734375;4.64111328125E-07
1;0.127349853515625;4.64141845703125E-07
1;0.137420654296875;4.63958740234375E-07
1;0.147430419921875;4.638671875E-07
1;0.157501220703125;4.63775634765625E-07
1;0.167572021484375;4.63531494140625E-07
1;0.177642822265625;4.63134765625E-07
1;0.187744140625;4.630126953125E-07
1;0.197784423828125;4.62615966796875E-07
1;0.207855224609375;4.62249755859375E-07
1;0.2178955078125;4.61700439453125E-07
1;0.22796630859375;4.610595703125E-07
1;0.238006591796875;4.60418701171875E-07
1;0.248138427734375;4.593505859375E-07
1;0.25811767578125;4.580078125E-07
1;0.268218994140625;4.56787109375E-07
1;0.27825927734375;4.5513916015625E-07
1;0.28839111328125;4.5343017578125E-07
1;0.298431396484375;4.51446533203125E-07
1;0.3084716796875;4.493408203125E-07
1;0.318634033203125;4.47509765625E-07
1;0.328643798828125;4.44793701171875E-07
1;0.338714599609375;4.4189453125E-07
1;0.3487548828125;4.3890380859375E-07
1;0.35888671875;4.36309814453125E-07
1;0.368865966796875;4.337158203125E-07
1;0.378936767578125;4.3109130859375E-07
1;0.3890380859375;4.2913818359375E-07
1;0.39910888671875;4.27978515625E-07
1;0.409210205078125;4.27215576171875E-07
1;0.419189453125;4.26971435546875E-07
1;0.42926025390625;4.27154541015625E-07
1;0.43939208984375;4.27886962890625E-07
1;0.449462890625;4.2877197265625E-07
1;0.45947265625;4.300537109375E-07
1;0.469573974609375;4.317626953125E-07
1;0.4796142578125;4.337158203125E-07
2;0.48968505859375;4.36004638671875E-07
2;0.499786376953125;4.38690185546875E-07
2;0.509765625;4.415283203125E-07
2;0.5198974609375;4.447021484375E-07
2;0.529937744140625;4.483642578125E-07
2;0.5400390625;4.52880859375E-07
2;0.550048828125;4.58251953125E-07
2;0.5601806640625;4.644775390625E-07
2;0.57025146484375;4.7174072265625E-07
2;0.580291748046875;4.80377197265625E-07
2;0.590362548828125;4.9072265625E-07
2;0.600433349609375;5.023193359375E-07
2;0.610443115234375;5.16357421875E-07
2;0.620574951171875;5.3253173828125E-07
2;0.630615234375;5.5084228515625E-07
2;0.640655517578125;5.7159423828125E-07
2;0.650787353515625;5.9539794921875E-07
2;0.660797119140625;6.2225341796875E-07
2;0.6708984375;6.53076171875E-07
2;0.680938720703125;6.8695068359375E-07
2;0.691009521484375;7.23876953125E-07
2;0.70111083984375;7.6507568359375E-07
2;0.711181640625;8.0963134765625E-07
2;0.72125244140625;8.5723876953125E-07
2;0.731292724609375;9.0789794921875E-07
2;0.7413330078125;9.6099853515625E-07
2;0.7513427734375;1.0150146484375E-06
2;0.76202392578125;1.070556640625E-06
2;0.771484375;1.126708984375E-06
2;0.78155517578125;1.1822509765625E-06
2;0.79193115234375;1.236572265625E-06
2;0.802001953125;1.2884521484375E-06
2;0.81207275390625;1.3372802734375E-06
2;0.821533203125;1.380615234375E-06
2;0.8319091796875;1.41845703125E-06
2;0.84228515625;1.44683837890625E-06
2;0.85235595703125;1.46575927734375E-06
2;0.8624267578125;1.4715576171875E-06
2;0.87249755859375;1.46484375E-06
2;0.8819580078125;1.446533203125E-06
2;0.892333984375;1.4190673828125E-06
2;0.9027099609375;1.38427734375E-06
2;0.89202880859375;1.04339599609375E-06
2;0.882568359375;8.209228515625E-07
2;0.87188720703125;6.549072265625E-07
2;0.8624267578125;5.2642822265625E-07
2;0.85174560546875;4.25201416015625E-07
2;0.84197998046875;3.44573974609375E-07
2;0.8319091796875;2.78656005859375E-07
2;0.8221435546875;2.2406005859375E-07
2;0.811767578125;1.7803955078125E-07
2;0.80169677734375;1.380615234375E-07
2;0.79193115234375;1.025390625E-07
2;0.78155517578125;7.0343017578125E-08
2;0.771484375;4.0985107421875E-08
2;0.76171875;1.4208984375E-08
2;0.750732421875;-1.0369873046875E-08
2;0.741546630859375;-3.289794921875E-08
2;0.731536865234375;-5.352783203125E-08
2;0.721527099609375;-7.196044921875E-08
2;0.71142578125;-8.85009765625E-08
2;0.701385498046875;-1.03485107421875E-07
2;0.69134521484375;-1.16668701171875E-07
2;0.68121337890625;-1.2823486328125E-07
2;0.671173095703125;-1.3836669921875E-07
2;0.6611328125;-1.47430419921875E-07
2;0.651123046875;-1.55364990234375E-07
2;0.640960693359375;-1.62109375E-07
2;0.630889892578125;-1.68212890625E-07
2;0.620819091796875;-1.73187255859375E-07
2;0.610809326171875;-1.7755126953125E-07
2;0.6007080078125;-1.8121337890625E-07
2;0.590667724609375;-1.84539794921875E-07
2;0.580596923828125;-1.875E-07
2;0.570556640625;-1.89788818359375E-07
2;0.560455322265625;-1.9189453125E-07
2;0.550384521484375;-1.93878173828125E-07
2;0.5404052734375;-1.953125E-07
2;0.5302734375;-1.96746826171875E-07
2;0.52020263671875;-1.978759765625E-07
2;0.510162353515625;-1.98822021484375E-07
2;0.500091552734375;-1.99676513671875E-07
2;0.490081787109375;-2.00439453125E-07
2;0.47998046875;-2.010498046875E-07
2;0.469879150390625;-2.01751708984375E-07
2;0.4598388671875;-2.0208740234375E-07
2;0.449737548828125;-2.02545166015625E-07
2;0.439697265625;-2.0306396484375E-07
2;0.429595947265625;-2.03582763671875E-07
2;0.4195556640625;-2.0391845703125E-07
2;0.409515380859375;-2.042236328125E-07
2;0.3994140625;-2.0477294921875E-07
2;0.389404296875;-2.05352783203125E-07
2;0.3792724609375;-2.05780029296875E-07
2;0.3692626953125;-2.061767578125E-07
2;0.359161376953125;-2.06695556640625E-07
2;0.349151611328125;-2.073974609375E-07
2;0.339111328125;-2.08038330078125E-07
2;0.32904052734375;-2.08709716796875E-07
2;0.318939208984375;-2.09503173828125E-07
2;0.308868408203125;-2.1051025390625E-07
2;0.29876708984375;-2.11090087890625E-07
2;0.2886962890625;-2.117919921875E-07
2;0.278656005859375;-2.12554931640625E-07
2;0.2685546875;-2.135009765625E-07
2;0.258575439453125;-2.14569091796875E-07
2;0.2484130859375;-2.15576171875E-07
2;0.23834228515625;-2.16827392578125E-07
2;0.228363037109375;-2.17987060546875E-07
2;0.218292236328125;-2.1923828125E-07
2;0.208251953125;-2.20611572265625E-07
2;0.198089599609375;-2.22076416015625E-07
2;0.188079833984375;-2.23663330078125E-07
2;0.178070068359375;-2.25341796875E-07
2;0.16796875;-2.27264404296875E-07
2;0.15789794921875;-2.2943115234375E-07
2;0.147796630859375;-2.3175048828125E-07
2;0.137786865234375;-2.34405517578125E-07
2;0.127685546875;-2.3724365234375E-07
2;0.117706298828125;-2.406005859375E-07
2;0.107666015625;-2.442626953125E-07
2;0.097564697265625;-2.479248046875E-07
2;0.08746337890625;-2.52288818359375E-07
2;0.077484130859375;-2.5677490234375E-07
2;0.067413330078125;-2.61505126953125E-07
2;0.057342529296875;-2.66754150390625E-07
2;0.0470367431640625;-2.72064208984375E-07
2;0.03697509765625;-2.7783203125E-07
2;0.0269073486328125;-2.83843994140625E-07
2;0.0168243408203125;-2.900390625E-07
2;0.00677490234375;-2.96630859375E-07
2;-0.0032989501953125;-3.035888671875E-07
2;-0.01341552734375;-3.1048583984375E-07
2;-0.0234832763671875;-3.18084716796875E-07
2;-0.0335540771484375;-3.26507568359375E-07
2;-0.0436279296875;-3.35601806640625E-07
2;-0.053741455078125;-3.45855712890625E-07
2;-0.0638427734375;-3.57147216796875E-07
2;-0.073944091796875;-3.70574951171875E-07
2;-0.083984375;-3.8629150390625E-07
2;-0.094024658203125;-4.05303955078125E-07
2;-0.1041259765625;-4.283447265625E-07
2;-0.114166259765625;-4.5623779296875E-07
2;-0.124237060546875;-4.8919677734375E-07
2;-0.13433837890625;-5.2886962890625E-07
2;-0.144378662109375;-5.7464599609375E-07
2;-0.154449462890625;-6.26220703125E-07
2;-0.16455078125;-6.829833984375E-07
2;-0.174560546875;-7.440185546875E-07
2;-0.18463134765625;-8.0810546875E-07
2;-0.194732666015625;-8.740234375E-07
2;-0.204742431640625;-9.3841552734375E-07
2;-0.214874267578125;-9.9884033203125E-07
2;-0.224945068359375;-1.0516357421875E-06
2;-0.2349853515625;-1.0931396484375E-06
2;-0.24505615234375;-1.12213134765625E-06
2;-0.255126953125;-1.13922119140625E-06
2;-0.26513671875;-1.1456298828125E-06
2;-0.275238037109375;-1.1456298828125E-06
2;-0.285308837890625;-1.14288330078125E-06
2;-0.295379638671875;-1.14166259765625E-06
2;-0.30548095703125;-1.146240234375E-06
2;-0.31561279296875;-1.158447265625E-06
2;-0.325653076171875;-1.1773681640625E-06
2;-0.33575439453125;-1.20330810546875E-06
2;-0.3458251953125;-1.23504638671875E-06
2;-0.355865478515625;-1.27044677734375E-06
2;-0.365997314453125;-1.3079833984375E-06
2;-0.375946044921875;-1.34613037109375E-06
2;-0.38604736328125;-1.3848876953125E-06
2;-0.396087646484375;-1.4227294921875E-06
2;-0.406219482421875;-1.45904541015625E-06
2;-0.416290283203125;-1.492919921875E-06
2;-0.42633056640625;-1.52557373046875E-06
2;-0.436370849609375;-1.55548095703125E-06
2;-0.446502685546875;-1.5826416015625E-06
2;-0.45648193359375;-1.6070556640625E-06
2;-0.466644287109375;-1.62933349609375E-06
2;-0.476715087890625;-1.64825439453125E-06
2;-0.48675537109375;-1.6644287109375E-06
2;-0.496856689453125;-1.6778564453125E-06
2;-0.5069580078125;-1.689453125E-06
2;-0.5169677734375;-1.6986083984375E-06
2;-0.527008056640625;-1.70623779296875E-06
2;-0.537139892578125;-1.71234130859375E-06
2;-0.54718017578125;-1.7181396484375E-06
2;-0.5572509765625;-1.7242431640625E-06
2;-0.5673828125;-1.73004150390625E-06
2;-0.577362060546875;-1.73492431640625E-06
2;-0.587493896484375;-1.73858642578125E-06
2;-0.597503662109375;-1.74163818359375E-06
2;-0.607666015625;-1.7449951171875E-06
2;-0.59765625;-1.2261962890625E-06
2;-0.587646484375;-9.0057373046875E-07
2;-0.57763671875;-6.6864013671875E-07
2;-0.567535400390625;-4.949951171875E-07
2;-0.557373046875;-3.61297607421875E-07
2;-0.54736328125;-2.557373046875E-07
2;-0.537384033203125;-1.70562744140625E-07
2;-0.527252197265625;-1.0125732421875E-07
2;-0.517181396484375;-4.3121337890625E-08
2;-0.50714111328125;5.6121826171875E-09
2;-0.496978759765625;4.7332763671875E-08
2;-0.486968994140625;8.349609375E-08
2;-0.4769287109375;1.1529541015625E-07
2;-0.466827392578125;1.4337158203125E-07
2;-0.456787109375;1.68548583984375E-07
2;-0.446685791015625;1.91192626953125E-07
2;-0.43658447265625;2.12005615234375E-07
2;-0.42657470703125;2.308349609375E-07
2;-0.416473388671875;2.484130859375E-07
2;-0.40643310546875;2.64617919921875E-07
2;-0.396331787109375;2.796630859375E-07
2;-0.38623046875;2.940673828125E-07
2;-0.37615966796875;3.07220458984375E-07
2;-0.366119384765625;3.1927490234375E-07
2;-0.356048583984375;3.30474853515625E-07
2;-0.34600830078125;3.40728759765625E-07
2;-0.335906982421875;3.4979248046875E-07
2;-0.32586669921875;3.57696533203125E-07
2;-0.315765380859375;3.64410400390625E-07
2;-0.305694580078125;3.7042236328125E-07
2;-0.29559326171875;3.7493896484375E-07
2;-0.285491943359375;3.78326416015625E-07
2;-0.2755126953125;3.81195068359375E-07
2;-0.265350341796875;3.83331298828125E-07
2;-0.255218505859375;3.84857177734375E-07
2;-0.245208740234375;3.85986328125E-07
2;-0.235137939453125;3.8677978515625E-07
2;-0.22515869140625;3.87481689453125E-07
2;-0.215057373046875;3.87786865234375E-07
2;-0.204986572265625;3.8812255859375E-07
2;-0.194793701171875;3.883056640625E-07
2;-0.18475341796875;3.88763427734375E-07
2;-0.1746826171875;3.8873291015625E-07
2;-0.164642333984375;3.89068603515625E-07
2;-0.15460205078125;3.89404296875E-07
2;-0.144500732421875;3.89892578125E-07
2;-0.134429931640625;3.90167236328125E-07
2;-0.124359130859375;3.90716552734375E-07
2;-0.11431884765625;3.91357421875E-07
2;-0.104248046875;3.91937255859375E-07
2;-0.094207763671875;3.9263916015625E-07
2;-0.084075927734375;3.934326171875E-07
2;-0.074005126953125;3.94561767578125E-07
2;-0.063873291015625;3.956298828125E-07
2;-0.053863525390625;3.96728515625E-07
2;-0.0436370849609375;3.97857666015625E-07
2;-0.033551025390625;3.99200439453125E-07
2;-0.023486328125;4.00390625E-07
2;-0.013433837890625;4.0167236328125E-07
2;-0.0033447265625;4.02801513671875E-07
2;0.00673522949218749;4.04327392578125E-07
2;0.0167938232421875;4.05487060546875E-07
2;0.0268646240234375;4.06585693359375E-07
2;0.0369354248046875;4.0802001953125E-07
2;0.0469940185546875;4.0936279296875E-07
2;0.056854248046875;4.10919189453125E-07
2;0.06695556640625;4.12445068359375E-07
2;0.077056884765625;4.1412353515625E-07
2;0.087066650390625;4.16259765625E-07
2;0.097137451171875;4.18426513671875E-07
2;0.107208251953125;4.2059326171875E-07
2;0.1173095703125;4.2279052734375E-07
2;0.127349853515625;4.25018310546875E-07
2;0.13739013671875;4.26177978515625E-07
2;0.147430419921875;4.2626953125E-07
2;0.157501220703125;4.2437744140625E-07
2;0.167572021484375;4.2071533203125E-07
2;0.177581787109375;4.1534423828125E-07
2;0.187713623046875;4.0997314453125E-07
2;0.197784423828125;4.0521240234375E-07
2;0.2078857421875;4.01397705078125E-07
2;0.217926025390625;3.98193359375E-07
2;0.228057861328125;3.95721435546875E-07
2;0.238067626953125;3.9373779296875E-07
2;0.248077392578125;3.92303466796875E-07
2;0.2581787109375;3.9117431640625E-07
2;0.268218994140625;3.9093017578125E-07
2;0.278350830078125;3.91357421875E-07
2;0.28839111328125;3.92608642578125E-07
2;0.29840087890625;3.93768310546875E-07
2;0.3084716796875;3.9483642578125E-07
2;0.318634033203125;3.958740234375E-07
2;0.328643798828125;3.9599609375E-07
2;0.338714599609375;3.95599365234375E-07
2;0.348785400390625;3.95843505859375E-07
2;0.358917236328125;3.9678955078125E-07
2;0.368896484375;3.98590087890625E-07
2;0.37896728515625;4.01123046875E-07
2;0.3890380859375;4.04754638671875E-07
2;0.399078369140625;4.09576416015625E-07
2;0.409149169921875;4.14764404296875E-07
2;0.419219970703125;4.21478271484375E-07
2;0.42926025390625;4.2877197265625E-07
2;0.439361572265625;4.37408447265625E-07
2;0.449432373046875;4.4677734375E-07
2;0.459503173828125;4.57489013671875E-07
2;0.469573974609375;4.69879150390625E-07
2;0.4796142578125;4.8370361328125E-07
3;0.489654541015625;4.986572265625E-07
3;0.499786376953125;5.1544189453125E-07
3;0.509765625;5.3375244140625E-07
3;0.5198974609375;5.5450439453125E-07
3;0.52996826171875;5.7586669921875E-07
3;0.540008544921875;5.999755859375E-07
3;0.550079345703125;6.2530517578125E-07
3;0.56005859375;6.5216064453125E-07
3;0.570220947265625;6.7901611328125E-07
3;0.58026123046875;7.061767578125E-07
3;0.590301513671875;7.3333740234375E-07
3;0.60040283203125;7.5958251953125E-07
3;0.610443115234375;7.843017578125E-07
3;0.6204833984375;8.0780029296875E-07
3;0.630523681640625;8.28857421875E-07
3;0.64068603515625;8.4747314453125E-07
3;0.650665283203125;8.6456298828125E-07
3;0.660797119140625;8.7921142578125E-07
3;0.67083740234375;8.9202880859375E-07
3;0.68084716796875;9.0423583984375E-07
3;0.690948486328125;9.161376953125E-07
3;0.701080322265625;9.28955078125E-07
3;0.71112060546875;9.4329833984375E-07
3;0.721160888671875;9.588623046875E-07
3;0.73126220703125;9.7747802734375E-07
3;0.741302490234375;9.967041015625E-07
3;0.75164794921875;1.01806640625E-06
3;0.76171875;1.04156494140625E-06
3;0.771484375;1.06475830078125E-06
3;0.7818603515625;1.0870361328125E-06
3;0.79132080078125;1.1065673828125E-06
3;0.802001953125;1.1236572265625E-06
3;0.81207275390625;1.13616943359375E-06
3;0.8221435546875;1.14501953125E-06
3;0.8319091796875;1.14959716796875E-06
3;0.84228515625;1.1505126953125E-06
3;0.8526611328125;1.148681640625E-06
3;0.86181640625;1.14410400390625E-06
3;0.87249755859375;1.1376953125E-06
3;0.88226318359375;1.12945556640625E-06
3;0.8929443359375;1.12091064453125E-06
3;0.902099609375;1.11236572265625E-06
3;0.892333984375;8.02001953125E-07
3;0.88226318359375;6.182861328125E-07
3;0.8721923828125;4.8724365234375E-07
3;0.86181640625;3.87969970703125E-07
3;0.85205078125;3.09112548828125E-07
3;0.84197998046875;2.45147705078125E-07
3;0.8319091796875;1.91925048828125E-07
3;0.82183837890625;1.4678955078125E-07
3;0.811767578125;1.08428955078125E-07
3;0.8013916015625;7.55615234375E-08
3;0.79193115234375;4.6966552734375E-08
3;0.78155517578125;2.18048095703125E-08
3;0.771484375;-7.23266601562494E-10
3;0.76080322265625;-2.13623046875E-08
3;0.7513427734375;-4.052734375E-08
3;0.74163818359375;-5.816650390625E-08
3;0.73150634765625;-7.427978515625E-08
3;0.721466064453125;-8.9019775390625E-08
3;0.711395263671875;-1.02813720703125E-07
3;0.701385498046875;-1.15203857421875E-07
3;0.691253662109375;-1.26373291015625E-07
3;0.68121337890625;-1.3623046875E-07
3;0.671142578125;-1.45172119140625E-07
3;0.661102294921875;-1.5301513671875E-07
3;0.6510009765625;-1.60003662109375E-07
3;0.641021728515625;-1.6607666015625E-07
3;0.63092041015625;-1.71478271484375E-07
3;0.620849609375;-1.76361083984375E-07
3;0.610748291015625;-1.80450439453125E-07
3;0.6007080078125;-1.84112548828125E-07
3;0.59063720703125;-1.873779296875E-07
3;0.580657958984375;-1.90399169921875E-07
3;0.570556640625;-1.93084716796875E-07
3;0.56048583984375;-1.9537353515625E-07
3;0.5504150390625;-1.97540283203125E-07
3;0.540374755859375;-1.99493408203125E-07
3;0.5302734375;-2.00958251953125E-07
3;0.520263671875;-2.025146484375E-07
3;0.510162353515625;-2.037353515625E-07
3;0.500091552734375;-2.0477294921875E-07
3;0.49005126953125;-2.0574951171875E-07
3;0.47998046875;-2.064208984375E-07
3;0.469879150390625;-2.07244873046875E-07
3;0.45977783203125;-2.07794189453125E-07
3;0.449737548828125;-2.083740234375E-07
3;0.439727783203125;-2.0867919921875E-07
3;0.429656982421875;-2.09228515625E-07
3;0.4195556640625;-2.0953369140625E-07
3;0.40948486328125;-2.09930419921875E-07
3;0.399505615234375;-2.10357666015625E-07
3;0.389373779296875;-2.10784912109375E-07
3;0.37933349609375;-2.1112060546875E-07
3;0.369293212890625;-2.115478515625E-07
3;0.35919189453125;-2.12005615234375E-07
3;0.349151611328125;-2.1258544921875E-07
3;0.339080810546875;-2.13165283203125E-07
3;0.329010009765625;-2.13623046875E-07
3;0.3189697265625;-2.142333984375E-07
3;0.308868408203125;-2.1502685546875E-07
3;0.298736572265625;-2.152099609375E-07
3;0.28875732421875;-2.15728759765625E-07
3;0.278717041015625;-2.16156005859375E-07
3;0.2685546875;-2.16552734375E-07
3;0.25848388671875;-2.169189453125E-07
3;0.248443603515625;-2.171630859375E-07
3;0.238433837890625;-2.17529296875E-07
3;0.2283935546875;-2.178955078125E-07
3;0.21832275390625;-2.1844482421875E-07
3;0.208221435546875;-2.18994140625E-07
3;0.19818115234375;-2.19818115234375E-07
3;0.1881103515625;-2.20611572265625E-07
3;0.178009033203125;-2.218017578125E-07
3;0.16796875;-2.23114013671875E-07
3;0.157867431640625;-2.24639892578125E-07
3;0.147796630859375;-2.2637939453125E-07
3;0.13775634765625;-2.28515625E-07
3;0.127685546875;-2.30621337890625E-07
3;0.11767578125;-2.3345947265625E-07
3;0.10760498046875;-2.36358642578125E-07
3;0.097564697265625;-2.39715576171875E-07
3;0.087493896484375;-2.4346923828125E-07
3;0.07745361328125;-2.47650146484375E-07
3;0.0673828125;-2.5213623046875E-07
3;0.05731201171875;-2.569580078125E-07
3;0.0470367431640625;-2.6214599609375E-07
3;0.036968994140625;-2.67791748046875E-07
3;0.026898193359375;-2.7362060546875E-07
3;0.0168365478515625;-2.796630859375E-07
3;0.00677490234375;-2.86285400390625E-07
3;-0.0032989501953125;-2.93426513671875E-07
3;-0.013360595703125;-3.00933837890625E-07
3;-0.0234771728515625;-3.08868408203125E-07
3;-0.0335601806640625;-3.179931640625E-07
3;-0.0436279296875;-3.2818603515625E-07
3;-0.053741455078125;-3.40301513671875E-07
3;-0.063873291015625;-3.54217529296875E-07
3;-0.07391357421875;-3.70849609375E-07
3;-0.083953857421875;-3.9080810546875E-07
3;-0.09405517578125;-4.14306640625E-07
3;-0.104156494140625;-4.42138671875E-07
3;-0.11419677734375;-4.74578857421875E-07
3;-0.124237060546875;-5.1177978515625E-07
3;-0.13433837890625;-5.5419921875E-07
3;-0.144317626953125;-6.0211181640625E-07
3;-0.154449462890625;-6.5582275390625E-07
3;-0.16455078125;-7.1441650390625E-07
3;-0.17462158203125;-7.7789306640625E-07
3;-0.1846923828125;-8.447265625E-07
3;-0.1947021484375;-9.130859375E-07
3;-0.204803466796875;-9.77783203125E-07
3;-0.21484375;-1.033935546875E-06
3;-0.22491455078125;-1.07635498046875E-06
3;-0.2349853515625;-1.1029052734375E-06
3;-0.245086669921875;-1.114501953125E-06
3;-0.25518798828125;-1.11572265625E-06
3;-0.265228271484375;-1.11297607421875E-06
3;-0.2752685546875;-1.1126708984375E-06
3;-0.285400390625;-1.119384765625E-06
3;-0.295440673828125;-1.1358642578125E-06
3;-0.305419921875;-1.1614990234375E-06
3;-0.315643310546875;-1.19476318359375E-06
3;-0.32568359375;-1.23077392578125E-06
3;-0.335693359375;-1.268310546875E-06
3;-0.345703125;-1.30615234375E-06
3;-0.355865478515625;-1.3433837890625E-06
3;-0.365936279296875;-1.37847900390625E-06
3;-0.376007080078125;-1.4117431640625E-06
3;-0.386077880859375;-1.44287109375E-06
3;-0.396148681640625;-1.47125244140625E-06
3;-0.406219482421875;-1.49658203125E-06
3;-0.416290283203125;-1.51885986328125E-06
3;-0.42633056640625;-1.53839111328125E-06
3;-0.43646240234375;-1.55487060546875E-06
3;-0.44647216796875;-1.56829833984375E-06
3;-0.45654296875;-1.57867431640625E-06
3;-0.46661376953125;-1.5869140625E-06
3;-0.4766845703125;-1.59271240234375E-06
3;-0.486785888671875;-1.5960693359375E-06
3;-0.496826171875;-1.59759521484375E-06
3;-0.50689697265625;-1.59820556640625E-06
3;-0.51702880859375;-1.59759521484375E-06
3;-0.52703857421875;-1.59637451171875E-06
3;-0.53717041015625;-1.5948486328125E-06
3;-0.547210693359375;-1.59454345703125E-06
3;-0.557342529296875;-1.59423828125E-06
3;-0.567352294921875;-1.59576416015625E-06
3;-0.57745361328125;-1.59881591796875E-06
3;-0.587493896484375;-1.60400390625E-06
3;-0.597625732421875;-1.61041259765625E-06
3;-0.607666015625;-1.61895751953125E-06
3;-0.597686767578125;-1.12213134765625E-06
3;-0.587615966796875;-8.1512451171875E-07
3;-0.577606201171875;-5.999755859375E-07
3;-0.5675048828125;-4.41864013671875E-07
3;-0.557464599609375;-3.209228515625E-07
3;-0.547393798828125;-2.2637939453125E-07
3;-0.53729248046875;-1.50360107421875E-07
3;-0.52728271484375;-8.8775634765625E-08
3;-0.517181396484375;-3.7567138671875E-08
3;-0.507080078125;5.40771484374999E-09
3;-0.497039794921875;4.205322265625E-08
3;-0.48699951171875;7.3638916015625E-08
3;-0.47705078125;1.01470947265625E-07
3;-0.467010498046875;1.2591552734375E-07
3;-0.45703125;1.47674560546875E-07
3;-0.4468994140625;1.671142578125E-07
3;-0.436859130859375;1.8505859375E-07
3;-0.426788330078125;2.01324462890625E-07
3;-0.41680908203125;2.1630859375E-07
3;-0.40673828125;2.301025390625E-07
3;-0.396697998046875;2.431640625E-07
3;-0.386566162109375;2.55462646484375E-07
3;-0.376495361328125;2.6702880859375E-07
3;-0.366485595703125;2.77740478515625E-07
3;-0.3564453125;2.8778076171875E-07
3;-0.346405029296875;2.9718017578125E-07
3;-0.3363037109375;3.056640625E-07
3;-0.325927734375;3.12957763671875E-07
3;-0.31573486328125;3.1939697265625E-07
3;-0.3056640625;3.25531005859375E-07
3;-0.29559326171875;3.2965087890625E-07
3;-0.285491943359375;3.33404541015625E-07
3;-0.275482177734375;3.3624267578125E-07
3;-0.26531982421875;3.38531494140625E-07
3;-0.25531005859375;3.40087890625E-07
3;-0.245269775390625;3.41400146484375E-07
3;-0.235198974609375;3.42559814453125E-07
3;-0.225067138671875;3.43658447265625E-07
3;-0.21502685546875;3.4429931640625E-07
3;-0.2049560546875;3.450927734375E-07
3;-0.194854736328125;3.45947265625E-07
3;-0.18475341796875;3.46771240234375E-07
3;-0.174713134765625;3.475341796875E-07
3;-0.164642333984375;3.4832763671875E-07
3;-0.154541015625;3.492431640625E-07
3;-0.14447021484375;3.50128173828125E-07
3;-0.134429931640625;3.509521484375E-07
3;-0.1243896484375;3.51898193359375E-07
3;-0.11431884765625;3.52874755859375E-07
3;-0.104248046875;3.53973388671875E-07
3;-0.094146728515625;3.55010986328125E-07
3;-0.08404541015625;3.56292724609375E-07
3;-0.073974609375;3.5784912109375E-07
3;-0.06396484375;3.59283447265625E-07
3;-0.053863525390625;3.607177734375E-07
3;-0.0436279296875;3.623046875E-07
3;-0.0335693359375;3.64044189453125E-07
3;-0.02349853515625;3.6566162109375E-07
3;-0.0134246826171875;3.67431640625E-07
3;-0.0033294677734375;3.69171142578125E-07
3;0.006732177734375;3.71002197265625E-07
3;0.0167999267578125;3.72589111328125E-07
3;0.026873779296875;3.7420654296875E-07
3;0.0369354248046875;3.7579345703125E-07
3;0.0469940185546875;3.77471923828125E-07
3;0.056884765625;3.78875732421875E-07
3;0.066986083984375;3.80096435546875E-07
3;0.077056884765625;3.81134033203125E-07
3;0.087066650390625;3.81927490234375E-07
3;0.09716796875;3.8214111328125E-07
3;0.107330322265625;3.81622314453125E-07
3;0.1173095703125;3.80889892578125E-07
3;0.127410888671875;3.79241943359375E-07
3;0.137420654296875;3.7725830078125E-07
3;0.1474609375;3.75091552734375E-07
3;0.157501220703125;3.72894287109375E-07
3;0.1676025390625;3.7109375E-07
3;0.177734375;3.6962890625E-07
3;0.187744140625;3.690185546875E-07
3;0.197784423828125;3.6871337890625E-07
3;0.2078857421875;3.69171142578125E-07
3;0.21795654296875;3.7030029296875E-07
3;0.22796630859375;3.7255859375E-07
3;0.238037109375;3.76068115234375E-07
3;0.24810791015625;3.80126953125E-07
3;0.2581787109375;3.83636474609375E-07
3;0.2681884765625;3.86138916015625E-07
3;0.27838134765625;3.87237548828125E-07
3;0.288330078125;3.87969970703125E-07
3;0.298492431640625;3.88427734375E-07
3;0.308502197265625;3.89923095703125E-07
3;0.318572998046875;3.93798828125E-07
3;0.3287353515625;3.99200439453125E-07
3;0.338714599609375;4.06005859375E-07
3;0.348785400390625;4.13604736328125E-07
3;0.358917236328125;4.23858642578125E-07
3;0.368896484375;4.34906005859375E-07
3;0.37896728515625;4.47296142578125E-07
3;0.3890380859375;4.61395263671875E-07
3;0.399078369140625;4.771728515625E-07
3;0.409149169921875;4.9468994140625E-07
3;0.419219970703125;5.133056640625E-07
3;0.42926025390625;5.3375244140625E-07
3;0.439361572265625;5.5572509765625E-07
3;0.44940185546875;5.7830810546875E-07
3;0.459442138671875;6.0211181640625E-07
3;0.469573974609375;6.26220703125E-07
3;0.479522705078125;6.5032958984375E-07
4;0.489654541015625;6.73828125E-07
4;0.499664306640625;6.9610595703125E-07
4;0.509796142578125;7.171630859375E-07
4;0.51983642578125;7.36083984375E-07
4;0.529998779296875;7.5225830078125E-07
4;0.540008544921875;7.6568603515625E-07
4;0.550018310546875;7.7728271484375E-07
4;0.560150146484375;7.8582763671875E-07
4;0.57025146484375;7.916259765625E-07
4;0.58026123046875;7.965087890625E-07
4;0.59033203125;7.9986572265625E-07
4;0.600341796875;8.0322265625E-07
4;0.610382080078125;8.0657958984375E-07
4;0.6204833984375;8.1024169921875E-07
4;0.63055419921875;8.1390380859375E-07
4;0.640625;8.1939697265625E-07
4;0.65069580078125;8.2550048828125E-07
4;0.660797119140625;8.3251953125E-07
4;0.670806884765625;8.4136962890625E-07
4;0.680908203125;8.5052490234375E-07
4;0.6910400390625;8.612060546875E-07
4;0.70111083984375;8.734130859375E-07
4;0.711181640625;8.868408203125E-07
4;0.721221923828125;9.0087890625E-07
4;0.73126220703125;9.1522216796875E-07
4;0.7413330078125;9.2987060546875E-07
4;0.75164794921875;9.4329833984375E-07
4;0.76141357421875;9.5550537109375E-07
4;0.771484375;9.66796875E-07
4;0.78155517578125;9.7686767578125E-07
4;0.79193115234375;9.8724365234375E-07
4;0.8013916015625;9.954833984375E-07
4;0.811767578125;1.00311279296875E-06
4;0.8221435546875;1.00982666015625E-06
4;0.83160400390625;1.016845703125E-06
4;0.84228515625;1.02294921875E-06
4;0.85235595703125;1.02874755859375E-06
4;0.86181640625;1.033935546875E-06
4;0.8721923828125;1.03851318359375E-06
4;0.88226318359375;1.0418701171875E-06
4;0.89263916015625;1.044921875E-06
4;0.90179443359375;1.04705810546875E-06
4;0.89202880859375;7.26318359375E-07
4;0.882568359375;5.43212890625E-07
4;0.87188720703125;4.1546630859375E-07
4;0.86212158203125;3.19610595703125E-07
4;0.8514404296875;2.44384765625E-07
4;0.84197998046875;1.83807373046875E-07
4;0.83221435546875;1.33941650390625E-07
4;0.821533203125;9.2193603515625E-08
4;0.81207275390625;5.718994140625E-08
4;0.802001953125;2.75665283203125E-08
4;0.79071044921875;2.42004394531251E-09
4;0.78125;-1.89300537109375E-08
4;0.77178955078125;-3.7353515625E-08
4;0.7611083984375;-5.3375244140625E-08
4;0.751953125;-6.73828125E-08
4;0.7415771484375;-8.0596923828125E-08
4;0.73162841796875;-9.2620849609375E-08
4;0.7215576171875;-1.03790283203125E-07
4;0.711456298828125;-1.14227294921875E-07
4;0.701416015625;-1.2420654296875E-07
4;0.691314697265625;-1.33087158203125E-07
4;0.68121337890625;-1.41326904296875E-07
4;0.671142578125;-1.4898681640625E-07
4;0.66107177734375;-1.55914306640625E-07
4;0.65106201171875;-1.6204833984375E-07
4;0.640960693359375;-1.67694091796875E-07
4;0.63092041015625;-1.7291259765625E-07
4;0.620849609375;-1.77459716796875E-07
4;0.610748291015625;-1.8157958984375E-07
4;0.600738525390625;-1.85150146484375E-07
4;0.590667724609375;-1.8865966796875E-07
4;0.58062744140625;-1.920166015625E-07
4;0.570587158203125;-1.94915771484375E-07
4;0.5604248046875;-1.97418212890625E-07
4;0.55035400390625;-2.000732421875E-07
4;0.540374755859375;-2.02423095703125E-07
4;0.5302734375;-2.04498291015625E-07
4;0.520263671875;-2.06268310546875E-07
4;0.51019287109375;-2.08038330078125E-07
4;0.50018310546875;-2.0965576171875E-07
4;0.49005126953125;-2.1087646484375E-07
4;0.47998046875;-2.12005615234375E-07
4;0.46990966796875;-2.13134765625E-07
4;0.459808349609375;-2.139892578125E-07
4;0.449737548828125;-2.14813232421875E-07
4;0.43975830078125;-2.15301513671875E-07
4;0.429656982421875;-2.1600341796875E-07
4;0.41961669921875;-2.16461181640625E-07
4;0.409454345703125;-2.16796875E-07
4;0.39947509765625;-2.174072265625E-07
4;0.389404296875;-2.1795654296875E-07
4;0.379302978515625;-2.18353271484375E-07
4;0.369293212890625;-2.1868896484375E-07
4;0.359222412109375;-2.1923828125E-07
4;0.34918212890625;-2.19879150390625E-07
4;0.339080810546875;-2.2015380859375E-07
4;0.3289794921875;-2.20672607421875E-07
4;0.3189697265625;-2.21038818359375E-07
4;0.308868408203125;-2.21343994140625E-07
4;0.29876708984375;-2.210693359375E-07
4;0.2886962890625;-2.20916748046875E-07
4;0.2786865234375;-2.20733642578125E-07
4;0.26861572265625;-2.20550537109375E-07
4;0.258514404296875;-2.2039794921875E-07
4;0.248504638671875;-2.2039794921875E-07
4;0.238433837890625;-2.20428466796875E-07
4;0.22833251953125;-2.20794677734375E-07
4;0.21832275390625;-2.20977783203125E-07
4;0.208221435546875;-2.21343994140625E-07
4;0.19818115234375;-2.21893310546875E-07
4;0.188140869140625;-2.22564697265625E-07
4;0.178009033203125;-2.2332763671875E-07
4;0.16796875;-2.24273681640625E-07
4;0.15789794921875;-2.2552490234375E-07
4;0.147796630859375;-2.26715087890625E-07
4;0.137725830078125;-2.281494140625E-07
4;0.127716064453125;-2.29888916015625E-07
4;0.11767578125;-2.31964111328125E-07
4;0.10760498046875;-2.34283447265625E-07
4;0.097503662109375;-2.3699951171875E-07
4;0.0875244140625;-2.40234375E-07
4;0.077423095703125;-2.43896484375E-07
4;0.0673828125;-2.47772216796875E-07
4;0.05731201171875;-2.5238037109375E-07
4;0.047052001953125;-2.5726318359375E-07
4;0.0369720458984375;-2.6287841796875E-07
4;0.026898193359375;-2.68890380859375E-07
4;0.0168365478515625;-2.75390625E-07
4;0.00676879882812501;-2.82684326171875E-07
4;-0.0032928466796875;-2.90802001953125E-07
4;-0.01337890625;-2.9974365234375E-07
4;-0.02344970703125;-3.09600830078125E-07
4;-0.03355712890625;-3.20953369140625E-07
4;-0.043634033203125;-3.34259033203125E-07
4;-0.05377197265625;-3.4991455078125E-07
4;-0.063812255859375;-3.6834716796875E-07
4;-0.07391357421875;-3.9007568359375E-07
4;-0.083984375;-4.15283203125E-07
4;-0.09405517578125;-4.44244384765625E-07
4;-0.104095458984375;-4.77081298828125E-07
4;-0.11419677734375;-5.1361083984375E-07
4;-0.124267578125;-5.5450439453125E-07
4;-0.13427734375;-5.9906005859375E-07
4;-0.144378662109375;-6.4697265625E-07
4;-0.154449462890625;-6.976318359375E-07
4;-0.164520263671875;-7.4951171875E-07
4;-0.174591064453125;-7.9986572265625E-07
4;-0.18463134765625;-8.4625244140625E-07
4;-0.194732666015625;-8.8470458984375E-07
4;-0.204864501953125;-9.11865234375E-07
4;-0.21490478515625;-9.2803955078125E-07
4;-0.224945068359375;-9.368896484375E-07
4;-0.235015869140625;-9.454345703125E-07
4;-0.245086669921875;-9.5855712890625E-07
4;-0.255157470703125;-9.796142578125E-07
4;-0.265228271484375;-1.00921630859375E-06
4;-0.275299072265625;-1.044921875E-06
4;-0.285369873046875;-1.083984375E-06
4;-0.29541015625;-1.124267578125E-06
4;-0.30548095703125;-1.16455078125E-06
4;-0.31561279296875;-1.204833984375E-06
4;-0.32568359375;-1.24267578125E-06
4;-0.335723876953125;-1.27838134765625E-06
4;-0.345855712890625;-1.312255859375E-06
4;-0.355865478515625;-1.3433837890625E-06
4;-0.36590576171875;-1.37176513671875E-06
4;-0.3759765625;-1.39678955078125E-06
4;-0.386077880859375;-1.41937255859375E-06
4;-0.396148681640625;-1.4385986328125E-06
4;-0.406219482421875;-1.4544677734375E-06
4;-0.416259765625;-1.46697998046875E-06
4;-0.42633056640625;-1.47735595703125E-06
4;-0.436431884765625;-1.48468017578125E-06
4;-0.446502685546875;-1.4892578125E-06
4;-0.456573486328125;-1.49139404296875E-06
4;-0.46661376953125;-1.4923095703125E-06
4;-0.476715087890625;-1.49169921875E-06
4;-0.486785888671875;-1.48956298828125E-06
4;-0.496856689453125;-1.48651123046875E-06
4;-0.506927490234375;-1.4837646484375E-06
4;-0.516998291015625;-1.48040771484375E-06
4;-0.527130126953125;-1.4776611328125E-06
4;-0.537139892578125;-1.4752197265625E-06
4;-0.5472412109375;-1.47491455078125E-06
4;-0.55731201171875;-1.47552490234375E-06
4;-0.5673828125;-1.47857666015625E-06
4;-0.5775146484375;-1.484375E-06
4;-0.587493896484375;-1.49322509765625E-06
4;-0.597625732421875;-1.505126953125E-06
4;-0.607696533203125;-1.52008056640625E-06
4;-0.597686767578125;-1.043701171875E-06
4;-0.587646484375;-7.525634765625E-07
4;-0.577606201171875;-5.50537109375E-07
4;-0.567535400390625;-4.0313720703125E-07
4;-0.5574951171875;-2.91107177734375E-07
4;-0.547393798828125;-2.03826904296875E-07
4;-0.537322998046875;-1.339111328125E-07
4;-0.52728271484375;-7.757568359375E-08
4;-0.51715087890625;-3.076171875E-08
4;-0.507110595703125;8.0535888671875E-09
4;-0.497039794921875;4.1107177734375E-08
4;-0.48699951171875;6.9244384765625E-08
4;-0.477081298828125;9.3963623046875E-08
4;-0.467041015625;1.1572265625E-07
4;-0.45697021484375;1.3482666015625E-07
4;-0.44696044921875;1.5179443359375E-07
4;-0.43682861328125;1.671142578125E-07
4;-0.426788330078125;1.81121826171875E-07
4;-0.416717529296875;1.94091796875E-07
4;-0.406646728515625;2.0599365234375E-07
4;-0.396636962890625;2.17010498046875E-07
4;-0.386566162109375;2.274169921875E-07
4;-0.376434326171875;2.371826171875E-07
4;-0.366485595703125;2.46368408203125E-07
4;-0.356414794921875;2.548828125E-07
4;-0.34637451171875;2.6312255859375E-07
4;-0.336273193359375;2.70660400390625E-07
4;-0.326263427734375;2.774658203125E-07
4;-0.31622314453125;2.83599853515625E-07
4;-0.306060791015625;2.89306640625E-07
4;-0.296051025390625;2.93731689453125E-07
4;-0.285888671875;2.9718017578125E-07
4;-0.275909423828125;3.00323486328125E-07
4;-0.265411376953125;3.02703857421875E-07
4;-0.255279541015625;3.04595947265625E-07
4;-0.2452392578125;3.06121826171875E-07
4;-0.235137939453125;3.076171875E-07
4;-0.225128173828125;3.0902099609375E-07
4;-0.215118408203125;3.09906005859375E-07
4;-0.204864501953125;3.11187744140625E-07
4;-0.194915771484375;3.1219482421875E-07
4;-0.18475341796875;3.13568115234375E-07
4;-0.174652099609375;3.14544677734375E-07
4;-0.16461181640625;3.15826416015625E-07
4;-0.154541015625;3.17047119140625E-07
4;-0.14453125;3.18206787109375E-07
4;-0.134429931640625;3.19305419921875E-07
4;-0.124359130859375;3.20709228515625E-07
4;-0.11431884765625;3.21868896484375E-07
4;-0.104248046875;3.2318115234375E-07
4;-0.094146728515625;3.24432373046875E-07
4;-0.08404541015625;3.25775146484375E-07
4;-0.07403564453125;3.2733154296875E-07
4;-0.06390380859375;3.2879638671875E-07
4;-0.053863525390625;3.3038330078125E-07
4;-0.0436248779296875;3.3184814453125E-07
4;-0.0335601806640625;3.33709716796875E-07
4;-0.02347412109375;3.3526611328125E-07
4;-0.01341552734375;3.36944580078125E-07
4;-0.0033447265625;3.385009765625E-07
4;0.00671997070312499;3.4014892578125E-07
4;0.0168121337890625;3.4149169921875E-07
4;0.026861572265625;3.42529296875E-07
4;0.0369171142578125;3.43597412109375E-07
4;0.0469940185546875;3.443603515625E-07
4;0.056915283203125;3.4503173828125E-07
4;0.06695556640625;3.4515380859375E-07
4;0.0770263671875;3.45123291015625E-07
4;0.087127685546875;3.450927734375E-07
4;0.09716796875;3.44696044921875E-07
4;0.107269287109375;3.4393310546875E-07
4;0.1173095703125;3.43231201171875E-07
4;0.1273193359375;3.42803955078125E-07
4;0.137451171875;3.42254638671875E-07
4;0.14752197265625;3.4197998046875E-07
4;0.15753173828125;3.41827392578125E-07
4;0.1676025390625;3.4222412109375E-07
4;0.17767333984375;3.43017578125E-07
4;0.187744140625;3.4466552734375E-07
4;0.197845458984375;3.47381591796875E-07
4;0.207855224609375;3.51654052734375E-07
4;0.217926025390625;3.568115234375E-07
4;0.22796630859375;3.624267578125E-07
4;0.238037109375;3.67950439453125E-07
4;0.2481689453125;3.7164306640625E-07
4;0.2581787109375;3.73992919921875E-07
4;0.26824951171875;3.76739501953125E-07
4;0.278289794921875;3.8134765625E-07
4;0.288421630859375;3.8800048828125E-07
4;0.298492431640625;3.96240234375E-07
4;0.308441162109375;4.05670166015625E-07
4;0.318634033203125;4.17572021484375E-07
4;0.32867431640625;4.30389404296875E-07
4;0.338714599609375;4.44854736328125E-07
4;0.348785400390625;4.60418701171875E-07
4;0.35888671875;4.77752685546875E-07
4;0.368927001953125;4.9652099609375E-07
4;0.378936767578125;5.1666259765625E-07
4;0.389007568359375;5.3802490234375E-07
4;0.3990478515625;5.6060791015625E-07
4;0.409210205078125;5.8349609375E-07
4;0.41925048828125;6.0699462890625E-07
4;0.429290771484375;6.3079833984375E-07
4;0.4393310546875;6.5399169921875E-07
4;0.449371337890625;6.7657470703125E-07
4;0.459503173828125;6.976318359375E-07
4;0.469482421875;7.1685791015625E-07
4;0.479583740234375;7.330322265625E-07
5;0.4896240234375;7.4554443359375E-07
5;0.499725341796875;7.5439453125E-07
5;0.509796142578125;7.6080322265625E-07
5;0.5198974609375;7.6446533203125E-07
5;0.52984619140625;7.6690673828125E-07
5;0.540008544921875;7.6873779296875E-07
5;0.550048828125;7.6995849609375E-07
5;0.56005859375;7.71484375E-07
5;0.570159912109375;7.7301025390625E-07
5;0.58026123046875;7.7484130859375E-07
5;0.590301513671875;7.77587890625E-07
5;0.600372314453125;7.806396484375E-07
5;0.61041259765625;7.8399658203125E-07
5;0.62042236328125;7.8826904296875E-07
5;0.63055419921875;7.9376220703125E-07
5;0.640655517578125;7.99560546875E-07
5;0.65069580078125;8.0596923828125E-07
5;0.66082763671875;8.1268310546875E-07
5;0.670867919921875;8.2061767578125E-07
5;0.680908203125;8.28857421875E-07
5;0.691009521484375;8.3770751953125E-07
5;0.701080322265625;8.465576171875E-07
5;0.711151123046875;8.563232421875E-07
5;0.72119140625;8.6578369140625E-07
5;0.731292724609375;8.758544921875E-07
5;0.7413330078125;8.8653564453125E-07
5;0.751953125;8.9752197265625E-07
5;0.76202392578125;9.088134765625E-07
5;0.771484375;9.210205078125E-07
5;0.78155517578125;9.332275390625E-07
5;0.7916259765625;9.4512939453125E-07
5;0.80169677734375;9.564208984375E-07
5;0.811767578125;9.68017578125E-07
5;0.8221435546875;9.7930908203125E-07
5;0.83251953125;9.893798828125E-07
5;0.84197998046875;9.9884033203125E-07
5;0.85235595703125;1.00799560546875E-06
5;0.86212158203125;1.016845703125E-06
5;0.8721923828125;1.02447509765625E-06
5;0.88226318359375;1.031494140625E-06
5;0.89202880859375;1.03790283203125E-06
5;0.90240478515625;1.04400634765625E-06
5;0.892333984375;7.0281982421875E-07
5;0.882568359375;5.1239013671875E-07
5;0.87249755859375;3.817138671875E-07
5;0.86181640625;2.8509521484375E-07
5;0.85205078125;2.10601806640625E-07
5;0.84228515625;1.5130615234375E-07
5;0.831298828125;1.0369873046875E-07
5;0.8221435546875;6.4483642578125E-08
5;0.811767578125;3.204345703125E-08
5;0.80169677734375;5.0018310546875E-09
5;0.791015625;-1.75048828125E-08
5;0.78155517578125;-3.6407470703125E-08
5;0.771484375;-5.279541015625E-08
5;0.76202392578125;-6.634521484375E-08
5;0.75164794921875;-7.806396484375E-08
5;0.74163818359375;-8.892822265625E-08
5;0.731536865234375;-9.8663330078125E-08
5;0.72149658203125;-1.0797119140625E-07
5;0.7115478515625;-1.1669921875E-07
5;0.701416015625;-1.25030517578125E-07
5;0.691314697265625;-1.3287353515625E-07
5;0.6812744140625;-1.40289306640625E-07
5;0.671173095703125;-1.470947265625E-07
5;0.661041259765625;-1.53656005859375E-07
5;0.6510009765625;-1.59698486328125E-07
5;0.640960693359375;-1.65191650390625E-07
5;0.630889892578125;-1.70318603515625E-07
5;0.620849609375;-1.7535400390625E-07
5;0.61077880859375;-1.7938232421875E-07
5;0.600738525390625;-1.8359375E-07
5;0.5906982421875;-1.8756103515625E-07
5;0.580657958984375;-1.910400390625E-07
5;0.570587158203125;-1.943359375E-07
5;0.560516357421875;-1.9732666015625E-07
5;0.5504150390625;-2.00469970703125E-07
5;0.540374755859375;-2.03277587890625E-07
5;0.530303955078125;-2.05902099609375E-07
5;0.52020263671875;-2.08465576171875E-07
5;0.510223388671875;-2.10906982421875E-07
5;0.500152587890625;-2.12890625E-07
5;0.489990234375;-2.1490478515625E-07
5;0.47998046875;-2.16461181640625E-07
5;0.4698486328125;-2.18170166015625E-07
5;0.4598388671875;-2.1942138671875E-07
5;0.44976806640625;-2.20611572265625E-07
5;0.43975830078125;-2.215576171875E-07
5;0.4296875;-2.22442626953125E-07
5;0.41961669921875;-2.2320556640625E-07
5;0.4095458984375;-2.23724365234375E-07
5;0.39947509765625;-2.2430419921875E-07
5;0.389404296875;-2.24884033203125E-07
5;0.379302978515625;-2.25250244140625E-07
5;0.36932373046875;-2.25616455078125E-07
5;0.359283447265625;-2.259521484375E-07
5;0.3492431640625;-2.261962890625E-07
5;0.339080810546875;-2.261962890625E-07
5;0.3289794921875;-2.26165771484375E-07
5;0.31903076171875;-2.26043701171875E-07
5;0.308868408203125;-2.2607421875E-07
5;0.29876708984375;-2.25555419921875E-07
5;0.2886962890625;-2.25341796875E-07
5;0.278656005859375;-2.25250244140625E-07
5;0.26861572265625;-2.2515869140625E-07
5;0.258575439453125;-2.2509765625E-07
5;0.248504638671875;-2.2503662109375E-07
5;0.238433837890625;-2.2509765625E-07
5;0.228271484375;-2.25250244140625E-07
5;0.21832275390625;-2.25433349609375E-07
5;0.208282470703125;-2.25616455078125E-07
5;0.198150634765625;-2.25860595703125E-07
5;0.1881103515625;-2.26348876953125E-07
5;0.178009033203125;-2.2674560546875E-07
5;0.16796875;-2.2723388671875E-07
5;0.157928466796875;-2.2802734375E-07
5;0.147857666015625;-2.28973388671875E-07
5;0.137786865234375;-2.30072021484375E-07
5;0.127685546875;-2.3126220703125E-07
5;0.117706298828125;-2.32879638671875E-07
5;0.10760498046875;-2.34832763671875E-07
5;0.09759521484375;-2.37091064453125E-07
5;0.08746337890625;-2.3992919921875E-07
5;0.077484130859375;-2.4310302734375E-07
5;0.0673828125;-2.46826171875E-07
5;0.05731201171875;-2.51129150390625E-07
5;0.047039794921875;-2.559814453125E-07
5;0.03697509765625;-2.61505126953125E-07
5;0.02689208984375;-2.6776123046875E-07
5;0.016851806640625;-2.74810791015625E-07
5;0.00678405761718751;-2.82806396484375E-07
5;-0.0032928466796875;-2.92144775390625E-07
5;-0.013372802734375;-3.02490234375E-07
5;-0.0234893798828125;-3.1390380859375E-07
5;-0.033544921875;-3.27545166015625E-07
5;-0.04364013671875;-3.428955078125E-07
5;-0.053741455078125;-3.6083984375E-07
5;-0.063812255859375;-3.8116455078125E-07
5;-0.073822021484375;-4.044189453125E-07
5;-0.083984375;-4.30450439453125E-07
5;-0.094085693359375;-4.59014892578125E-07
5;-0.1041259765625;-4.901123046875E-07
5;-0.1142578125;-5.2398681640625E-07
5;-0.124237060546875;-5.596923828125E-07
5;-0.13433837890625;-5.96923828125E-07
5;-0.144378662109375;-6.3446044921875E-07
5;-0.15447998046875;-6.7108154296875E-07
5;-0.16448974609375;-7.0526123046875E-07
5;-0.174560546875;-7.36083984375E-07
5;-0.18463134765625;-7.6324462890625E-07
5;-0.194671630859375;-7.8765869140625E-07
5;-0.20477294921875;-8.111572265625E-07
5;-0.214874267578125;-8.3709716796875E-07
5;-0.225006103515625;-8.6578369140625E-07
5;-0.235015869140625;-8.9874267578125E-07
5;-0.245086669921875;-9.3414306640625E-07
5;-0.255126953125;-9.7137451171875E-07
5;-0.265228271484375;-1.0089111328125E-06
5;-0.2752685546875;-1.04644775390625E-06
5;-0.285369873046875;-1.08367919921875E-06
5;-0.29547119140625;-1.1199951171875E-06
5;-0.30548095703125;-1.156005859375E-06
5;-0.315582275390625;-1.19110107421875E-06
5;-0.325653076171875;-1.22406005859375E-06
5;-0.335693359375;-1.25518798828125E-06
5;-0.345855712890625;-1.28387451171875E-06
5;-0.355865478515625;-1.31011962890625E-06
5;-0.365936279296875;-1.33270263671875E-06
5;-0.37591552734375;-1.3525390625E-06
5;-0.38604736328125;-1.36932373046875E-06
5;-0.39617919921875;-1.383056640625E-06
5;-0.40618896484375;-1.3934326171875E-06
5;-0.416290283203125;-1.40106201171875E-06
5;-0.426361083984375;-1.40625E-06
5;-0.436370849609375;-1.40869140625E-06
5;-0.446502685546875;-1.4093017578125E-06
5;-0.45654296875;-1.4080810546875E-06
5;-0.466644287109375;-1.40594482421875E-06
5;-0.476715087890625;-1.40289306640625E-06
5;-0.48681640625;-1.39892578125E-06
5;-0.496856689453125;-1.39495849609375E-06
5;-0.5069580078125;-1.39129638671875E-06
5;-0.517059326171875;-1.38763427734375E-06
5;-0.527069091796875;-1.385498046875E-06
5;-0.53717041015625;-1.38397216796875E-06
5;-0.5472412109375;-1.38458251953125E-06
5;-0.55731201171875;-1.38641357421875E-06
5;-0.5673828125;-1.39129638671875E-06
5;-0.577484130859375;-1.39892578125E-06
5;-0.587493896484375;-1.41021728515625E-06
5;-0.597564697265625;-1.42486572265625E-06
5;-0.607666015625;-1.4434814453125E-06
5;-0.59765625;-9.8358154296875E-07
5;-0.587646484375;-7.0556640625E-07
5;-0.577606201171875;-5.13916015625E-07
5;-0.56756591796875;-3.7506103515625E-07
5;-0.55743408203125;-2.698974609375E-07
5;-0.547393798828125;-1.88018798828125E-07
5;-0.537322998046875;-1.229248046875E-07
5;-0.527252197265625;-7.0587158203125E-08
5;-0.517181396484375;-2.73651123046875E-08
5;-0.507110595703125;8.56628417968749E-09
5;-0.497039794921875;3.8818359375E-08
5;-0.486968994140625;6.451416015625E-08
5;-0.477020263671875;8.697509765625E-08
5;-0.467010498046875;1.06597900390625E-07
5;-0.45703125;1.23870849609375E-07
5;-0.446929931640625;1.3897705078125E-07
5;-0.436798095703125;1.5277099609375E-07
5;-0.426788330078125;1.65130615234375E-07
5;-0.416748046875;1.766357421875E-07
5;-0.406707763671875;1.8701171875E-07
5;-0.3966064453125;1.968994140625E-07
5;-0.386566162109375;2.0599365234375E-07
5;-0.37646484375;2.1453857421875E-07
5;-0.366363525390625;2.22564697265625E-07
5;-0.356353759765625;2.30072021484375E-07
5;-0.346282958984375;2.371826171875E-07
5;-0.336212158203125;2.43896484375E-07
5;-0.326202392578125;2.501220703125E-07
5;-0.31610107421875;2.55828857421875E-07
5;-0.305999755859375;2.61474609375E-07
5;-0.29595947265625;2.65838623046875E-07
5;-0.285858154296875;2.69622802734375E-07
5;-0.2757568359375;2.72796630859375E-07
5;-0.265777587890625;2.75634765625E-07
5;-0.25567626953125;2.7801513671875E-07
5;-0.245635986328125;2.799072265625E-07
5;-0.23553466796875;2.8155517578125E-07
5;-0.22552490234375;2.83172607421875E-07
5;-0.215423583984375;2.84332275390625E-07
5;-0.205322265625;2.8570556640625E-07
5;-0.195281982421875;2.86834716796875E-07
5;-0.18524169921875;2.880859375E-07
5;-0.175140380859375;2.89215087890625E-07
5;-0.1650390625;2.90496826171875E-07
5;-0.154998779296875;2.91778564453125E-07
5;-0.14495849609375;2.93121337890625E-07
5;-0.134857177734375;2.9437255859375E-07
5;-0.12481689453125;2.957763671875E-07
5;-0.114715576171875;2.97119140625E-07
5;-0.104644775390625;2.98553466796875E-07
5;-0.094635009765625;2.9986572265625E-07
5;-0.08453369140625;3.01361083984375E-07
5;-0.074066162109375;3.0291748046875E-07
5;-0.06390380859375;3.043212890625E-07
5;-0.053863525390625;3.05877685546875E-07
5;-0.0436309814453125;3.07464599609375E-07
5;-0.0335540771484375;3.0926513671875E-07
5;-0.023492431640625;3.11004638671875E-07
5;-0.013421630859375;3.1256103515625E-07
5;-0.0033416748046875;3.14056396484375E-07
5;0.00672607421875;3.15887451171875E-07
5;0.0167999267578125;3.17291259765625E-07
5;0.026861572265625;3.18511962890625E-07
5;0.0369354248046875;3.1988525390625E-07
5;0.046990966796875;3.20953369140625E-07
5;0.056915283203125;3.218994140625E-07
5;0.066986083984375;3.22509765625E-07
5;0.077056884765625;3.22906494140625E-07
5;0.087127685546875;3.23394775390625E-07
5;0.097198486328125;3.23486328125E-07
5;0.10723876953125;3.23272705078125E-07
5;0.1173095703125;3.22998046875E-07
5;0.127410888671875;3.2275390625E-07
5;0.13739013671875;3.223876953125E-07
5;0.1474609375;3.226318359375E-07
5;0.157562255859375;3.23272705078125E-07
5;0.1676025390625;3.24676513671875E-07
5;0.1776123046875;3.271484375E-07
5;0.187744140625;3.31268310546875E-07
5;0.197784423828125;3.370361328125E-07
5;0.2078857421875;3.43597412109375E-07
5;0.217926025390625;3.5009765625E-07
5;0.22796630859375;3.5675048828125E-07
5;0.238037109375;3.6297607421875E-07
5;0.24810791015625;3.6822509765625E-07
5;0.258209228515625;3.73748779296875E-07
5;0.26824951171875;3.80279541015625E-07
5;0.27825927734375;3.8922119140625E-07
5;0.28839111328125;3.9971923828125E-07
5;0.298431396484375;4.11895751953125E-07
5;0.308502197265625;4.25384521484375E-07
5;0.318572998046875;4.40643310546875E-07
5;0.32867431640625;4.5684814453125E-07
5;0.338714599609375;4.74609375E-07
5;0.3487548828125;4.9407958984375E-07
5;0.35888671875;5.1513671875E-07
5;0.368865966796875;5.3741455078125E-07
5;0.378936767578125;5.6060791015625E-07
5;0.389007568359375;5.84716796875E-07
5;0.39910888671875;6.0882568359375E-07
5;0.40911865234375;6.3323974609375E-07
5;0.419189453125;6.5704345703125E-07
5;0.42926025390625;6.7901611328125E-07
5;0.439361572265625;6.9915771484375E-07
5;0.449432373046875;7.1563720703125E-07
5;0.45947265625;7.281494140625E-07
5;0.46954345703125;7.366943359375E-07
5;0.479644775390625;7.4127197265625E-07
