# Supplementary material for: Daily electric field treatment improves functional outcomes after thoracic contusion spinal cord injury in rats
Source: Nat Commun. 2025 Jun 26;16:5372. doi: 10.1038/s41467-025-60332-0 (PMC12202812; doi:10.1038/s41467-025-60332-0)
Supplement: Supplementary file 6 — Source Data [file 41467_2025_60332_MOESM6_ESM.zip › SFig4/37C/after_stim/P1/e12_EIS.txt]

Frequency (Hz)	Z (Ω)	-Phase (°)	Z' (Ω)	-Z'' (Ω)
100000	9166.94141994111	7.30384118422229	9092.56014024843	1165.40340337476
56234	9243.16699543308	4.59576599764447	9213.44838540267	740.611203658309
31623	9318.03991540508	3.08456815104532	9304.53993461193	501.4025032786
17783	9390.33245398019	2.20547633641863	9383.3764969991	361.371155238577
10000	9460.54220407843	1.6730522914993	9456.50919742623	276.211140510712
5623.4	9516.12410000645	1.34745212073452	9513.49267192685	223.774591760763
3162.3	9565.19922074424	1.17861950986287	9563.17549947467	196.749838052474
1778.3	9611.33975875403	1.16257554748857	9609.36125837828	195.008113125319
1000	9645.17085150938	1.3424347387925	9642.52356369227	225.964772576522
562.34	9681.84086172502	1.81193391758664	9676.9999050715	306.129562464071
316.23	9735.14047913322	2.71223279266797	9724.23512463526	460.66407421024
177.83	9806.86416786224	4.27672878587233	9779.55699951726	731.334191798432
100	9944.12977872723	6.84995585856327	9873.14753582511	1186.03321707292
56.234	10202.1334653227	11.0177773990757	10014.0870587653	1949.76604333107
31.623	10755.4390901494	17.575442880048	10253.3770945425	3247.7266170394
17.783	12008.1169310889	26.8428091016457	10714.2266225087	5422.19698205707
10	14648.2321234095	37.5080957489151	11619.9637795059	8918.92068045561
5.6234	19449.4846506379	47.3395112441175	13179.9959932313	14302.8024804165
3.1623	27267.9149457044	56.1786383623779	15177.4685289807	22653.5567745547
1.7783	40623.1799253994	64.8716561054307	17250.5257253984	36778.5550212178
1	64643.0572067238	72.4071270811791	19538.4493721525	61619.5897516659
0.56234	107857.958640148	77.7534824252772	22878.6442251776	105403.54301653
0.31623	183883.218221988	81.0838231784093	28499.934865507	181661.200195135
0.17783	317229.029343839	83.0060049230068	38627.4937205847	314868.502374087
0.1	548833.908324886	83.9743797711107	57612.8299887478	545801.631316595
