# Supplementary material for: Daily electric field treatment improves functional outcomes after thoracic contusion spinal cord injury in rats
Source: Nat Commun. 2025 Jun 26;16:5372. doi: 10.1038/s41467-025-60332-0 (PMC12202812; doi:10.1038/s41467-025-60332-0)
Supplement: Supplementary file 6 — Source Data [file 41467_2025_60332_MOESM6_ESM.zip › SFig4/37C/after_stim/P1/e14_CV.txt]

System.Collections.Generic.List`1[System.Int32]
Scan;WE(1).Potential (V);WE(1).Current (A)
1;0.619903564453125;5.6121826171875E-08
1;0.62994384765625;7.3944091796875E-08
1;0.640045166015625;8.245849609375E-08
1;0.650054931640625;8.8226318359375E-08
1;0.66015625;9.2987060546875E-08
1;0.670166015625;9.735107421875E-08
1;0.68023681640625;1.01531982421875E-07
1;0.690277099609375;1.055908203125E-07
1;0.70037841796875;1.0955810546875E-07
1;0.71051025390625;1.13800048828125E-07
1;0.720550537109375;1.18072509765625E-07
1;0.7305908203125;1.2237548828125E-07
1;0.7406005859375;1.27044677734375E-07
1;0.750732421875;1.31866455078125E-07
1;0.76141357421875;1.37054443359375E-07
1;0.77117919921875;1.42303466796875E-07
1;0.78155517578125;1.4813232421875E-07
1;0.79132080078125;1.54205322265625E-07
1;0.80108642578125;1.60369873046875E-07
1;0.8111572265625;1.6705322265625E-07
1;0.82122802734375;1.74041748046875E-07
1;0.831298828125;1.81396484375E-07
1;0.841064453125;1.8902587890625E-07
1;0.8514404296875;1.971435546875E-07
1;0.8612060546875;2.05780029296875E-07
1;0.87188720703125;2.1466064453125E-07
1;0.88165283203125;2.2418212890625E-07
1;0.89111328125;2.34344482421875E-07
1;0.90240478515625;2.4530029296875E-07
1;0.89202880859375;3.56903076171875E-08
1;0.88165283203125;-4.0252685546875E-08
1;0.87158203125;-7.562255859375E-08
1;0.86181640625;-9.4482421875E-08
1;0.8514404296875;-1.0546875E-07
1;0.8416748046875;-1.1224365234375E-07
1;0.83099365234375;-1.16424560546875E-07
1;0.82122802734375;-1.192626953125E-07
1;0.811767578125;-1.2091064453125E-07
1;0.80078125;-1.21826171875E-07
1;0.79071044921875;-1.22039794921875E-07
1;0.78125;-1.221923828125E-07
1;0.77117919921875;-1.21734619140625E-07
1;0.7611083984375;-1.21063232421875E-07
1;0.75042724609375;-1.20361328125E-07
1;0.7410888671875;-1.19659423828125E-07
1;0.73101806640625;-1.18560791015625E-07
1;0.72088623046875;-1.17462158203125E-07
1;0.710845947265625;-1.16363525390625E-07
1;0.700714111328125;-1.1541748046875E-07
1;0.690643310546875;-1.14288330078125E-07
1;0.680572509765625;-1.13006591796875E-07
1;0.6705322265625;-1.12030029296875E-07
1;0.66046142578125;-1.109619140625E-07
1;0.650390625;-1.0986328125E-07
1;0.6402587890625;-1.08856201171875E-07
1;0.630218505859375;-1.0809326171875E-07
1;0.6201171875;-1.07208251953125E-07
1;0.610137939453125;-1.0638427734375E-07
1;0.60009765625;-1.05743408203125E-07
1;0.5899658203125;-1.0528564453125E-07
1;0.57989501953125;-1.0498046875E-07
1;0.569854736328125;-1.04949951171875E-07
1;0.55975341796875;-1.05010986328125E-07
1;0.549774169921875;-1.05377197265625E-07
1;0.539642333984375;-1.0589599609375E-07
1;0.529632568359375;-1.06689453125E-07
1;0.51947021484375;-1.0760498046875E-07
1;0.509429931640625;-1.09039306640625E-07
1;0.499420166015625;-1.1041259765625E-07
1;0.489288330078125;-1.121826171875E-07
1;0.479248046875;-1.14044189453125E-07
1;0.469146728515625;-1.16241455078125E-07
1;0.459136962890625;-1.18621826171875E-07
1;0.44903564453125;-1.21124267578125E-07
1;0.43896484375;-1.23748779296875E-07
1;0.42889404296875;-1.26617431640625E-07
1;0.418853759765625;-1.29730224609375E-07
1;0.408782958984375;-1.3287353515625E-07
1;0.39874267578125;-1.363525390625E-07
1;0.388641357421875;-1.40045166015625E-07
1;0.3785400390625;-1.43585205078125E-07
1;0.36859130859375;-1.47430419921875E-07
1;0.3585205078125;-1.5155029296875E-07
1;0.348480224609375;-1.55853271484375E-07
1;0.33837890625;-1.6021728515625E-07
1;0.328369140625;-1.646728515625E-07
1;0.318267822265625;-1.695556640625E-07
1;0.30816650390625;-1.74713134765625E-07
1;0.29815673828125;-1.79473876953125E-07
1;0.288116455078125;-1.846923828125E-07
1;0.27801513671875;-1.90032958984375E-07
1;0.2679443359375;-1.954345703125E-07
1;0.2579345703125;-2.0111083984375E-07
1;0.247833251953125;-2.06787109375E-07
1;0.23779296875;-2.127685546875E-07
1;0.227752685546875;-2.1893310546875E-07
1;0.21771240234375;-2.25067138671875E-07
1;0.2076416015625;-2.31353759765625E-07
1;0.19757080078125;-2.379150390625E-07
1;0.187530517578125;-2.44842529296875E-07
1;0.177459716796875;-2.518310546875E-07
1;0.16748046875;-2.591552734375E-07
1;0.157318115234375;-2.67120361328125E-07
1;0.1473388671875;-2.75543212890625E-07
1;0.13726806640625;-2.8448486328125E-07
1;0.127197265625;-2.9412841796875E-07
1;0.1171875;-3.04595947265625E-07
1;0.106719970703125;-3.15582275390625E-07
1;0.0966796875;-3.2769775390625E-07
1;0.086639404296875;-3.4100341796875E-07
1;0.0765380859375;-3.55255126953125E-07
1;0.066497802734375;-3.701171875E-07
1;0.056427001953125;-3.8592529296875E-07
1;0.0464080810546875;-4.027099609375E-07
1;0.036322021484375;-4.20501708984375E-07
1;0.0262664794921875;-4.3878173828125E-07
1;0.0162017822265625;-4.57611083984375E-07
1;0.006134033203125;-4.766845703125E-07
1;-0.003955078125;-4.9652099609375E-07
1;-0.0140106201171875;-5.169677734375E-07
1;-0.024078369140625;-5.3741455078125E-07
1;-0.0341552734375;-5.5877685546875E-07
1;-0.0442291259765625;-5.79833984375E-07
1;-0.054351806640625;-6.011962890625E-07
1;-0.06439208984375;-6.2225341796875E-07
1;-0.074493408203125;-6.4361572265625E-07
1;-0.084564208984375;-6.646728515625E-07
1;-0.09466552734375;-6.854248046875E-07
1;-0.10467529296875;-7.0587158203125E-07
1;-0.11480712890625;-7.26318359375E-07
1;-0.124847412109375;-7.464599609375E-07
1;-0.134918212890625;-7.666015625E-07
1;-0.144927978515625;-7.861328125E-07
1;-0.155059814453125;-8.062744140625E-07
1;-0.1650390625;-8.258056640625E-07
1;-0.17523193359375;-8.4564208984375E-07
1;-0.185211181640625;-8.6517333984375E-07
1;-0.195343017578125;-8.856201171875E-07
1;-0.2054443359375;-9.063720703125E-07
1;-0.2154541015625;-9.27734375E-07
1;-0.2254638671875;-9.5001220703125E-07
1;-0.235626220703125;-9.7259521484375E-07
1;-0.24566650390625;-9.9578857421875E-07
1;-0.255767822265625;-1.01959228515625E-06
1;-0.265777587890625;-1.04400634765625E-06
1;-0.275909423828125;-1.0693359375E-06
1;-0.285980224609375;-1.0955810546875E-06
1;-0.2960205078125;-1.1224365234375E-06
1;-0.306060791015625;-1.1505126953125E-06
1;-0.316192626953125;-1.18011474609375E-06
1;-0.326263427734375;-1.2103271484375E-06
1;-0.336395263671875;-1.24176025390625E-06
1;-0.346405029296875;-1.2750244140625E-06
1;-0.356475830078125;-1.31011962890625E-06
1;-0.366485595703125;-1.34674072265625E-06
1;-0.3765869140625;-1.3848876953125E-06
1;-0.38671875;-1.42486572265625E-06
1;-0.396697998046875;-1.46728515625E-06
1;-0.406829833984375;-1.5106201171875E-06
1;-0.416900634765625;-1.55548095703125E-06
1;-0.426910400390625;-1.60186767578125E-06
1;-0.436981201171875;-1.64947509765625E-06
1;-0.447052001953125;-1.69677734375E-06
1;-0.45709228515625;-1.7431640625E-06
1;-0.4671630859375;-1.78863525390625E-06
1;-0.477264404296875;-1.832275390625E-06
1;-0.487274169921875;-1.8743896484375E-06
1;-0.497406005859375;-1.9134521484375E-06
1;-0.5074462890625;-1.95037841796875E-06
1;-0.517486572265625;-1.983642578125E-06
1;-0.527587890625;-2.012939453125E-06
1;-0.53759765625;-2.0379638671875E-06
1;-0.54766845703125;-2.059326171875E-06
1;-0.557769775390625;-2.07733154296875E-06
1;-0.567901611328125;-2.09747314453125E-06
1;-0.577972412109375;-2.1124267578125E-06
1;-0.587982177734375;-2.12066650390625E-06
1;-0.598052978515625;-2.125244140625E-06
1;-0.608123779296875;-2.12615966796875E-06
1;-0.598175048828125;-1.5447998046875E-06
1;-0.58819580078125;-1.17034912109375E-06
1;-0.578155517578125;-8.94775390625E-07
1;-0.56817626953125;-6.8267822265625E-07
1;-0.55804443359375;-5.1513671875E-07
1;-0.547943115234375;-3.807373046875E-07
1;-0.53790283203125;-2.70660400390625E-07
1;-0.527923583984375;-1.7987060546875E-07
1;-0.517822265625;-1.0400390625E-07
1;-0.507720947265625;-3.94287109375E-08
1;-0.497650146484375;1.59637451171875E-08
1;-0.48760986328125;6.365966796875E-08
1;-0.477569580078125;1.0589599609375E-07
1;-0.46746826171875;1.43157958984375E-07
1;-0.457366943359375;1.76300048828125E-07
1;-0.447296142578125;2.0611572265625E-07
1;-0.43719482421875;2.33245849609375E-07
1;-0.427154541015625;2.58026123046875E-07
1;-0.41705322265625;2.8070068359375E-07
1;-0.40704345703125;3.01422119140625E-07
1;-0.397003173828125;3.2086181640625E-07
1;-0.386871337890625;3.388671875E-07
1;-0.37677001953125;3.55316162109375E-07
1;-0.366729736328125;3.70361328125E-07
1;-0.356689453125;3.8421630859375E-07
1;-0.346588134765625;3.9678955078125E-07
1;-0.336517333984375;4.07989501953125E-07
1;-0.326507568359375;4.17724609375E-07
1;-0.31634521484375;4.2626953125E-07
1;-0.3062744140625;4.3408203125E-07
1;-0.2962646484375;4.3988037109375E-07
1;-0.2861328125;4.44610595703125E-07
1;-0.276123046875;4.48516845703125E-07
1;-0.266021728515625;4.515380859375E-07
1;-0.255889892578125;4.53826904296875E-07
1;-0.245849609375;4.55291748046875E-07
1;-0.23577880859375;4.56390380859375E-07
1;-0.2257080078125;4.57275390625E-07
1;-0.215606689453125;4.57672119140625E-07
1;-0.20556640625;4.57733154296875E-07
1;-0.195526123046875;4.576416015625E-07
1;-0.18536376953125;4.578857421875E-07
1;-0.175323486328125;4.5758056640625E-07
1;-0.165252685546875;4.57672119140625E-07
1;-0.15521240234375;4.576416015625E-07
1;-0.145111083984375;4.5782470703125E-07
1;-0.13507080078125;4.57794189453125E-07
1;-0.12493896484375;4.580078125E-07
1;-0.114898681640625;4.5819091796875E-07
1;-0.104827880859375;4.58465576171875E-07
1;-0.094757080078125;4.58709716796875E-07
1;-0.084716796875;4.59259033203125E-07
1;-0.07464599609375;4.5977783203125E-07
1;-0.064544677734375;4.60540771484375E-07
1;-0.054473876953125;4.61029052734375E-07
1;-0.044232177734375;4.61700439453125E-07
1;-0.0341827392578125;4.62677001953125E-07
1;-0.024090576171875;4.635009765625E-07
1;-0.014031982421875;4.64324951171875E-07
1;-0.00394592285156251;4.6514892578125E-07
1;0.0061309814453125;4.66156005859375E-07
1;0.01619873046875;4.669189453125E-07
1;0.02625732421875;4.6771240234375E-07
1;0.0363128662109375;4.6856689453125E-07
1;0.04639892578125;4.69390869140625E-07
1;0.0562744140625;4.70306396484375E-07
1;0.0662841796875;4.70855712890625E-07
1;0.076416015625;4.715576171875E-07
1;0.086517333984375;4.7235107421875E-07
1;0.09649658203125;4.72869873046875E-07
1;0.106597900390625;4.732666015625E-07
1;0.11669921875;4.735107421875E-07
1;0.126708984375;4.7381591796875E-07
1;0.13677978515625;4.73846435546875E-07
1;0.146820068359375;4.7393798828125E-07
1;0.15692138671875;4.73846435546875E-07
1;0.16693115234375;4.737548828125E-07
1;0.17706298828125;4.7320556640625E-07
1;0.18707275390625;4.72869873046875E-07
1;0.197174072265625;4.72320556640625E-07
1;0.20721435546875;4.71588134765625E-07
1;0.21728515625;4.705810546875E-07
1;0.22735595703125;4.69268798828125E-07
1;0.23748779296875;4.67803955078125E-07
1;0.24749755859375;4.6612548828125E-07
1;0.257537841796875;4.64080810546875E-07
1;0.26763916015625;4.6197509765625E-07
1;0.277679443359375;4.595947265625E-07
1;0.2877197265625;4.5709228515625E-07
1;0.297882080078125;4.5428466796875E-07
1;0.307830810546875;4.5147705078125E-07
1;0.318023681640625;4.4915771484375E-07
1;0.328033447265625;4.46319580078125E-07
1;0.338104248046875;4.4342041015625E-07
1;0.34814453125;4.4110107421875E-07
1;0.358245849609375;4.3902587890625E-07
1;0.368316650390625;4.37164306640625E-07
1;0.3782958984375;4.35638427734375E-07
1;0.388427734375;4.34600830078125E-07
1;0.398529052734375;4.342041015625E-07
1;0.408477783203125;4.339599609375E-07
1;0.418609619140625;4.34112548828125E-07
1;0.428680419921875;4.34661865234375E-07
1;0.438751220703125;4.3560791015625E-07
1;0.4488525390625;4.3646240234375E-07
1;0.4588623046875;4.37835693359375E-07
1;0.46893310546875;4.39300537109375E-07
1;0.479034423828125;4.4097900390625E-07
1;0.489105224609375;4.4244384765625E-07
1;0.4991455078125;4.44366455078125E-07
1;0.50921630859375;4.4635009765625E-07
1;0.51922607421875;4.48822021484375E-07
1;0.52935791015625;4.51385498046875E-07
1;0.539398193359375;4.5489501953125E-07
1;0.549468994140625;4.58984375E-07
1;0.55950927734375;4.63775634765625E-07
1;0.569610595703125;4.696044921875E-07
1;0.579681396484375;4.76654052734375E-07
1;0.58978271484375;4.852294921875E-07
1;0.599822998046875;4.9560546875E-07
1;0.60986328125;5.0750732421875E-07
2;0.619842529296875;5.2154541015625E-07
2;0.629974365234375;5.3802490234375E-07
2;0.640106201171875;5.5694580078125E-07
2;0.65008544921875;5.792236328125E-07
2;0.660125732421875;6.04248046875E-07
2;0.670257568359375;6.329345703125E-07
2;0.680328369140625;6.6558837890625E-07
2;0.6904296875;7.01904296875E-07
2;0.70050048828125;7.415771484375E-07
2;0.71051025390625;7.861328125E-07
2;0.7205810546875;8.3404541015625E-07
2;0.73065185546875;8.8592529296875E-07
2;0.74072265625;9.429931640625E-07
2;0.75103759765625;1.0028076171875E-06
2;0.7611083984375;1.064453125E-06
2;0.77117919921875;1.126708984375E-06
2;0.78094482421875;1.19232177734375E-06
2;0.79071044921875;1.258544921875E-06
2;0.80169677734375;1.3238525390625E-06
2;0.81146240234375;1.385498046875E-06
2;0.82061767578125;1.44256591796875E-06
2;0.831298828125;1.49688720703125E-06
2;0.8416748046875;1.54266357421875E-06
2;0.85113525390625;1.580810546875E-06
2;0.8612060546875;1.60614013671875E-06
2;0.87127685546875;1.6192626953125E-06
2;0.88165283203125;1.617431640625E-06
2;0.89202880859375;1.6033935546875E-06
2;0.902099609375;1.5777587890625E-06
2;0.8917236328125;1.219482421875E-06
2;0.8819580078125;9.77783203125E-07
2;0.87188720703125;7.928466796875E-07
2;0.86212158203125;6.4666748046875E-07
2;0.8514404296875;5.291748046875E-07
2;0.84136962890625;4.33807373046875E-07
2;0.8319091796875;3.5595703125E-07
2;0.821533203125;2.9132080078125E-07
2;0.8111572265625;2.371826171875E-07
2;0.80078125;1.91009521484375E-07
2;0.79071044921875;1.50604248046875E-07
2;0.78125;1.143798828125E-07
2;0.77056884765625;8.148193359375E-08
2;0.76080322265625;5.157470703125E-08
2;0.75042724609375;2.4176025390625E-08
2;0.740936279296875;-9.09423828125005E-10
2;0.730926513671875;-2.38250732421875E-08
2;0.720794677734375;-4.4708251953125E-08
2;0.710845947265625;-6.3507080078125E-08
2;0.700775146484375;-8.0657958984375E-08
2;0.690673828125;-9.5977783203125E-08
2;0.680572509765625;-1.09771728515625E-07
2;0.670501708984375;-1.22100830078125E-07
2;0.660430908203125;-1.331787109375E-07
2;0.650421142578125;-1.4300537109375E-07
2;0.640350341796875;-1.51702880859375E-07
2;0.6302490234375;-1.5936279296875E-07
2;0.6202392578125;-1.66107177734375E-07
2;0.610137939453125;-1.7181396484375E-07
2;0.600128173828125;-1.76788330078125E-07
2;0.590057373046875;-1.81121826171875E-07
2;0.579986572265625;-1.84967041015625E-07
2;0.5699462890625;-1.88232421875E-07
2;0.559844970703125;-1.9091796875E-07
2;0.5498046875;-1.934814453125E-07
2;0.53973388671875;-1.95465087890625E-07
2;0.529693603515625;-1.97235107421875E-07
2;0.5196533203125;-1.98699951171875E-07
2;0.509521484375;-2.00103759765625E-07
2;0.499542236328125;-2.0123291015625E-07
2;0.4893798828125;-2.0233154296875E-07
2;0.479339599609375;-2.0318603515625E-07
2;0.469268798828125;-2.0404052734375E-07
2;0.459228515625;-2.047119140625E-07
2;0.44915771484375;-2.05322265625E-07
2;0.4390869140625;-2.0574951171875E-07
2;0.4290771484375;-2.06268310546875E-07
2;0.4189453125;-2.06695556640625E-07
2;0.40887451171875;-2.07122802734375E-07
2;0.3988037109375;-2.076416015625E-07
2;0.3887939453125;-2.0831298828125E-07
2;0.37872314453125;-2.08648681640625E-07
2;0.36865234375;-2.091064453125E-07
2;0.358612060546875;-2.09716796875E-07
2;0.3485107421875;-2.103271484375E-07
2;0.3385009765625;-2.10968017578125E-07
2;0.328399658203125;-2.11669921875E-07
2;0.318359375;-2.12371826171875E-07
2;0.308258056640625;-2.132568359375E-07
2;0.29815673828125;-2.13958740234375E-07
2;0.288116455078125;-2.14599609375E-07
2;0.278045654296875;-2.1551513671875E-07
2;0.26800537109375;-2.164306640625E-07
2;0.2579345703125;-2.1746826171875E-07
2;0.24786376953125;-2.18505859375E-07
2;0.237762451171875;-2.19696044921875E-07
2;0.227752685546875;-2.21221923828125E-07
2;0.217620849609375;-2.2259521484375E-07
2;0.2076416015625;-2.24090576171875E-07
2;0.197601318359375;-2.2576904296875E-07
2;0.18743896484375;-2.274169921875E-07
2;0.17742919921875;-2.2918701171875E-07
2;0.1673583984375;-2.31109619140625E-07
2;0.15728759765625;-2.332763671875E-07
2;0.147247314453125;-2.35687255859375E-07
2;0.137176513671875;-2.384033203125E-07
2;0.12713623046875;-2.4127197265625E-07
2;0.11712646484375;-2.4462890625E-07
2;0.107025146484375;-2.48138427734375E-07
2;0.09698486328125;-2.52105712890625E-07
2;0.0869140625;-2.56439208984375E-07
2;0.076812744140625;-2.6123046875E-07
2;0.06683349609375;-2.65960693359375E-07
2;0.056732177734375;-2.71209716796875E-07
2;0.046429443359375;-2.76763916015625E-07
2;0.0363616943359375;-2.82562255859375E-07
2;0.0263092041015625;-2.8857421875E-07
2;0.0162445068359375;-2.94769287109375E-07
2;0.00617370605468751;-3.01361083984375E-07
2;-0.0039337158203125;-3.08013916015625E-07
2;-0.014013671875;-3.15093994140625E-07
2;-0.024072265625;-3.2244873046875E-07
2;-0.034149169921875;-3.30596923828125E-07
2;-0.04423828125;-3.3935546875E-07
2;-0.05438232421875;-3.49151611328125E-07
2;-0.064453125;-3.59954833984375E-07
2;-0.0745849609375;-3.72589111328125E-07
2;-0.0845947265625;-3.875732421875E-07
2;-0.09466552734375;-4.05517578125E-07
2;-0.104705810546875;-4.273681640625E-07
2;-0.114776611328125;-4.5391845703125E-07
2;-0.1248779296875;-4.852294921875E-07
2;-0.13494873046875;-5.2276611328125E-07
2;-0.144989013671875;-5.65185546875E-07
2;-0.155029296875;-6.134033203125E-07
2;-0.16510009765625;-6.6619873046875E-07
2;-0.175201416015625;-7.232666015625E-07
2;-0.18524169921875;-7.830810546875E-07
2;-0.19537353515625;-8.4564208984375E-07
2;-0.205413818359375;-9.08203125E-07
2;-0.2154541015625;-9.6923828125E-07
2;-0.22552490234375;-1.02630615234375E-06
2;-0.235626220703125;-1.07696533203125E-06
2;-0.2457275390625;-1.11724853515625E-06
2;-0.2557373046875;-1.1474609375E-06
2;-0.26580810546875;-1.16607666015625E-06
2;-0.27587890625;-1.17462158203125E-06
2;-0.285888671875;-1.17523193359375E-06
2;-0.2960205078125;-1.171875E-06
2;-0.306060791015625;-1.16851806640625E-06
2;-0.316192626953125;-1.1688232421875E-06
2;-0.3262939453125;-1.17462158203125E-06
2;-0.3363037109375;-1.187744140625E-06
2;-0.346405029296875;-1.20880126953125E-06
2;-0.3564453125;-1.23626708984375E-06
2;-0.36651611328125;-1.2689208984375E-06
2;-0.376617431640625;-1.30462646484375E-06
2;-0.386627197265625;-1.34246826171875E-06
2;-0.396697998046875;-1.38031005859375E-06
2;-0.40679931640625;-1.41754150390625E-06
2;-0.416900634765625;-1.45355224609375E-06
2;-0.42694091796875;-1.4886474609375E-06
2;-0.436981201171875;-1.52191162109375E-06
2;-0.44708251953125;-1.55303955078125E-06
2;-0.457183837890625;-1.5814208984375E-06
2;-0.46722412109375;-1.60797119140625E-06
2;-0.477294921875;-1.63177490234375E-06
2;-0.487335205078125;-1.65252685546875E-06
2;-0.4974365234375;-1.6705322265625E-06
2;-0.507537841796875;-1.6864013671875E-06
2;-0.517578125;-1.69952392578125E-06
2;-0.52764892578125;-1.710205078125E-06
2;-0.537689208984375;-1.7193603515625E-06
2;-0.54779052734375;-1.72698974609375E-06
2;-0.55780029296875;-1.73248291015625E-06
2;-0.567962646484375;-1.7376708984375E-06
2;-0.57806396484375;-1.7431640625E-06
2;-0.588043212890625;-1.748046875E-06
2;-0.598114013671875;-1.751708984375E-06
2;-0.608245849609375;-1.75506591796875E-06
2;-0.598236083984375;-1.231689453125E-06
2;-0.58819580078125;-9.088134765625E-07
2;-0.578155517578125;-6.787109375E-07
2;-0.568115234375;-5.0567626953125E-07
2;-0.558013916015625;-3.717041015625E-07
2;-0.548004150390625;-2.6513671875E-07
2;-0.5379638671875;-1.785888671875E-07
2;-0.527801513671875;-1.0760498046875E-07
2;-0.51776123046875;-4.840087890625E-08
2;-0.50775146484375;1.9378662109375E-09
2;-0.49761962890625;4.50439453125E-08
2;-0.487579345703125;8.2366943359375E-08
2;-0.477508544921875;1.15509033203125E-07
2;-0.467437744140625;1.44775390625E-07
2;-0.4573974609375;1.70989990234375E-07
2;-0.447296142578125;1.9451904296875E-07
2;-0.437225341796875;2.1636962890625E-07
2;-0.427154541015625;2.3602294921875E-07
2;-0.41705322265625;2.5439453125E-07
2;-0.407012939453125;2.71270751953125E-07
2;-0.396942138671875;2.87200927734375E-07
2;-0.386871337890625;3.0230712890625E-07
2;-0.37677001953125;3.16192626953125E-07
2;-0.36676025390625;3.289794921875E-07
2;-0.356658935546875;3.40972900390625E-07
2;-0.3465576171875;3.519287109375E-07
2;-0.336578369140625;3.61724853515625E-07
2;-0.3265380859375;3.7017822265625E-07
2;-0.316436767578125;3.77471923828125E-07
2;-0.306243896484375;3.84185791015625E-07
2;-0.296173095703125;3.89068603515625E-07
2;-0.286163330078125;3.9306640625E-07
2;-0.276031494140625;3.96240234375E-07
2;-0.265960693359375;3.985595703125E-07
2;-0.255889892578125;4.00299072265625E-07
2;-0.245819091796875;4.01580810546875E-07
2;-0.23577880859375;4.02496337890625E-07
2;-0.22564697265625;4.03350830078125E-07
2;-0.215606689453125;4.03778076171875E-07
2;-0.20556640625;4.03900146484375E-07
2;-0.195526123046875;4.04022216796875E-07
2;-0.185394287109375;4.044189453125E-07
2;-0.175323486328125;4.04510498046875E-07
2;-0.16522216796875;4.04815673828125E-07
2;-0.1551513671875;4.0521240234375E-07
2;-0.14508056640625;4.056396484375E-07
2;-0.135009765625;4.06005859375E-07
2;-0.124969482421875;4.06494140625E-07
2;-0.114959716796875;4.073486328125E-07
2;-0.1048583984375;4.07806396484375E-07
2;-0.0947265625;4.08660888671875E-07
2;-0.084716796875;4.0960693359375E-07
2;-0.07464599609375;4.107666015625E-07
2;-0.064544677734375;4.11834716796875E-07
2;-0.054473876953125;4.12994384765625E-07
2;-0.044232177734375;4.140625E-07
2;-0.034161376953125;4.1546630859375E-07
2;-0.024090576171875;4.16778564453125E-07
2;-0.01402587890625;4.17877197265625E-07
2;-0.00395812988281249;4.19189453125E-07
2;0.006134033203125;4.2071533203125E-07
2;0.016192626953125;4.21722412109375E-07
2;0.02625732421875;4.22760009765625E-07
2;0.0363250732421875;4.239501953125E-07
2;0.046392822265625;4.251708984375E-07
2;0.056304931640625;4.26483154296875E-07
2;0.066375732421875;4.27459716796875E-07
2;0.076385498046875;4.28863525390625E-07
2;0.086517333984375;4.3035888671875E-07
2;0.096527099609375;4.3170166015625E-07
2;0.10662841796875;4.32861328125E-07
2;0.116668701171875;4.3414306640625E-07
2;0.126739501953125;4.3505859375E-07
2;0.1368408203125;4.35211181640625E-07
2;0.1468505859375;4.34478759765625E-07
2;0.15692138671875;4.32647705078125E-07
2;0.1669921875;4.29901123046875E-07
2;0.17706298828125;4.26544189453125E-07
2;0.187103271484375;4.2327880859375E-07
2;0.197174072265625;4.20318603515625E-07
2;0.207275390625;4.17510986328125E-07
2;0.217376708984375;4.14825439453125E-07
2;0.2274169921875;4.12384033203125E-07
2;0.2374267578125;4.10247802734375E-07
2;0.247467041015625;4.08355712890625E-07
2;0.257537841796875;4.066162109375E-07
2;0.267608642578125;4.05609130859375E-07
2;0.277679443359375;4.05120849609375E-07
2;0.28778076171875;4.0509033203125E-07
2;0.29779052734375;4.049072265625E-07
2;0.307861328125;4.0478515625E-07
2;0.317962646484375;4.04449462890625E-07
2;0.328094482421875;4.03350830078125E-07
2;0.338134765625;4.02252197265625E-07
2;0.34820556640625;4.01214599609375E-07
2;0.358245849609375;4.01214599609375E-07
2;0.3682861328125;4.01519775390625E-07
2;0.378387451171875;4.0277099609375E-07
2;0.388427734375;4.0478515625E-07
2;0.398468017578125;4.07623291015625E-07
2;0.408599853515625;4.112548828125E-07
2;0.41864013671875;4.15679931640625E-07
2;0.428680419921875;4.20745849609375E-07
2;0.43878173828125;4.26544189453125E-07
2;0.448822021484375;4.3255615234375E-07
2;0.4588623046875;4.40277099609375E-07
2;0.468963623046875;4.48516845703125E-07
2;0.47900390625;4.58099365234375E-07
2;0.489044189453125;4.68292236328125E-07
2;0.499114990234375;4.803466796875E-07
2;0.5091552734375;4.937744140625E-07
2;0.519256591796875;5.09033203125E-07
2;0.529327392578125;5.255126953125E-07
2;0.539398193359375;5.438232421875E-07
2;0.549468994140625;5.645751953125E-07
2;0.559478759765625;5.8685302734375E-07
2;0.56964111328125;6.11572265625E-07
2;0.57965087890625;6.3720703125E-07
2;0.589691162109375;6.6558837890625E-07
2;0.5997314453125;6.951904296875E-07
2;0.60980224609375;7.2601318359375E-07
3;0.61993408203125;7.58056640625E-07
3;0.62994384765625;7.9010009765625E-07
3;0.6400146484375;8.221435546875E-07
3;0.65008544921875;8.5296630859375E-07
3;0.66015625;8.8287353515625E-07
3;0.67022705078125;9.1094970703125E-07
3;0.680267333984375;9.3597412109375E-07
3;0.690399169921875;9.58251953125E-07
3;0.700408935546875;9.7900390625E-07
3;0.710479736328125;9.979248046875E-07
3;0.7205810546875;1.016845703125E-06
3;0.730621337890625;1.0357666015625E-06
3;0.740692138671875;1.05712890625E-06
3;0.750732421875;1.08001708984375E-06
3;0.76080322265625;1.10443115234375E-06
3;0.7708740234375;1.13037109375E-06
3;0.78033447265625;1.1572265625E-06
3;0.791015625;1.18316650390625E-06
3;0.8013916015625;1.20819091796875E-06
3;0.8111572265625;1.2310791015625E-06
3;0.821533203125;1.24908447265625E-06
3;0.831298828125;1.263427734375E-06
3;0.84197998046875;1.2725830078125E-06
3;0.8514404296875;1.27716064453125E-06
3;0.86151123046875;1.27593994140625E-06
3;0.8709716796875;1.270751953125E-06
3;0.88165283203125;1.26129150390625E-06
3;0.89202880859375;1.24755859375E-06
3;0.90240478515625;1.23291015625E-06
3;0.8917236328125;9.09423828125E-07
3;0.88165283203125;7.110595703125E-07
3;0.87158203125;5.67626953125E-07
3;0.8612060546875;4.5782470703125E-07
3;0.8514404296875;3.71734619140625E-07
3;0.84136962890625;3.0206298828125E-07
3;0.831298828125;2.44781494140625E-07
3;0.821533203125;1.9671630859375E-07
3;0.81085205078125;1.55853271484375E-07
3;0.80108642578125;1.20635986328125E-07
3;0.79132080078125;8.984375E-08
3;0.78125;6.201171875E-08
3;0.77117919921875;3.643798828125E-08
3;0.76080322265625;1.2811279296875E-08
3;0.750732421875;-9.48181152343749E-09
3;0.740936279296875;-3.0419921875E-08
3;0.730926513671875;-4.9407958984375E-08
3;0.72088623046875;-6.6986083984375E-08
3;0.710784912109375;-8.3221435546875E-08
3;0.700775146484375;-9.796142578125E-08
3;0.690643310546875;-1.11358642578125E-07
3;0.68060302734375;-1.23321533203125E-07
3;0.6705322265625;-1.3409423828125E-07
3;0.66046142578125;-1.43646240234375E-07
3;0.65045166015625;-1.52191162109375E-07
3;0.640350341796875;-1.59637451171875E-07
3;0.63031005859375;-1.6607666015625E-07
3;0.62017822265625;-1.7193603515625E-07
3;0.61016845703125;-1.76788330078125E-07
3;0.600128173828125;-1.81121826171875E-07
3;0.590057373046875;-1.84967041015625E-07
3;0.5799560546875;-1.883544921875E-07
3;0.5699462890625;-1.912841796875E-07
3;0.559844970703125;-1.93878173828125E-07
3;0.5498046875;-1.96319580078125E-07
3;0.539764404296875;-1.98272705078125E-07
3;0.529693603515625;-2.00103759765625E-07
3;0.51959228515625;-2.01507568359375E-07
3;0.509521484375;-2.0281982421875E-07
3;0.49951171875;-2.03887939453125E-07
3;0.48944091796875;-2.0501708984375E-07
3;0.479339599609375;-2.056884765625E-07
3;0.469268798828125;-2.066650390625E-07
3;0.459228515625;-2.07244873046875E-07
3;0.44915771484375;-2.07855224609375E-07
3;0.439117431640625;-2.081298828125E-07
3;0.429046630859375;-2.08770751953125E-07
3;0.4189453125;-2.09228515625E-07
3;0.408966064453125;-2.0965576171875E-07
3;0.3988037109375;-2.1014404296875E-07
3;0.38873291015625;-2.1063232421875E-07
3;0.378692626953125;-2.11029052734375E-07
3;0.36865234375;-2.1148681640625E-07
3;0.358612060546875;-2.12066650390625E-07
3;0.348602294921875;-2.1270751953125E-07
3;0.3385009765625;-2.13409423828125E-07
3;0.328369140625;-2.14080810546875E-07
3;0.318328857421875;-2.14691162109375E-07
3;0.3082275390625;-2.15576171875E-07
3;0.29815673828125;-2.16156005859375E-07
3;0.288116455078125;-2.16583251953125E-07
3;0.278045654296875;-2.1728515625E-07
3;0.2679443359375;-2.1795654296875E-07
3;0.257904052734375;-2.18597412109375E-07
3;0.24786376953125;-2.1942138671875E-07
3;0.237884521484375;-2.20062255859375E-07
3;0.22772216796875;-2.21160888671875E-07
3;0.217681884765625;-2.21771240234375E-07
3;0.2076416015625;-2.22625732421875E-07
3;0.197509765625;-2.23663330078125E-07
3;0.1875;-2.24609375E-07
3;0.1773681640625;-2.25982666015625E-07
3;0.167327880859375;-2.2747802734375E-07
3;0.15728759765625;-2.2918701171875E-07
3;0.147186279296875;-2.3114013671875E-07
3;0.13714599609375;-2.33367919921875E-07
3;0.12713623046875;-2.36053466796875E-07
3;0.1170654296875;-2.38922119140625E-07
3;0.10699462890625;-2.42431640625E-07
3;0.096954345703125;-2.45880126953125E-07
3;0.0869140625;-2.50152587890625E-07
3;0.076812744140625;-2.54852294921875E-07
3;0.066741943359375;-2.59552001953125E-07
3;0.056732177734375;-2.64739990234375E-07
3;0.0464324951171875;-2.70172119140625E-07
3;0.036376953125;-2.7587890625E-07
3;0.0263031005859375;-2.8204345703125E-07
3;0.01624755859375;-2.8826904296875E-07
3;0.00617065429687499;-2.9498291015625E-07
3;-0.00391540527343751;-3.01971435546875E-07
3;-0.0140167236328125;-3.08990478515625E-07
3;-0.024090576171875;-3.1689453125E-07
3;-0.0341644287109375;-3.25653076171875E-07
3;-0.0442291259765625;-3.353271484375E-07
3;-0.0543212890625;-3.46435546875E-07
3;-0.064422607421875;-3.5931396484375E-07
3;-0.07452392578125;-3.75091552734375E-07
3;-0.084564208984375;-3.94012451171875E-07
3;-0.094696044921875;-4.1680908203125E-07
3;-0.104705810546875;-4.44305419921875E-07
3;-0.114776611328125;-4.7711181640625E-07
3;-0.124847412109375;-5.1483154296875E-07
3;-0.13494873046875;-5.5877685546875E-07
3;-0.14501953125;-6.0821533203125E-07
3;-0.15509033203125;-6.634521484375E-07
3;-0.165130615234375;-7.23876953125E-07
3;-0.175140380859375;-7.8887939453125E-07
3;-0.18524169921875;-8.5723876953125E-07
3;-0.1953125;-9.259033203125E-07
3;-0.20538330078125;-9.9212646484375E-07
3;-0.21539306640625;-1.0516357421875E-06
3;-0.22552490234375;-1.099853515625E-06
3;-0.235565185546875;-1.134033203125E-06
3;-0.245697021484375;-1.15386962890625E-06
3;-0.255767822265625;-1.1602783203125E-06
3;-0.26580810546875;-1.15753173828125E-06
3;-0.275909423828125;-1.14990234375E-06
3;-0.285919189453125;-1.1431884765625E-06
3;-0.296051025390625;-1.14288330078125E-06
3;-0.306121826171875;-1.1517333984375E-06
3;-0.316192626953125;-1.1712646484375E-06
3;-0.3262939453125;-1.19781494140625E-06
3;-0.33636474609375;-1.2310791015625E-06
3;-0.346405029296875;-1.2677001953125E-06
3;-0.3564453125;-1.3055419921875E-06
3;-0.366546630859375;-1.3433837890625E-06
3;-0.376617431640625;-1.37969970703125E-06
3;-0.38665771484375;-1.41448974609375E-06
3;-0.39666748046875;-1.44775390625E-06
3;-0.406768798828125;-1.478271484375E-06
3;-0.4168701171875;-1.50604248046875E-06
3;-0.426910400390625;-1.5313720703125E-06
3;-0.436981201171875;-1.55364990234375E-06
3;-0.4471435546875;-1.57318115234375E-06
3;-0.457122802734375;-1.58935546875E-06
3;-0.46722412109375;-1.60308837890625E-06
3;-0.477294921875;-1.61376953125E-06
3;-0.4873046875;-1.62139892578125E-06
3;-0.497467041015625;-1.6265869140625E-06
3;-0.507537841796875;-1.62994384765625E-06
3;-0.517486572265625;-1.630859375E-06
3;-0.527587890625;-1.6302490234375E-06
3;-0.5377197265625;-1.62872314453125E-06
3;-0.5478515625;-1.627197265625E-06
3;-0.557891845703125;-1.62506103515625E-06
3;-0.5679931640625;-1.62384033203125E-06
3;-0.57806396484375;-1.6241455078125E-06
3;-0.588134765625;-1.62628173828125E-06
3;-0.598175048828125;-1.6302490234375E-06
3;-0.60821533203125;-1.63543701171875E-06
3;-0.5982666015625;-1.1334228515625E-06
3;-0.588287353515625;-8.258056640625E-07
3;-0.57818603515625;-6.097412109375E-07
3;-0.568115234375;-4.50042724609375E-07
3;-0.55804443359375;-3.2763671875E-07
3;-0.54803466796875;-2.31292724609375E-07
3;-0.537933349609375;-1.5380859375E-07
3;-0.52789306640625;-9.04541015625E-08
3;-0.51776123046875;-3.8055419921875E-08
3;-0.50775146484375;6.304931640625E-09
3;-0.4976806640625;4.4464111328125E-08
3;-0.487579345703125;7.720947265625E-08
3;-0.47772216796875;1.06353759765625E-07
3;-0.4676513671875;1.31927490234375E-07
3;-0.45758056640625;1.55029296875E-07
3;-0.447540283203125;1.75750732421875E-07
3;-0.4375;1.94610595703125E-07
3;-0.42742919921875;2.120361328125E-07
3;-0.417388916015625;2.28271484375E-07
3;-0.4073486328125;2.431640625E-07
3;-0.39727783203125;2.5726318359375E-07
3;-0.38726806640625;2.70721435546875E-07
3;-0.377197265625;2.83172607421875E-07
3;-0.36712646484375;2.94677734375E-07
3;-0.357086181640625;3.05755615234375E-07
3;-0.346649169921875;3.15673828125E-07
3;-0.336517333984375;3.248291015625E-07
3;-0.326446533203125;3.32977294921875E-07
3;-0.316375732421875;3.399658203125E-07
3;-0.306243896484375;3.46343994140625E-07
3;-0.296234130859375;3.5113525390625E-07
3;-0.286102294921875;3.54827880859375E-07
3;-0.276031494140625;3.580322265625E-07
3;-0.26593017578125;3.60504150390625E-07
3;-0.25592041015625;3.6236572265625E-07
3;-0.245849609375;3.63739013671875E-07
3;-0.235748291015625;3.64837646484375E-07
3;-0.22564697265625;3.65966796875E-07
3;-0.215606689453125;3.66790771484375E-07
3;-0.205535888671875;3.67401123046875E-07
3;-0.19549560546875;3.680419921875E-07
3;-0.185394287109375;3.68927001953125E-07
3;-0.17529296875;3.69537353515625E-07
3;-0.165252685546875;3.7030029296875E-07
3;-0.15521240234375;3.71002197265625E-07
3;-0.14508056640625;3.71856689453125E-07
3;-0.13507080078125;3.7261962890625E-07
3;-0.12493896484375;3.7359619140625E-07
3;-0.11492919921875;3.74481201171875E-07
3;-0.1048583984375;3.7554931640625E-07
3;-0.094757080078125;3.76678466796875E-07
3;-0.084747314453125;3.77899169921875E-07
3;-0.074615478515625;3.79241943359375E-07
3;-0.064453125;3.8067626953125E-07
3;-0.054473876953125;3.81988525390625E-07
3;-0.044256591796875;3.83453369140625E-07
3;-0.0341796875;3.8507080078125E-07
3;-0.024102783203125;3.8677978515625E-07
3;-0.01402587890625;3.88092041015625E-07
3;-0.0039642333984375;3.89678955078125E-07
3;0.00612792968750001;3.91265869140625E-07
3;0.0161956787109375;3.92608642578125E-07
3;0.0262603759765625;3.93707275390625E-07
3;0.0363067626953125;3.9508056640625E-07
3;0.04639892578125;3.963623046875E-07
3;0.056304931640625;3.97735595703125E-07
3;0.066314697265625;3.988037109375E-07
3;0.076446533203125;3.997802734375E-07
3;0.0865478515625;4.00848388671875E-07
3;0.096527099609375;4.01458740234375E-07
3;0.10662841796875;4.01519775390625E-07
3;0.116668701171875;4.0093994140625E-07
3;0.126739501953125;3.997802734375E-07
3;0.136749267578125;3.9764404296875E-07
3;0.1468505859375;3.9495849609375E-07
3;0.15692138671875;3.9227294921875E-07
3;0.16693115234375;3.89862060546875E-07
3;0.177001953125;3.8787841796875E-07
3;0.187103271484375;3.86505126953125E-07
3;0.197174072265625;3.85406494140625E-07
3;0.207275390625;3.84674072265625E-07
3;0.21734619140625;3.84246826171875E-07
3;0.227386474609375;3.8433837890625E-07
3;0.237457275390625;3.85650634765625E-07
3;0.24749755859375;3.87298583984375E-07
3;0.257598876953125;3.89251708984375E-07
3;0.267608642578125;3.91082763671875E-07
3;0.277679443359375;3.91845703125E-07
3;0.28778076171875;3.91845703125E-07
3;0.29779052734375;3.90594482421875E-07
3;0.30792236328125;3.89404296875E-07
3;0.317962646484375;3.89495849609375E-07
3;0.328033447265625;3.902587890625E-07
3;0.338104248046875;3.92059326171875E-07
3;0.34820556640625;3.95355224609375E-07
3;0.3582763671875;3.99688720703125E-07
3;0.36834716796875;4.0570068359375E-07
3;0.378387451171875;4.1290283203125E-07
3;0.388397216796875;4.20867919921875E-07
3;0.39849853515625;4.30816650390625E-07
3;0.4085693359375;4.41619873046875E-07
3;0.418670654296875;4.539794921875E-07
3;0.42864990234375;4.68170166015625E-07
3;0.43878173828125;4.840087890625E-07
3;0.448822021484375;5.0140380859375E-07
3;0.4588623046875;5.2032470703125E-07
3;0.468902587890625;5.413818359375E-07
3;0.47906494140625;5.6365966796875E-07
3;0.48907470703125;5.87158203125E-07
3;0.49908447265625;6.11572265625E-07
3;0.50921630859375;6.3690185546875E-07
3;0.51922607421875;6.6253662109375E-07
3;0.529296875;6.8756103515625E-07
3;0.539398193359375;7.1197509765625E-07
3;0.549468994140625;7.354736328125E-07
3;0.55950927734375;7.5714111328125E-07
3;0.569580078125;7.763671875E-07
3;0.57965087890625;7.9315185546875E-07
3;0.589691162109375;8.074951171875E-07
3;0.599761962890625;8.19091796875E-07
3;0.609771728515625;8.28857421875E-07
4;0.619873046875;8.3648681640625E-07
4;0.629913330078125;8.4320068359375E-07
4;0.6400146484375;8.4930419921875E-07
4;0.6500244140625;8.55712890625E-07
4;0.66015625;8.6334228515625E-07
4;0.670196533203125;8.7127685546875E-07
4;0.680328369140625;8.807373046875E-07
4;0.6904296875;8.9111328125E-07
4;0.700439453125;9.0362548828125E-07
4;0.710540771484375;9.1827392578125E-07
4;0.7205810546875;9.356689453125E-07
4;0.730682373046875;9.539794921875E-07
4;0.74066162109375;9.7412109375E-07
4;0.75103759765625;9.9517822265625E-07
4;0.7611083984375;1.01654052734375E-06
4;0.7708740234375;1.0357666015625E-06
4;0.78094482421875;1.05438232421875E-06
4;0.791015625;1.07025146484375E-06
4;0.80108642578125;1.08306884765625E-06
4;0.81146240234375;1.09283447265625E-06
4;0.82122802734375;1.10015869140625E-06
4;0.831298828125;1.10565185546875E-06
4;0.8416748046875;1.1090087890625E-06
4;0.850830078125;1.11083984375E-06
4;0.86181640625;1.11236572265625E-06
4;0.87158203125;1.1126708984375E-06
4;0.88165283203125;1.1126708984375E-06
4;0.892333984375;1.1114501953125E-06
4;0.90179443359375;1.11053466796875E-06
4;0.89202880859375;7.92236328125E-07
4;0.8819580078125;6.072998046875E-07
4;0.87127685546875;4.76959228515625E-07
4;0.86151123046875;3.78662109375E-07
4;0.85174560546875;3.01300048828125E-07
4;0.84197998046875;2.38555908203125E-07
4;0.83099365234375;1.866455078125E-07
4;0.82122802734375;1.427001953125E-07
4;0.8111572265625;1.05560302734375E-07
4;0.80169677734375;7.373046875E-08
4;0.79071044921875;4.6112060546875E-08
4;0.78125;2.19757080078125E-08
4;0.77117919921875;6.92749023437494E-10
4;0.76080322265625;-1.87896728515625E-08
4;0.750732421875;-3.7091064453125E-08
4;0.740966796875;-5.4229736328125E-08
4;0.73095703125;-7.0037841796875E-08
4;0.720855712890625;-8.48388671875E-08
4;0.710845947265625;-9.8602294921875E-08
4;0.70074462890625;-1.11175537109375E-07
4;0.690673828125;-1.2261962890625E-07
4;0.680633544921875;-1.3287353515625E-07
4;0.6705322265625;-1.42364501953125E-07
4;0.660430908203125;-1.505126953125E-07
4;0.65045166015625;-1.58050537109375E-07
4;0.64044189453125;-1.6461181640625E-07
4;0.63031005859375;-1.70318603515625E-07
4;0.620208740234375;-1.7559814453125E-07
4;0.610198974609375;-1.80145263671875E-07
4;0.600128173828125;-1.84173583984375E-07
4;0.590057373046875;-1.8792724609375E-07
4;0.58001708984375;-1.9134521484375E-07
4;0.569915771484375;-1.94427490234375E-07
4;0.559844970703125;-1.9720458984375E-07
4;0.549774169921875;-1.9989013671875E-07
4;0.539703369140625;-2.0220947265625E-07
4;0.5296630859375;-2.04345703125E-07
4;0.51959228515625;-2.06024169921875E-07
4;0.509521484375;-2.07733154296875E-07
4;0.49951171875;-2.08984375E-07
4;0.4893798828125;-2.10174560546875E-07
4;0.4793701171875;-2.11181640625E-07
4;0.469268798828125;-2.120361328125E-07
4;0.459197998046875;-2.12860107421875E-07
4;0.44921875;-2.13470458984375E-07
4;0.43914794921875;-2.13958740234375E-07
4;0.429046630859375;-2.14508056640625E-07
4;0.41900634765625;-2.149658203125E-07
4;0.408905029296875;-2.15484619140625E-07
4;0.3988037109375;-2.1600341796875E-07
4;0.3887939453125;-2.16522216796875E-07
4;0.37872314453125;-2.16949462890625E-07
4;0.36865234375;-2.17315673828125E-07
4;0.35858154296875;-2.1795654296875E-07
4;0.348602294921875;-2.18536376953125E-07
4;0.3385009765625;-2.19085693359375E-07
4;0.328460693359375;-2.19573974609375E-07
4;0.318359375;-2.2021484375E-07
4;0.308258056640625;-2.2113037109375E-07
4;0.298187255859375;-2.213134765625E-07
4;0.28814697265625;-2.2174072265625E-07
4;0.278045654296875;-2.2198486328125E-07
4;0.267974853515625;-2.22259521484375E-07
4;0.257965087890625;-2.2247314453125E-07
4;0.24786376953125;-2.2259521484375E-07
4;0.237823486328125;-2.22900390625E-07
4;0.22772216796875;-2.23175048828125E-07
4;0.217681884765625;-2.23388671875E-07
4;0.2076416015625;-2.23785400390625E-07
4;0.197601318359375;-2.24517822265625E-07
4;0.1875;-2.252197265625E-07
4;0.1773681640625;-2.26165771484375E-07
4;0.1673583984375;-2.27386474609375E-07
4;0.157318115234375;-2.28729248046875E-07
4;0.147186279296875;-2.30316162109375E-07
4;0.13714599609375;-2.32147216796875E-07
4;0.1270751953125;-2.3406982421875E-07
4;0.1170654296875;-2.36480712890625E-07
4;0.10699462890625;-2.393798828125E-07
4;0.09698486328125;-2.423095703125E-07
4;0.0869140625;-2.46063232421875E-07
4;0.0767822265625;-2.50274658203125E-07
4;0.0667724609375;-2.54730224609375E-07
4;0.056671142578125;-2.59368896484375E-07
4;0.046429443359375;-2.6470947265625E-07
4;0.036358642578125;-2.70477294921875E-07
4;0.0262969970703125;-2.7655029296875E-07
4;0.0162353515625;-2.8302001953125E-07
4;0.0061798095703125;-2.8997802734375E-07
4;-0.00390625;-2.97821044921875E-07
4;-0.013983154296875;-3.060302734375E-07
4;-0.024102783203125;-3.14971923828125E-07
4;-0.034149169921875;-3.25164794921875E-07
4;-0.0442474365234375;-3.3685302734375E-07
4;-0.054351806640625;-3.50799560546875E-07
4;-0.064422607421875;-3.671875E-07
4;-0.074493408203125;-3.8677978515625E-07
4;-0.084564208984375;-4.10308837890625E-07
4;-0.09466552734375;-4.3792724609375E-07
4;-0.104736328125;-4.7015380859375E-07
4;-0.11480712890625;-5.072021484375E-07
4;-0.1248779296875;-5.4962158203125E-07
4;-0.13494873046875;-5.9722900390625E-07
4;-0.144927978515625;-6.4971923828125E-07
4;-0.155029296875;-7.073974609375E-07
4;-0.165069580078125;-7.6904296875E-07
4;-0.1751708984375;-8.3282470703125E-07
4;-0.18524169921875;-8.9599609375E-07
4;-0.195281982421875;-9.539794921875E-07
4;-0.20538330078125;-1.00128173828125E-06
4;-0.215423583984375;-1.0333251953125E-06
4;-0.225494384765625;-1.0498046875E-06
4;-0.235565185546875;-1.05377197265625E-06
4;-0.24566650390625;-1.0504150390625E-06
4;-0.2557373046875;-1.04736328125E-06
4;-0.26580810546875;-1.05072021484375E-06
4;-0.27593994140625;-1.064453125E-06
4;-0.28594970703125;-1.08856201171875E-06
4;-0.296051025390625;-1.12060546875E-06
4;-0.3060302734375;-1.158447265625E-06
4;-0.31622314453125;-1.19903564453125E-06
4;-0.326263427734375;-1.23870849609375E-06
4;-0.336334228515625;-1.2774658203125E-06
4;-0.34637451171875;-1.314697265625E-06
4;-0.35650634765625;-1.34979248046875E-06
4;-0.366485595703125;-1.38275146484375E-06
4;-0.376556396484375;-1.41265869140625E-06
4;-0.38665771484375;-1.43951416015625E-06
4;-0.396728515625;-1.46392822265625E-06
4;-0.40679931640625;-1.484375E-06
4;-0.416900634765625;-1.5020751953125E-06
4;-0.42694091796875;-1.51641845703125E-06
4;-0.436981201171875;-1.5277099609375E-06
4;-0.44708251953125;-1.5362548828125E-06
4;-0.45721435546875;-1.54144287109375E-06
4;-0.46722412109375;-1.5447998046875E-06
4;-0.477325439453125;-1.54571533203125E-06
4;-0.48736572265625;-1.5447998046875E-06
4;-0.497406005859375;-1.54205322265625E-06
4;-0.507568359375;-1.5386962890625E-06
4;-0.517608642578125;-1.53472900390625E-06
4;-0.527618408203125;-1.5301513671875E-06
4;-0.537750244140625;-1.52587890625E-06
4;-0.547821044921875;-1.5228271484375E-06
4;-0.557830810546875;-1.5203857421875E-06
4;-0.567962646484375;-1.5203857421875E-06
4;-0.578094482421875;-1.5228271484375E-06
4;-0.588134765625;-1.5283203125E-06
4;-0.598175048828125;-1.53656005859375E-06
4;-0.60821533203125;-1.54815673828125E-06
4;-0.598297119140625;-1.06475830078125E-06
4;-0.5882568359375;-7.7056884765625E-07
4;-0.57818603515625;-5.6640625E-07
4;-0.568145751953125;-4.1668701171875E-07
4;-0.55810546875;-3.0242919921875E-07
4;-0.548004150390625;-2.13165283203125E-07
4;-0.5379638671875;-1.4141845703125E-07
4;-0.52783203125;-8.3160400390625E-08
4;-0.51776123046875;-3.4912109375E-08
4;-0.507781982421875;5.7373046875E-09
4;-0.497650146484375;4.034423828125E-08
4;-0.48760986328125;7.0159912109375E-08
4;-0.47772216796875;9.637451171875E-08
4;-0.46759033203125;1.19476318359375E-07
4;-0.457611083984375;1.40045166015625E-07
4;-0.447601318359375;1.58416748046875E-07
4;-0.437469482421875;1.7523193359375E-07
4;-0.42742919921875;1.90460205078125E-07
4;-0.4173583984375;2.04620361328125E-07
4;-0.40728759765625;2.17742919921875E-07
4;-0.397308349609375;2.2998046875E-07
4;-0.38720703125;2.4169921875E-07
4;-0.3770751953125;2.5262451171875E-07
4;-0.3670654296875;2.62786865234375E-07
4;-0.357025146484375;2.72613525390625E-07
4;-0.346954345703125;2.8167724609375E-07
4;-0.3369140625;2.90008544921875E-07
4;-0.326904296875;2.97760009765625E-07
4;-0.316802978515625;3.04443359375E-07
4;-0.306304931640625;3.1036376953125E-07
4;-0.296142578125;3.15216064453125E-07
4;-0.2861328125;3.19000244140625E-07
4;-0.276031494140625;3.2220458984375E-07
4;-0.266021728515625;3.24859619140625E-07
4;-0.255859375;3.26934814453125E-07
4;-0.24578857421875;3.2867431640625E-07
4;-0.235748291015625;3.29925537109375E-07
4;-0.225677490234375;3.31512451171875E-07
4;-0.215606689453125;3.32733154296875E-07
4;-0.205535888671875;3.33831787109375E-07
4;-0.1954345703125;3.34747314453125E-07
4;-0.185394287109375;3.35968017578125E-07
4;-0.17529296875;3.3709716796875E-07
4;-0.165252685546875;3.3819580078125E-07
4;-0.155181884765625;3.3941650390625E-07
4;-0.14501953125;3.408203125E-07
4;-0.135040283203125;3.4173583984375E-07
4;-0.124969482421875;3.42987060546875E-07
4;-0.11492919921875;3.4429931640625E-07
4;-0.104827880859375;3.45611572265625E-07
4;-0.0947265625;3.4686279296875E-07
4;-0.084686279296875;3.48175048828125E-07
4;-0.074615478515625;3.4991455078125E-07
4;-0.064453125;3.51318359375E-07
4;-0.054412841796875;3.5284423828125E-07
4;-0.0442352294921875;3.54339599609375E-07
4;-0.03416748046875;3.56109619140625E-07
4;-0.0240936279296875;3.57635498046875E-07
4;-0.01402587890625;3.59283447265625E-07
4;-0.00396118164062501;3.6077880859375E-07
4;0.00612792968750001;3.62457275390625E-07
4;0.016204833984375;3.6376953125E-07
4;0.026275634765625;3.64959716796875E-07
4;0.036328125;3.66119384765625E-07
4;0.0463958740234375;3.66973876953125E-07
4;0.0562744140625;3.67767333984375E-07
4;0.066314697265625;3.68072509765625E-07
4;0.076446533203125;3.68133544921875E-07
4;0.086517333984375;3.68133544921875E-07
4;0.096527099609375;3.67584228515625E-07
4;0.106658935546875;3.66790771484375E-07
4;0.11669921875;3.6578369140625E-07
4;0.126739501953125;3.648681640625E-07
4;0.136810302734375;3.6370849609375E-07
4;0.146942138671875;3.6297607421875E-07
4;0.15692138671875;3.624267578125E-07
4;0.16693115234375;3.61846923828125E-07
4;0.177093505859375;3.616943359375E-07
4;0.1871337890625;3.61907958984375E-07
4;0.19720458984375;3.626708984375E-07
4;0.207275390625;3.64654541015625E-07
4;0.217376708984375;3.67340087890625E-07
4;0.2274169921875;3.7127685546875E-07
4;0.23748779296875;3.75213623046875E-07
4;0.247528076171875;3.7811279296875E-07
4;0.257598876953125;3.79486083984375E-07
4;0.267669677734375;3.79669189453125E-07
4;0.2777099609375;3.8055419921875E-07
4;0.28778076171875;3.82232666015625E-07
4;0.297882080078125;3.8507080078125E-07
4;0.307861328125;3.89984130859375E-07
4;0.3179931640625;3.970947265625E-07
4;0.328125;4.04449462890625E-07
4;0.338134765625;4.13787841796875E-07
4;0.34820556640625;4.25140380859375E-07
4;0.358245849609375;4.381103515625E-07
4;0.368316650390625;4.52178955078125E-07
4;0.378326416015625;4.6820068359375E-07
4;0.388427734375;4.8614501953125E-07
4;0.398468017578125;5.0567626953125E-07
4;0.408538818359375;5.26123046875E-07
4;0.418609619140625;5.487060546875E-07
4;0.428619384765625;5.718994140625E-07
4;0.438720703125;5.963134765625E-07
4;0.44879150390625;6.207275390625E-07
4;0.45880126953125;6.45751953125E-07
4;0.468902587890625;6.70166015625E-07
4;0.479034423828125;6.939697265625E-07
4;0.489044189453125;7.159423828125E-07
4;0.49908447265625;7.3638916015625E-07
4;0.509185791015625;7.5408935546875E-07
4;0.51922607421875;7.696533203125E-07
4;0.529327392578125;7.8094482421875E-07
4;0.53936767578125;7.8948974609375E-07
4;0.54937744140625;7.9559326171875E-07
4;0.559478759765625;7.99560546875E-07
4;0.569580078125;8.0169677734375E-07
4;0.579620361328125;8.0352783203125E-07
4;0.589691162109375;8.0535888671875E-07
4;0.599761962890625;8.06884765625E-07
4;0.60980224609375;8.0902099609375E-07
5;0.619903564453125;8.1207275390625E-07
5;0.629913330078125;8.160400390625E-07
5;0.6400146484375;8.209228515625E-07
5;0.650115966796875;8.2672119140625E-07
5;0.660125732421875;8.331298828125E-07
5;0.670257568359375;8.4136962890625E-07
5;0.6802978515625;8.4991455078125E-07
5;0.69036865234375;8.5968017578125E-07
5;0.70050048828125;8.7005615234375E-07
5;0.71051025390625;8.8134765625E-07
5;0.720611572265625;8.9324951171875E-07
5;0.730712890625;9.0484619140625E-07
5;0.740753173828125;9.1705322265625E-07
5;0.7501220703125;9.28955078125E-07
5;0.76019287109375;9.417724609375E-07
5;0.7708740234375;9.539794921875E-07
5;0.78125;9.6588134765625E-07
5;0.79071044921875;9.77783203125E-07
5;0.80108642578125;9.893798828125E-07
5;0.8111572265625;1.0003662109375E-06
5;0.82122802734375;1.0107421875E-06
5;0.83099365234375;1.02081298828125E-06
5;0.84136962890625;1.0296630859375E-06
5;0.85174560546875;1.03851318359375E-06
5;0.86151123046875;1.04644775390625E-06
5;0.87127685546875;1.053466796875E-06
5;0.882568359375;1.0601806640625E-06
5;0.8917236328125;1.06597900390625E-06
5;0.9014892578125;1.0711669921875E-06
5;0.892333984375;7.4005126953125E-07
5;0.88165283203125;5.5267333984375E-07
5;0.87127685546875;4.229736328125E-07
5;0.8612060546875;3.260498046875E-07
5;0.85174560546875;2.503662109375E-07
5;0.84136962890625;1.8975830078125E-07
5;0.83160400390625;1.39923095703125E-07
5;0.821533203125;9.8297119140625E-08
5;0.811767578125;6.3140869140625E-08
5;0.80108642578125;3.34136962890625E-08
5;0.791015625;8.099365234375E-09
5;0.78094482421875;-1.35955810546875E-08
5;0.77117919921875;-3.24951171875E-08
5;0.76080322265625;-4.827880859375E-08
5;0.7513427734375;-6.256103515625E-08
5;0.74090576171875;-7.5653076171875E-08
5;0.730987548828125;-8.770751953125E-08
5;0.72088623046875;-9.918212890625E-08
5;0.7108154296875;-1.102294921875E-07
5;0.700775146484375;-1.20513916015625E-07
5;0.690643310546875;-1.298828125E-07
5;0.6806640625;-1.38397216796875E-07
5;0.670562744140625;-1.46514892578125E-07
5;0.660491943359375;-1.53778076171875E-07
5;0.650421142578125;-1.60369873046875E-07
5;0.640350341796875;-1.663818359375E-07
5;0.6302490234375;-1.7181396484375E-07
5;0.62017822265625;-1.7681884765625E-07
5;0.610198974609375;-1.81182861328125E-07
5;0.600189208984375;-1.85150146484375E-07
5;0.59002685546875;-1.88995361328125E-07
5;0.58001708984375;-1.925048828125E-07
5;0.5699462890625;-1.9580078125E-07
5;0.559844970703125;-1.98822021484375E-07
5;0.549835205078125;-2.01751708984375E-07
5;0.53973388671875;-2.04559326171875E-07
5;0.52972412109375;-2.06878662109375E-07
5;0.5196533203125;-2.08984375E-07
5;0.509552001953125;-2.11334228515625E-07
5;0.499542236328125;-2.12890625E-07
5;0.489410400390625;-2.1466064453125E-07
5;0.479339599609375;-2.16033935546875E-07
5;0.469268798828125;-2.17376708984375E-07
5;0.459197998046875;-2.1832275390625E-07
5;0.44915771484375;-2.1942138671875E-07
5;0.43914794921875;-2.20001220703125E-07
5;0.4290771484375;-2.20794677734375E-07
5;0.41900634765625;-2.21466064453125E-07
5;0.408966064453125;-2.2210693359375E-07
5;0.39886474609375;-2.2259521484375E-07
5;0.388763427734375;-2.23297119140625E-07
5;0.37872314453125;-2.23724365234375E-07
5;0.36871337890625;-2.24334716796875E-07
5;0.358642578125;-2.24884033203125E-07
5;0.34857177734375;-2.25311279296875E-07
5;0.3385009765625;-2.2601318359375E-07
5;0.32843017578125;-2.264404296875E-07
5;0.31842041015625;-2.26776123046875E-07
5;0.3082275390625;-2.27203369140625E-07
5;0.298187255859375;-2.2705078125E-07
5;0.288116455078125;-2.2674560546875E-07
5;0.278045654296875;-2.26470947265625E-07
5;0.26806640625;-2.26287841796875E-07
5;0.2579345703125;-2.2613525390625E-07
5;0.2479248046875;-2.259521484375E-07
5;0.23785400390625;-2.26165771484375E-07
5;0.22772216796875;-2.264404296875E-07
5;0.21771240234375;-2.2662353515625E-07
5;0.2076416015625;-2.26898193359375E-07
5;0.197509765625;-2.2747802734375E-07
5;0.1875;-2.27996826171875E-07
5;0.1773681640625;-2.28790283203125E-07
5;0.167388916015625;-2.29522705078125E-07
5;0.15728759765625;-2.3052978515625E-07
5;0.147216796875;-2.31719970703125E-07
5;0.137176513671875;-2.3309326171875E-07
5;0.127166748046875;-2.34710693359375E-07
5;0.1170654296875;-2.36541748046875E-07
5;0.10699462890625;-2.3876953125E-07
5;0.096954345703125;-2.41424560546875E-07
5;0.0869140625;-2.44384765625E-07
5;0.076904296875;-2.48077392578125E-07
5;0.066802978515625;-2.52044677734375E-07
5;0.056671142578125;-2.56500244140625E-07
5;0.046435546875;-2.6153564453125E-07
5;0.0363494873046875;-2.67242431640625E-07
5;0.026312255859375;-2.73529052734375E-07
5;0.016241455078125;-2.8033447265625E-07
5;0.00615234375;-2.880859375E-07
5;-0.00391235351562499;-2.96844482421875E-07
5;-0.0139739990234375;-3.0633544921875E-07
5;-0.024090576171875;-3.1695556640625E-07
5;-0.03416748046875;-3.2958984375E-07
5;-0.04423828125;-3.44024658203125E-07
5;-0.05438232421875;-3.61053466796875E-07
5;-0.06439208984375;-3.8055419921875E-07
5;-0.074493408203125;-4.03411865234375E-07
5;-0.0845947265625;-4.2962646484375E-07
5;-0.0946044921875;-4.593505859375E-07
5;-0.10467529296875;-4.925537109375E-07
5;-0.114776611328125;-5.3009033203125E-07
5;-0.124847412109375;-5.7098388671875E-07
5;-0.13494873046875;-6.15234375E-07
5;-0.14495849609375;-6.6162109375E-07
5;-0.155059814453125;-7.0953369140625E-07
5;-0.165069580078125;-7.5653076171875E-07
5;-0.175140380859375;-7.9986572265625E-07
5;-0.185302734375;-8.367919921875E-07
5;-0.1953125;-8.6517333984375E-07
5;-0.20538330078125;-8.843994140625E-07
5;-0.215423583984375;-8.97216796875E-07
5;-0.22552490234375;-9.0911865234375E-07
5;-0.235626220703125;-9.2559814453125E-07
5;-0.245635986328125;-9.48486328125E-07
5;-0.2557373046875;-9.7900390625E-07
5;-0.265869140625;-1.0150146484375E-06
5;-0.275848388671875;-1.05377197265625E-06
5;-0.285888671875;-1.09375E-06
5;-0.295989990234375;-1.134033203125E-06
5;-0.306121826171875;-1.1737060546875E-06
5;-0.316192626953125;-1.2127685546875E-06
5;-0.326263427734375;-1.24908447265625E-06
5;-0.33636474609375;-1.282958984375E-06
5;-0.3463134765625;-1.314697265625E-06
5;-0.3564453125;-1.34368896484375E-06
5;-0.366455078125;-1.36962890625E-06
5;-0.3765869140625;-1.3922119140625E-06
5;-0.38665771484375;-1.4117431640625E-06
5;-0.39666748046875;-1.42791748046875E-06
5;-0.40679931640625;-1.4410400390625E-06
5;-0.416900634765625;-1.45050048828125E-06
5;-0.42694091796875;-1.45751953125E-06
5;-0.43701171875;-1.4617919921875E-06
5;-0.44708251953125;-1.46331787109375E-06
5;-0.4571533203125;-1.4630126953125E-06
5;-0.46722412109375;-1.46087646484375E-06
5;-0.477325439453125;-1.45721435546875E-06
5;-0.487396240234375;-1.45263671875E-06
5;-0.497467041015625;-1.44744873046875E-06
5;-0.507537841796875;-1.44256591796875E-06
5;-0.517608642578125;-1.4373779296875E-06
5;-0.5277099609375;-1.43280029296875E-06
5;-0.537750244140625;-1.429443359375E-06
5;-0.5478515625;-1.42791748046875E-06
5;-0.557891845703125;-1.4276123046875E-06
5;-0.5679931640625;-1.4300537109375E-06
5;-0.578033447265625;-1.43524169921875E-06
5;-0.588165283203125;-1.44439697265625E-06
5;-0.5982666015625;-1.4569091796875E-06
5;-0.608245849609375;-1.47308349609375E-06
5;-0.5982666015625;-1.005859375E-06
5;-0.588226318359375;-7.244873046875E-07
5;-0.57818603515625;-5.303955078125E-07
5;-0.568145751953125;-3.88885498046875E-07
5;-0.558013916015625;-2.8131103515625E-07
5;-0.54803466796875;-1.97357177734375E-07
5;-0.5379638671875;-1.30218505859375E-07
5;-0.52783203125;-7.5775146484375E-08
5;-0.51776123046875;-3.11492919921875E-08
5;-0.50775146484375;6.622314453125E-09
5;-0.4976806640625;3.8482666015625E-08
5;-0.48760986328125;6.5765380859375E-08
5;-0.477691650390625;8.978271484375E-08
5;-0.467620849609375;1.1041259765625E-07
5;-0.457550048828125;1.2890625E-07
5;-0.447479248046875;1.453857421875E-07
5;-0.437408447265625;1.60308837890625E-07
5;-0.42742919921875;1.73797607421875E-07
5;-0.41729736328125;1.8621826171875E-07
5;-0.407257080078125;1.9769287109375E-07
5;-0.397247314453125;2.08282470703125E-07
5;-0.387176513671875;2.1832275390625E-07
5;-0.377105712890625;2.27783203125E-07
5;-0.367034912109375;2.36663818359375E-07
5;-0.35693359375;2.45147705078125E-07
5;-0.346954345703125;2.53082275390625E-07
5;-0.336822509765625;2.60528564453125E-07
5;-0.326812744140625;2.6739501953125E-07
5;-0.316802978515625;2.73712158203125E-07
5;-0.306640625;2.79815673828125E-07
5;-0.296539306640625;2.8448486328125E-07
5;-0.28656005859375;2.8863525390625E-07
5;-0.2764892578125;2.919921875E-07
5;-0.266387939453125;2.95074462890625E-07
5;-0.256317138671875;2.9742431640625E-07
5;-0.246307373046875;2.9937744140625E-07
5;-0.236175537109375;3.01025390625E-07
5;-0.225677490234375;3.0255126953125E-07
5;-0.215576171875;3.03924560546875E-07
5;-0.20556640625;3.05145263671875E-07
5;-0.19549560546875;3.0645751953125E-07
5;-0.185394287109375;3.077392578125E-07
5;-0.175323486328125;3.089599609375E-07
5;-0.165252685546875;3.10394287109375E-07
5;-0.1551513671875;3.1182861328125E-07
5;-0.145111083984375;3.13232421875E-07
5;-0.135040283203125;3.14605712890625E-07
5;-0.124969482421875;3.15948486328125E-07
5;-0.114898681640625;3.17291259765625E-07
5;-0.1048583984375;3.18695068359375E-07
5;-0.094757080078125;3.20098876953125E-07
5;-0.084686279296875;3.21746826171875E-07
5;-0.07464599609375;3.23150634765625E-07
5;-0.06451416015625;3.24737548828125E-07
5;-0.054443359375;3.262939453125E-07
5;-0.0442352294921875;3.27789306640625E-07
5;-0.03416748046875;3.2952880859375E-07
5;-0.0240997314453125;3.31298828125E-07
5;-0.01402587890625;3.3282470703125E-07
5;-0.0039520263671875;3.3447265625E-07
5;0.00612792968750001;3.36029052734375E-07
5;0.0161956787109375;3.372802734375E-07
5;0.02626953125;3.38409423828125E-07
5;0.0363433837890625;3.39569091796875E-07
5;0.0464019775390625;3.40362548828125E-07
5;0.05633544921875;3.411865234375E-07
5;0.066375732421875;3.4161376953125E-07
5;0.076385498046875;3.41796875E-07
5;0.08648681640625;3.42041015625E-07
5;0.0965576171875;3.41796875E-07
5;0.106689453125;3.41400146484375E-07
5;0.116668701171875;3.40850830078125E-07
5;0.12677001953125;3.40423583984375E-07
5;0.13677978515625;3.39691162109375E-07
5;0.14678955078125;3.39447021484375E-07
5;0.15692138671875;3.39324951171875E-07
5;0.1669921875;3.394775390625E-07
5;0.17706298828125;3.4033203125E-07
5;0.187103271484375;3.42529296875E-07
5;0.19720458984375;3.45733642578125E-07
5;0.207275390625;3.50616455078125E-07
5;0.217315673828125;3.56353759765625E-07
5;0.227386474609375;3.6199951171875E-07
5;0.23748779296875;3.66546630859375E-07
5;0.24749755859375;3.69293212890625E-07
5;0.257598876953125;3.7152099609375E-07
5;0.2677001953125;3.7554931640625E-07
5;0.2777099609375;3.8134765625E-07
5;0.2877197265625;3.89495849609375E-07
5;0.2978515625;3.98406982421875E-07
5;0.30792236328125;4.0899658203125E-07
5;0.3179931640625;4.2156982421875E-07
5;0.32806396484375;4.35272216796875E-07
5;0.33807373046875;4.505615234375E-07
5;0.34820556640625;4.6734619140625E-07
5;0.358245849609375;4.8583984375E-07
5;0.36834716796875;5.059814453125E-07
5;0.37835693359375;5.2734375E-07
5;0.38848876953125;5.5023193359375E-07
5;0.39849853515625;5.743408203125E-07
5;0.4085693359375;5.9906005859375E-07
5;0.41864013671875;6.2408447265625E-07
5;0.4285888671875;6.4910888671875E-07
5;0.438690185546875;6.7413330078125E-07
5;0.448822021484375;6.9732666015625E-07
5;0.4588623046875;7.1929931640625E-07
5;0.468902587890625;7.3944091796875E-07
5;0.47900390625;7.562255859375E-07
5;0.489044189453125;7.6904296875E-07
5;0.4991455078125;7.7789306640625E-07
5;0.509185791015625;7.830810546875E-07
5;0.51922607421875;7.8582763671875E-07
5;0.529296875;7.867431640625E-07
5;0.53936767578125;7.867431640625E-07
5;0.5494384765625;7.867431640625E-07
5;0.559539794921875;7.8643798828125E-07
5;0.569610595703125;7.8643798828125E-07
5;0.57965087890625;7.8704833984375E-07
5;0.589691162109375;7.8857421875E-07
5;0.599822998046875;7.904052734375E-07
5;0.609832763671875;7.9345703125E-07
