# Supplementary material for: Daily electric field treatment improves functional outcomes after thoracic contusion spinal cord injury in rats
Source: Nat Commun. 2025 Jun 26;16:5372. doi: 10.1038/s41467-025-60332-0 (PMC12202812; doi:10.1038/s41467-025-60332-0)
Supplement: Supplementary file 6 — Source Data [file 41467_2025_60332_MOESM6_ESM.zip › SFig4/37C/after_stim/P1/e14_EIS.txt]

Frequency (Hz)	Z (Ω)	-Phase (°)	Z' (Ω)	-Z'' (Ω)
100000	9152.18391976684	7.37608977570542	9076.44798702748	1174.9733784319
56234	9243.36453867197	4.62335663409136	9213.28757819051	745.063753204422
31623	9322.33919605142	3.08910307942891	9308.79325326632	502.370634273197
17783	9394.57886057627	2.18614393990084	9387.74121047006	358.367036470602
10000	9463.81478941996	1.62981498279228	9459.98620436874	269.167943108004
5623.4	9514.1973369771	1.28394513242193	9511.80858174782	213.186470327393
3162.3	9558.96973692616	1.10638605248204	9557.18762196701	184.572993665925
1778.3	9593.51084007674	1.10049089959036	9591.74129402419	184.253052026701
1000	9623.59184647794	1.31198872519758	9621.06892831044	220.346781905373
562.34	9656.83157552487	1.82776410837405	9651.91839347815	308.005525424734
316.23	9700.67059028172	2.79614334104102	9689.12119717472	473.223337987772
177.83	9782.77025596552	4.44369034267106	9753.36286707244	757.962178618517
100	9926.22810661659	7.15301146249846	9848.97380231395	1236.0094926491
56.234	10196.4336316281	11.5505393311758	9989.94020322035	2041.65460846804
31.623	10793.3877077238	18.4486750932309	10238.6886657425	3415.62184898141
17.783	12154.5020711717	28.0002844122192	10731.7600208666	5706.24635400949
10	15009.5865183998	38.6139368707862	11728.0210176877	9367.02783501822
5.6234	20065.9295047591	48.0862777742425	13404.2575702071	14932.0931513806
3.1623	28251.3221739206	56.7173379357765	15503.4745142433	23617.3555369958
1.7783	41997.5109582497	65.4186525930867	17470.3249009181	38191.3429266982
1	67215.2188078345	72.9622914466606	19694.127821512	64265.2858760857
0.56234	112618.998229423	78.2954901660424	22846.3822133252	110277.294045336
0.31623	193029.360143799	81.650963260163	28028.4491710597	190983.611638773
0.17783	334991.574422698	83.500460152406	37919.4497269156	332838.504783635
0.1	583037.575889042	84.360317254401	57296.3650860598	580215.426756731
