# Supplementary material for: Daily electric field treatment improves functional outcomes after thoracic contusion spinal cord injury in rats
Source: Nat Commun. 2025 Jun 26;16:5372. doi: 10.1038/s41467-025-60332-0 (PMC12202812; doi:10.1038/s41467-025-60332-0)
Supplement: Supplementary file 6 — Source Data [file 41467_2025_60332_MOESM6_ESM.zip › SFig4/37C/after_stim/P1/e28_CV.txt]

System.Collections.Generic.List`1[System.Int32]
Scan;WE(1).Potential (V);WE(1).Current (A)
1;0.59747314453125;6.0546875E-08
1;0.608551025390625;7.7728271484375E-08
1;0.618682861328125;8.5723876953125E-08
1;0.628692626953125;9.1064453125E-08
1;0.6387939453125;9.5672607421875E-08
1;0.648834228515625;9.9639892578125E-08
1;0.658905029296875;1.033935546875E-07
1;0.668914794921875;1.070556640625E-07
1;0.678985595703125;1.10809326171875E-07
1;0.6890869140625;1.14776611328125E-07
1;0.699127197265625;1.185302734375E-07
1;0.709197998046875;1.2274169921875E-07
1;0.719268798828125;1.26922607421875E-07
1;0.7293701171875;1.31317138671875E-07
1;0.739349365234375;1.35986328125E-07
1;0.749420166015625;1.409912109375E-07
1;0.75958251953125;1.46087646484375E-07
1;0.7696533203125;1.51519775390625E-07
1;0.77880859375;1.572265625E-07
1;0.789794921875;1.63330078125E-07
1;0.79986572265625;1.695556640625E-07
1;0.80963134765625;1.76055908203125E-07
1;0.8197021484375;1.83074951171875E-07
1;0.830078125;1.90277099609375E-07
1;0.84075927734375;1.9775390625E-07
1;0.8502197265625;2.05841064453125E-07
1;0.8599853515625;2.1435546875E-07
1;0.870361328125;2.2314453125E-07
1;0.88043212890625;2.32452392578125E-07
1;0.89019775390625;2.425537109375E-07
1;0.90057373046875;2.53265380859375E-07
1;0.8905029296875;4.632568359375E-08
1;0.88043212890625;-3.0078125E-08
1;0.87066650390625;-6.6497802734375E-08
1;0.8599853515625;-8.673095703125E-08
1;0.8502197265625;-9.8876953125E-08
1;0.84014892578125;-1.06903076171875E-07
1;0.8306884765625;-1.121826171875E-07
1;0.8203125;-1.15997314453125E-07
1;0.80963134765625;-1.1834716796875E-07
1;0.799560546875;-1.1993408203125E-07
1;0.789794921875;-1.209716796875E-07
1;0.780029296875;-1.2164306640625E-07
1;0.76995849609375;-1.21734619140625E-07
1;0.75958251953125;-1.21612548828125E-07
1;0.7498779296875;-1.21337890625E-07
1;0.7398681640625;-1.20849609375E-07
1;0.72979736328125;-1.20147705078125E-07
1;0.719696044921875;-1.1932373046875E-07
1;0.709625244140625;-1.18621826171875E-07
1;0.69952392578125;-1.1773681640625E-07
1;0.689483642578125;-1.16790771484375E-07
1;0.67938232421875;-1.1566162109375E-07
1;0.66925048828125;-1.1480712890625E-07
1;0.659210205078125;-1.1376953125E-07
1;0.649169921875;-1.12884521484375E-07
1;0.63909912109375;-1.11846923828125E-07
1;0.6290283203125;-1.10931396484375E-07
1;0.618896484375;-1.10107421875E-07
1;0.60888671875;-1.0919189453125E-07
1;0.598846435546875;-1.0845947265625E-07
1;0.5887451171875;-1.0791015625E-07
1;0.57867431640625;-1.07391357421875E-07
1;0.568634033203125;-1.0711669921875E-07
1;0.558502197265625;-1.06903076171875E-07
1;0.548492431640625;-1.0699462890625E-07
1;0.538360595703125;-1.07177734375E-07
1;0.528350830078125;-1.07635498046875E-07
1;0.518310546875;-1.0821533203125E-07
1;0.508209228515625;-1.09100341796875E-07
1;0.4981689453125;-1.10076904296875E-07
1;0.488128662109375;-1.1138916015625E-07
1;0.47808837890625;-1.12762451171875E-07
1;0.467987060546875;-1.1456298828125E-07
1;0.4578857421875;-1.163330078125E-07
1;0.44781494140625;-1.18377685546875E-07
1;0.437835693359375;-1.207275390625E-07
1;0.427734375;-1.23138427734375E-07
1;0.4176025390625;-1.25762939453125E-07
1;0.407623291015625;-1.28509521484375E-07
1;0.39752197265625;-1.31500244140625E-07
1;0.387420654296875;-1.34735107421875E-07
1;0.37744140625;-1.37939453125E-07
1;0.367340087890625;-1.4141845703125E-07
1;0.357269287109375;-1.451416015625E-07
1;0.34722900390625;-1.4898681640625E-07
1;0.337188720703125;-1.52984619140625E-07
1;0.327117919921875;-1.5704345703125E-07
1;0.317047119140625;-1.61468505859375E-07
1;0.306976318359375;-1.661376953125E-07
1;0.296905517578125;-1.705322265625E-07
1;0.28680419921875;-1.7523193359375E-07
1;0.276824951171875;-1.80084228515625E-07
1;0.266693115234375;-1.8511962890625E-07
1;0.256622314453125;-1.903076171875E-07
1;0.24658203125;-1.9549560546875E-07
1;0.236541748046875;-2.01019287109375E-07
1;0.226470947265625;-2.06512451171875E-07
1;0.216400146484375;-2.12188720703125E-07
1;0.206390380859375;-2.1795654296875E-07
1;0.196380615234375;-2.239990234375E-07
1;0.186309814453125;-2.3016357421875E-07
1;0.176177978515625;-2.36663818359375E-07
1;0.166259765625;-2.43408203125E-07
1;0.15618896484375;-2.506103515625E-07
1;0.1461181640625;-2.58453369140625E-07
1;0.136016845703125;-2.6690673828125E-07
1;0.12591552734375;-2.76397705078125E-07
1;0.115997314453125;-2.867431640625E-07
1;0.105865478515625;-2.978515625E-07
1;0.095855712890625;-3.1024169921875E-07
1;0.0853271484375;-3.23211669921875E-07
1;0.075347900390625;-3.37799072265625E-07
1;0.06524658203125;-3.53179931640625E-07
1;0.05523681640625;-3.6968994140625E-07
1;0.04517822265625;-3.87115478515625E-07
1;0.0350982666015625;-4.05487060546875E-07
1;0.0250457763671875;-4.24530029296875E-07
1;0.0149810791015625;-4.43756103515625E-07
1;0.00490722656250001;-4.6368408203125E-07
1;-0.0051605224609375;-4.8370361328125E-07
1;-0.0152313232421875;-5.0445556640625E-07
1;-0.02530517578125;-5.2520751953125E-07
1;-0.0353668212890625;-5.4656982421875E-07
1;-0.0454620361328125;-5.682373046875E-07
1;-0.055572509765625;-5.8990478515625E-07
1;-0.065643310546875;-6.11572265625E-07
1;-0.075714111328125;-6.3323974609375E-07
1;-0.08575439453125;-6.5460205078125E-07
1;-0.09588623046875;-6.756591796875E-07
1;-0.10595703125;-6.964111328125E-07
1;-0.11602783203125;-7.171630859375E-07
1;-0.126068115234375;-7.3760986328125E-07
1;-0.136138916015625;-7.5775146484375E-07
1;-0.146148681640625;-7.77587890625E-07
1;-0.156280517578125;-7.977294921875E-07
1;-0.166412353515625;-8.1756591796875E-07
1;-0.176422119140625;-8.3709716796875E-07
1;-0.18646240234375;-8.575439453125E-07
1;-0.196533203125;-8.7799072265625E-07
1;-0.206634521484375;-8.990478515625E-07
1;-0.21673583984375;-9.2071533203125E-07
1;-0.226715087890625;-9.429931640625E-07
1;-0.236846923828125;-9.661865234375E-07
1;-0.246917724609375;-9.893798828125E-07
1;-0.256988525390625;-1.01348876953125E-06
1;-0.26702880859375;-1.0382080078125E-06
1;-0.277069091796875;-1.06353759765625E-06
1;-0.28717041015625;-1.08978271484375E-06
1;-0.297271728515625;-1.11663818359375E-06
1;-0.307373046875;-1.14501953125E-06
1;-0.317413330078125;-1.17462158203125E-06
1;-0.3275146484375;-1.20513916015625E-06
1;-0.337554931640625;-1.23687744140625E-06
1;-0.347625732421875;-1.27044677734375E-06
1;-0.35772705078125;-1.3055419921875E-06
1;-0.367767333984375;-1.34246826171875E-06
1;-0.377838134765625;-1.38092041015625E-06
1;-0.387939453125;-1.4215087890625E-06
1;-0.397979736328125;-1.4642333984375E-06
1;-0.407958984375;-1.5081787109375E-06
1;-0.418060302734375;-1.55364990234375E-06
1;-0.428192138671875;-1.60064697265625E-06
1;-0.438201904296875;-1.64825439453125E-06
1;-0.44830322265625;-1.695556640625E-06
1;-0.458343505859375;-1.74163818359375E-06
1;-0.468414306640625;-1.78680419921875E-06
1;-0.478515625;-1.83074951171875E-06
1;-0.488525390625;-1.87347412109375E-06
1;-0.49859619140625;-1.9146728515625E-06
1;-0.5086669921875;-1.953125E-06
1;-0.518707275390625;-1.9879150390625E-06
1;-0.528778076171875;-2.0184326171875E-06
1;-0.538818359375;-2.0440673828125E-06
1;-0.5489501953125;-2.06573486328125E-06
1;-0.558990478515625;-2.08587646484375E-06
1;-0.569122314453125;-2.10418701171875E-06
1;-0.579193115234375;-2.11456298828125E-06
1;-0.5892333984375;-2.1197509765625E-06
1;-0.599273681640625;-2.12066650390625E-06
1;-0.609344482421875;-2.11761474609375E-06
1;-0.599456787109375;-1.52679443359375E-06
1;-0.589447021484375;-1.14593505859375E-06
1;-0.579376220703125;-8.6578369140625E-07
1;-0.569305419921875;-6.500244140625E-07
1;-0.559295654296875;-4.79522705078125E-07
1;-0.549285888671875;-3.42254638671875E-07
1;-0.5390625;-2.29644775390625E-07
1;-0.529052734375;-1.3641357421875E-07
1;-0.519012451171875;-5.7891845703125E-08
1;-0.5089111328125;9.1583251953125E-09
1;-0.498870849609375;6.695556640625E-08
1;-0.488861083984375;1.1761474609375E-07
1;-0.478759765625;1.6229248046875E-07
1;-0.46868896484375;2.02423095703125E-07
1;-0.458648681640625;2.38525390625E-07
1;-0.448577880859375;2.7099609375E-07
1;-0.438446044921875;3.009033203125E-07
1;-0.428436279296875;3.28155517578125E-07
1;-0.418212890625;3.53271484375E-07
1;-0.408233642578125;3.7603759765625E-07
1;-0.398193359375;3.97125244140625E-07
1;-0.38812255859375;4.16595458984375E-07
1;-0.378021240234375;4.3414306640625E-07
1;-0.368011474609375;4.49798583984375E-07
1;-0.357879638671875;4.63958740234375E-07
1;-0.347869873046875;4.76409912109375E-07
1;-0.33770751953125;4.8736572265625E-07
1;-0.3277587890625;4.9652099609375E-07
1;-0.317718505859375;5.04150390625E-07
1;-0.3076171875;5.108642578125E-07
1;-0.2974853515625;5.1544189453125E-07
1;-0.28741455078125;5.18798828125E-07
1;-0.277374267578125;5.21240234375E-07
1;-0.267242431640625;5.230712890625E-07
1;-0.25726318359375;5.23681640625E-07
1;-0.247161865234375;5.2398681640625E-07
1;-0.237030029296875;5.2337646484375E-07
1;-0.22698974609375;5.230712890625E-07
1;-0.216949462890625;5.2154541015625E-07
1;-0.206878662109375;5.2032470703125E-07
1;-0.196746826171875;5.18798828125E-07
1;-0.186737060546875;5.1727294921875E-07
1;-0.1766357421875;5.1544189453125E-07
1;-0.166534423828125;5.133056640625E-07
1;-0.156494140625;5.11474609375E-07
1;-0.146392822265625;5.096435546875E-07
1;-0.1363525390625;5.078125E-07
1;-0.12628173828125;5.059814453125E-07
1;-0.116180419921875;5.0445556640625E-07
1;-0.106170654296875;5.0262451171875E-07
1;-0.096038818359375;5.010986328125E-07
1;-0.085968017578125;4.9957275390625E-07
1;-0.075897216796875;4.98046875E-07
1;-0.065887451171875;4.96826171875E-07
1;-0.055694580078125;4.9560546875E-07
1;-0.04547119140625;4.9407958984375E-07
1;-0.0353912353515625;4.931640625E-07
1;-0.025323486328125;4.91943359375E-07
1;-0.0152496337890625;4.9102783203125E-07
1;-0.0051727294921875;4.901123046875E-07
1;0.0048980712890625;4.888916015625E-07
1;0.014971923828125;4.8797607421875E-07
1;0.0250274658203125;4.8675537109375E-07
1;0.0351043701171875;4.8583984375E-07
1;0.0451751708984375;4.8492431640625E-07
1;0.055023193359375;4.8370361328125E-07
1;0.065093994140625;4.827880859375E-07
1;0.075225830078125;4.8126220703125E-07
1;0.085235595703125;4.803466796875E-07
1;0.09527587890625;4.791259765625E-07
1;0.10540771484375;4.7760009765625E-07
1;0.115386962890625;4.7637939453125E-07
1;0.12548828125;4.7515869140625E-07
1;0.135589599609375;4.73541259765625E-07
1;0.145660400390625;4.72137451171875E-07
1;0.155670166015625;4.70672607421875E-07
1;0.165771484375;4.69512939453125E-07
1;0.175811767578125;4.68170166015625E-07
1;0.185882568359375;4.66949462890625E-07
1;0.19598388671875;4.656982421875E-07
1;0.20599365234375;4.64599609375E-07
1;0.216094970703125;4.6343994140625E-07
1;0.22607421875;4.62310791015625E-07
1;0.2362060546875;4.6112060546875E-07
1;0.246307373046875;4.59808349609375E-07
1;0.25634765625;4.58251953125E-07
1;0.266387939453125;4.56787109375E-07
1;0.27642822265625;4.5513916015625E-07
1;0.286529541015625;4.53460693359375E-07
1;0.29656982421875;4.515380859375E-07
1;0.30670166015625;4.4952392578125E-07
1;0.316741943359375;4.47967529296875E-07
1;0.326812744140625;4.456787109375E-07
1;0.336944580078125;4.432373046875E-07
1;0.34698486328125;4.40826416015625E-07
1;0.357025146484375;4.38323974609375E-07
1;0.367095947265625;4.35882568359375E-07
1;0.377166748046875;4.332275390625E-07
1;0.38720703125;4.30755615234375E-07
1;0.397308349609375;4.2852783203125E-07
1;0.4073486328125;4.2645263671875E-07
1;0.4173583984375;4.246826171875E-07
1;0.42742919921875;4.2340087890625E-07
1;0.437591552734375;4.22760009765625E-07
1;0.447601318359375;4.22332763671875E-07
1;0.457672119140625;4.22332763671875E-07
1;0.46771240234375;4.229736328125E-07
1;0.477752685546875;4.2431640625E-07
1;0.487823486328125;4.25537109375E-07
1;0.4979248046875;4.2755126953125E-07
1;0.50799560546875;4.2974853515625E-07
1;0.518035888671875;4.32464599609375E-07
1;0.528106689453125;4.3572998046875E-07
1;0.538238525390625;4.3939208984375E-07
1;0.548248291015625;4.4354248046875E-07
1;0.55828857421875;4.4830322265625E-07
1;0.568389892578125;4.53826904296875E-07
1;0.578460693359375;4.6014404296875E-07
1;0.588470458984375;4.6759033203125E-07
2;0.5986328125;4.7607421875E-07
2;0.608734130859375;4.86236572265625E-07
2;0.61865234375;4.9835205078125E-07
2;0.6287841796875;5.1239013671875E-07
2;0.6387939453125;5.28564453125E-07
2;0.64886474609375;5.4718017578125E-07
2;0.658966064453125;5.682373046875E-07
2;0.669036865234375;5.926513671875E-07
2;0.679107666015625;6.2042236328125E-07
2;0.689208984375;6.5185546875E-07
2;0.699310302734375;6.8695068359375E-07
2;0.709320068359375;7.2601318359375E-07
2;0.7193603515625;7.684326171875E-07
2;0.7294921875;8.1298828125E-07
2;0.739501953125;8.6334228515625E-07
2;0.74957275390625;9.1705322265625E-07
2;0.760498046875;9.72900390625E-07
2;0.7696533203125;1.0308837890625E-06
2;0.7806396484375;1.09100341796875E-06
2;0.789794921875;1.151123046875E-06
2;0.79986572265625;1.21063232421875E-06
2;0.810546875;1.26556396484375E-06
2;0.82000732421875;1.3128662109375E-06
2;0.83038330078125;1.34918212890625E-06
2;0.8404541015625;1.37176513671875E-06
2;0.8502197265625;1.3812255859375E-06
2;0.8599853515625;1.37603759765625E-06
2;0.87066650390625;1.35833740234375E-06
2;0.8807373046875;1.33056640625E-06
2;0.89111328125;1.29608154296875E-06
2;0.90057373046875;1.258544921875E-06
2;0.8905029296875;9.295654296875E-07
2;0.88043212890625;7.2113037109375E-07
2;0.87066650390625;5.694580078125E-07
2;0.860595703125;4.55047607421875E-07
2;0.8502197265625;3.65966796875E-07
2;0.84014892578125;2.94281005859375E-07
2;0.83038330078125;2.35565185546875E-07
2;0.8197021484375;1.85577392578125E-07
2;0.8099365234375;1.42333984375E-07
2;0.799560546875;1.0406494140625E-07
2;0.7891845703125;6.939697265625E-08
2;0.77972412109375;3.77716064453125E-08
2;0.76995849609375;9.1796875E-09
2;0.76019287109375;-1.66656494140625E-08
2;0.749755859375;-4.00390625E-08
2;0.73974609375;-6.103515625E-08
2;0.729705810546875;-7.940673828125E-08
2;0.71966552734375;-9.5367431640625E-08
2;0.709625244140625;-1.0955810546875E-07
2;0.699554443359375;-1.21795654296875E-07
2;0.689453125;-1.3226318359375E-07
2;0.679412841796875;-1.4154052734375E-07
2;0.669342041015625;-1.49566650390625E-07
2;0.65924072265625;-1.56402587890625E-07
2;0.649169921875;-1.624755859375E-07
2;0.63909912109375;-1.6748046875E-07
2;0.629058837890625;-1.72088623046875E-07
2;0.61895751953125;-1.7596435546875E-07
2;0.608978271484375;-1.79229736328125E-07
2;0.598968505859375;-1.82037353515625E-07
2;0.588836669921875;-1.84661865234375E-07
2;0.57879638671875;-1.86859130859375E-07
2;0.5687255859375;-1.88690185546875E-07
2;0.558746337890625;-1.9024658203125E-07
2;0.548583984375;-1.91864013671875E-07
2;0.53851318359375;-1.93145751953125E-07
2;0.528411865234375;-1.94122314453125E-07
2;0.518402099609375;-1.9488525390625E-07
2;0.50830078125;-1.9573974609375E-07
2;0.498260498046875;-1.96319580078125E-07
2;0.488189697265625;-1.97052001953125E-07
2;0.478118896484375;-1.97265625E-07
2;0.468017578125;-1.978759765625E-07
2;0.457977294921875;-1.9818115234375E-07
2;0.4478759765625;-1.98577880859375E-07
2;0.437835693359375;-1.98974609375E-07
2;0.427825927734375;-1.99493408203125E-07
2;0.417724609375;-1.99859619140625E-07
2;0.40765380859375;-2.0013427734375E-07
2;0.39764404296875;-2.0074462890625E-07
2;0.387542724609375;-2.01202392578125E-07
2;0.377471923828125;-2.01904296875E-07
2;0.36749267578125;-2.02484130859375E-07
2;0.357421875;-2.0318603515625E-07
2;0.347259521484375;-2.0391845703125E-07
2;0.337249755859375;-2.04833984375E-07
2;0.327178955078125;-2.05657958984375E-07
2;0.31707763671875;-2.06573486328125E-07
2;0.307037353515625;-2.07763671875E-07
2;0.29693603515625;-2.0849609375E-07
2;0.286895751953125;-2.0941162109375E-07
2;0.27679443359375;-2.10296630859375E-07
2;0.2667236328125;-2.1136474609375E-07
2;0.256683349609375;-2.12371826171875E-07
2;0.246673583984375;-2.135009765625E-07
2;0.236572265625;-2.147216796875E-07
2;0.226531982421875;-2.1600341796875E-07
2;0.216400146484375;-2.17315673828125E-07
2;0.20635986328125;-2.1881103515625E-07
2;0.196380615234375;-2.20489501953125E-07
2;0.186248779296875;-2.22320556640625E-07
2;0.176177978515625;-2.244873046875E-07
2;0.1661376953125;-2.2674560546875E-07
2;0.156097412109375;-2.2943115234375E-07
2;0.146026611328125;-2.3211669921875E-07
2;0.13592529296875;-2.35076904296875E-07
2;0.125946044921875;-2.3846435546875E-07
2;0.115875244140625;-2.42095947265625E-07
2;0.1058349609375;-2.45941162109375E-07
2;0.09576416015625;-2.50091552734375E-07
2;0.085693359375;-2.5445556640625E-07
2;0.075653076171875;-2.5927734375E-07
2;0.0655517578125;-2.64129638671875E-07
2;0.055511474609375;-2.6934814453125E-07
2;0.0452056884765625;-2.74688720703125E-07
2;0.0351409912109375;-2.8045654296875E-07
2;0.02506103515625;-2.86529541015625E-07
2;0.015032958984375;-2.92877197265625E-07
2;0.0049407958984375;-2.99560546875E-07
2;-0.00513305664062499;-3.06854248046875E-07
2;-0.015240478515625;-3.14117431640625E-07
2;-0.025299072265625;-3.2244873046875E-07
2;-0.03538818359375;-3.31695556640625E-07
2;-0.045458984375;-3.4173583984375E-07
2;-0.055572509765625;-3.531494140625E-07
2;-0.065673828125;-3.6572265625E-07
2;-0.075714111328125;-3.80462646484375E-07
2;-0.085784912109375;-3.97552490234375E-07
2;-0.095916748046875;-4.1778564453125E-07
2;-0.10595703125;-4.42138671875E-07
2;-0.11602783203125;-4.71710205078125E-07
2;-0.12603759765625;-5.06591796875E-07
2;-0.136138916015625;-5.487060546875E-07
2;-0.146209716796875;-5.975341796875E-07
2;-0.156280517578125;-6.524658203125E-07
2;-0.166290283203125;-7.12890625E-07
2;-0.17645263671875;-7.763671875E-07
2;-0.18646240234375;-8.41064453125E-07
2;-0.196533203125;-9.027099609375E-07
2;-0.2066650390625;-9.5703125E-07
2;-0.2166748046875;-9.991455078125E-07
2;-0.22674560546875;-1.02630615234375E-06
2;-0.23681640625;-1.03851318359375E-06
2;-0.246856689453125;-1.038818359375E-06
2;-0.25701904296875;-1.03240966796875E-06
2;-0.267059326171875;-1.025390625E-06
2;-0.27716064453125;-1.0223388671875E-06
2;-0.287139892578125;-1.0272216796875E-06
2;-0.297271728515625;-1.04034423828125E-06
2;-0.307342529296875;-1.06231689453125E-06
2;-0.31744384765625;-1.09130859375E-06
2;-0.327484130859375;-1.124267578125E-06
2;-0.337646484375;-1.160888671875E-06
2;-0.34765625;-1.1993408203125E-06
2;-0.357696533203125;-1.239013671875E-06
2;-0.367767333984375;-1.2786865234375E-06
2;-0.377777099609375;-1.31805419921875E-06
2;-0.387908935546875;-1.35711669921875E-06
2;-0.39794921875;-1.3946533203125E-06
2;-0.408050537109375;-1.4312744140625E-06
2;-0.4180908203125;-1.466064453125E-06
2;-0.428131103515625;-1.4996337890625E-06
2;-0.438232421875;-1.53106689453125E-06
2;-0.448272705078125;-1.56005859375E-06
2;-0.458404541015625;-1.5869140625E-06
2;-0.468414306640625;-1.611328125E-06
2;-0.478546142578125;-1.63299560546875E-06
2;-0.48858642578125;-1.651611328125E-06
2;-0.498687744140625;-1.66778564453125E-06
2;-0.50872802734375;-1.6815185546875E-06
2;-0.518798828125;-1.69219970703125E-06
2;-0.528839111328125;-1.70074462890625E-06
2;-0.5389404296875;-1.70745849609375E-06
2;-0.548980712890625;-1.71295166015625E-06
2;-0.559051513671875;-1.7169189453125E-06
2;-0.56915283203125;-1.72119140625E-06
2;-0.579254150390625;-1.724853515625E-06
2;-0.58929443359375;-1.727294921875E-06
2;-0.599395751953125;-1.72882080078125E-06
2;-0.609466552734375;-1.73065185546875E-06
2;-0.599456787109375;-1.20391845703125E-06
2;-0.589447021484375;-8.80126953125E-07
2;-0.579437255859375;-6.4971923828125E-07
2;-0.5693359375;-4.7637939453125E-07
2;-0.559295654296875;-3.41766357421875E-07
2;-0.54925537109375;-2.3419189453125E-07
2;-0.539154052734375;-1.4678955078125E-07
2;-0.52911376953125;-7.45849609375E-08
2;-0.519012451171875;-1.3800048828125E-08
2;-0.508941650390625;3.790283203125E-08
2;-0.498870849609375;8.2794189453125E-08
2;-0.48876953125;1.21978759765625E-07
2;-0.478759765625;1.5655517578125E-07
2;-0.468719482421875;1.87591552734375E-07
2;-0.4586181640625;2.15728759765625E-07
2;-0.448486328125;2.41058349609375E-07
2;-0.43841552734375;2.64312744140625E-07
2;-0.42840576171875;2.855224609375E-07
2;-0.418243408203125;3.05206298828125E-07
2;-0.408233642578125;3.2318115234375E-07
2;-0.398193359375;3.399658203125E-07
2;-0.38818359375;3.55438232421875E-07
2;-0.3780517578125;3.6968994140625E-07
2;-0.367950439453125;3.8250732421875E-07
2;-0.35791015625;3.9434814453125E-07
2;-0.347808837890625;4.04510498046875E-07
2;-0.33770751953125;4.13543701171875E-07
2;-0.32769775390625;4.21112060546875E-07
2;-0.317657470703125;4.27215576171875E-07
2;-0.307525634765625;4.32586669921875E-07
2;-0.29742431640625;4.36187744140625E-07
2;-0.287322998046875;4.38751220703125E-07
2;-0.277313232421875;4.40582275390625E-07
2;-0.2672119140625;4.41650390625E-07
2;-0.257171630859375;4.42138671875E-07
2;-0.24713134765625;4.42108154296875E-07
2;-0.23699951171875;4.41680908203125E-07
2;-0.226898193359375;4.41253662109375E-07
2;-0.216827392578125;4.40216064453125E-07
2;-0.206756591796875;4.39117431640625E-07
2;-0.196685791015625;4.37957763671875E-07
2;-0.1866455078125;4.366455078125E-07
2;-0.17657470703125;4.35455322265625E-07
2;-0.16650390625;4.3402099609375E-07
2;-0.156402587890625;4.32708740234375E-07
2;-0.14630126953125;4.31640625E-07
2;-0.136260986328125;4.30450439453125E-07
2;-0.126190185546875;4.2926025390625E-07
2;-0.116119384765625;4.28253173828125E-07
2;-0.106048583984375;4.27337646484375E-07
2;-0.095977783203125;4.26483154296875E-07
2;-0.0859375;4.2596435546875E-07
2;-0.07586669921875;4.25537109375E-07
2;-0.065765380859375;4.25201416015625E-07
2;-0.055755615234375;4.25079345703125E-07
2;-0.04547119140625;4.24713134765625E-07
2;-0.03538818359375;4.244384765625E-07
2;-0.0253173828125;4.24285888671875E-07
2;-0.0152496337890625;4.24072265625E-07
2;-0.00519409179687499;4.2449951171875E-07
2;0.00490722656250001;4.2425537109375E-07
2;0.0149658203125;4.24041748046875E-07
2;0.025042724609375;4.24163818359375E-07
2;0.03509521484375;4.24346923828125E-07
2;0.045159912109375;4.2437744140625E-07
2;0.0550537109375;4.2462158203125E-07
2;0.065093994140625;4.2462158203125E-07
2;0.075164794921875;4.2486572265625E-07
2;0.085296630859375;4.25384521484375E-07
2;0.095367431640625;4.259033203125E-07
2;0.105438232421875;4.2620849609375E-07
2;0.115447998046875;4.2681884765625E-07
2;0.12554931640625;4.26971435546875E-07
2;0.13555908203125;4.271240234375E-07
2;0.145599365234375;4.26239013671875E-07
2;0.155670166015625;4.24774169921875E-07
2;0.165771484375;4.22393798828125E-07
2;0.175872802734375;4.19525146484375E-07
2;0.185943603515625;4.1656494140625E-07
2;0.19598388671875;4.1357421875E-07
2;0.2060546875;4.10858154296875E-07
2;0.216033935546875;4.0814208984375E-07
2;0.2261962890625;4.05487060546875E-07
2;0.236175537109375;4.0313720703125E-07
2;0.24627685546875;4.0087890625E-07
2;0.256317138671875;3.98681640625E-07
2;0.266357421875;3.9703369140625E-07
2;0.276458740234375;3.956298828125E-07
2;0.286529541015625;3.94683837890625E-07
2;0.29656982421875;3.9398193359375E-07
2;0.30670166015625;3.9361572265625E-07
2;0.3167724609375;3.93646240234375E-07
2;0.32684326171875;3.92730712890625E-07
2;0.3369140625;3.91632080078125E-07
2;0.346954345703125;3.905029296875E-07
2;0.35699462890625;3.897705078125E-07
2;0.36712646484375;3.897705078125E-07
2;0.37713623046875;3.90472412109375E-07
2;0.38720703125;3.91937255859375E-07
2;0.3973388671875;3.94287109375E-07
2;0.407379150390625;3.97216796875E-07
2;0.417449951171875;4.00726318359375E-07
2;0.427459716796875;4.04937744140625E-07
2;0.43756103515625;4.09942626953125E-07
2;0.447601318359375;4.156494140625E-07
2;0.457672119140625;4.22027587890625E-07
2;0.46771240234375;4.29107666015625E-07
2;0.477813720703125;4.37530517578125E-07
2;0.487823486328125;4.46136474609375E-07
2;0.497955322265625;4.5654296875E-07
2;0.507965087890625;4.68048095703125E-07
2;0.51806640625;4.8126220703125E-07
2;0.528076171875;4.9591064453125E-07
2;0.5382080078125;5.1239013671875E-07
2;0.548248291015625;5.303955078125E-07
2;0.558319091796875;5.5084228515625E-07
2;0.568359375;5.731201171875E-07
2;0.57843017578125;5.975341796875E-07
2;0.58856201171875;6.2408447265625E-07
3;0.5986328125;6.5277099609375E-07
3;0.60870361328125;6.8328857421875E-07
3;0.61865234375;7.1533203125E-07
3;0.628753662109375;7.48291015625E-07
3;0.6387939453125;7.8125E-07
3;0.64886474609375;8.1329345703125E-07
3;0.658966064453125;8.4503173828125E-07
3;0.6690673828125;8.746337890625E-07
3;0.6790771484375;9.0240478515625E-07
3;0.689178466796875;9.271240234375E-07
3;0.699249267578125;9.48486328125E-07
3;0.70928955078125;9.66796875E-07
3;0.7193603515625;9.8419189453125E-07
3;0.72943115234375;1.00006103515625E-06
3;0.73956298828125;1.01593017578125E-06
3;0.749542236328125;1.02996826171875E-06
3;0.75897216796875;1.04522705078125E-06
3;0.7696533203125;1.0595703125E-06
3;0.77972412109375;1.07147216796875E-06
3;0.79010009765625;1.08306884765625E-06
3;0.79925537109375;1.09161376953125E-06
3;0.81024169921875;1.09710693359375E-06
3;0.82061767578125;1.09893798828125E-06
3;0.82977294921875;1.09832763671875E-06
3;0.84014892578125;1.0955810546875E-06
3;0.85052490234375;1.08978271484375E-06
3;0.860595703125;1.08306884765625E-06
3;0.870361328125;1.07513427734375E-06
3;0.88043212890625;1.068115234375E-06
3;0.89080810546875;1.060791015625E-06
3;0.9014892578125;1.05438232421875E-06
3;0.8905029296875;7.6171875E-07
3;0.880126953125;5.8685302734375E-07
3;0.870361328125;4.617919921875E-07
3;0.86029052734375;3.66607666015625E-07
3;0.85052490234375;2.911376953125E-07
3;0.84014892578125;2.29766845703125E-07
3;0.830078125;1.78924560546875E-07
3;0.82061767578125;1.35955810546875E-07
3;0.81024169921875;9.9395751953125E-08
3;0.79986572265625;6.7962646484375E-08
3;0.789794921875;4.01275634765625E-08
3;0.78033447265625;1.51702880859375E-08
3;0.76995849609375;-7.33642578125E-09
3;0.7598876953125;-2.8289794921875E-08
3;0.749847412109375;-4.7454833984375E-08
3;0.73980712890625;-6.5032958984375E-08
3;0.72967529296875;-8.0780029296875E-08
3;0.71966552734375;-9.5184326171875E-08
3;0.709625244140625;-1.08154296875E-07
3;0.699554443359375;-1.19964599609375E-07
3;0.689483642578125;-1.30157470703125E-07
3;0.679443359375;-1.3946533203125E-07
3;0.66937255859375;-1.47430419921875E-07
3;0.65924072265625;-1.5472412109375E-07
3;0.64923095703125;-1.60919189453125E-07
3;0.63916015625;-1.66412353515625E-07
3;0.629058837890625;-1.71630859375E-07
3;0.618988037109375;-1.76055908203125E-07
3;0.6090087890625;-1.7999267578125E-07
3;0.598876953125;-1.83258056640625E-07
3;0.588836669921875;-1.8634033203125E-07
3;0.578765869140625;-1.893310546875E-07
3;0.5687255859375;-1.91650390625E-07
3;0.5587158203125;-1.939697265625E-07
3;0.548614501953125;-1.959228515625E-07
3;0.5384521484375;-1.9793701171875E-07
3;0.52850341796875;-1.993408203125E-07
3;0.518402099609375;-2.00592041015625E-07
3;0.50836181640625;-2.01812744140625E-07
3;0.498291015625;-2.0294189453125E-07
3;0.488189697265625;-2.0379638671875E-07
3;0.4781494140625;-2.04376220703125E-07
3;0.46807861328125;-2.05322265625E-07
3;0.4580078125;-2.05902099609375E-07
3;0.447906494140625;-2.06298828125E-07
3;0.4378662109375;-2.0684814453125E-07
3;0.42779541015625;-2.0733642578125E-07
3;0.417755126953125;-2.07672119140625E-07
3;0.407684326171875;-2.081298828125E-07
3;0.3975830078125;-2.0849609375E-07
3;0.3875732421875;-2.09075927734375E-07
3;0.377471923828125;-2.0941162109375E-07
3;0.36749267578125;-2.09930419921875E-07
3;0.357391357421875;-2.1044921875E-07
3;0.347259521484375;-2.11029052734375E-07
3;0.33721923828125;-2.1160888671875E-07
3;0.327178955078125;-2.122802734375E-07
3;0.317138671875;-2.12921142578125E-07
3;0.307037353515625;-2.13714599609375E-07
3;0.29693603515625;-2.139892578125E-07
3;0.28692626953125;-2.1429443359375E-07
3;0.27679443359375;-2.1466064453125E-07
3;0.266815185546875;-2.1484375E-07
3;0.256622314453125;-2.1502685546875E-07
3;0.2467041015625;-2.15240478515625E-07
3;0.23651123046875;-2.15667724609375E-07
3;0.2265625;-2.1612548828125E-07
3;0.21649169921875;-2.169189453125E-07
3;0.2064208984375;-2.17620849609375E-07
3;0.196319580078125;-2.1875E-07
3;0.186309814453125;-2.20001220703125E-07
3;0.1761474609375;-2.21466064453125E-07
3;0.166107177734375;-2.2314453125E-07
3;0.156097412109375;-2.252197265625E-07
3;0.14599609375;-2.2735595703125E-07
3;0.13592529296875;-2.29827880859375E-07
3;0.125885009765625;-2.3284912109375E-07
3;0.11578369140625;-2.36083984375E-07
3;0.10577392578125;-2.3956298828125E-07
3;0.095733642578125;-2.43408203125E-07
3;0.085662841796875;-2.47589111328125E-07
3;0.075653076171875;-2.5238037109375E-07
3;0.065582275390625;-2.5701904296875E-07
3;0.05548095703125;-2.6202392578125E-07
3;0.045220947265625;-2.67303466796875E-07
3;0.0351348876953125;-2.730712890625E-07
3;0.025091552734375;-2.791748046875E-07
3;0.0150238037109375;-2.8546142578125E-07
3;0.00493469238281249;-2.92266845703125E-07
3;-0.0051300048828125;-2.9974365234375E-07
3;-0.0152069091796875;-3.076171875E-07
3;-0.025311279296875;-3.15948486328125E-07
3;-0.0353790283203125;-3.25714111328125E-07
3;-0.045458984375;-3.36578369140625E-07
3;-0.0555419921875;-3.49029541015625E-07
3;-0.065704345703125;-3.6346435546875E-07
3;-0.075714111328125;-3.80462646484375E-07
3;-0.0858154296875;-4.0057373046875E-07
3;-0.095855712890625;-4.2425537109375E-07
3;-0.10589599609375;-4.5159912109375E-07
3;-0.1160888671875;-4.8382568359375E-07
3;-0.12603759765625;-5.2001953125E-07
3;-0.136199951171875;-5.615234375E-07
3;-0.146209716796875;-6.0882568359375E-07
3;-0.156280517578125;-6.6131591796875E-07
3;-0.166351318359375;-7.18994140625E-07
3;-0.1763916015625;-7.8125E-07
3;-0.186492919921875;-8.4716796875E-07
3;-0.196563720703125;-9.130859375E-07
3;-0.20660400390625;-9.7442626953125E-07
3;-0.216644287109375;-1.02386474609375E-06
3;-0.22674560546875;-1.05682373046875E-06
3;-0.236846923828125;-1.0723876953125E-06
3;-0.246856689453125;-1.07452392578125E-06
3;-0.256988525390625;-1.07177734375E-06
3;-0.26702880859375;-1.07269287109375E-06
3;-0.277099609375;-1.082763671875E-06
3;-0.287109375;-1.1041259765625E-06
3;-0.2972412109375;-1.134033203125E-06
3;-0.30731201171875;-1.17034912109375E-06
3;-0.317413330078125;-1.2103271484375E-06
3;-0.327484130859375;-1.24969482421875E-06
3;-0.337554931640625;-1.28875732421875E-06
3;-0.34765625;-1.326904296875E-06
3;-0.357696533203125;-1.36383056640625E-06
3;-0.367767333984375;-1.39862060546875E-06
3;-0.377777099609375;-1.43096923828125E-06
3;-0.38787841796875;-1.46148681640625E-06
3;-0.39794921875;-1.48956298828125E-06
3;-0.407989501953125;-1.51458740234375E-06
3;-0.418060302734375;-1.5362548828125E-06
3;-0.42816162109375;-1.55548095703125E-06
3;-0.438201904296875;-1.57196044921875E-06
3;-0.448333740234375;-1.5850830078125E-06
3;-0.4583740234375;-1.59515380859375E-06
3;-0.46844482421875;-1.60308837890625E-06
3;-0.478515625;-1.60797119140625E-06
3;-0.488555908203125;-1.61041259765625E-06
3;-0.4986572265625;-1.61102294921875E-06
3;-0.50872802734375;-1.610107421875E-06
3;-0.518798828125;-1.6082763671875E-06
3;-0.52886962890625;-1.60552978515625E-06
3;-0.5389404296875;-1.60247802734375E-06
3;-0.54901123046875;-1.600341796875E-06
3;-0.55908203125;-1.59881591796875E-06
3;-0.56927490234375;-1.5985107421875E-06
3;-0.5792236328125;-1.600341796875E-06
3;-0.589385986328125;-1.60400390625E-06
3;-0.599395751953125;-1.60888671875E-06
3;-0.609466552734375;-1.61590576171875E-06
3;-0.5994873046875;-1.114501953125E-06
3;-0.58941650390625;-8.062744140625E-07
3;-0.579437255859375;-5.902099609375E-07
3;-0.56939697265625;-4.30908203125E-07
3;-0.559295654296875;-3.08837890625E-07
3;-0.54925537109375;-2.1282958984375E-07
3;-0.5391845703125;-1.3543701171875E-07
3;-0.529083251953125;-7.232666015625E-08
3;-0.51904296875;-1.961669921875E-08
3;-0.50897216796875;2.48504638671875E-08
3;-0.498931884765625;6.31103515625E-08
3;-0.488800048828125;9.60693359375E-08
3;-0.47900390625;1.2518310546875E-07
3;-0.468902587890625;1.51092529296875E-07
3;-0.458831787109375;1.744384765625E-07
3;-0.44873046875;1.951904296875E-07
3;-0.438690185546875;2.14202880859375E-07
3;-0.428680419921875;2.31597900390625E-07
3;-0.418670654296875;2.47528076171875E-07
3;-0.4085693359375;2.62298583984375E-07
3;-0.398529052734375;2.76031494140625E-07
3;-0.388458251953125;2.8900146484375E-07
3;-0.37841796875;3.0084228515625E-07
3;-0.368011474609375;3.11676025390625E-07
3;-0.357879638671875;3.218994140625E-07
3;-0.347869873046875;3.31146240234375E-07
3;-0.337799072265625;3.3953857421875E-07
3;-0.327728271484375;3.46649169921875E-07
3;-0.317626953125;3.52813720703125E-07
3;-0.307525634765625;3.58245849609375E-07
3;-0.297454833984375;3.6199951171875E-07
3;-0.287322998046875;3.6480712890625E-07
3;-0.277252197265625;3.6700439453125E-07
3;-0.26727294921875;3.68438720703125E-07
3;-0.257110595703125;3.69232177734375E-07
3;-0.2470703125;3.6962890625E-07
3;-0.23699951171875;3.6968994140625E-07
3;-0.22686767578125;3.697509765625E-07
3;-0.21685791015625;3.69476318359375E-07
3;-0.20672607421875;3.6920166015625E-07
3;-0.1966552734375;3.6883544921875E-07
3;-0.186614990234375;3.68560791015625E-07
3;-0.176513671875;3.6810302734375E-07
3;-0.166473388671875;3.67889404296875E-07
3;-0.1563720703125;3.67462158203125E-07
3;-0.146331787109375;3.67462158203125E-07
3;-0.136260986328125;3.6724853515625E-07
3;-0.126190185546875;3.6712646484375E-07
3;-0.11614990234375;3.670654296875E-07
3;-0.1060791015625;3.67218017578125E-07
3;-0.096038818359375;3.67340087890625E-07
3;-0.085906982421875;3.67584228515625E-07
3;-0.075836181640625;3.68072509765625E-07
3;-0.06573486328125;3.68560791015625E-07
3;-0.05572509765625;3.69110107421875E-07
3;-0.0454681396484375;3.69781494140625E-07
3;-0.0354095458984375;3.70849609375E-07
3;-0.025335693359375;3.71734619140625E-07
3;-0.0152587890625;3.72711181640625E-07
3;-0.00518798828125;3.73626708984375E-07
3;0.0048828125;3.74786376953125E-07
3;0.0149688720703125;3.7591552734375E-07
3;0.0250396728515625;3.76617431640625E-07
3;0.035101318359375;3.77716064453125E-07
3;0.045172119140625;3.7872314453125E-07
3;0.055023193359375;3.79791259765625E-07
3;0.065185546875;3.80645751953125E-07
3;0.075225830078125;3.814697265625E-07
3;0.085205078125;3.82171630859375E-07
3;0.0953369140625;3.822021484375E-07
3;0.10540771484375;3.81866455078125E-07
3;0.115447998046875;3.80645751953125E-07
3;0.125518798828125;3.78936767578125E-07
3;0.13555908203125;3.763427734375E-07
3;0.1456298828125;3.73382568359375E-07
3;0.155731201171875;3.70574951171875E-07
3;0.16583251953125;3.68133544921875E-07
3;0.175811767578125;3.66180419921875E-07
3;0.185943603515625;3.65142822265625E-07
3;0.195953369140625;3.64288330078125E-07
3;0.206024169921875;3.63922119140625E-07
3;0.21612548828125;3.64105224609375E-07
3;0.22613525390625;3.64990234375E-07
3;0.236236572265625;3.6676025390625E-07
3;0.246337890625;3.69537353515625E-07
3;0.256378173828125;3.7310791015625E-07
3;0.26641845703125;3.76953125E-07
3;0.2764892578125;3.79791259765625E-07
3;0.28656005859375;3.81195068359375E-07
3;0.296600341796875;3.80889892578125E-07
3;0.30670166015625;3.8092041015625E-07
3;0.3167724609375;3.82232666015625E-07
3;0.326904296875;3.8409423828125E-07
3;0.3369140625;3.8800048828125E-07
3;0.346923828125;3.93280029296875E-07
3;0.3570556640625;3.9971923828125E-07
3;0.36712646484375;4.0740966796875E-07
3;0.377166748046875;4.1656494140625E-07
3;0.387237548828125;4.2706298828125E-07
3;0.39727783203125;4.3939208984375E-07
3;0.40728759765625;4.527587890625E-07
3;0.41741943359375;4.6807861328125E-07
3;0.42742919921875;4.852294921875E-07
3;0.437469482421875;5.04150390625E-07
3;0.44757080078125;5.2490234375E-07
3;0.457611083984375;5.474853515625E-07
3;0.46771240234375;5.7159423828125E-07
3;0.477783203125;5.96923828125E-07
3;0.487823486328125;6.2255859375E-07
3;0.4979248046875;6.4910888671875E-07
3;0.507965087890625;6.744384765625E-07
3;0.51800537109375;6.99462890625E-07
3;0.528106689453125;7.2235107421875E-07
3;0.5382080078125;7.4371337890625E-07
3;0.54827880859375;7.6263427734375E-07
3;0.558319091796875;7.7880859375E-07
3;0.568328857421875;7.9193115234375E-07
3;0.57843017578125;8.0230712890625E-07
3;0.58856201171875;8.0963134765625E-07
4;0.598541259765625;8.148193359375E-07
4;0.608612060546875;8.1817626953125E-07
4;0.61871337890625;8.2000732421875E-07
4;0.628662109375;8.2122802734375E-07
4;0.638763427734375;8.2183837890625E-07
4;0.64892578125;8.2275390625E-07
4;0.658935546875;8.245849609375E-07
4;0.66900634765625;8.2672119140625E-07
4;0.679107666015625;8.294677734375E-07
4;0.68914794921875;8.3343505859375E-07
4;0.69921875;8.3831787109375E-07
4;0.709320068359375;8.4442138671875E-07
4;0.71942138671875;8.50830078125E-07
4;0.729461669921875;8.5845947265625E-07
4;0.73956298828125;8.6669921875E-07
4;0.749603271484375;8.758544921875E-07
4;0.7598876953125;8.8531494140625E-07
4;0.76995849609375;8.9569091796875E-07
4;0.780029296875;9.0667724609375E-07
4;0.789794921875;9.1796875E-07
4;0.79986572265625;9.2803955078125E-07
4;0.8099365234375;9.381103515625E-07
4;0.82000732421875;9.4757080078125E-07
4;0.83038330078125;9.576416015625E-07
4;0.84014892578125;9.6710205078125E-07
4;0.8502197265625;9.7564697265625E-07
4;0.8599853515625;9.8358154296875E-07
4;0.870361328125;9.906005859375E-07
4;0.880126953125;9.967041015625E-07
4;0.89080810546875;1.00250244140625E-06
4;0.9002685546875;1.00738525390625E-06
4;0.8905029296875;6.99462890625E-07
4;0.88043212890625;5.2337646484375E-07
4;0.870361328125;3.99627685546875E-07
4;0.86029052734375;3.0645751953125E-07
4;0.85052490234375;2.3321533203125E-07
4;0.8404541015625;1.74224853515625E-07
4;0.83038330078125;1.25823974609375E-07
4;0.8203125;8.5540771484375E-08
4;0.81024169921875;5.2032470703125E-08
4;0.8001708984375;2.40020751953125E-08
4;0.79010009765625;4.33349609374994E-10
4;0.78033447265625;-1.949462890625E-08
4;0.7696533203125;-3.66729736328125E-08
4;0.75927734375;-5.1513671875E-08
4;0.74993896484375;-6.5155029296875E-08
4;0.739776611328125;-7.77587890625E-08
4;0.729736328125;-8.966064453125E-08
4;0.719696044921875;-1.0089111328125E-07
4;0.7095947265625;-1.1151123046875E-07
4;0.69952392578125;-1.21337890625E-07
4;0.689483642578125;-1.30523681640625E-07
4;0.679412841796875;-1.387939453125E-07
4;0.669342041015625;-1.46514892578125E-07
4;0.659271240234375;-1.53594970703125E-07
4;0.649169921875;-1.60003662109375E-07
4;0.639129638671875;-1.65802001953125E-07
4;0.629058837890625;-1.71051025390625E-07
4;0.619049072265625;-1.75811767578125E-07
4;0.6090087890625;-1.8011474609375E-07
4;0.598907470703125;-1.839599609375E-07
4;0.58880615234375;-1.87652587890625E-07
4;0.578765869140625;-1.910400390625E-07
4;0.568756103515625;-1.94061279296875E-07
4;0.55865478515625;-1.9683837890625E-07
4;0.548553466796875;-1.9970703125E-07
4;0.538482666015625;-2.02178955078125E-07
4;0.528411865234375;-2.0452880859375E-07
4;0.518402099609375;-2.0660400390625E-07
4;0.50836181640625;-2.08526611328125E-07
4;0.498260498046875;-2.10205078125E-07
4;0.488250732421875;-2.117919921875E-07
4;0.478118896484375;-2.13104248046875E-07
4;0.46807861328125;-2.14508056640625E-07
4;0.458038330078125;-2.15545654296875E-07
4;0.447967529296875;-2.16522216796875E-07
4;0.437896728515625;-2.17315673828125E-07
4;0.427764892578125;-2.18048095703125E-07
4;0.417816162109375;-2.1875E-07
4;0.407684326171875;-2.193603515625E-07
4;0.397674560546875;-2.198486328125E-07
4;0.387603759765625;-2.20489501953125E-07
4;0.3775634765625;-2.20916748046875E-07
4;0.367462158203125;-2.213134765625E-07
4;0.35736083984375;-2.21893310546875E-07
4;0.347320556640625;-2.22320556640625E-07
4;0.337249755859375;-2.2265625E-07
4;0.327239990234375;-2.22900390625E-07
4;0.317169189453125;-2.22991943359375E-07
4;0.30706787109375;-2.23114013671875E-07
4;0.29693603515625;-2.2271728515625E-07
4;0.286895751953125;-2.2222900390625E-07
4;0.27685546875;-2.2198486328125E-07
4;0.26678466796875;-2.21832275390625E-07
4;0.2567138671875;-2.21771240234375E-07
4;0.246673583984375;-2.216796875E-07
4;0.236602783203125;-2.21832275390625E-07
4;0.22650146484375;-2.22015380859375E-07
4;0.216461181640625;-2.22442626953125E-07
4;0.206390380859375;-2.22900390625E-07
4;0.196319580078125;-2.2344970703125E-07
4;0.186187744140625;-2.2412109375E-07
4;0.176239013671875;-2.2509765625E-07
4;0.166107177734375;-2.259521484375E-07
4;0.156036376953125;-2.27386474609375E-07
4;0.14599609375;-2.28759765625E-07
4;0.135986328125;-2.30377197265625E-07
4;0.12591552734375;-2.32513427734375E-07
4;0.1158447265625;-2.3480224609375E-07
4;0.105743408203125;-2.374267578125E-07
4;0.095733642578125;-2.40478515625E-07
4;0.085723876953125;-2.44140625E-07
4;0.07562255859375;-2.481689453125E-07
4;0.065582275390625;-2.52410888671875E-07
4;0.05548095703125;-2.57354736328125E-07
4;0.045208740234375;-2.6263427734375E-07
4;0.03514404296875;-2.68524169921875E-07
4;0.025079345703125;-2.7496337890625E-07
4;0.0150177001953125;-2.82073974609375E-07
4;0.00493774414062501;-2.90008544921875E-07
4;-0.00513610839843751;-2.987060546875E-07
4;-0.0152008056640625;-3.08319091796875E-07
4;-0.0253143310546875;-3.1903076171875E-07
4;-0.0353729248046875;-3.31207275390625E-07
4;-0.0454620361328125;-3.45428466796875E-07
4;-0.0555419921875;-3.61846923828125E-07
4;-0.065643310546875;-3.8043212890625E-07
4;-0.075775146484375;-4.02374267578125E-07
4;-0.0858154296875;-4.27520751953125E-07
4;-0.095916748046875;-4.55718994140625E-07
4;-0.10595703125;-4.87060546875E-07
4;-0.115997314453125;-5.2215576171875E-07
4;-0.126068115234375;-5.6060791015625E-07
4;-0.136138916015625;-6.01806640625E-07
4;-0.146240234375;-6.4544677734375E-07
4;-0.156280517578125;-6.9000244140625E-07
4;-0.166351318359375;-7.33642578125E-07
4;-0.1763916015625;-7.733154296875E-07
4;-0.186431884765625;-8.0535888671875E-07
4;-0.1966552734375;-8.2794189453125E-07
4;-0.2066650390625;-8.4228515625E-07
4;-0.216705322265625;-8.538818359375E-07
4;-0.22674560546875;-8.697509765625E-07
4;-0.236846923828125;-8.9324951171875E-07
4;-0.24688720703125;-9.24072265625E-07
4;-0.25701904296875;-9.6038818359375E-07
4;-0.267059326171875;-9.9945068359375E-07
4;-0.277099609375;-1.0400390625E-06
4;-0.287200927734375;-1.08062744140625E-06
4;-0.297210693359375;-1.121826171875E-06
4;-0.30731201171875;-1.1627197265625E-06
4;-0.3175048828125;-1.20330810546875E-06
4;-0.327484130859375;-1.24176025390625E-06
4;-0.337554931640625;-1.278076171875E-06
4;-0.347564697265625;-1.31256103515625E-06
4;-0.357666015625;-1.343994140625E-06
4;-0.36773681640625;-1.37237548828125E-06
4;-0.377838134765625;-1.39739990234375E-06
4;-0.387847900390625;-1.419677734375E-06
4;-0.39788818359375;-1.43890380859375E-06
4;-0.40802001953125;-1.45477294921875E-06
4;-0.4180908203125;-1.46728515625E-06
4;-0.428192138671875;-1.47735595703125E-06
4;-0.438232421875;-1.484375E-06
4;-0.4483642578125;-1.48895263671875E-06
4;-0.45843505859375;-1.4910888671875E-06
4;-0.468475341796875;-1.49139404296875E-06
4;-0.478546142578125;-1.4898681640625E-06
4;-0.48858642578125;-1.48681640625E-06
4;-0.498687744140625;-1.48345947265625E-06
4;-0.508819580078125;-1.47979736328125E-06
4;-0.51885986328125;-1.475830078125E-06
4;-0.528900146484375;-1.47216796875E-06
4;-0.5389404296875;-1.46942138671875E-06
4;-0.54901123046875;-1.468505859375E-06
4;-0.55914306640625;-1.4691162109375E-06
4;-0.569183349609375;-1.47186279296875E-06
4;-0.57928466796875;-1.47796630859375E-06
4;-0.589324951171875;-1.48651123046875E-06
4;-0.599456787109375;-1.49810791015625E-06
4;-0.609466552734375;-1.512451171875E-06
4;-0.59954833984375;-1.033935546875E-06
4;-0.5894775390625;-7.4371337890625E-07
4;-0.5794677734375;-5.4229736328125E-07
4;-0.569366455078125;-3.94989013671875E-07
4;-0.559295654296875;-2.82684326171875E-07
4;-0.54925537109375;-1.9476318359375E-07
4;-0.5391845703125;-1.2420654296875E-07
4;-0.529083251953125;-6.7138671875E-08
4;-0.519073486328125;-1.97967529296875E-08
4;-0.50897216796875;2.0068359375E-08
4;-0.49884033203125;5.3985595703125E-08
4;-0.48883056640625;8.2916259765625E-08
4;-0.478973388671875;1.0833740234375E-07
4;-0.4688720703125;1.30706787109375E-07
4;-0.458831787109375;1.5032958984375E-07
4;-0.44879150390625;1.6790771484375E-07
4;-0.438751220703125;1.83929443359375E-07
4;-0.42864990234375;1.98333740234375E-07
4;-0.4185791015625;2.115478515625E-07
4;-0.4085693359375;2.23785400390625E-07
4;-0.398468017578125;2.35076904296875E-07
4;-0.388427734375;2.45697021484375E-07
4;-0.3782958984375;2.55523681640625E-07
4;-0.36834716796875;2.645263671875E-07
4;-0.3582763671875;2.73193359375E-07
4;-0.348175048828125;2.8125E-07
4;-0.338134765625;2.88482666015625E-07
4;-0.328094482421875;2.95135498046875E-07
4;-0.31805419921875;3.00994873046875E-07
4;-0.30755615234375;3.06182861328125E-07
4;-0.297393798828125;3.10211181640625E-07
4;-0.287322998046875;3.1329345703125E-07
4;-0.2772216796875;3.1591796875E-07
4;-0.2672119140625;3.17657470703125E-07
4;-0.257171630859375;3.18939208984375E-07
4;-0.24700927734375;3.19854736328125E-07
4;-0.2369384765625;3.20587158203125E-07
4;-0.226898193359375;3.21197509765625E-07
4;-0.21685791015625;3.2147216796875E-07
4;-0.206756591796875;3.218994140625E-07
4;-0.196685791015625;3.2220458984375E-07
4;-0.18658447265625;3.22723388671875E-07
4;-0.17645263671875;3.22998046875E-07
4;-0.166473388671875;3.2342529296875E-07
4;-0.15643310546875;3.23822021484375E-07
4;-0.146331787109375;3.2452392578125E-07
4;-0.13629150390625;3.24859619140625E-07
4;-0.126190185546875;3.255615234375E-07
4;-0.116119384765625;3.26019287109375E-07
4;-0.1060791015625;3.2672119140625E-07
4;-0.095947265625;3.27362060546875E-07
4;-0.08587646484375;3.28125E-07
4;-0.07586669921875;3.291015625E-07
4;-0.065765380859375;3.29986572265625E-07
4;-0.0556640625;3.30963134765625E-07
4;-0.0454864501953125;3.32061767578125E-07
4;-0.0353912353515625;3.33343505859375E-07
4;-0.0253265380859375;3.34564208984375E-07
4;-0.0152587890625;3.35693359375E-07
4;-0.0051727294921875;3.3697509765625E-07
4;0.0048980712890625;3.38348388671875E-07
4;0.014971923828125;3.3941650390625E-07
4;0.025030517578125;3.4027099609375E-07
4;0.0350982666015625;3.41094970703125E-07
4;0.0451751708984375;3.4173583984375E-07
4;0.055084228515625;3.4210205078125E-07
4;0.06512451171875;3.41949462890625E-07
4;0.075164794921875;3.41583251953125E-07
4;0.085296630859375;3.41064453125E-07
4;0.0953369140625;3.40240478515625E-07
4;0.10540771484375;3.38897705078125E-07
4;0.11541748046875;3.3782958984375E-07
4;0.12554931640625;3.3685302734375E-07
4;0.13555908203125;3.35906982421875E-07
4;0.145660400390625;3.35205078125E-07
4;0.15570068359375;3.3502197265625E-07
4;0.165802001953125;3.3514404296875E-07
4;0.175811767578125;3.35662841796875E-07
4;0.185882568359375;3.3721923828125E-07
4;0.196014404296875;3.39813232421875E-07
4;0.206024169921875;3.436279296875E-07
4;0.21612548828125;3.4857177734375E-07
4;0.22613525390625;3.54461669921875E-07
4;0.2362060546875;3.607177734375E-07
4;0.246337890625;3.660888671875E-07
4;0.25634765625;3.69537353515625E-07
4;0.266387939453125;3.72528076171875E-07
4;0.276519775390625;3.751220703125E-07
4;0.28656005859375;3.7969970703125E-07
4;0.296630859375;3.85894775390625E-07
4;0.306671142578125;3.9410400390625E-07
4;0.316741943359375;4.03656005859375E-07
4;0.32684326171875;4.14398193359375E-07
4;0.336944580078125;4.26544189453125E-07
4;0.347015380859375;4.39971923828125E-07
4;0.35699462890625;4.55291748046875E-07
4;0.367095947265625;4.7235107421875E-07
4;0.37713623046875;4.9102783203125E-07
4;0.387115478515625;5.108642578125E-07
4;0.39727783203125;5.3253173828125E-07
4;0.40728759765625;5.55419921875E-07
4;0.4173583984375;5.7952880859375E-07
4;0.427459716796875;6.0455322265625E-07
4;0.437469482421875;6.2957763671875E-07
4;0.447601318359375;6.5460205078125E-07
4;0.457611083984375;6.787109375E-07
4;0.46771240234375;7.0159912109375E-07
4;0.477752685546875;7.2265625E-07
4;0.48785400390625;7.4066162109375E-07
4;0.4979248046875;7.55615234375E-07
4;0.507904052734375;7.666015625E-07
4;0.518035888671875;7.7392578125E-07
4;0.528106689453125;7.7789306640625E-07
4;0.538177490234375;7.794189453125E-07
4;0.548248291015625;7.7880859375E-07
4;0.558319091796875;7.7728271484375E-07
4;0.568389892578125;7.75146484375E-07
4;0.57843017578125;7.7362060546875E-07
4;0.5885009765625;7.720947265625E-07
5;0.59857177734375;7.720947265625E-07
5;0.608612060546875;7.7239990234375E-07
5;0.61871337890625;7.7423095703125E-07
5;0.628753662109375;7.769775390625E-07
5;0.638824462890625;7.806396484375E-07
5;0.648834228515625;7.8521728515625E-07
5;0.658966064453125;7.91015625E-07
5;0.6689453125;7.97119140625E-07
5;0.679107666015625;8.0413818359375E-07
5;0.689178466796875;8.11767578125E-07
5;0.699249267578125;8.197021484375E-07
5;0.709228515625;8.282470703125E-07
5;0.719451904296875;8.3709716796875E-07
5;0.7294921875;8.465576171875E-07
5;0.739532470703125;8.5601806640625E-07
5;0.74957275390625;8.660888671875E-07
5;0.7598876953125;8.7646484375E-07
5;0.7696533203125;8.868408203125E-07
5;0.77972412109375;8.978271484375E-07
5;0.789794921875;9.0911865234375E-07
5;0.79986572265625;9.2010498046875E-07
5;0.80963134765625;9.3048095703125E-07
5;0.8197021484375;9.41162109375E-07
5;0.830078125;9.515380859375E-07
5;0.841064453125;9.613037109375E-07
5;0.8502197265625;9.710693359375E-07
5;0.86029052734375;9.8052978515625E-07
5;0.87005615234375;9.893798828125E-07
5;0.88043212890625;9.97314453125E-07
5;0.89080810546875;1.00555419921875E-06
5;0.90057373046875;1.01318359375E-06
5;0.89080810546875;6.82373046875E-07
5;0.8807373046875;4.9652099609375E-07
5;0.87005615234375;3.6859130859375E-07
5;0.86029052734375;2.73651123046875E-07
5;0.85052490234375;2.00286865234375E-07
5;0.83984375;1.424560546875E-07
5;0.83038330078125;9.600830078125E-08
5;0.82000732421875;5.8013916015625E-08
5;0.8099365234375;2.6983642578125E-08
5;0.799560546875;1.19934082031251E-09
5;0.79010009765625;-2.020263671875E-08
5;0.77911376953125;-3.8360595703125E-08
5;0.76934814453125;-5.33447265625E-08
5;0.7598876953125;-6.5765380859375E-08
5;0.749847412109375;-7.672119140625E-08
5;0.73980712890625;-8.6456298828125E-08
5;0.729736328125;-9.5458984375E-08
5;0.7197265625;-1.04095458984375E-07
5;0.7095947265625;-1.126708984375E-07
5;0.699554443359375;-1.2103271484375E-07
5;0.689483642578125;-1.2908935546875E-07
5;0.67938232421875;-1.36688232421875E-07
5;0.6693115234375;-1.439208984375E-07
5;0.65924072265625;-1.5057373046875E-07
5;0.649200439453125;-1.57073974609375E-07
5;0.639129638671875;-1.62994384765625E-07
5;0.62908935546875;-1.68426513671875E-07
5;0.619049072265625;-1.73583984375E-07
5;0.608917236328125;-1.783447265625E-07
5;0.598907470703125;-1.8255615234375E-07
5;0.5888671875;-1.868896484375E-07
5;0.5787353515625;-1.90643310546875E-07
5;0.5687255859375;-1.94366455078125E-07
5;0.558624267578125;-1.97845458984375E-07
5;0.548583984375;-2.012939453125E-07
5;0.538482666015625;-2.0440673828125E-07
5;0.5284423828125;-2.07489013671875E-07
5;0.518402099609375;-2.10296630859375E-07
5;0.50836181640625;-2.13165283203125E-07
5;0.498260498046875;-2.15667724609375E-07
5;0.4881591796875;-2.18048095703125E-07
5;0.4781494140625;-2.2027587890625E-07
5;0.46807861328125;-2.22412109375E-07
5;0.458038330078125;-2.2406005859375E-07
5;0.448028564453125;-2.25677490234375E-07
5;0.43792724609375;-2.2698974609375E-07
5;0.4278564453125;-2.281494140625E-07
5;0.417816162109375;-2.29217529296875E-07
5;0.407684326171875;-2.29949951171875E-07
5;0.39764404296875;-2.30804443359375E-07
5;0.387603759765625;-2.31292724609375E-07
5;0.377532958984375;-2.315673828125E-07
5;0.367431640625;-2.31658935546875E-07
5;0.357421875;-2.3175048828125E-07
5;0.3472900390625;-2.3175048828125E-07
5;0.33721923828125;-2.31597900390625E-07
5;0.327239990234375;-2.31414794921875E-07
5;0.317230224609375;-2.31353759765625E-07
5;0.3070068359375;-2.31414794921875E-07
5;0.296966552734375;-2.3114013671875E-07
5;0.28692626953125;-2.30804443359375E-07
5;0.276885986328125;-2.305908203125E-07
5;0.26678466796875;-2.30499267578125E-07
5;0.256744384765625;-2.30255126953125E-07
5;0.246673583984375;-2.30072021484375E-07
5;0.236572265625;-2.2991943359375E-07
5;0.2265625;-2.2998046875E-07
5;0.216461181640625;-2.30010986328125E-07
5;0.20635986328125;-2.29949951171875E-07
5;0.196319580078125;-2.30224609375E-07
5;0.186248779296875;-2.30621337890625E-07
5;0.176239013671875;-2.3095703125E-07
5;0.166107177734375;-2.31414794921875E-07
5;0.15606689453125;-2.32086181640625E-07
5;0.14605712890625;-2.330322265625E-07
5;0.136016845703125;-2.34222412109375E-07
5;0.12591552734375;-2.35809326171875E-07
5;0.115875244140625;-2.37518310546875E-07
5;0.10577392578125;-2.39593505859375E-07
5;0.09576416015625;-2.4224853515625E-07
5;0.08563232421875;-2.45269775390625E-07
5;0.0755615234375;-2.4896240234375E-07
5;0.065582275390625;-2.52899169921875E-07
5;0.05548095703125;-2.57476806640625E-07
5;0.04520263671875;-2.626953125E-07
5;0.0351348876953125;-2.68829345703125E-07
5;0.02506103515625;-2.75634765625E-07
5;0.015020751953125;-2.83203125E-07
5;0.0049407958984375;-2.91748046875E-07
5;-0.005126953125;-3.01422119140625E-07
5;-0.015252685546875;-3.12042236328125E-07
5;-0.0253021240234375;-3.240966796875E-07
5;-0.0353912353515625;-3.377685546875E-07
5;-0.0454620361328125;-3.5302734375E-07
5;-0.055511474609375;-3.70269775390625E-07
5;-0.065704345703125;-3.89495849609375E-07
5;-0.075714111328125;-4.10980224609375E-07
5;-0.0858154296875;-4.34722900390625E-07
5;-0.095855712890625;-4.6063232421875E-07
5;-0.10595703125;-4.8828125E-07
5;-0.115997314453125;-5.1788330078125E-07
5;-0.1260986328125;-5.4840087890625E-07
5;-0.136138916015625;-5.792236328125E-07
5;-0.146240234375;-6.0943603515625E-07
5;-0.156280517578125;-6.3873291015625E-07
5;-0.16632080078125;-6.6619873046875E-07
5;-0.1763916015625;-6.927490234375E-07
5;-0.186492919921875;-7.1990966796875E-07
5;-0.19659423828125;-7.4920654296875E-07
5;-0.206634521484375;-7.8094482421875E-07
5;-0.216705322265625;-8.1512451171875E-07
5;-0.226776123046875;-8.5113525390625E-07
5;-0.23681640625;-8.880615234375E-07
5;-0.246917724609375;-9.2559814453125E-07
5;-0.2569580078125;-9.625244140625E-07
5;-0.267059326171875;-9.991455078125E-07
5;-0.277099609375;-1.0357666015625E-06
5;-0.28717041015625;-1.07147216796875E-06
5;-0.29730224609375;-1.1065673828125E-06
5;-0.30731201171875;-1.14105224609375E-06
5;-0.317413330078125;-1.17584228515625E-06
5;-0.327484130859375;-1.20849609375E-06
5;-0.33758544921875;-1.23992919921875E-06
5;-0.347625732421875;-1.2701416015625E-06
5;-0.357635498046875;-1.297607421875E-06
5;-0.367706298828125;-1.32232666015625E-06
5;-0.3778076171875;-1.34368896484375E-06
5;-0.387847900390625;-1.36199951171875E-06
5;-0.397979736328125;-1.3763427734375E-06
5;-0.4080810546875;-1.38702392578125E-06
5;-0.418121337890625;-1.3946533203125E-06
5;-0.42816162109375;-1.3995361328125E-06
5;-0.43829345703125;-1.4019775390625E-06
5;-0.448394775390625;-1.40228271484375E-06
5;-0.4583740234375;-1.4007568359375E-06
5;-0.468475341796875;-1.3983154296875E-06
5;-0.478546142578125;-1.3946533203125E-06
5;-0.488616943359375;-1.39007568359375E-06
5;-0.4986572265625;-1.385498046875E-06
5;-0.508819580078125;-1.3812255859375E-06
5;-0.518829345703125;-1.37725830078125E-06
5;-0.528900146484375;-1.37451171875E-06
5;-0.538970947265625;-1.37298583984375E-06
5;-0.549072265625;-1.37359619140625E-06
5;-0.55914306640625;-1.375732421875E-06
5;-0.5692138671875;-1.38092041015625E-06
5;-0.579254150390625;-1.38916015625E-06
5;-0.589385986328125;-1.4007568359375E-06
5;-0.599456787109375;-1.41510009765625E-06
5;-0.609527587890625;-1.43310546875E-06
5;-0.5994873046875;-9.7320556640625E-07
5;-0.589447021484375;-6.9671630859375E-07
5;-0.57940673828125;-5.06591796875E-07
5;-0.569366455078125;-3.68011474609375E-07
5;-0.559356689453125;-2.6300048828125E-07
5;-0.549224853515625;-1.8109130859375E-07
5;-0.539154052734375;-1.1572265625E-07
5;-0.529052734375;-6.28662109375E-08
5;-0.519073486328125;-1.92840576171875E-08
5;-0.508941650390625;1.7022705078125E-08
5;-0.4989013671875;4.7760009765625E-08
5;-0.48883056640625;7.415771484375E-08
5;-0.4788818359375;9.6832275390625E-08
5;-0.468902587890625;1.1688232421875E-07
5;-0.458831787109375;1.3446044921875E-07
5;-0.44873046875;1.4996337890625E-07
5;-0.438690185546875;1.63909912109375E-07
5;-0.4285888671875;1.76513671875E-07
5;-0.418548583984375;1.8817138671875E-07
5;-0.40850830078125;1.9873046875E-07
5;-0.398406982421875;2.08465576171875E-07
5;-0.388397216796875;2.17620849609375E-07
5;-0.378265380859375;2.26043701171875E-07
5;-0.3682861328125;2.337646484375E-07
5;-0.35821533203125;2.41424560546875E-07
5;-0.348114013671875;2.48382568359375E-07
5;-0.33807373046875;2.547607421875E-07
5;-0.328094482421875;2.607421875E-07
5;-0.3179931640625;2.66357421875E-07
5;-0.30780029296875;2.71575927734375E-07
5;-0.2978515625;2.757568359375E-07
5;-0.28778076171875;2.79327392578125E-07
5;-0.277679443359375;2.8240966796875E-07
5;-0.267608642578125;2.847900390625E-07
5;-0.257476806640625;2.8680419921875E-07
5;-0.247528076171875;2.882080078125E-07
5;-0.237396240234375;2.89520263671875E-07
5;-0.227294921875;2.90679931640625E-07
5;-0.217254638671875;2.9144287109375E-07
5;-0.20721435546875;2.92083740234375E-07
5;-0.197113037109375;2.928466796875E-07
5;-0.187042236328125;2.9364013671875E-07
5;-0.17694091796875;2.9425048828125E-07
5;-0.1668701171875;2.94769287109375E-07
5;-0.156768798828125;2.9541015625E-07
5;-0.146820068359375;2.96356201171875E-07
5;-0.136749267578125;2.97027587890625E-07
5;-0.1265869140625;2.97882080078125E-07
5;-0.116607666015625;2.987060546875E-07
5;-0.106475830078125;2.99652099609375E-07
5;-0.096435546875;3.004150390625E-07
5;-0.08599853515625;3.01361083984375E-07
5;-0.075836181640625;3.02490234375E-07
5;-0.06573486328125;3.03558349609375E-07
5;-0.055633544921875;3.04718017578125E-07
5;-0.0454559326171875;3.0572509765625E-07
5;-0.03538818359375;3.0712890625E-07
5;-0.025323486328125;3.0859375E-07
5;-0.0152496337890625;3.09814453125E-07
5;-0.00518188476562501;3.11187744140625E-07
5;0.0049102783203125;3.125E-07
5;0.014971923828125;3.1378173828125E-07
5;0.0250335693359375;3.14605712890625E-07
5;0.035101318359375;3.15643310546875E-07
5;0.0451629638671875;3.162841796875E-07
5;0.0550537109375;3.170166015625E-07
5;0.06512451171875;3.17230224609375E-07
5;0.07525634765625;3.17352294921875E-07
5;0.085296630859375;3.17413330078125E-07
5;0.0953369140625;3.17230224609375E-07
5;0.10540771484375;3.16680908203125E-07
5;0.115478515625;3.16314697265625E-07
5;0.125518798828125;3.160400390625E-07
5;0.135589599609375;3.15765380859375E-07
5;0.145599365234375;3.15887451171875E-07
5;0.155731201171875;3.16741943359375E-07
5;0.165771484375;3.187255859375E-07
5;0.17584228515625;3.2177734375E-07
5;0.1859130859375;3.2635498046875E-07
5;0.195953369140625;3.32000732421875E-07
5;0.2060546875;3.38592529296875E-07
5;0.21612548828125;3.4521484375E-07
5;0.226165771484375;3.5186767578125E-07
5;0.23626708984375;3.58062744140625E-07
5;0.24627685546875;3.6328125E-07
5;0.256378173828125;3.685302734375E-07
5;0.26641845703125;3.743896484375E-07
5;0.276458740234375;3.8153076171875E-07
5;0.28656005859375;3.90289306640625E-07
5;0.296600341796875;4.0081787109375E-07
5;0.306671142578125;4.1302490234375E-07
5;0.316741943359375;4.26788330078125E-07
5;0.3267822265625;4.41864013671875E-07
5;0.3369140625;4.58770751953125E-07
5;0.346954345703125;4.77325439453125E-07
5;0.35693359375;4.9774169921875E-07
5;0.367095947265625;5.1971435546875E-07
5;0.377166748046875;5.43212890625E-07
5;0.387176513671875;5.6732177734375E-07
5;0.397186279296875;5.9234619140625E-07
5;0.40728759765625;6.1737060546875E-07
5;0.4173583984375;6.4208984375E-07
5;0.427398681640625;6.6619873046875E-07
5;0.437530517578125;6.8878173828125E-07
5;0.447601318359375;7.09228515625E-07
5;0.4576416015625;7.2662353515625E-07
5;0.467742919921875;7.4066162109375E-07
5;0.477752685546875;7.5103759765625E-07
5;0.48785400390625;7.568359375E-07
5;0.49786376953125;7.5927734375E-07
5;0.50799560546875;7.5927734375E-07
5;0.517974853515625;7.58056640625E-07
5;0.528045654296875;7.562255859375E-07
5;0.5380859375;7.5469970703125E-07
5;0.548187255859375;7.537841796875E-07
5;0.558319091796875;7.537841796875E-07
5;0.568359375;7.5439453125E-07
5;0.578460693359375;7.562255859375E-07
5;0.5885009765625;7.5897216796875E-07
