# Supplementary material for: Daily electric field treatment improves functional outcomes after thoracic contusion spinal cord injury in rats
Source: Nat Commun. 2025 Jun 26;16:5372. doi: 10.1038/s41467-025-60332-0 (PMC12202812; doi:10.1038/s41467-025-60332-0)
Supplement: Supplementary file 6 — Source Data [file 41467_2025_60332_MOESM6_ESM.zip › SFig4/37C/after_stim/P1/e28_EIS.txt]

Frequency (Hz)	Z (Ω)	-Phase (°)	Z' (Ω)	-Z'' (Ω)
100000	9018.68786599932	7.04573721683755	8950.58370794716	1106.24685823471
56234	9092.41241731672	4.39817866537333	9065.63699475745	697.272863275394
31623	9155.59422628557	2.92129505258727	9143.69638864966	466.606888706974
17783	9224.01624665275	2.05690332343855	9218.07297043134	331.068618743973
10000	9280.85423333314	1.54179927720387	9277.49421103362	249.7127642218
5623.4	9329.71473123957	1.24447441608762	9327.51409644139	202.627113180562
3162.3	9368.513382033	1.11086271581424	9366.75261216348	181.627343371107
1778.3	9413.12350217	1.13673494441543	9411.27098316327	186.741930412724
1000	9440.43643421976	1.36799270105014	9437.74574374741	225.378226369499
562.34	9478.28004509965	1.89911493692765	9473.0738910668	314.107732669248
316.23	9527.16711998696	2.88496949390297	9515.09234033491	479.511300242835
177.83	9611.21725653233	4.56572089583103	9580.71780521665	765.077439916749
100	9751.23225374873	7.33827571946552	9671.36320009659	1245.49761877207
56.234	10030.9933055626	11.8655191383742	9816.66009379706	2062.5254662897
31.623	10644.0491882864	18.9120742933765	10069.4522973842	3449.91500668722
17.783	12051.6066428373	28.5389765510784	10587.2437945575	5757.73319182839
10	14952.0025081615	39.0567836798266	11610.5571611867	9421.11147428395
5.6234	20053.7737834689	48.3647646434749	13323.4458009189	14987.9830180221
3.1623	28273.0004503361	56.8770192919526	15449.4394694077	23678.6269565153
1.7783	42033.6324549179	65.4536321524152	17462.0114435825	38234.8586201038
1	67275.4825945645	72.9234317861088	19755.4062965043	64309.5209155813
0.56234	112580.708642437	78.2318490500965	22961.0490357453	110214.364697218
0.31623	192719.455397538	81.5936647919808	28174.1219751785	190648.911194508
0.17783	334451.36493246	83.4667114275788	38054.0285109468	332279.410164509
0.1	581954.18220978	84.3784386469406	57006.7264264845	579155.336100419
