# Supplementary material for: Daily electric field treatment improves functional outcomes after thoracic contusion spinal cord injury in rats
Source: Nat Commun. 2025 Jun 26;16:5372. doi: 10.1038/s41467-025-60332-0 (PMC12202812; doi:10.1038/s41467-025-60332-0)
Supplement: Supplementary file 6 — Source Data [file 41467_2025_60332_MOESM6_ESM.zip › SFig4/37C/after_stim/P1/e30_CV.txt]

System.Collections.Generic.List`1[System.Int32]
Scan;WE(1).Potential (V);WE(1).Current (A)
1;0.573486328125;6.72607421875E-08
1;0.5836181640625;8.33740234375E-08
1;0.593658447265625;9.0667724609375E-08
1;0.603729248046875;9.527587890625E-08
1;0.61370849609375;9.8876953125E-08
1;0.623809814453125;1.02264404296875E-07
1;0.633819580078125;1.05621337890625E-07
1;0.643890380859375;1.08642578125E-07
1;0.65399169921875;1.119384765625E-07
1;0.66400146484375;1.15203857421875E-07
1;0.674102783203125;1.18560791015625E-07
1;0.684173583984375;1.220703125E-07
1;0.694244384765625;1.2591552734375E-07
1;0.70428466796875;1.297607421875E-07
1;0.71435546875;1.339111328125E-07
1;0.724456787109375;1.3818359375E-07
1;0.734466552734375;1.42791748046875E-07
1;0.74456787109375;1.47674560546875E-07
1;0.75469970703125;1.52679443359375E-07
1;0.76446533203125;1.57867431640625E-07
1;0.77484130859375;1.6363525390625E-07
1;0.78521728515625;1.69586181640625E-07
1;0.794677734375;1.75811767578125E-07
1;0.8050537109375;1.822509765625E-07
1;0.8154296875;1.8914794921875E-07
1;0.82489013671875;1.96380615234375E-07
1;0.8355712890625;2.04010009765625E-07
1;0.8453369140625;2.12005615234375E-07
1;0.85540771484375;2.20489501953125E-07
1;0.86578369140625;2.29644775390625E-07
1;0.8758544921875;2.391357421875E-07
1;0.88531494140625;2.4920654296875E-07
1;0.89630126953125;2.59857177734375E-07
1;0.9063720703125;2.711181640625E-07
1;0.89599609375;6.9305419921875E-08
1;0.88623046875;-7.2998046875E-09
1;0.875244140625;-4.5745849609375E-08
1;0.8660888671875;-6.82373046875E-08
1;0.85540771484375;-8.2763671875E-08
1;0.84503173828125;-9.2620849609375E-08
1;0.83526611328125;-9.9609375E-08
1;0.8258056640625;-1.0491943359375E-07
1;0.81512451171875;-1.08734130859375E-07
1;0.8050537109375;-1.11663818359375E-07
1;0.794677734375;-1.13616943359375E-07
1;0.78521728515625;-1.15142822265625E-07
1;0.77484130859375;-1.16241455078125E-07
1;0.765380859375;-1.1676025390625E-07
1;0.7550048828125;-1.17156982421875E-07
1;0.74505615234375;-1.17401123046875E-07
1;0.734954833984375;-1.1724853515625E-07
1;0.72491455078125;-1.17095947265625E-07
1;0.71478271484375;-1.1669921875E-07
1;0.704742431640625;-1.1627197265625E-07
1;0.694610595703125;-1.158447265625E-07
1;0.6845703125;-1.15234375E-07
1;0.674468994140625;-1.1444091796875E-07
1;0.664398193359375;-1.1383056640625E-07
1;0.65435791015625;-1.131591796875E-07
1;0.644256591796875;-1.12457275390625E-07
1;0.634246826171875;-1.1163330078125E-07
1;0.624176025390625;-1.1102294921875E-07
1;0.614044189453125;-1.10260009765625E-07
1;0.604034423828125;-1.09527587890625E-07
1;0.593963623046875;-1.09100341796875E-07
1;0.583892822265625;-1.08551025390625E-07
1;0.57379150390625;-1.08154296875E-07
1;0.563812255859375;-1.07940673828125E-07
1;0.55364990234375;-1.0791015625E-07
1;0.5435791015625;-1.080322265625E-07
1;0.533538818359375;-1.08184814453125E-07
1;0.52349853515625;-1.08612060546875E-07
1;0.513427734375;-1.09375E-07
1;0.5032958984375;-1.1016845703125E-07
1;0.4932861328125;-1.11083984375E-07
1;0.48321533203125;-1.12335205078125E-07
1;0.473175048828125;-1.13739013671875E-07
1;0.463043212890625;-1.153564453125E-07
1;0.45306396484375;-1.1700439453125E-07
1;0.4429931640625;-1.18927001953125E-07
1;0.43292236328125;-1.2115478515625E-07
1;0.42279052734375;-1.2359619140625E-07
1;0.412750244140625;-1.260986328125E-07
1;0.4027099609375;-1.28814697265625E-07
1;0.39263916015625;-1.317138671875E-07
1;0.38262939453125;-1.34918212890625E-07
1;0.372528076171875;-1.3818359375E-07
1;0.36248779296875;-1.4166259765625E-07
1;0.352386474609375;-1.45263671875E-07
1;0.34234619140625;-1.49078369140625E-07
1;0.332275390625;-1.53045654296875E-07
1;0.32220458984375;-1.57012939453125E-07
1;0.3121337890625;-1.61407470703125E-07
1;0.302093505859375;-1.65435791015625E-07
1;0.291961669921875;-1.69891357421875E-07
1;0.281951904296875;-1.74560546875E-07
1;0.271881103515625;-1.7938232421875E-07
1;0.26177978515625;-1.8408203125E-07
1;0.251739501953125;-1.89056396484375E-07
1;0.24169921875;-1.94091796875E-07
1;0.231658935546875;-1.993408203125E-07
1;0.221649169921875;-2.04620361328125E-07
1;0.211578369140625;-2.099609375E-07
1;0.201507568359375;-2.156982421875E-07
1;0.19146728515625;-2.2149658203125E-07
1;0.18145751953125;-2.2760009765625E-07
1;0.171356201171875;-2.34039306640625E-07
1;0.161285400390625;-2.40997314453125E-07
1;0.151214599609375;-2.48809814453125E-07
1;0.14117431640625;-2.57110595703125E-07
1;0.131134033203125;-2.66387939453125E-07
1;0.121063232421875;-2.76885986328125E-07
1;0.111053466796875;-2.88055419921875E-07
1;0.10101318359375;-3.00323486328125E-07
1;0.09051513671875;-3.13262939453125E-07
1;0.08050537109375;-3.27728271484375E-07
1;0.0704345703125;-3.43475341796875E-07
1;0.060333251953125;-3.6016845703125E-07
1;0.050323486328125;-3.77899169921875E-07
1;0.0402801513671875;-3.9666748046875E-07
1;0.03021240234375;-4.1632080078125E-07
1;0.02015380859375;-4.3695068359375E-07
1;0.010089111328125;-4.581298828125E-07
1;2.13623046874944E-05;-4.8004150390625E-07
1;-0.01005859375;-5.0262451171875E-07
1;-0.020123291015625;-5.2581787109375E-07
1;-0.030194091796875;-5.4962158203125E-07
1;-0.0402679443359375;-5.7342529296875E-07
1;-0.050384521484375;-5.975341796875E-07
1;-0.0604248046875;-6.2164306640625E-07
1;-0.070587158203125;-6.4544677734375E-07
1;-0.080596923828125;-6.6925048828125E-07
1;-0.090667724609375;-6.9244384765625E-07
1;-0.100677490234375;-7.1533203125E-07
1;-0.11077880859375;-7.3822021484375E-07
1;-0.12091064453125;-7.60498046875E-07
1;-0.13092041015625;-7.82470703125E-07
1;-0.1409912109375;-8.038330078125E-07
1;-0.151092529296875;-8.2550048828125E-07
1;-0.161163330078125;-8.4716796875E-07
1;-0.171234130859375;-8.6883544921875E-07
1;-0.1812744140625;-8.9019775390625E-07
1;-0.191375732421875;-9.1278076171875E-07
1;-0.201446533203125;-9.356689453125E-07
1;-0.211456298828125;-9.588623046875E-07
1;-0.2215576171875;-9.8297119140625E-07
1;-0.23162841796875;-1.00799560546875E-06
1;-0.24176025390625;-1.03363037109375E-06
1;-0.25177001953125;-1.05987548828125E-06
1;-0.261871337890625;-1.08673095703125E-06
1;-0.271942138671875;-1.114501953125E-06
1;-0.281982421875;-1.1431884765625E-06
1;-0.29205322265625;-1.17401123046875E-06
1;-0.3021240234375;-1.204833984375E-06
1;-0.312164306640625;-1.23779296875E-06
1;-0.322296142578125;-1.2725830078125E-06
1;-0.3323974609375;-1.3079833984375E-06
1;-0.3424072265625;-1.34552001953125E-06
1;-0.3525390625;-1.3848876953125E-06
1;-0.362548828125;-1.4263916015625E-06
1;-0.372650146484375;-1.46942138671875E-06
1;-0.38262939453125;-1.514892578125E-06
1;-0.392730712890625;-1.56158447265625E-06
1;-0.40283203125;-1.6094970703125E-06
1;-0.412872314453125;-1.6583251953125E-06
1;-0.42291259765625;-1.70745849609375E-06
1;-0.433013916015625;-1.75567626953125E-06
1;-0.443084716796875;-1.8023681640625E-06
1;-0.453125;-1.84722900390625E-06
1;-0.46319580078125;-1.89117431640625E-06
1;-0.4732666015625;-1.93328857421875E-06
1;-0.48333740234375;-1.97296142578125E-06
1;-0.493408203125;-2.00958251953125E-06
1;-0.503509521484375;-2.0428466796875E-06
1;-0.5135498046875;-2.0721435546875E-06
1;-0.523651123046875;-2.09716796875E-06
1;-0.533721923828125;-2.119140625E-06
1;-0.543701171875;-2.13958740234375E-06
1;-0.5538330078125;-2.1563720703125E-06
1;-0.563934326171875;-2.1624755859375E-06
1;-0.573944091796875;-2.16156005859375E-06
1;-0.584075927734375;-2.156982421875E-06
1;-0.594085693359375;-2.14813232421875E-06
1;-0.604217529296875;-2.1356201171875E-06
1;-0.59429931640625;-1.55029296875E-06
1;-0.584228515625;-1.1724853515625E-06
1;-0.574188232421875;-8.9569091796875E-07
1;-0.56414794921875;-6.8450927734375E-07
1;-0.5540771484375;-5.1910400390625E-07
1;-0.54400634765625;-3.88519287109375E-07
1;-0.533966064453125;-2.83538818359375E-07
1;-0.52392578125;-1.98333740234375E-07
1;-0.513885498046875;-1.28082275390625E-07
1;-0.50372314453125;-7.01904296875E-08
1;-0.493682861328125;-2.14080810546875E-08
1;-0.483642578125;1.9488525390625E-08
1;-0.473602294921875;5.426025390625E-08
1;-0.463470458984375;8.4259033203125E-08
1;-0.45361328125;1.1016845703125E-07
1;-0.443572998046875;1.32354736328125E-07
1;-0.4334716796875;1.51947021484375E-07
1;-0.42340087890625;1.690673828125E-07
1;-0.413360595703125;1.84295654296875E-07
1;-0.403289794921875;1.9793701171875E-07
1;-0.39324951171875;2.09930419921875E-07
1;-0.383209228515625;2.21099853515625E-07
1;-0.3731689453125;2.30712890625E-07
1;-0.363067626953125;2.39410400390625E-07
1;-0.353057861328125;2.47314453125E-07
1;-0.34295654296875;2.542724609375E-07
1;-0.33294677734375;2.60467529296875E-07
1;-0.322906494140625;2.65716552734375E-07
1;-0.312744140625;2.706298828125E-07
1;-0.302642822265625;2.74444580078125E-07
1;-0.292572021484375;2.7740478515625E-07
1;-0.28253173828125;2.7996826171875E-07
1;-0.27252197265625;2.81890869140625E-07
1;-0.262451171875;2.833251953125E-07
1;-0.252349853515625;2.84088134765625E-07
1;-0.24224853515625;2.84942626953125E-07
1;-0.232208251953125;2.85247802734375E-07
1;-0.222137451171875;2.85430908203125E-07
1;-0.21209716796875;2.8533935546875E-07
1;-0.201995849609375;2.85247802734375E-07
1;-0.19195556640625;2.8515625E-07
1;-0.18182373046875;2.84881591796875E-07
1;-0.171722412109375;2.8460693359375E-07
1;-0.161712646484375;2.8448486328125E-07
1;-0.151641845703125;2.8436279296875E-07
1;-0.1414794921875;2.841796875E-07
1;-0.13153076171875;2.840576171875E-07
1;-0.121490478515625;2.840576171875E-07
1;-0.111358642578125;2.84088134765625E-07
1;-0.101226806640625;2.843017578125E-07
1;-0.09124755859375;2.84515380859375E-07
1;-0.081207275390625;2.8485107421875E-07
1;-0.071044921875;2.85369873046875E-07
1;-0.061004638671875;2.85919189453125E-07
1;-0.050933837890625;2.86590576171875E-07
1;-0.0403076171875;2.87322998046875E-07
1;-0.0302276611328125;2.88360595703125E-07
1;-0.0201568603515625;2.8948974609375E-07
1;-0.0100738525390625;2.9083251953125E-07
1;-1.52587890625E-05;2.92266845703125E-07
1;0.010052490234375;2.940673828125E-07
1;0.0201141357421875;2.958984375E-07
1;0.0301727294921875;2.9815673828125E-07
1;0.0402587890625;3.00689697265625E-07
1;0.050140380859375;3.03619384765625E-07
1;0.06024169921875;3.067626953125E-07
1;0.070343017578125;3.1048583984375E-07
1;0.080413818359375;3.14788818359375E-07
1;0.090484619140625;3.19732666015625E-07
1;0.100555419921875;3.2513427734375E-07
1;0.110595703125;3.3123779296875E-07
1;0.120635986328125;3.380126953125E-07
1;0.130706787109375;3.45001220703125E-07
1;0.1407470703125;3.51776123046875E-07
1;0.15087890625;3.57391357421875E-07
1;0.160888671875;3.6090087890625E-07
1;0.170989990234375;3.61297607421875E-07
1;0.180999755859375;3.58673095703125E-07
1;0.191070556640625;3.5467529296875E-07
1;0.201171875;3.50372314453125E-07
1;0.21124267578125;3.4649658203125E-07
1;0.2213134765625;3.43597412109375E-07
1;0.2313232421875;3.4185791015625E-07
1;0.24139404296875;3.4136962890625E-07
1;0.251495361328125;3.4161376953125E-07
1;0.261566162109375;3.42620849609375E-07
1;0.271575927734375;3.4429931640625E-07
1;0.28167724609375;3.4649658203125E-07
1;0.291717529296875;3.4912109375E-07
1;0.301788330078125;3.52020263671875E-07
1;0.311859130859375;3.55072021484375E-07
1;0.322052001953125;3.5870361328125E-07
1;0.332061767578125;3.6151123046875E-07
1;0.342132568359375;3.64471435546875E-07
1;0.3521728515625;3.67034912109375E-07
1;0.36224365234375;3.695068359375E-07
1;0.372344970703125;3.7158203125E-07
1;0.382293701171875;3.736572265625E-07
1;0.39239501953125;3.75732421875E-07
1;0.40240478515625;3.7786865234375E-07
1;0.412506103515625;3.80035400390625E-07
1;0.422607421875;3.8262939453125E-07
1;0.432647705078125;3.8568115234375E-07
1;0.442779541015625;3.8946533203125E-07
1;0.45281982421875;3.939208984375E-07
1;0.462799072265625;3.9947509765625E-07
1;0.472930908203125;4.066162109375E-07
1;0.483001708984375;4.15252685546875E-07
1;0.4930419921875;4.25323486328125E-07
1;0.503082275390625;4.37469482421875E-07
1;0.513214111328125;4.51812744140625E-07
1;0.523284912109375;4.6856689453125E-07
1;0.533355712890625;4.87762451171875E-07
1;0.543304443359375;5.096435546875E-07
1;0.553436279296875;5.3466796875E-07
1;0.563568115234375;5.621337890625E-07
2;0.57366943359375;5.9173583984375E-07
2;0.583648681640625;6.2408447265625E-07
2;0.59368896484375;6.5948486328125E-07
2;0.603759765625;6.9732666015625E-07
2;0.61383056640625;7.366943359375E-07
2;0.623870849609375;7.781982421875E-07
2;0.6339111328125;8.203125E-07
2;0.64398193359375;8.6334228515625E-07
2;0.654083251953125;9.0789794921875E-07
2;0.66412353515625;9.5306396484375E-07
2;0.67413330078125;9.9945068359375E-07
2;0.68426513671875;1.046142578125E-06
2;0.694305419921875;1.0919189453125E-06
2;0.704376220703125;1.13372802734375E-06
2;0.7144775390625;1.1669921875E-06
2;0.72454833984375;1.18743896484375E-06
2;0.734619140625;1.19537353515625E-06
2;0.74462890625;1.19415283203125E-06
2;0.7550048828125;1.18804931640625E-06
2;0.7647705078125;1.17889404296875E-06
2;0.77545166015625;1.1669921875E-06
2;0.78460693359375;1.1529541015625E-06
2;0.7952880859375;1.1370849609375E-06
2;0.8050537109375;1.12091064453125E-06
2;0.81512451171875;1.10626220703125E-06
2;0.82489013671875;1.09344482421875E-06
2;0.83526611328125;1.082763671875E-06
2;0.84503173828125;1.07452392578125E-06
2;0.85540771484375;1.0675048828125E-06
2;0.865478515625;1.06231689453125E-06
2;0.875244140625;1.05804443359375E-06
2;0.8856201171875;1.0540771484375E-06
2;0.8953857421875;1.051025390625E-06
2;0.90576171875;1.048583984375E-06
2;0.89569091796875;6.390380859375E-07
2;0.88592529296875;4.00726318359375E-07
2;0.87554931640625;2.4615478515625E-07
2;0.8660888671875;1.41632080078125E-07
2;0.855712890625;6.8878173828125E-08
2;0.84564208984375;1.70196533203125E-08
2;0.83526611328125;-2.076416015625E-08
2;0.8251953125;-4.8980712890625E-08
2;0.8148193359375;-7.04345703125E-08
2;0.8056640625;-8.721923828125E-08
2;0.794677734375;-9.9853515625E-08
2;0.7843017578125;-1.0980224609375E-07
2;0.7745361328125;-1.17462158203125E-07
2;0.7647705078125;-1.23260498046875E-07
2;0.75531005859375;-1.2823486328125E-07
2;0.745086669921875;-1.3275146484375E-07
2;0.734954833984375;-1.3671875E-07
2;0.724884033203125;-1.41021728515625E-07
2;0.71484375;-1.45294189453125E-07
2;0.70477294921875;-1.4984130859375E-07
2;0.6947021484375;-1.54541015625E-07
2;0.684600830078125;-1.59149169921875E-07
2;0.67449951171875;-1.6363525390625E-07
2;0.664459228515625;-1.680908203125E-07
2;0.654388427734375;-1.7236328125E-07
2;0.644287109375;-1.76605224609375E-07
2;0.63421630859375;-1.8035888671875E-07
2;0.62420654296875;-1.84112548828125E-07
2;0.6141357421875;-1.8731689453125E-07
2;0.604095458984375;-1.9036865234375E-07
2;0.594024658203125;-1.934814453125E-07
2;0.583953857421875;-1.961669921875E-07
2;0.573944091796875;-1.98822021484375E-07
2;0.563873291015625;-2.012939453125E-07
2;0.553802490234375;-2.03521728515625E-07
2;0.543670654296875;-2.05718994140625E-07
2;0.53363037109375;-2.07672119140625E-07
2;0.523590087890625;-2.09381103515625E-07
2;0.5135498046875;-2.11273193359375E-07
2;0.50347900390625;-2.12890625E-07
2;0.493377685546875;-2.1441650390625E-07
2;0.48333740234375;-2.15728759765625E-07
2;0.4732666015625;-2.1710205078125E-07
2;0.463165283203125;-2.1832275390625E-07
2;0.453155517578125;-2.193603515625E-07
2;0.443115234375;-2.2027587890625E-07
2;0.432952880859375;-2.21282958984375E-07
2;0.422943115234375;-2.22076416015625E-07
2;0.41290283203125;-2.22808837890625E-07
2;0.402862548828125;-2.23388671875E-07
2;0.39276123046875;-2.2406005859375E-07
2;0.382720947265625;-2.24761962890625E-07
2;0.372650146484375;-2.2528076171875E-07
2;0.362579345703125;-2.25677490234375E-07
2;0.35247802734375;-2.2637939453125E-07
2;0.342437744140625;-2.26898193359375E-07
2;0.332366943359375;-2.27203369140625E-07
2;0.32232666015625;-2.27783203125E-07
2;0.312255859375;-2.2869873046875E-07
2;0.30218505859375;-2.28851318359375E-07
2;0.292083740234375;-2.29461669921875E-07
2;0.282012939453125;-2.301025390625E-07
2;0.272003173828125;-2.30682373046875E-07
2;0.26190185546875;-2.31292724609375E-07
2;0.2518310546875;-2.31903076171875E-07
2;0.241790771484375;-2.3260498046875E-07
2;0.231719970703125;-2.33428955078125E-07
2;0.2216796875;-2.3419189453125E-07
2;0.21160888671875;-2.34832763671875E-07
2;0.20159912109375;-2.357177734375E-07
2;0.19146728515625;-2.3651123046875E-07
2;0.181427001953125;-2.37396240234375E-07
2;0.171356201171875;-2.3809814453125E-07
2;0.161285400390625;-2.3931884765625E-07
2;0.1512451171875;-2.4029541015625E-07
2;0.14111328125;-2.41241455078125E-07
2;0.131072998046875;-2.42340087890625E-07
2;0.121124267578125;-2.4365234375E-07
2;0.11102294921875;-2.45086669921875E-07
2;0.10089111328125;-2.46551513671875E-07
2;0.09088134765625;-2.4810791015625E-07
2;0.08074951171875;-2.5018310546875E-07
2;0.07073974609375;-2.52197265625E-07
2;0.0606689453125;-2.54241943359375E-07
2;0.05059814453125;-2.5634765625E-07
2;0.040313720703125;-2.586669921875E-07
2;0.0302490234375;-2.60986328125E-07
2;0.0201751708984375;-2.63427734375E-07
2;0.0101104736328125;-2.6580810546875E-07
2;2.74658203125028E-05;-2.6837158203125E-07
2;-0.01002197265625;-2.7093505859375E-07
2;-0.0200897216796875;-2.7337646484375E-07
2;-0.0301544189453125;-2.76275634765625E-07
2;-0.0402374267578125;-2.79449462890625E-07
2;-0.05030517578125;-2.82928466796875E-07
2;-0.06005859375;-2.86865234375E-07
2;-0.070159912109375;-2.91229248046875E-07
2;-0.080230712890625;-2.9644775390625E-07
2;-0.09027099609375;-3.0206298828125E-07
2;-0.10076904296875;-3.079833984375E-07
2;-0.110809326171875;-3.15216064453125E-07
2;-0.12091064453125;-3.22906494140625E-07
2;-0.1309814453125;-3.3148193359375E-07
2;-0.1409912109375;-3.40911865234375E-07
2;-0.151092529296875;-3.51287841796875E-07
2;-0.161224365234375;-3.62640380859375E-07
2;-0.1712646484375;-3.75E-07
2;-0.181365966796875;-3.8848876953125E-07
2;-0.19140625;-4.03472900390625E-07
2;-0.2015380859375;-4.19891357421875E-07
2;-0.2115478515625;-4.38140869140625E-07
2;-0.221649169921875;-4.5819091796875E-07
2;-0.231781005859375;-4.8004150390625E-07
2;-0.24176025390625;-5.0445556640625E-07
2;-0.251861572265625;-5.316162109375E-07
2;-0.26190185546875;-5.609130859375E-07
2;-0.27203369140625;-5.9356689453125E-07
2;-0.282073974609375;-6.2896728515625E-07
2;-0.292205810546875;-6.6741943359375E-07
2;-0.30218505859375;-7.086181640625E-07
2;-0.312286376953125;-7.5286865234375E-07
2;-0.3223876953125;-7.99560546875E-07
2;-0.33245849609375;-8.477783203125E-07
2;-0.342498779296875;-8.9813232421875E-07
2;-0.352569580078125;-9.4970703125E-07
2;-0.3626708984375;-1.00189208984375E-06
2;-0.372650146484375;-1.05438232421875E-06
2;-0.382720947265625;-1.1065673828125E-06
2;-0.392852783203125;-1.15814208984375E-06
2;-0.40289306640625;-1.20758056640625E-06
2;-0.4129638671875;-1.2554931640625E-06
2;-0.4229736328125;-1.30126953125E-06
2;-0.433074951171875;-1.34429931640625E-06
2;-0.443145751953125;-1.38458251953125E-06
2;-0.453125;-1.42120361328125E-06
2;-0.4632568359375;-1.4544677734375E-06
2;-0.47332763671875;-1.484375E-06
2;-0.483428955078125;-1.51031494140625E-06
2;-0.493499755859375;-1.53228759765625E-06
2;-0.503570556640625;-1.55120849609375E-06
2;-0.513671875;-1.56707763671875E-06
2;-0.523681640625;-1.5802001953125E-06
2;-0.53375244140625;-1.59088134765625E-06
2;-0.54388427734375;-1.600341796875E-06
2;-0.553955078125;-1.60919189453125E-06
2;-0.56402587890625;-1.617431640625E-06
2;-0.5740966796875;-1.62567138671875E-06
2;-0.584136962890625;-1.63360595703125E-06
2;-0.59417724609375;-1.6412353515625E-06
2;-0.6043701171875;-1.649169921875E-06
2;-0.59423828125;-1.15814208984375E-06
2;-0.584320068359375;-8.5601806640625E-07
2;-0.57421875;-6.4208984375E-07
2;-0.56414794921875;-4.82574462890625E-07
2;-0.554107666015625;-3.60015869140625E-07
2;-0.5440673828125;-2.63702392578125E-07
2;-0.533966064453125;-1.86981201171875E-07
2;-0.523895263671875;-1.2506103515625E-07
2;-0.513916015625;-7.40966796875E-08
2;-0.503753662109375;-3.1890869140625E-08
2;-0.49371337890625;3.2928466796875E-09
2;-0.483642578125;3.3172607421875E-08
2;-0.473541259765625;5.865478515625E-08
2;-0.463592529296875;8.099365234375E-08
2;-0.453582763671875;1.00311279296875E-07
2;-0.443511962890625;1.17156982421875E-07
2;-0.43341064453125;1.32354736328125E-07
2;-0.423370361328125;1.45843505859375E-07
2;-0.413330078125;1.57989501953125E-07
2;-0.403228759765625;1.68914794921875E-07
2;-0.393218994140625;1.78955078125E-07
2;-0.38323974609375;1.8829345703125E-07
2;-0.373138427734375;1.9659423828125E-07
2;-0.363037109375;2.04345703125E-07
2;-0.35296630859375;2.11151123046875E-07
2;-0.342864990234375;2.174072265625E-07
2;-0.332855224609375;2.230224609375E-07
2;-0.32281494140625;2.27935791015625E-07
2;-0.312744140625;2.32635498046875E-07
2;-0.302642822265625;2.364501953125E-07
2;-0.292572021484375;2.3968505859375E-07
2;-0.282470703125;2.4261474609375E-07
2;-0.27239990234375;2.449951171875E-07
2;-0.2623291015625;2.47222900390625E-07
2;-0.252288818359375;2.48809814453125E-07
2;-0.242279052734375;2.5018310546875E-07
2;-0.232147216796875;2.51495361328125E-07
2;-0.222076416015625;2.52532958984375E-07
2;-0.212066650390625;2.53143310546875E-07
2;-0.20196533203125;2.53814697265625E-07
2;-0.19195556640625;2.5439453125E-07
2;-0.181793212890625;2.548828125E-07
2;-0.171722412109375;2.5506591796875E-07
2;-0.16162109375;2.55584716796875E-07
2;-0.151611328125;2.55889892578125E-07
2;-0.141448974609375;2.56134033203125E-07
2;-0.131439208984375;2.564697265625E-07
2;-0.121368408203125;2.5689697265625E-07
2;-0.111328125;2.57293701171875E-07
2;-0.101287841796875;2.5787353515625E-07
2;-0.09124755859375;2.5830078125E-07
2;-0.08111572265625;2.5897216796875E-07
2;-0.071014404296875;2.5982666015625E-07
2;-0.0609130859375;2.60528564453125E-07
2;-0.050811767578125;2.61260986328125E-07
2;-0.040313720703125;2.62237548828125E-07
2;-0.0302001953125;2.633056640625E-07
2;-0.0201446533203125;2.64495849609375E-07
2;-0.01007080078125;2.6568603515625E-07
2;-1.22070312500028E-05;2.67181396484375E-07
2;0.010064697265625;2.68798828125E-07
2;0.0201446533203125;2.7044677734375E-07
2;0.0301971435546875;2.72674560546875E-07
2;0.0402618408203125;2.745361328125E-07
2;0.0503173828125;2.77099609375E-07
2;0.05975341796875;2.79571533203125E-07
2;0.069915771484375;2.8228759765625E-07
2;0.079986572265625;2.85369873046875E-07
2;0.090087890625;2.882080078125E-07
2;0.10009765625;2.90679931640625E-07
2;0.110076904296875;2.92999267578125E-07
2;0.12017822265625;2.9461669921875E-07
2;0.130279541015625;2.9473876953125E-07
2;0.14031982421875;2.93670654296875E-07
2;0.15032958984375;2.9150390625E-07
2;0.160400390625;2.8924560546875E-07
2;0.17059326171875;2.8729248046875E-07
2;0.180572509765625;2.8619384765625E-07
2;0.19061279296875;2.86651611328125E-07
2;0.200714111328125;2.87933349609375E-07
2;0.2108154296875;2.8973388671875E-07
2;0.2208251953125;2.91839599609375E-07
2;0.2308349609375;2.94342041015625E-07
2;0.24090576171875;2.97393798828125E-07
2;0.2509765625;3.004150390625E-07
2;0.2615966796875;3.0364990234375E-07
2;0.271575927734375;3.0743408203125E-07
2;0.281646728515625;3.1146240234375E-07
2;0.291748046875;3.1585693359375E-07
2;0.301788330078125;3.20648193359375E-07
2;0.31182861328125;3.25775146484375E-07
2;0.321929931640625;3.3197021484375E-07
2;0.33197021484375;3.38104248046875E-07
2;0.342132568359375;3.45001220703125E-07
2;0.3521728515625;3.52569580078125E-07
2;0.362213134765625;3.6114501953125E-07
2;0.372283935546875;3.70635986328125E-07
2;0.38232421875;3.8128662109375E-07
2;0.39239501953125;3.93341064453125E-07
2;0.402496337890625;4.06768798828125E-07
2;0.41253662109375;4.21630859375E-07
2;0.42254638671875;4.383544921875E-07
2;0.43267822265625;4.569091796875E-07
2;0.44268798828125;4.7723388671875E-07
2;0.4527587890625;4.9957275390625E-07
2;0.462860107421875;5.23681640625E-07
2;0.472900390625;5.4962158203125E-07
2;0.482940673828125;5.7708740234375E-07
2;0.4930419921875;6.0577392578125E-07
2;0.5030517578125;6.353759765625E-07
2;0.513153076171875;6.65283203125E-07
2;0.523193359375;6.9488525390625E-07
2;0.53326416015625;7.232666015625E-07
2;0.5433349609375;7.4951171875E-07
2;0.55340576171875;7.7392578125E-07
2;0.563507080078125;7.9498291015625E-07
3;0.57354736328125;8.1268310546875E-07
3;0.58355712890625;8.2672119140625E-07
3;0.59368896484375;8.3740234375E-07
3;0.603759765625;8.453369140625E-07
3;0.61376953125;8.5052490234375E-07
3;0.62384033203125;8.538818359375E-07
3;0.6339111328125;8.5662841796875E-07
3;0.64398193359375;8.58154296875E-07
3;0.654022216796875;8.6029052734375E-07
3;0.664154052734375;8.624267578125E-07
3;0.674224853515625;8.6517333984375E-07
3;0.68426513671875;8.67919921875E-07
3;0.694305419921875;8.721923828125E-07
3;0.704376220703125;8.7738037109375E-07
3;0.714508056640625;8.831787109375E-07
3;0.724578857421875;8.8958740234375E-07
3;0.734619140625;8.97216796875E-07
3;0.74468994140625;9.0545654296875E-07
3;0.7550048828125;9.14306640625E-07
3;0.7647705078125;9.234619140625E-07
3;0.77545166015625;9.3292236328125E-07
3;0.78521728515625;9.423828125E-07
3;0.79498291015625;9.521484375E-07
3;0.8050537109375;9.6099853515625E-07
3;0.81512451171875;9.6954345703125E-07
3;0.82550048828125;9.7808837890625E-07
3;0.83526611328125;9.8541259765625E-07
3;0.84564208984375;9.9273681640625E-07
3;0.85540771484375;9.9945068359375E-07
3;0.86517333984375;1.00616455078125E-06
3;0.8758544921875;1.011962890625E-06
3;0.88623046875;1.0174560546875E-06
3;0.8953857421875;1.0223388671875E-06
3;0.90545654296875;1.02691650390625E-06
3;0.89569091796875;6.0455322265625E-07
3;0.88592529296875;3.687744140625E-07
3;0.87615966796875;2.20550537109375E-07
3;0.865478515625;1.2237548828125E-07
3;0.855712890625;5.5145263671875E-08
3;0.8453369140625;7.83691406250001E-09
3;0.83526611328125;-2.64739990234375E-08
3;0.82550048828125;-5.2001953125E-08
3;0.8154296875;-7.1441650390625E-08
3;0.8056640625;-8.685302734375E-08
3;0.79498291015625;-9.85107421875E-08
3;0.784912109375;-1.07879638671875E-07
3;0.775146484375;-1.15142822265625E-07
3;0.76446533203125;-1.2060546875E-07
3;0.75469970703125;-1.2506103515625E-07
3;0.745025634765625;-1.28814697265625E-07
3;0.735015869140625;-1.3201904296875E-07
3;0.724853515625;-1.3531494140625E-07
3;0.714813232421875;-1.3861083984375E-07
3;0.704681396484375;-1.422119140625E-07
3;0.6947021484375;-1.4605712890625E-07
3;0.6845703125;-1.50054931640625E-07
3;0.67449951171875;-1.54205322265625E-07
3;0.6644287109375;-1.58660888671875E-07
3;0.654388427734375;-1.62841796875E-07
3;0.644256591796875;-1.67236328125E-07
3;0.634246826171875;-1.71051025390625E-07
3;0.6241455078125;-1.75140380859375E-07
3;0.6141357421875;-1.78863525390625E-07
3;0.6041259765625;-1.8231201171875E-07
3;0.593994140625;-1.85699462890625E-07
3;0.583984375;-1.89056396484375E-07
3;0.573883056640625;-1.91986083984375E-07
3;0.56390380859375;-1.95037841796875E-07
3;0.55377197265625;-1.97845458984375E-07
3;0.543701171875;-2.00714111328125E-07
3;0.533660888671875;-2.03094482421875E-07
3;0.5235595703125;-2.05413818359375E-07
3;0.5135498046875;-2.07855224609375E-07
3;0.50347900390625;-2.1014404296875E-07
3;0.493377685546875;-2.12158203125E-07
3;0.48333740234375;-2.14111328125E-07
3;0.473236083984375;-2.15972900390625E-07
3;0.4632568359375;-2.1771240234375E-07
3;0.453125;-2.19268798828125E-07
3;0.443145751953125;-2.20703125E-07
3;0.433074951171875;-2.22076416015625E-07
3;0.42291259765625;-2.232666015625E-07
3;0.412933349609375;-2.24700927734375E-07
3;0.40283203125;-2.25860595703125E-07
3;0.39276123046875;-2.2711181640625E-07
3;0.3826904296875;-2.28302001953125E-07
3;0.372650146484375;-2.291259765625E-07
3;0.362548828125;-2.30010986328125E-07
3;0.352508544921875;-2.30804443359375E-07
3;0.342498779296875;-2.31842041015625E-07
3;0.332366943359375;-2.32757568359375E-07
3;0.3223876953125;-2.333984375E-07
3;0.31219482421875;-2.34466552734375E-07
3;0.30218505859375;-2.3504638671875E-07
3;0.29205322265625;-2.35687255859375E-07
3;0.2821044921875;-2.36297607421875E-07
3;0.272003173828125;-2.37060546875E-07
3;0.261962890625;-2.37640380859375E-07
3;0.25189208984375;-2.38250732421875E-07
3;0.241790771484375;-2.3895263671875E-07
3;0.23175048828125;-2.39715576171875E-07
3;0.2216796875;-2.401123046875E-07
3;0.211639404296875;-2.40509033203125E-07
3;0.201568603515625;-2.4114990234375E-07
3;0.1915283203125;-2.418212890625E-07
3;0.181396484375;-2.4224853515625E-07
3;0.17132568359375;-2.4273681640625E-07
3;0.161285400390625;-2.43438720703125E-07
3;0.151214599609375;-2.43927001953125E-07
3;0.141143798828125;-2.44415283203125E-07
3;0.131134033203125;-2.45025634765625E-07
3;0.12103271484375;-2.45819091796875E-07
3;0.1109619140625;-2.467041015625E-07
3;0.1009521484375;-2.476806640625E-07
3;0.0908203125;-2.48687744140625E-07
3;0.080780029296875;-2.50152587890625E-07
3;0.070709228515625;-2.51922607421875E-07
3;0.060699462890625;-2.53631591796875E-07
3;0.050628662109375;-2.557373046875E-07
3;0.04031982421875;-2.5811767578125E-07
3;0.0302490234375;-2.60711669921875E-07
3;0.0201751708984375;-2.63641357421875E-07
3;0.0101287841796875;-2.6654052734375E-07
3;6.103515625E-05;-2.69989013671875E-07
3;-0.010009765625;-2.7349853515625E-07
3;-0.020086669921875;-2.7716064453125E-07
3;-0.0301605224609375;-2.81341552734375E-07
3;-0.0402252197265625;-2.85736083984375E-07
3;-0.05030517578125;-2.90618896484375E-07
3;-0.060028076171875;-2.9620361328125E-07
3;-0.070098876953125;-3.02459716796875E-07
3;-0.080596923828125;-3.09234619140625E-07
3;-0.0906982421875;-3.1732177734375E-07
3;-0.10076904296875;-3.2659912109375E-07
3;-0.11077880859375;-3.372802734375E-07
3;-0.12091064453125;-3.49395751953125E-07
3;-0.130950927734375;-3.63189697265625E-07
3;-0.140960693359375;-3.785400390625E-07
3;-0.15106201171875;-3.9605712890625E-07
3;-0.161163330078125;-4.1510009765625E-07
3;-0.171234130859375;-4.3609619140625E-07
3;-0.18133544921875;-4.5880126953125E-07
3;-0.19146728515625;-4.833984375E-07
3;-0.20147705078125;-5.0994873046875E-07
3;-0.2115478515625;-5.3863525390625E-07
3;-0.2215576171875;-5.6915283203125E-07
3;-0.231689453125;-6.01806640625E-07
3;-0.2418212890625;-6.365966796875E-07
3;-0.25177001953125;-6.732177734375E-07
3;-0.261871337890625;-7.1136474609375E-07
3;-0.27197265625;-7.5164794921875E-07
3;-0.281982421875;-7.9376220703125E-07
3;-0.292144775390625;-8.367919921875E-07
3;-0.302154541015625;-8.8134765625E-07
3;-0.312225341796875;-9.2681884765625E-07
3;-0.32232666015625;-9.735107421875E-07
3;-0.332366943359375;-1.019287109375E-06
3;-0.34246826171875;-1.0650634765625E-06
3;-0.3525390625;-1.10992431640625E-06
3;-0.362548828125;-1.15325927734375E-06
3;-0.372711181640625;-1.195068359375E-06
3;-0.38275146484375;-1.23443603515625E-06
3;-0.392730712890625;-1.2713623046875E-06
3;-0.40289306640625;-1.30462646484375E-06
3;-0.4129638671875;-1.33514404296875E-06
3;-0.42303466796875;-1.3623046875E-06
3;-0.43304443359375;-1.38580322265625E-06
3;-0.443145751953125;-1.40594482421875E-06
3;-0.453216552734375;-1.422119140625E-06
3;-0.463287353515625;-1.43524169921875E-06
3;-0.473358154296875;-1.44561767578125E-06
3;-0.48345947265625;-1.45294189453125E-06
3;-0.493560791015625;-1.4581298828125E-06
3;-0.5035400390625;-1.4617919921875E-06
3;-0.513702392578125;-1.4642333984375E-06
3;-0.52374267578125;-1.46575927734375E-06
3;-0.5338134765625;-1.46728515625E-06
3;-0.54388427734375;-1.47003173828125E-06
3;-0.55389404296875;-1.47430419921875E-06
3;-0.56402587890625;-1.4801025390625E-06
3;-0.574127197265625;-1.48834228515625E-06
3;-0.584197998046875;-1.4990234375E-06
3;-0.594207763671875;-1.51214599609375E-06
3;-0.60430908203125;-1.527099609375E-06
3;-0.594268798828125;-1.0595703125E-06
3;-0.58428955078125;-7.7239990234375E-07
3;-0.57427978515625;-5.718994140625E-07
3;-0.564208984375;-4.25750732421875E-07
3;-0.554107666015625;-3.14605712890625E-07
3;-0.5440673828125;-2.283935546875E-07
3;-0.53399658203125;-1.60247802734375E-07
3;-0.523895263671875;-1.05621337890625E-07
3;-0.5137939453125;-6.1004638671875E-08
3;-0.5037841796875;-2.41851806640625E-08
3;-0.493682861328125;6.54296875E-09
3;-0.483642578125;3.2501220703125E-08
3;-0.473541259765625;5.474853515625E-08
3;-0.463623046875;7.4188232421875E-08
3;-0.45355224609375;9.1094970703125E-08
3;-0.443572998046875;1.058349609375E-07
3;-0.433380126953125;1.1883544921875E-07
3;-0.423370361328125;1.30767822265625E-07
3;-0.41326904296875;1.41448974609375E-07
3;-0.403228759765625;1.50909423828125E-07
3;-0.3931884765625;1.59637451171875E-07
3;-0.383087158203125;1.67816162109375E-07
3;-0.373138427734375;1.751708984375E-07
3;-0.36297607421875;1.8170166015625E-07
3;-0.35296630859375;1.87835693359375E-07
3;-0.342864990234375;1.93634033203125E-07
3;-0.33282470703125;1.98577880859375E-07
3;-0.32281494140625;2.0330810546875E-07
3;-0.312652587890625;2.07916259765625E-07
3;-0.302520751953125;2.11822509765625E-07
3;-0.29254150390625;2.15301513671875E-07
3;-0.282470703125;2.1844482421875E-07
3;-0.272369384765625;2.2137451171875E-07
3;-0.2623291015625;2.24151611328125E-07
3;-0.252197265625;2.26409912109375E-07
3;-0.242156982421875;2.28485107421875E-07
3;-0.23211669921875;2.30438232421875E-07
3;-0.2220458984375;2.32208251953125E-07
3;-0.211883544921875;2.3358154296875E-07
3;-0.201904296875;2.34893798828125E-07
3;-0.191802978515625;2.36114501953125E-07
3;-0.181732177734375;2.3724365234375E-07
3;-0.171722412109375;2.38311767578125E-07
3;-0.161590576171875;2.3919677734375E-07
3;-0.15155029296875;2.40081787109375E-07
3;-0.14154052734375;2.40997314453125E-07
3;-0.131439208984375;2.415771484375E-07
3;-0.121337890625;2.4237060546875E-07
3;-0.11126708984375;2.4310302734375E-07
3;-0.1011962890625;2.437744140625E-07
3;-0.091156005859375;2.4444580078125E-07
3;-0.081024169921875;2.4517822265625E-07
3;-0.071014404296875;2.4603271484375E-07
3;-0.0609130859375;2.4688720703125E-07
3;-0.050811767578125;2.47711181640625E-07
3;-0.04029541015625;2.4859619140625E-07
3;-0.0302215576171875;2.4981689453125E-07
3;-0.020147705078125;2.5091552734375E-07
3;-0.0100860595703125;2.52197265625E-07
3;-3.05175781249722E-06;2.53570556640625E-07
3;0.0100860595703125;2.55035400390625E-07
3;0.0201385498046875;2.56195068359375E-07
3;0.0302093505859375;2.57781982421875E-07
3;0.0402557373046875;2.5897216796875E-07
3;0.050335693359375;2.60223388671875E-07
3;0.059814453125;2.61138916015625E-07
3;0.0699462890625;2.6171875E-07
3;0.08001708984375;2.61932373046875E-07
3;0.09002685546875;2.6190185546875E-07
3;0.10015869140625;2.61810302734375E-07
3;0.110107421875;2.62115478515625E-07
3;0.12030029296875;2.6251220703125E-07
3;0.13031005859375;2.63702392578125E-07
3;0.14044189453125;2.6495361328125E-07
3;0.150390625;2.6690673828125E-07
3;0.1605224609375;2.6934814453125E-07
3;0.1705322265625;2.71881103515625E-07
3;0.180633544921875;2.747802734375E-07
3;0.190673828125;2.7783203125E-07
3;0.20068359375;2.81341552734375E-07
3;0.210784912109375;2.8515625E-07
3;0.220794677734375;2.891845703125E-07
3;0.230865478515625;2.938232421875E-07
3;0.240936279296875;2.9913330078125E-07
3;0.2509765625;3.04840087890625E-07
3;0.261505126953125;3.11065673828125E-07
3;0.2716064453125;3.18267822265625E-07
3;0.281707763671875;3.2672119140625E-07
3;0.291717529296875;3.36090087890625E-07
3;0.30181884765625;3.46893310546875E-07
3;0.311859130859375;3.590087890625E-07
3;0.32196044921875;3.73321533203125E-07
3;0.332000732421875;3.88702392578125E-07
3;0.342071533203125;4.0606689453125E-07
3;0.352142333984375;4.2498779296875E-07
3;0.36224365234375;4.46075439453125E-07
3;0.372283935546875;4.68902587890625E-07
3;0.382354736328125;4.9346923828125E-07
3;0.392333984375;5.1971435546875E-07
3;0.402435302734375;5.4718017578125E-07
3;0.412567138671875;5.7464599609375E-07
3;0.42254638671875;6.0302734375E-07
3;0.43267822265625;6.3079833984375E-07
3;0.44268798828125;6.5765380859375E-07
3;0.452728271484375;6.82373046875E-07
3;0.46282958984375;7.049560546875E-07
3;0.472900390625;7.23876953125E-07
3;0.483001708984375;7.391357421875E-07
3;0.4930419921875;7.501220703125E-07
3;0.503082275390625;7.574462890625E-07
3;0.513214111328125;7.6141357421875E-07
3;0.523223876953125;7.6324462890625E-07
3;0.533294677734375;7.635498046875E-07
3;0.54327392578125;7.6324462890625E-07
3;0.55340576171875;7.62939453125E-07
3;0.563446044921875;7.6324462890625E-07
4;0.573577880859375;7.6385498046875E-07
4;0.5836181640625;7.6568603515625E-07
4;0.593719482421875;7.6904296875E-07
4;0.603759765625;7.7362060546875E-07
4;0.613800048828125;7.794189453125E-07
4;0.62384033203125;7.867431640625E-07
4;0.633941650390625;7.9620361328125E-07
4;0.644012451171875;8.0596923828125E-07
4;0.654052734375;8.1756591796875E-07
4;0.664215087890625;8.294677734375E-07
4;0.67425537109375;8.4259033203125E-07
4;0.684295654296875;8.5540771484375E-07
4;0.6943359375;8.6883544921875E-07
4;0.704376220703125;8.82568359375E-07
4;0.7144775390625;8.9599609375E-07
4;0.72454833984375;9.088134765625E-07
4;0.734710693359375;9.2132568359375E-07
4;0.744720458984375;9.3353271484375E-07
4;0.7550048828125;9.4512939453125E-07
4;0.7647705078125;9.5611572265625E-07
4;0.77484130859375;9.66796875E-07
4;0.78460693359375;9.7686767578125E-07
4;0.7952880859375;9.86328125E-07
4;0.8050537109375;9.9517822265625E-07
4;0.8154296875;1.00372314453125E-06
4;0.82550048828125;1.01165771484375E-06
4;0.83526611328125;1.019287109375E-06
4;0.8453369140625;1.02630615234375E-06
4;0.85540771484375;1.03302001953125E-06
4;0.8660888671875;1.0394287109375E-06
4;0.875244140625;1.044921875E-06
4;0.8856201171875;1.05010986328125E-06
4;0.89569091796875;1.05438232421875E-06
4;0.90606689453125;1.0589599609375E-06
4;0.89569091796875;6.097412109375E-07
4;0.8856201171875;3.65570068359375E-07
4;0.87554931640625;2.15484619140625E-07
4;0.86578369140625;1.17584228515625E-07
4;0.8551025390625;5.13916015625E-08
4;0.84564208984375;5.22766113281251E-09
4;0.8355712890625;-2.81951904296875E-08
4;0.8251953125;-5.2947998046875E-08
4;0.8148193359375;-7.177734375E-08
4;0.80474853515625;-8.673095703125E-08
4;0.79498291015625;-9.8236083984375E-08
4;0.78460693359375;-1.07330322265625E-07
4;0.775146484375;-1.1456298828125E-07
4;0.76507568359375;-1.202392578125E-07
4;0.7550048828125;-1.24664306640625E-07
4;0.74505615234375;-1.2860107421875E-07
4;0.73492431640625;-1.3153076171875E-07
4;0.724945068359375;-1.343994140625E-07
4;0.714813232421875;-1.373291015625E-07
4;0.7047119140625;-1.40350341796875E-07
4;0.6947021484375;-1.4361572265625E-07
4;0.6845703125;-1.47064208984375E-07
4;0.674560546875;-1.50665283203125E-07
4;0.66448974609375;-1.54541015625E-07
4;0.654449462890625;-1.5838623046875E-07
4;0.644287109375;-1.62322998046875E-07
4;0.63427734375;-1.66351318359375E-07
4;0.624176025390625;-1.7047119140625E-07
4;0.6141357421875;-1.74163818359375E-07
4;0.604095458984375;-1.778564453125E-07
4;0.59405517578125;-1.81396484375E-07
4;0.58392333984375;-1.85028076171875E-07
4;0.573944091796875;-1.883544921875E-07
4;0.563873291015625;-1.91497802734375E-07
4;0.553741455078125;-1.9482421875E-07
4;0.543731689453125;-1.97967529296875E-07
4;0.533660888671875;-2.00958251953125E-07
4;0.523590087890625;-2.03643798828125E-07
4;0.5135498046875;-2.064208984375E-07
4;0.50347900390625;-2.0916748046875E-07
4;0.49334716796875;-2.1148681640625E-07
4;0.483367919921875;-2.139892578125E-07
4;0.4732666015625;-2.1624755859375E-07
4;0.463165283203125;-2.18353271484375E-07
4;0.453155517578125;-2.2027587890625E-07
4;0.443084716796875;-2.22137451171875E-07
4;0.4329833984375;-2.23968505859375E-07
4;0.4229736328125;-2.2564697265625E-07
4;0.41290283203125;-2.27264404296875E-07
4;0.40283203125;-2.28668212890625E-07
4;0.392822265625;-2.30316162109375E-07
4;0.3826904296875;-2.315673828125E-07
4;0.3726806640625;-2.327880859375E-07
4;0.362579345703125;-2.340087890625E-07
4;0.352508544921875;-2.3504638671875E-07
4;0.342498779296875;-2.35992431640625E-07
4;0.332427978515625;-2.37060546875E-07
4;0.322296142578125;-2.37884521484375E-07
4;0.312225341796875;-2.38922119140625E-07
4;0.302154541015625;-2.393798828125E-07
4;0.292144775390625;-2.40020751953125E-07
4;0.282012939453125;-2.4053955078125E-07
4;0.272003173828125;-2.410888671875E-07
4;0.26202392578125;-2.4151611328125E-07
4;0.251861572265625;-2.4200439453125E-07
4;0.241790771484375;-2.4237060546875E-07
4;0.231719970703125;-2.42828369140625E-07
4;0.221710205078125;-2.430419921875E-07
4;0.21160888671875;-2.431640625E-07
4;0.2015380859375;-2.435302734375E-07
4;0.191497802734375;-2.4359130859375E-07
4;0.181396484375;-2.43621826171875E-07
4;0.17132568359375;-2.43743896484375E-07
4;0.16131591796875;-2.4383544921875E-07
4;0.15118408203125;-2.43988037109375E-07
4;0.141143798828125;-2.44171142578125E-07
4;0.131103515625;-2.44140625E-07
4;0.12109375;-2.44415283203125E-07
4;0.110992431640625;-2.44659423828125E-07
4;0.1009521484375;-2.451171875E-07
4;0.090911865234375;-2.45849609375E-07
4;0.080780029296875;-2.46795654296875E-07
4;0.070709228515625;-2.47955322265625E-07
4;0.060638427734375;-2.4957275390625E-07
4;0.05059814453125;-2.51373291015625E-07
4;0.04033203125;-2.5372314453125E-07
4;0.030267333984375;-2.567138671875E-07
4;0.020196533203125;-2.59979248046875E-07
4;0.0101287841796875;-2.63824462890625E-07
4;4.88281249999972E-05;-2.6837158203125E-07
4;-0.0100341796875;-2.7325439453125E-07
4;-0.0200836181640625;-2.78717041015625E-07
4;-0.0301483154296875;-2.84881591796875E-07
4;-0.0402313232421875;-2.91595458984375E-07
4;-0.050311279296875;-2.99346923828125E-07
4;-0.05999755859375;-3.08135986328125E-07
4;-0.07061767578125;-3.1781005859375E-07
4;-0.080596923828125;-3.292236328125E-07
4;-0.090728759765625;-3.421630859375E-07
4;-0.100799560546875;-3.56903076171875E-07
4;-0.11083984375;-3.739013671875E-07
4;-0.1209716796875;-3.9276123046875E-07
4;-0.130950927734375;-4.1363525390625E-07
4;-0.141021728515625;-4.3658447265625E-07
4;-0.151092529296875;-4.6124267578125E-07
4;-0.16119384765625;-4.8736572265625E-07
4;-0.1712646484375;-5.1544189453125E-07
4;-0.1812744140625;-5.4534912109375E-07
4;-0.191436767578125;-5.7647705078125E-07
4;-0.201446533203125;-6.0882568359375E-07
4;-0.2115478515625;-6.427001953125E-07
4;-0.22161865234375;-6.77490234375E-07
4;-0.231689453125;-7.135009765625E-07
4;-0.24169921875;-7.5042724609375E-07
4;-0.25177001953125;-7.8826904296875E-07
4;-0.261871337890625;-8.2672119140625E-07
4;-0.271942138671875;-8.6639404296875E-07
4;-0.282073974609375;-9.063720703125E-07
4;-0.29217529296875;-9.4696044921875E-07
4;-0.302154541015625;-9.8724365234375E-07
4;-0.312255859375;-1.02783203125E-06
4;-0.322357177734375;-1.06781005859375E-06
4;-0.33245849609375;-1.10595703125E-06
4;-0.34246826171875;-1.142578125E-06
4;-0.352508544921875;-1.1773681640625E-06
4;-0.36260986328125;-1.21002197265625E-06
4;-0.3726806640625;-1.23931884765625E-06
4;-0.382720947265625;-1.265869140625E-06
4;-0.392852783203125;-1.2896728515625E-06
4;-0.402862548828125;-1.30950927734375E-06
4;-0.4129638671875;-1.32598876953125E-06
4;-0.4229736328125;-1.3397216796875E-06
4;-0.43310546875;-1.35040283203125E-06
4;-0.443206787109375;-1.3580322265625E-06
4;-0.45318603515625;-1.3629150390625E-06
4;-0.463287353515625;-1.365966796875E-06
4;-0.473388671875;-1.3671875E-06
4;-0.48345947265625;-1.36688232421875E-06
4;-0.49346923828125;-1.3653564453125E-06
4;-0.503570556640625;-1.36383056640625E-06
4;-0.513671875;-1.3623046875E-06
4;-0.52374267578125;-1.36138916015625E-06
4;-0.5338134765625;-1.3616943359375E-06
4;-0.543914794921875;-1.363525390625E-06
4;-0.553924560546875;-1.3677978515625E-06
4;-0.564056396484375;-1.37451171875E-06
4;-0.574127197265625;-1.38397216796875E-06
4;-0.584197998046875;-1.39739990234375E-06
4;-0.59429931640625;-1.41387939453125E-06
4;-0.6043701171875;-1.4337158203125E-06
4;-0.59429931640625;-9.7930908203125E-07
4;-0.5843505859375;-7.0404052734375E-07
4;-0.574249267578125;-5.1422119140625E-07
4;-0.564208984375;-3.770751953125E-07
4;-0.554107666015625;-2.73590087890625E-07
4;-0.5440673828125;-1.93572998046875E-07
4;-0.533935546875;-1.30889892578125E-07
4;-0.523895263671875;-8.0902099609375E-08
4;-0.513824462890625;-4.0008544921875E-08
4;-0.50372314453125;-6.5887451171875E-09
4;-0.49371337890625;2.1435546875E-08
4;-0.483612060546875;4.4769287109375E-08
4;-0.47369384765625;6.4910888671875E-08
4;-0.463653564453125;8.2183837890625E-08
4;-0.45355224609375;9.7137451171875E-08
4;-0.4434814453125;1.10137939453125E-07
4;-0.4334716796875;1.21673583984375E-07
4;-0.42333984375;1.32080078125E-07
4;-0.413299560546875;1.41204833984375E-07
4;-0.403289794921875;1.494140625E-07
4;-0.393157958984375;1.56951904296875E-07
4;-0.383087158203125;1.640625E-07
4;-0.37298583984375;1.70379638671875E-07
4;-0.363006591796875;1.75872802734375E-07
4;-0.352996826171875;1.8109130859375E-07
4;-0.342803955078125;1.8609619140625E-07
4;-0.332794189453125;1.9049072265625E-07
4;-0.32275390625;1.94488525390625E-07
4;-0.312652587890625;1.98699951171875E-07
4;-0.30255126953125;2.02178955078125E-07
4;-0.29254150390625;2.05413818359375E-07
4;-0.282379150390625;2.08526611328125E-07
4;-0.272369384765625;2.113037109375E-07
4;-0.26226806640625;2.13775634765625E-07
4;-0.252227783203125;2.1600341796875E-07
4;-0.242156982421875;2.181396484375E-07
4;-0.232086181640625;2.20184326171875E-07
4;-0.222015380859375;2.2186279296875E-07
4;-0.211944580078125;2.23175048828125E-07
4;-0.201873779296875;2.24822998046875E-07
4;-0.19183349609375;2.2601318359375E-07
4;-0.1817626953125;2.2723388671875E-07
4;-0.171661376953125;2.281494140625E-07
4;-0.16162109375;2.29095458984375E-07
4;-0.151519775390625;2.2998046875E-07
4;-0.141448974609375;2.30712890625E-07
4;-0.13140869140625;2.31292724609375E-07
4;-0.121307373046875;2.31842041015625E-07
4;-0.1112060546875;2.32421875E-07
4;-0.1011962890625;2.3284912109375E-07
4;-0.091094970703125;2.33245849609375E-07
4;-0.081024169921875;2.33856201171875E-07
4;-0.070953369140625;2.34466552734375E-07
4;-0.06085205078125;2.349853515625E-07
4;-0.05084228515625;2.35595703125E-07
4;-0.04029541015625;2.3626708984375E-07
4;-0.0302215576171875;2.37030029296875E-07
4;-0.0201568603515625;2.37945556640625E-07
4;-0.01007080078125;2.38677978515625E-07
4;3.05175781249722E-06;2.3956298828125E-07
4;0.010064697265625;2.40631103515625E-07
4;0.0201385498046875;2.41302490234375E-07
4;0.0301971435546875;2.42156982421875E-07
4;0.0402618408203125;2.42950439453125E-07
4;0.050323486328125;2.4395751953125E-07
4;0.059906005859375;2.45025634765625E-07
4;0.07000732421875;2.45880126953125E-07
4;0.079986572265625;2.4725341796875E-07
4;0.090118408203125;2.48809814453125E-07
4;0.100189208984375;2.5042724609375E-07
4;0.1102294921875;2.52227783203125E-07
4;0.12030029296875;2.5445556640625E-07
4;0.130340576171875;2.56805419921875E-07
4;0.140350341796875;2.59307861328125E-07
4;0.150482177734375;2.62115478515625E-07
4;0.160430908203125;2.65533447265625E-07
4;0.170562744140625;2.689208984375E-07
4;0.180572509765625;2.72552490234375E-07
4;0.19061279296875;2.77008056640625E-07
4;0.200714111328125;2.81890869140625E-07
4;0.210784912109375;2.87445068359375E-07
4;0.220794677734375;2.93853759765625E-07
4;0.230865478515625;3.01055908203125E-07
4;0.24139404296875;3.09478759765625E-07
4;0.25152587890625;3.1884765625E-07
4;0.2615966796875;3.29498291015625E-07
4;0.2716064453125;3.41705322265625E-07
4;0.281646728515625;3.55560302734375E-07
4;0.291778564453125;3.7078857421875E-07
4;0.30181884765625;3.87847900390625E-07
4;0.311859130859375;4.06463623046875E-07
4;0.321929931640625;4.2724609375E-07
4;0.332000732421875;4.49066162109375E-07
4;0.342071533203125;4.7265625E-07
4;0.352081298828125;4.974365234375E-07
4;0.362152099609375;5.230712890625E-07
4;0.372222900390625;5.4901123046875E-07
4;0.38226318359375;5.755615234375E-07
4;0.392364501953125;6.011962890625E-07
4;0.402435302734375;6.26220703125E-07
4;0.41253662109375;6.494140625E-07
4;0.422515869140625;6.70166015625E-07
4;0.4326171875;6.8756103515625E-07
4;0.442718505859375;7.0068359375E-07
4;0.4527587890625;7.0953369140625E-07
4;0.46282958984375;7.14111328125E-07
4;0.472869873046875;7.159423828125E-07
4;0.48297119140625;7.1624755859375E-07
4;0.493011474609375;7.1533203125E-07
4;0.50311279296875;7.1502685546875E-07
4;0.513092041015625;7.1502685546875E-07
4;0.523223876953125;7.159423828125E-07
4;0.533294677734375;7.1807861328125E-07
4;0.54339599609375;7.2113037109375E-07
4;0.55340576171875;7.257080078125E-07
4;0.563507080078125;7.3150634765625E-07
5;0.573516845703125;7.38525390625E-07
5;0.583587646484375;7.470703125E-07
5;0.59375;7.568359375E-07
5;0.603729248046875;7.6751708984375E-07
5;0.613800048828125;7.794189453125E-07
5;0.62384033203125;7.9193115234375E-07
5;0.633941650390625;8.0596923828125E-07
5;0.64398193359375;8.203125E-07
5;0.654083251953125;8.3526611328125E-07
5;0.664093017578125;8.5052490234375E-07
5;0.67425537109375;8.660888671875E-07
5;0.68426513671875;8.8104248046875E-07
5;0.694366455078125;8.9599609375E-07
5;0.704437255859375;9.1033935546875E-07
5;0.7144775390625;9.2376708984375E-07
5;0.72454833984375;9.3658447265625E-07
5;0.734588623046875;9.4879150390625E-07
5;0.74468994140625;9.6038818359375E-07
5;0.75469970703125;9.7137451171875E-07
5;0.7647705078125;9.820556640625E-07
5;0.77484130859375;9.9212646484375E-07
5;0.78460693359375;1.00189208984375E-06
5;0.794677734375;1.01104736328125E-06
5;0.80474853515625;1.01959228515625E-06
5;0.81512451171875;1.02752685546875E-06
5;0.82550048828125;1.03485107421875E-06
5;0.83526611328125;1.04217529296875E-06
5;0.84503173828125;1.04827880859375E-06
5;0.8551025390625;1.05438232421875E-06
5;0.86517333984375;1.06048583984375E-06
5;0.8758544921875;1.06536865234375E-06
5;0.8856201171875;1.07025146484375E-06
5;0.8953857421875;1.07452392578125E-06
5;0.9063720703125;1.0791015625E-06
5;0.89630126953125;6.1187744140625E-07
5;0.88592529296875;3.6322021484375E-07
5;0.875244140625;2.12646484375E-07
5;0.8648681640625;1.15966796875E-07
5;0.8551025390625;5.11474609375E-08
5;0.8447265625;6.54296875E-09
5;0.8355712890625;-2.54608154296875E-08
5;0.82550048828125;-4.9407958984375E-08
5;0.81512451171875;-6.732177734375E-08
5;0.8050537109375;-8.1451416015625E-08
5;0.79559326171875;-9.234619140625E-08
5;0.784912109375;-1.011962890625E-07
5;0.775146484375;-1.083984375E-07
5;0.76416015625;-1.14044189453125E-07
5;0.75531005859375;-1.185302734375E-07
5;0.745025634765625;-1.2261962890625E-07
5;0.734954833984375;-1.259765625E-07
5;0.724945068359375;-1.29058837890625E-07
5;0.71478271484375;-1.322021484375E-07
5;0.704742431640625;-1.35528564453125E-07
5;0.6947021484375;-1.38946533203125E-07
5;0.68463134765625;-1.424560546875E-07
5;0.67449951171875;-1.461181640625E-07
5;0.664459228515625;-1.49932861328125E-07
5;0.6544189453125;-1.53961181640625E-07
5;0.64434814453125;-1.57928466796875E-07
5;0.634246826171875;-1.61834716796875E-07
5;0.624237060546875;-1.6607666015625E-07
5;0.6141357421875;-1.69830322265625E-07
5;0.604095458984375;-1.7376708984375E-07
5;0.593994140625;-1.776123046875E-07
5;0.583984375;-1.81304931640625E-07
5;0.573944091796875;-1.84967041015625E-07
5;0.563873291015625;-1.8841552734375E-07
5;0.553802490234375;-1.917724609375E-07
5;0.543731689453125;-1.95281982421875E-07
5;0.53363037109375;-1.986083984375E-07
5;0.523590087890625;-2.0184326171875E-07
5;0.513519287109375;-2.04833984375E-07
5;0.503448486328125;-2.07733154296875E-07
5;0.493377685546875;-2.105712890625E-07
5;0.483367919921875;-2.1319580078125E-07
5;0.473236083984375;-2.15850830078125E-07
5;0.463226318359375;-2.1832275390625E-07
5;0.45318603515625;-2.2039794921875E-07
5;0.443084716796875;-2.225341796875E-07
5;0.43304443359375;-2.2467041015625E-07
5;0.423004150390625;-2.26531982421875E-07
5;0.41290283203125;-2.2821044921875E-07
5;0.402862548828125;-2.301025390625E-07
5;0.392852783203125;-2.31719970703125E-07
5;0.382720947265625;-2.3345947265625E-07
5;0.37261962890625;-2.34527587890625E-07
5;0.362579345703125;-2.36083984375E-07
5;0.3525390625;-2.3724365234375E-07
5;0.342529296875;-2.37884521484375E-07
5;0.3323974609375;-2.39013671875E-07
5;0.32232666015625;-2.396240234375E-07
5;0.312225341796875;-2.4066162109375E-07
5;0.302154541015625;-2.410888671875E-07
5;0.2921142578125;-2.41424560546875E-07
5;0.282135009765625;-2.4188232421875E-07
5;0.27197265625;-2.4176025390625E-07
5;0.261932373046875;-2.42034912109375E-07
5;0.25189208984375;-2.4267578125E-07
5;0.24176025390625;-2.42706298828125E-07
5;0.231719970703125;-2.42828369140625E-07
5;0.2216796875;-2.4273681640625E-07
5;0.211669921875;-2.42767333984375E-07
5;0.20159912109375;-2.4261474609375E-07
5;0.19146728515625;-2.42462158203125E-07
5;0.18145751953125;-2.4224853515625E-07
5;0.171356201171875;-2.41943359375E-07
5;0.16131591796875;-2.41729736328125E-07
5;0.1512451171875;-2.41546630859375E-07
5;0.141143798828125;-2.4139404296875E-07
5;0.13104248046875;-2.41058349609375E-07
5;0.12103271484375;-2.41119384765625E-07
5;0.110992431640625;-2.41058349609375E-07
5;0.100921630859375;-2.41424560546875E-07
5;0.0908203125;-2.41851806640625E-07
5;0.080780029296875;-2.42767333984375E-07
5;0.070770263671875;-2.440185546875E-07
5;0.0606689453125;-2.457275390625E-07
5;0.05059814453125;-2.47711181640625E-07
5;0.0403076171875;-2.50396728515625E-07
5;0.0302490234375;-2.53814697265625E-07
5;0.0201751708984375;-2.578125E-07
5;0.010125732421875;-2.623291015625E-07
5;4.57763671875E-05;-2.67913818359375E-07
5;-0.01002197265625;-2.7398681640625E-07
5;-0.02008056640625;-2.81036376953125E-07
5;-0.0301544189453125;-2.8912353515625E-07
5;-0.0402252197265625;-2.982177734375E-07
5;-0.05030517578125;-3.0841064453125E-07
5;-0.060455322265625;-3.20098876953125E-07
5;-0.070556640625;-3.3367919921875E-07
5;-0.08062744140625;-3.492431640625E-07
5;-0.0906982421875;-3.6663818359375E-07
5;-0.10076904296875;-3.86077880859375E-07
5;-0.110809326171875;-4.0771484375E-07
5;-0.12091064453125;-4.312744140625E-07
5;-0.1309814453125;-4.56756591796875E-07
5;-0.1409912109375;-4.833984375E-07
5;-0.151092529296875;-5.120849609375E-07
5;-0.16119384765625;-5.419921875E-07
5;-0.1712646484375;-5.731201171875E-07
5;-0.181304931640625;-6.0516357421875E-07
5;-0.19140625;-6.3812255859375E-07
5;-0.20147705078125;-6.7169189453125E-07
5;-0.2115478515625;-7.0648193359375E-07
5;-0.22161865234375;-7.415771484375E-07
5;-0.23162841796875;-7.7606201171875E-07
5;-0.24169921875;-8.1146240234375E-07
5;-0.25177001953125;-8.4869384765625E-07
5;-0.261932373046875;-8.8470458984375E-07
5;-0.27197265625;-9.2193603515625E-07
5;-0.28204345703125;-9.588623046875E-07
5;-0.292083740234375;-9.954833984375E-07
5;-0.302093505859375;-1.031494140625E-06
5;-0.312225341796875;-1.06719970703125E-06
5;-0.322357177734375;-1.10198974609375E-06
5;-0.332366943359375;-1.134033203125E-06
5;-0.342529296875;-1.16455078125E-06
5;-0.352569580078125;-1.192626953125E-06
5;-0.362579345703125;-1.21795654296875E-06
5;-0.37261962890625;-1.24053955078125E-06
5;-0.382720947265625;-1.259765625E-06
5;-0.392791748046875;-1.2762451171875E-06
5;-0.40277099609375;-1.28936767578125E-06
5;-0.412933349609375;-1.29913330078125E-06
5;-0.422943115234375;-1.30615234375E-06
5;-0.433074951171875;-1.31103515625E-06
5;-0.443145751953125;-1.31317138671875E-06
5;-0.453216552734375;-1.31378173828125E-06
5;-0.4632568359375;-1.312255859375E-06
5;-0.473419189453125;-1.31011962890625E-06
5;-0.48345947265625;-1.3067626953125E-06
5;-0.4935302734375;-1.302490234375E-06
5;-0.503570556640625;-1.2982177734375E-06
5;-0.513763427734375;-1.2945556640625E-06
5;-0.5238037109375;-1.2921142578125E-06
5;-0.5338134765625;-1.2908935546875E-06
5;-0.5439453125;-1.292724609375E-06
5;-0.55401611328125;-1.2957763671875E-06
5;-0.564056396484375;-1.30157470703125E-06
5;-0.574127197265625;-1.31103515625E-06
5;-0.58416748046875;-1.32415771484375E-06
5;-0.59423828125;-1.34063720703125E-06
5;-0.6043701171875;-1.36138916015625E-06
5;-0.594329833984375;-9.1552734375E-07
5;-0.584259033203125;-6.488037109375E-07
5;-0.574249267578125;-4.68536376953125E-07
5;-0.564208984375;-3.377685546875E-07
5;-0.554107666015625;-2.4029541015625E-07
5;-0.5440673828125;-1.6522216796875E-07
5;-0.53399658203125;-1.06658935546875E-07
5;-0.52386474609375;-5.999755859375E-08
5;-0.51385498046875;-2.33673095703125E-08
5;-0.5037841796875;7.281494140625E-09
5;-0.493743896484375;3.4576416015625E-08
5;-0.48358154296875;5.4779052734375E-08
5;-0.4737548828125;7.4951171875E-08
5;-0.463653564453125;9.063720703125E-08
5;-0.453582763671875;1.0345458984375E-07
5;-0.443511962890625;1.148681640625E-07
5;-0.433441162109375;1.25946044921875E-07
5;-0.423370361328125;1.3507080078125E-07
5;-0.413330078125;1.43310546875E-07
5;-0.403228759765625;1.50726318359375E-07
5;-0.3931884765625;1.57379150390625E-07
5;-0.383087158203125;1.63726806640625E-07
5;-0.373016357421875;1.69158935546875E-07
5;-0.362945556640625;1.7431640625E-07
5;-0.35296630859375;1.78955078125E-07
5;-0.34283447265625;1.834716796875E-07
5;-0.332763671875;1.8731689453125E-07
5;-0.32269287109375;1.9085693359375E-07
5;-0.312713623046875;1.947021484375E-07
5;-0.30255126953125;1.97906494140625E-07
5;-0.29254150390625;2.00592041015625E-07
5;-0.282470703125;2.034912109375E-07
5;-0.27239990234375;2.059326171875E-07
5;-0.26226806640625;2.08251953125E-07
5;-0.252227783203125;2.10205078125E-07
5;-0.24212646484375;2.1240234375E-07
5;-0.23211669921875;2.14080810546875E-07
5;-0.22198486328125;2.15667724609375E-07
5;-0.21197509765625;2.1697998046875E-07
5;-0.201904296875;2.18292236328125E-07
5;-0.19183349609375;2.1954345703125E-07
5;-0.18170166015625;2.20489501953125E-07
5;-0.171661376953125;2.2125244140625E-07
5;-0.16156005859375;2.22076416015625E-07
5;-0.151519775390625;2.22808837890625E-07
5;-0.14141845703125;2.23388671875E-07
5;-0.131317138671875;2.23846435546875E-07
5;-0.121307373046875;2.24151611328125E-07
5;-0.111236572265625;2.24578857421875E-07
5;-0.1011962890625;2.2479248046875E-07
5;-0.09112548828125;2.25677490234375E-07
5;-0.08099365234375;2.26043701171875E-07
5;-0.070953369140625;2.26776123046875E-07
5;-0.060943603515625;2.2723388671875E-07
5;-0.05084228515625;2.27935791015625E-07
5;-0.040283203125;2.28607177734375E-07
5;-0.0302215576171875;2.30072021484375E-07
5;-0.0201446533203125;2.3077392578125E-07
5;-0.010076904296875;2.31719970703125E-07
5;-3.05175781249722E-06;2.327880859375E-07
5;0.01007080078125;2.340087890625E-07
5;0.0201202392578125;2.35107421875E-07
5;0.03017578125;2.3651123046875E-07
5;0.0402679443359375;2.376708984375E-07
5;0.050341796875;2.38922119140625E-07
5;0.05987548828125;2.40875244140625E-07
5;0.069976806640625;2.42462158203125E-07
5;0.080047607421875;2.440185546875E-07
5;0.090087890625;2.46673583984375E-07
5;0.100189208984375;2.4859619140625E-07
5;0.110260009765625;2.508544921875E-07
5;0.1202392578125;2.53143310546875E-07
5;0.130340576171875;2.559814453125E-07
5;0.140350341796875;2.5860595703125E-07
5;0.150390625;2.61749267578125E-07
5;0.160491943359375;2.6519775390625E-07
5;0.17059326171875;2.69134521484375E-07
5;0.18060302734375;2.7325439453125E-07
5;0.190673828125;2.78045654296875E-07
5;0.200714111328125;2.83660888671875E-07
5;0.21075439453125;2.89886474609375E-07
5;0.220855712890625;2.9705810546875E-07
5;0.230865478515625;3.0523681640625E-07
5;0.241424560546875;3.14849853515625E-07
5;0.251495361328125;3.25469970703125E-07
5;0.26153564453125;3.37615966796875E-07
5;0.2716064453125;3.51287841796875E-07
5;0.281707763671875;3.6676025390625E-07
5;0.291717529296875;3.83758544921875E-07
5;0.30181884765625;4.024658203125E-07
5;0.31182861328125;4.228515625E-07
5;0.3218994140625;4.4512939453125E-07
5;0.33197021484375;4.6826171875E-07
5;0.342071533203125;4.925537109375E-07
5;0.35211181640625;5.17578125E-07
5;0.3621826171875;5.43212890625E-07
5;0.372222900390625;5.6854248046875E-07
5;0.38226318359375;5.9356689453125E-07
5;0.39239501953125;6.170654296875E-07
5;0.402435302734375;6.390380859375E-07
5;0.412506103515625;6.57958984375E-07
5;0.42254638671875;6.7352294921875E-07
5;0.43267822265625;6.8359375E-07
5;0.4427490234375;6.884765625E-07
5;0.452789306640625;6.8939208984375E-07
5;0.46282958984375;6.89697265625E-07
5;0.472869873046875;6.8878173828125E-07
5;0.48297119140625;6.878662109375E-07
5;0.4930419921875;6.8756103515625E-07
5;0.503143310546875;6.8817138671875E-07
5;0.51318359375;6.9000244140625E-07
5;0.523284912109375;6.93359375E-07
5;0.5333251953125;6.976318359375E-07
5;0.5433349609375;7.0343017578125E-07
5;0.55340576171875;7.110595703125E-07
5;0.5634765625;7.196044921875E-07
