# Supplementary material for: Daily electric field treatment improves functional outcomes after thoracic contusion spinal cord injury in rats
Source: Nat Commun. 2025 Jun 26;16:5372. doi: 10.1038/s41467-025-60332-0 (PMC12202812; doi:10.1038/s41467-025-60332-0)
Supplement: Supplementary file 6 — Source Data [file 41467_2025_60332_MOESM6_ESM.zip › SFig4/37C/after_stim/P1/e30_EIS.txt]

Frequency (Hz)	Z (Ω)	-Phase (°)	Z' (Ω)	-Z'' (Ω)
100000	8434.39591289556	7.01751042282315	8371.2126743847	1030.45270424716
56234	8516.18619989422	4.53240241023268	8489.55441173281	672.973462698642
31623	8598.34954234781	3.14613805095244	8585.39010157057	471.902168088883
17783	8674.86359716173	2.33552733354303	8667.65754888962	353.5124390154
10000	8753.10885243063	1.84430310555301	8748.57451156911	281.706581433358
5623.4	8815.25916509417	1.55397611607743	8812.01709887464	239.058145474602
3162.3	8874.77063993644	1.41551612182806	8872.0623857204	219.232605611398
1778.3	8927.24256348272	1.42777449297366	8924.47091060052	222.438200637187
1000	8976.7745719973	1.64049543596875	8973.09526995026	256.988312679004
562.34	9023.95977931217	2.15575529500821	9017.57318133591	339.446634826669
316.23	9085.3357842661	3.13756070454308	9071.71690198116	497.271317467005
177.83	9174.30074844491	4.83435229555708	9141.66326713907	773.166821040016
100	9328.11900449076	7.64381376755589	9245.23040910637	1240.77348636913
56.234	9604.6557831403	12.2330414698916	9386.57116718767	2035.11533725524
31.623	10207.2481131507	19.4079252079742	9627.2386330227	3391.7827681402
17.783	11586.4700238196	29.2650442691749	10107.6619593073	5664.04955215266
10	14464.8681865755	40.1676432361564	11053.4797121298	9330.21960666185
5.6234	19630.4542401174	49.7116994436162	12693.7198120702	14974.1180376675
3.1623	28043.9719880166	57.9478013146927	14882.7017398642	23769.0881984755
1.7783	41975.79680962	65.9611501658232	17099.0920931087	38335.2131517994
1	67075.2486015535	73.0301374652411	19577.1622520007	64154.6856676817
0.56234	112023.316327103	78.2093588925038	22890.4140087234	109659.711596518
0.31623	191506.669842253	81.4870163473237	28349.407538161	189396.715088475
0.17783	331999.653329007	83.3644246994235	38363.8612263275	329775.657019113
0.1	577024.661477402	84.2246684488264	58064.8066287165	574095.756981604
