# Supplementary material for: Daily electric field treatment improves functional outcomes after thoracic contusion spinal cord injury in rats
Source: Nat Commun. 2025 Jun 26;16:5372. doi: 10.1038/s41467-025-60332-0 (PMC12202812; doi:10.1038/s41467-025-60332-0)
Supplement: Supplementary file 6 — Source Data [file 41467_2025_60332_MOESM6_ESM.zip › SFig4/37C/after_stim/P2/e12_EIS.txt]

Frequency (Hz)	Z (Ω)	-Phase (°)	Z' (Ω)	-Z'' (Ω)
100000	5263.71055660116	4.2300452719217	5249.37186587483	388.257437065033
56234	5279.38664880216	2.77755904580446	5273.18439183414	255.831501710282
31623	5300.11364653507	2.09808061309745	5296.56056042066	194.038387912442
17783	5334.34509195959	1.85614777927773	5331.54615598079	172.780631900299
10000	5372.62777733939	1.94200703699506	5369.54195077618	182.067220260684
5623.4	5421.84592110827	2.31069787981915	5417.43733448289	218.599906654378
3162.3	5501.24787802046	2.85524164820517	5494.41848957448	274.032255121002
1778.3	5615.72047264937	3.40949998879295	5605.78053984173	333.977493351031
1000	5749.35987555963	3.86435538643192	5736.28812610834	387.475822424497
562.34	5881.89331278191	4.30705509877189	5865.2822195401	441.739095049613
316.23	6005.45775642614	5.04002697343548	5982.23806109023	527.589466026713
177.83	6122.44767508461	6.53325349938003	6082.68842098862	696.611159342131
100	6261.50896119399	9.41182655206396	6177.21920815544	1023.94205183111
56.234	6494.54226285419	14.4999843295719	6287.67621185818	1626.10179842224
31.623	6986.98386143851	22.6346930711333	6448.82787595852	2688.97052908032
17.783	8100.0773176843	33.9053084722301	6722.74508142653	4518.40139016212
10	10498.3951542854	46.6106358007363	7211.90011056215	7629.20687953839
5.6234	15224.962946269	57.7790764262407	8117.72579346203	12880.2959848532
3.1623	23853.3518650318	65.5643522022516	9867.43875527895	21716.7227639861
1.7783	38941.5083063983	70.1229224820805	13240.2428612855	36621.5378998679
1	63911.4985982514	72.0261039279456	19722.0442464829	60792.4388704225
0.56234	104184.418764233	72.1858938823238	31873.1088353803	99189.2032754022
0.31623	168318.42357987	71.5771148301463	53193.3370054867	159692.080625914
0.17783	270197.991834847	70.5339607517906	90042.9597364772	254753.253548369
0.1	426215.384711807	69.4694423872611	149476.6710626	399144.433724281
