# Supplementary material for: Daily electric field treatment improves functional outcomes after thoracic contusion spinal cord injury in rats
Source: Nat Commun. 2025 Jun 26;16:5372. doi: 10.1038/s41467-025-60332-0 (PMC12202812; doi:10.1038/s41467-025-60332-0)
Supplement: Supplementary file 6 — Source Data [file 41467_2025_60332_MOESM6_ESM.zip › SFig4/37C/after_stim/P2/e14_EIS.txt]

Frequency (Hz)	Z (Ω)	-Phase (°)	Z' (Ω)	-Z'' (Ω)
100000	5373.61200186767	4.38378207834863	5357.89111346218	410.741722861616
56234	5395.33162801252	2.90837634269722	5388.38217158787	273.753445907499
31623	5424.54162001816	2.19852832205433	5420.54862630087	208.097037982224
17783	5458.60549162653	1.92688860593782	5455.51890314252	183.541305078482
10000	5500.04192202282	1.98801867116218	5496.73146399843	190.799257593352
5623.4	5551.06927772658	2.34248873462456	5546.4305817023	226.887479772321
3162.3	5633.18307168698	2.89554791423669	5625.99110473001	284.562134936441
1778.3	5751.9975974071	3.48760932836828	5741.34476738809	349.90944909011
1000	5891.6184224299	3.9884686534844	5877.34933055624	409.795658988114
562.34	6037.76625183382	4.44159226479247	6019.63361712855	467.581465970645
316.23	6172.75227411969	5.12617980326564	6148.06338548106	551.531726881596
177.83	6298.808797006	6.52441869709301	6258.01468619807	715.71254604727
100	6444.56436300447	9.28070339705394	6360.20557532166	1039.32423648946
56.234	6674.49290777236	14.208472735817	6470.31392200913	1638.25923667726
31.623	7171.03521991346	22.1452588671377	6642.0362427675	2703.16493669964
17.783	8273.87730772157	33.212674242772	6922.28292256958	4532.00229955056
10	10652.0661569696	45.8151770051191	7424.22569380766	7638.54608285263
5.6234	15364.688660819	57.0243504180142	8362.73200212772	12889.4674484437
3.1623	23926.6230564018	64.9178950409527	10142.8919329049	21670.3722653893
1.7783	38890.2733915639	69.5402174793864	13594.0880301295	36436.9885569551
1	63451.7707134936	71.4691349198339	20165.9543130558	60161.960517602
0.56234	103035.777094367	71.8677644126919	32065.8833884979	97919.1017317633
0.31623	166055.903825607	71.3403726131562	53128.8347781529	157327.3342762
0.17783	263538.700919962	70.6631782338492	87263.1635409421	248672.047426743
0.1	424513.447133736	69.5277206206447	148475.345470577	397701.821198696
