# Supplementary material for: Daily electric field treatment improves functional outcomes after thoracic contusion spinal cord injury in rats
Source: Nat Commun. 2025 Jun 26;16:5372. doi: 10.1038/s41467-025-60332-0 (PMC12202812; doi:10.1038/s41467-025-60332-0)
Supplement: Supplementary file 6 — Source Data [file 41467_2025_60332_MOESM6_ESM.zip › SFig4/37C/after_stim/P2/elec12_CV.txt]

System.Collections.Generic.List`1[System.Int32]
Scan;WE(1).Potential (V);WE(1).Current (A)
1;0.302001953125;4.4281005859375E-08
1;0.31207275390625;6.744384765625E-08
1;0.322174072265625;8.6761474609375E-08
1;0.332183837890625;1.03759765625E-07
1;0.34222412109375;1.19171142578125E-07
1;0.352294921875;1.3360595703125E-07
1;0.36236572265625;1.4691162109375E-07
1;0.3724365234375;1.593017578125E-07
1;0.382476806640625;1.71295166015625E-07
1;0.39251708984375;1.8267822265625E-07
1;0.40264892578125;1.937255859375E-07
1;0.412689208984375;2.04254150390625E-07
1;0.42279052734375;2.144775390625E-07
1;0.432891845703125;2.24578857421875E-07
1;0.442901611328125;2.34283447265625E-07
1;0.45294189453125;2.4359130859375E-07
1;0.4630126953125;2.52716064453125E-07
1;0.473052978515625;2.61474609375E-07
1;0.483154296875;2.7008056640625E-07
1;0.49322509765625;2.7825927734375E-07
1;0.503265380859375;2.861328125E-07
1;0.51336669921875;2.93853759765625E-07
1;0.523406982421875;3.0108642578125E-07
1;0.533447265625;3.079833984375E-07
1;0.5435791015625;3.14697265625E-07
1;0.553558349609375;3.20953369140625E-07
1;0.56365966796875;3.270263671875E-07
1;0.57373046875;3.32366943359375E-07
1;0.5838623046875;3.37799072265625E-07
1;0.5938720703125;3.43048095703125E-07
1;0.603912353515625;3.4771728515625E-07
1;0.613983154296875;3.5205078125E-07
1;0.624053955078125;3.56536865234375E-07
1;0.63409423828125;3.60809326171875E-07
1;0.6441650390625;3.64654541015625E-07
1;0.6541748046875;3.685302734375E-07
1;0.664337158203125;3.72161865234375E-07
1;0.67437744140625;3.75885009765625E-07
1;0.684478759765625;3.7933349609375E-07
1;0.69451904296875;3.83087158203125E-07
1;0.70465087890625;3.86810302734375E-07
1;0.714691162109375;3.907470703125E-07
1;0.724761962890625;3.94561767578125E-07
1;0.73486328125;3.9874267578125E-07
1;0.744903564453125;4.0313720703125E-07
1;0.75469970703125;4.0771484375E-07
1;0.7647705078125;4.127197265625E-07
1;0.775146484375;4.17999267578125E-07
1;0.784912109375;4.23828125E-07
1;0.7952880859375;4.30267333984375E-07
1;0.8050537109375;4.3707275390625E-07
1;0.8160400390625;4.4451904296875E-07
1;0.82550048828125;4.52606201171875E-07
1;0.8355712890625;4.61456298828125E-07
1;0.8453369140625;4.71099853515625E-07
1;0.85540771484375;4.8175048828125E-07
1;0.86517333984375;4.9346923828125E-07
1;0.87554931640625;5.059814453125E-07
1;0.88592529296875;5.194091796875E-07
1;0.89569091796875;5.3375244140625E-07
1;0.90576171875;5.499267578125E-07
1;0.89599609375;4.01641845703125E-07
1;0.8856201171875;3.311767578125E-07
1;0.875244140625;2.84515380859375E-07
1;0.86578369140625;2.5030517578125E-07
1;0.85540771484375;2.2369384765625E-07
1;0.84503173828125;2.020263671875E-07
1;0.83526611328125;1.83197021484375E-07
1;0.82489013671875;1.66473388671875E-07
1;0.81573486328125;1.50543212890625E-07
1;0.8050537109375;1.35101318359375E-07
1;0.794677734375;1.1981201171875E-07
1;0.78521728515625;1.04278564453125E-07
1;0.775146484375;8.8287353515625E-08
1;0.7647705078125;7.2021484375E-08
1;0.75469970703125;5.5145263671875E-08
1;0.74493408203125;3.77655029296875E-08
1;0.7349853515625;1.99371337890625E-08
1;0.72491455078125;1.7974853515625E-09
1;0.71484375;-1.6424560546875E-08
1;0.70477294921875;-3.45184326171875E-08
1;0.6947021484375;-5.2734375E-08
1;0.684661865234375;-6.9976806640625E-08
1;0.674591064453125;-8.709716796875E-08
1;0.664581298828125;-1.03118896484375E-07
1;0.654510498046875;-1.18194580078125E-07
1;0.644439697265625;-1.32080078125E-07
1;0.63433837890625;-1.44683837890625E-07
1;0.624298095703125;-1.5606689453125E-07
1;0.614288330078125;-1.66107177734375E-07
1;0.604156494140625;-1.751708984375E-07
1;0.5941162109375;-1.82708740234375E-07
1;0.5841064453125;-1.89453125E-07
1;0.57403564453125;-1.9488525390625E-07
1;0.563995361328125;-1.9927978515625E-07
1;0.553985595703125;-2.02850341796875E-07
1;0.5438232421875;-2.0562744140625E-07
1;0.533782958984375;-2.076416015625E-07
1;0.523681640625;-2.08892822265625E-07
1;0.513641357421875;-2.0941162109375E-07
1;0.503570556640625;-2.09747314453125E-07
1;0.493499755859375;-2.09442138671875E-07
1;0.483428955078125;-2.08526611328125E-07
1;0.47332763671875;-2.0751953125E-07
1;0.46331787109375;-2.06329345703125E-07
1;0.4532470703125;-2.049560546875E-07
1;0.443206787109375;-2.03582763671875E-07
1;0.433074951171875;-2.01904296875E-07
1;0.423065185546875;-2.0050048828125E-07
1;0.4129638671875;-1.9891357421875E-07
1;0.402923583984375;-1.97509765625E-07
1;0.392791748046875;-1.96075439453125E-07
1;0.3828125;-1.949462890625E-07
1;0.37274169921875;-1.93939208984375E-07
1;0.36260986328125;-1.93023681640625E-07
1;0.3525390625;-1.92352294921875E-07
1;0.342498779296875;-1.9207763671875E-07
1;0.33245849609375;-1.92138671875E-07
1;0.322418212890625;-1.92230224609375E-07
1;0.312286376953125;-1.93115234375E-07
1;0.30218505859375;-1.9415283203125E-07
1;0.292144775390625;-1.956787109375E-07
1;0.28204345703125;-1.97784423828125E-07
1;0.27203369140625;-2.00347900390625E-07
1;0.261962890625;-2.03338623046875E-07
1;0.25189208984375;-2.06817626953125E-07
1;0.241851806640625;-2.11090087890625E-07
1;0.2318115234375;-2.1563720703125E-07
1;0.22174072265625;-2.20703125E-07
1;0.21160888671875;-2.2637939453125E-07
1;0.201690673828125;-2.32574462890625E-07
1;0.191619873046875;-2.39288330078125E-07
1;0.1815185546875;-2.4652099609375E-07
1;0.17144775390625;-2.54119873046875E-07
1;0.16143798828125;-2.623291015625E-07
1;0.15130615234375;-2.708740234375E-07
1;0.141326904296875;-2.796630859375E-07
1;0.13128662109375;-2.88665771484375E-07
1;0.12127685546875;-2.979736328125E-07
1;0.1112060546875;-3.07464599609375E-07
1;0.100738525390625;-3.16925048828125E-07
1;0.090667724609375;-3.2659912109375E-07
1;0.08062744140625;-3.36456298828125E-07
1;0.07049560546875;-3.46466064453125E-07
1;0.0604248046875;-3.5650634765625E-07
1;0.0504150390625;-3.6663818359375E-07
1;0.0403961181640625;-3.770751953125E-07
1;0.0303375244140625;-3.87603759765625E-07
1;0.0202728271484375;-3.9849853515625E-07
1;0.010198974609375;-4.0936279296875E-07
1;0.000112915039062494;-4.20867919921875E-07
1;-0.0099365234375;-4.32281494140625E-07
1;-0.0200103759765625;-4.44091796875E-07
1;-0.030084228515625;-4.56268310546875E-07
1;-0.0401611328125;-4.68475341796875E-07
1;-0.05029296875;-4.8095703125E-07
1;-0.06036376953125;-4.9346923828125E-07
1;-0.0704345703125;-5.0628662109375E-07
1;-0.08050537109375;-5.194091796875E-07
1;-0.090576171875;-5.3253173828125E-07
1;-0.10064697265625;-5.4534912109375E-07
1;-0.1107177734375;-5.5908203125E-07
1;-0.120758056640625;-5.718994140625E-07
1;-0.130859375;-5.8502197265625E-07
1;-0.140960693359375;-5.975341796875E-07
1;-0.1510009765625;-6.1004638671875E-07
1;-0.161041259765625;-6.2255859375E-07
1;-0.171142578125;-6.341552734375E-07
1;-0.181182861328125;-6.4544677734375E-07
1;-0.191253662109375;-6.5643310546875E-07
1;-0.201385498046875;-6.6680908203125E-07
1;-0.21142578125;-6.768798828125E-07
1;-0.22149658203125;-6.866455078125E-07
1;-0.231597900390625;-6.964111328125E-07
1;-0.24163818359375;-7.061767578125E-07
1;-0.251708984375;-7.159423828125E-07
1;-0.2618408203125;-7.26318359375E-07
1;-0.2718505859375;-7.379150390625E-07
1;-0.281951904296875;-7.4981689453125E-07
1;-0.292022705078125;-7.6324462890625E-07
1;-0.30206298828125;-7.769775390625E-07
1;-0.312164306640625;-7.92236328125E-07
1;-0.322265625;-8.074951171875E-07
1;-0.332305908203125;-8.21533203125E-07
1;-0.342437744140625;-8.3465576171875E-07
1;-0.352508544921875;-8.4625244140625E-07
1;-0.362548828125;-8.5601806640625E-07
1;-0.372589111328125;-8.6456298828125E-07
1;-0.3826904296875;-8.7188720703125E-07
1;-0.392730712890625;-8.782958984375E-07
1;-0.40277099609375;-8.8409423828125E-07
1;-0.412872314453125;-8.8958740234375E-07
1;-0.42291259765625;-8.953857421875E-07
1;-0.433013916015625;-9.014892578125E-07
1;-0.443084716796875;-9.075927734375E-07
1;-0.45318603515625;-9.1400146484375E-07
1;-0.463226318359375;-9.2071533203125E-07
1;-0.473297119140625;-9.27734375E-07
1;-0.483367919921875;-9.3475341796875E-07
1;-0.493438720703125;-9.4207763671875E-07
1;-0.503570556640625;-9.4970703125E-07
1;-0.51361083984375;-9.576416015625E-07
1;-0.523712158203125;-9.65576171875E-07
1;-0.5338134765625;-9.7381591796875E-07
1;-0.543853759765625;-9.8236083984375E-07
1;-0.553955078125;-9.918212890625E-07
1;-0.563995361328125;-1.0015869140625E-06
1;-0.574127197265625;-1.0113525390625E-06
1;-0.584136962890625;-1.0223388671875E-06
1;-0.594207763671875;-1.03363037109375E-06
1;-0.60430908203125;-1.046142578125E-06
1;-0.594268798828125;-7.098388671875E-07
1;-0.58416748046875;-5.2947998046875E-07
1;-0.574127197265625;-4.1021728515625E-07
1;-0.5640869140625;-3.24371337890625E-07
1;-0.5540771484375;-2.59429931640625E-07
1;-0.54400634765625;-2.0782470703125E-07
1;-0.5338134765625;-1.66107177734375E-07
1;-0.52386474609375;-1.3165283203125E-07
1;-0.513763427734375;-1.0223388671875E-07
1;-0.503662109375;-7.6873779296875E-08
1;-0.4935302734375;-5.4901123046875E-08
1;-0.483489990234375;-3.568115234375E-08
1;-0.473480224609375;-1.85211181640625E-08
1;-0.46337890625;-3.03039550781251E-09
1;-0.453399658203125;1.0821533203125E-08
1;-0.44329833984375;2.3150634765625E-08
1;-0.43316650390625;3.42864990234375E-08
1;-0.42315673828125;4.4189453125E-08
1;-0.4130859375;5.303955078125E-08
1;-0.4029541015625;6.0943603515625E-08
1;-0.393035888671875;6.805419921875E-08
1;-0.3829345703125;7.4462890625E-08
1;-0.372833251953125;8.0169677734375E-08
1;-0.362762451171875;8.526611328125E-08
1;-0.35272216796875;8.9813232421875E-08
1;-0.342620849609375;9.393310546875E-08
1;-0.33258056640625;9.747314453125E-08
1;-0.322540283203125;1.007080078125E-07
1;-0.312408447265625;1.03759765625E-07
1;-0.30230712890625;1.06414794921875E-07
1;-0.292327880859375;1.0894775390625E-07
1;-0.282196044921875;1.112060546875E-07
1;-0.2720947265625;1.1334228515625E-07
1;-0.262054443359375;1.15203857421875E-07
1;-0.25201416015625;1.17095947265625E-07
1;-0.24188232421875;1.18743896484375E-07
1;-0.2318115234375;1.20574951171875E-07
1;-0.22174072265625;1.2213134765625E-07
1;-0.211669921875;1.236572265625E-07
1;-0.201629638671875;1.2530517578125E-07
1;-0.19158935546875;1.2713623046875E-07
1;-0.18145751953125;1.2896728515625E-07
1;-0.17138671875;1.3104248046875E-07
1;-0.161346435546875;1.33270263671875E-07
1;-0.151214599609375;1.3592529296875E-07
1;-0.14117431640625;1.387939453125E-07
1;-0.131134033203125;1.42181396484375E-07
1;-0.12109375;1.46087646484375E-07
1;-0.11102294921875;1.50360107421875E-07
1;-0.1009521484375;1.5557861328125E-07
1;-0.0908203125;1.61376953125E-07
1;-0.080810546875;1.67999267578125E-07
1;-0.07073974609375;1.75506591796875E-07
1;-0.060699462890625;1.8389892578125E-07
1;-0.0506591796875;1.93084716796875E-07
1;-0.040185546875;2.02972412109375E-07
1;-0.0301116943359375;2.1392822265625E-07
1;-0.0200347900390625;2.25677490234375E-07
1;-0.00997314453125001;2.3773193359375E-07
1;9.76562499999944E-05;2.5048828125E-07
1;0.01016845703125;2.63580322265625E-07
1;0.02022705078125;2.76702880859375E-07
1;0.0302886962890625;2.89947509765625E-07
1;0.0403594970703125;3.03192138671875E-07
1;0.05029296875;3.16009521484375E-07
1;0.060333251953125;3.2855224609375E-07
1;0.070465087890625;3.40850830078125E-07
1;0.080474853515625;3.52447509765625E-07
1;0.090576171875;3.636474609375E-07
1;0.100616455078125;3.741455078125E-07
1;0.1107177734375;3.83941650390625E-07
1;0.12078857421875;3.93218994140625E-07
1;0.130828857421875;4.0179443359375E-07
1;0.14093017578125;4.0960693359375E-07
1;0.15087890625;4.16534423828125E-07
1;0.1610107421875;4.22943115234375E-07
1;0.1710205078125;4.285888671875E-07
1;0.181121826171875;4.33258056640625E-07
1;0.19122314453125;4.37103271484375E-07
1;0.201263427734375;4.40277099609375E-07
1;0.21136474609375;4.42840576171875E-07
1;0.221343994140625;4.44580078125E-07
1;0.231414794921875;4.456787109375E-07
1;0.2415771484375;4.46533203125E-07
1;0.251556396484375;4.46624755859375E-07
1;0.261627197265625;4.46502685546875E-07
1;0.27166748046875;4.4598388671875E-07
1;0.28179931640625;4.45220947265625E-07
1;0.291778564453125;4.4427490234375E-07
2;0.301910400390625;4.42901611328125E-07
2;0.311920166015625;4.415283203125E-07
2;0.32208251953125;4.40093994140625E-07
2;0.3321533203125;4.385986328125E-07
2;0.34222412109375;4.37255859375E-07
2;0.35223388671875;4.35577392578125E-07
2;0.3623046875;4.34661865234375E-07
2;0.3724365234375;4.3359375E-07
2;0.382415771484375;4.32861328125E-07
2;0.39251708984375;4.3218994140625E-07
2;0.402557373046875;4.31915283203125E-07
2;0.41265869140625;4.320068359375E-07
2;0.4227294921875;4.32647705078125E-07
2;0.432769775390625;4.3341064453125E-07
2;0.44287109375;4.3487548828125E-07
2;0.452880859375;4.36737060546875E-07
2;0.462982177734375;4.39056396484375E-07
2;0.473052978515625;4.42047119140625E-07
2;0.483123779296875;4.45037841796875E-07
2;0.493194580078125;4.4873046875E-07
2;0.503265380859375;4.5269775390625E-07
2;0.5133056640625;4.57183837890625E-07
2;0.5234375;4.61822509765625E-07
2;0.533416748046875;4.669189453125E-07
2;0.543426513671875;4.7216796875E-07
2;0.5535888671875;4.77630615234375E-07
2;0.563629150390625;4.83123779296875E-07
2;0.57366943359375;4.888916015625E-07
2;0.58380126953125;4.9468994140625E-07
2;0.593841552734375;5.0018310546875E-07
2;0.603912353515625;5.059814453125E-07
2;0.613922119140625;5.1177978515625E-07
2;0.62396240234375;5.1727294921875E-07
2;0.63409423828125;5.2337646484375E-07
2;0.6441650390625;5.2947998046875E-07
2;0.6541748046875;5.3558349609375E-07
2;0.664276123046875;5.4168701171875E-07
2;0.67437744140625;5.4840087890625E-07
2;0.684478759765625;5.5511474609375E-07
2;0.694488525390625;5.621337890625E-07
2;0.704559326171875;5.6976318359375E-07
2;0.7147216796875;5.7708740234375E-07
2;0.7247314453125;5.84716796875E-07
2;0.734893798828125;5.9326171875E-07
2;0.744903564453125;6.0150146484375E-07
2;0.7550048828125;6.103515625E-07
2;0.76416015625;6.195068359375E-07
2;0.77484130859375;6.28662109375E-07
2;0.784912109375;6.378173828125E-07
2;0.7952880859375;6.4727783203125E-07
2;0.8050537109375;6.5643310546875E-07
2;0.8154296875;6.658935546875E-07
2;0.8251953125;6.756591796875E-07
2;0.83526611328125;6.8511962890625E-07
2;0.84564208984375;6.9488525390625E-07
2;0.855712890625;7.0465087890625E-07
2;0.865478515625;7.147216796875E-07
2;0.875244140625;7.2509765625E-07
2;0.8856201171875;7.354736328125E-07
2;0.89599609375;7.4676513671875E-07
2;0.90667724609375;7.586669921875E-07
2;0.89569091796875;5.0537109375E-07
2;0.88592529296875;3.88946533203125E-07
2;0.8758544921875;3.1390380859375E-07
2;0.86578369140625;2.596435546875E-07
2;0.85601806640625;2.1868896484375E-07
2;0.8453369140625;1.8670654296875E-07
2;0.8349609375;1.61285400390625E-07
2;0.8251953125;1.4068603515625E-07
2;0.81512451171875;1.241455078125E-07
2;0.80535888671875;1.10809326171875E-07
2;0.794677734375;9.9609375E-08
2;0.78460693359375;9.0484619140625E-08
2;0.77484130859375;8.282470703125E-08
2;0.76507568359375;7.60498046875E-08
2;0.75469970703125;6.9915771484375E-08
2;0.744842529296875;6.402587890625E-08
2;0.73480224609375;5.8441162109375E-08
2;0.72479248046875;5.2337646484375E-08
2;0.714691162109375;4.595947265625E-08
2;0.704620361328125;3.8983154296875E-08
2;0.694610595703125;3.09326171875E-08
2;0.684539794921875;2.21771240234375E-08
2;0.674468994140625;1.224365234375E-08
2;0.6644287109375;1.4739990234375E-09
2;0.654327392578125;-1.0418701171875E-08
2;0.644287109375;-2.31903076171875E-08
2;0.634185791015625;-3.66973876953125E-08
2;0.624237060546875;-5.0994873046875E-08
2;0.6141357421875;-6.5338134765625E-08
2;0.604095458984375;-8.0169677734375E-08
2;0.59405517578125;-9.478759765625E-08
2;0.58404541015625;-1.0943603515625E-07
2;0.57391357421875;-1.23291015625E-07
2;0.56390380859375;-1.3671875E-07
2;0.553863525390625;-1.49322509765625E-07
2;0.54376220703125;-1.610107421875E-07
2;0.533721923828125;-1.71722412109375E-07
2;0.523651123046875;-1.812744140625E-07
2;0.51361083984375;-1.8994140625E-07
2;0.5035400390625;-1.97723388671875E-07
2;0.4935302734375;-2.04315185546875E-07
2;0.483428955078125;-2.0989990234375E-07
2;0.47332763671875;-2.149658203125E-07
2;0.46331787109375;-2.18994140625E-07
2;0.453277587890625;-2.22198486328125E-07
2;0.443267822265625;-2.247314453125E-07
2;0.43316650390625;-2.265625E-07
2;0.423065185546875;-2.279052734375E-07
2;0.412994384765625;-2.28729248046875E-07
2;0.402923583984375;-2.288818359375E-07
2;0.392852783203125;-2.2900390625E-07
2;0.3828125;-2.28424072265625E-07
2;0.372772216796875;-2.27874755859375E-07
2;0.36273193359375;-2.2698974609375E-07
2;0.352569580078125;-2.259521484375E-07
2;0.342529296875;-2.2467041015625E-07
2;0.33245849609375;-2.235107421875E-07
2;0.3223876953125;-2.22198486328125E-07
2;0.312286376953125;-2.21038818359375E-07
2;0.30224609375;-2.1966552734375E-07
2;0.292144775390625;-2.1844482421875E-07
2;0.282135009765625;-2.17254638671875E-07
2;0.27203369140625;-2.1649169921875E-07
2;0.261993408203125;-2.1551513671875E-07
2;0.25189208984375;-2.1484375E-07
2;0.2418212890625;-2.14447021484375E-07
2;0.231842041015625;-2.1417236328125E-07
2;0.221710205078125;-2.14202880859375E-07
2;0.211669921875;-2.14324951171875E-07
2;0.20159912109375;-2.14935302734375E-07
2;0.1915283203125;-2.15972900390625E-07
2;0.181488037109375;-2.17193603515625E-07
2;0.17138671875;-2.191162109375E-07
2;0.161346435546875;-2.2125244140625E-07
2;0.15130615234375;-2.23968505859375E-07
2;0.14117431640625;-2.27447509765625E-07
2;0.131195068359375;-2.31201171875E-07
2;0.12109375;-2.35687255859375E-07
2;0.111083984375;-2.40936279296875E-07
2;0.10107421875;-2.46795654296875E-07
2;0.09100341796875;-2.53387451171875E-07
2;0.08087158203125;-2.60894775390625E-07
2;0.07086181640625;-2.6922607421875E-07
2;0.060821533203125;-2.783203125E-07
2;0.05072021484375;-2.88360595703125E-07
2;0.0404296875;-2.9931640625E-07
2;0.030364990234375;-3.11279296875E-07
2;0.0202606201171875;-3.23760986328125E-07
2;0.010198974609375;-3.37371826171875E-07
2;0.000115966796875006;-3.51593017578125E-07
2;-0.0099517822265625;-3.6663818359375E-07
2;-0.0200347900390625;-3.81927490234375E-07
2;-0.030084228515625;-3.980712890625E-07
2;-0.040155029296875;-4.14459228515625E-07
2;-0.050262451171875;-4.31243896484375E-07
2;-0.060302734375;-4.47998046875E-07
2;-0.070404052734375;-4.6478271484375E-07
2;-0.08050537109375;-4.8126220703125E-07
2;-0.09063720703125;-4.98046875E-07
2;-0.10064697265625;-5.145263671875E-07
2;-0.11077880859375;-5.31005859375E-07
2;-0.120849609375;-5.46875E-07
2;-0.130859375;-5.6243896484375E-07
2;-0.140899658203125;-5.7708740234375E-07
2;-0.1510009765625;-5.914306640625E-07
2;-0.161102294921875;-6.0546875E-07
2;-0.171142578125;-6.182861328125E-07
2;-0.18115234375;-6.304931640625E-07
2;-0.1912841796875;-6.4208984375E-07
2;-0.201416015625;-6.53076171875E-07
2;-0.211456298828125;-6.634521484375E-07
2;-0.22149658203125;-6.732177734375E-07
2;-0.2315673828125;-6.8267822265625E-07
2;-0.2415771484375;-6.9183349609375E-07
2;-0.251678466796875;-7.0098876953125E-07
2;-0.26177978515625;-7.1075439453125E-07
2;-0.27191162109375;-7.2113037109375E-07
2;-0.28192138671875;-7.32421875E-07
2;-0.292022705078125;-7.4432373046875E-07
2;-0.302093505859375;-7.568359375E-07
2;-0.3121337890625;-7.70263671875E-07
2;-0.32232666015625;-7.830810546875E-07
2;-0.332305908203125;-7.94677734375E-07
2;-0.342376708984375;-8.050537109375E-07
2;-0.352447509765625;-8.135986328125E-07
2;-0.36248779296875;-8.203125E-07
2;-0.37261962890625;-8.2550048828125E-07
2;-0.3826904296875;-8.30078125E-07
2;-0.392669677734375;-8.3343505859375E-07
2;-0.402862548828125;-8.3648681640625E-07
2;-0.41290283203125;-8.3953857421875E-07
2;-0.422882080078125;-8.4228515625E-07
2;-0.43304443359375;-8.4564208984375E-07
2;-0.443084716796875;-8.4930419921875E-07
2;-0.453155517578125;-8.5296630859375E-07
2;-0.4632568359375;-8.5693359375E-07
2;-0.473388671875;-8.6181640625E-07
2;-0.483428955078125;-8.6639404296875E-07
2;-0.4935302734375;-8.7188720703125E-07
2;-0.5035400390625;-8.77685546875E-07
2;-0.513671875;-8.8409423828125E-07
2;-0.523681640625;-8.9111328125E-07
2;-0.5338134765625;-8.984375E-07
2;-0.543853759765625;-9.06982421875E-07
2;-0.553955078125;-9.1583251953125E-07
2;-0.56402587890625;-9.259033203125E-07
2;-0.574066162109375;-9.3658447265625E-07
2;-0.58416748046875;-9.4879150390625E-07
2;-0.59423828125;-9.619140625E-07
2;-0.604278564453125;-9.7625732421875E-07
2;-0.594268798828125;-6.5521240234375E-07
2;-0.584259033203125;-4.86480712890625E-07
2;-0.574127197265625;-3.75335693359375E-07
2;-0.56414794921875;-2.95379638671875E-07
2;-0.553955078125;-2.3468017578125E-07
2;-0.543975830078125;-1.8682861328125E-07
2;-0.533843994140625;-1.4788818359375E-07
2;-0.5238037109375;-1.15753173828125E-07
2;-0.513702392578125;-8.8653564453125E-08
2;-0.503631591796875;-6.536865234375E-08
2;-0.49359130859375;-4.4830322265625E-08
2;-0.483489990234375;-2.7117919921875E-08
2;-0.47344970703125;-1.153564453125E-08
2;-0.46337890625;2.4627685546875E-09
2;-0.453277587890625;1.45111083984375E-08
2;-0.443267822265625;2.55218505859375E-08
2;-0.43316650390625;3.5137939453125E-08
2;-0.423065185546875;4.3792724609375E-08
2;-0.4130859375;5.1422119140625E-08
2;-0.403076171875;5.810546875E-08
2;-0.39300537109375;6.40869140625E-08
2;-0.3829345703125;6.9549560546875E-08
2;-0.372802734375;7.4188232421875E-08
2;-0.362762451171875;7.8460693359375E-08
2;-0.352691650390625;8.209228515625E-08
2;-0.3426513671875;8.544921875E-08
2;-0.332550048828125;8.8592529296875E-08
2;-0.322509765625;9.130859375E-08
2;-0.312408447265625;9.4329833984375E-08
2;-0.30230712890625;9.6710205078125E-08
2;-0.29229736328125;9.9090576171875E-08
2;-0.28216552734375;1.011962890625E-07
2;-0.272186279296875;1.03424072265625E-07
2;-0.262054443359375;1.053466796875E-07
2;-0.251983642578125;1.07513427734375E-07
2;-0.24188232421875;1.09527587890625E-07
2;-0.231842041015625;1.1163330078125E-07
2;-0.2218017578125;1.13555908203125E-07
2;-0.211669921875;1.15570068359375E-07
2;-0.20166015625;1.17828369140625E-07
2;-0.191619873046875;1.199951171875E-07
2;-0.181427001953125;1.22406005859375E-07
2;-0.171417236328125;1.248779296875E-07
2;-0.16131591796875;1.27960205078125E-07
2;-0.151275634765625;1.3116455078125E-07
2;-0.141143798828125;1.348876953125E-07
2;-0.131134033203125;1.39068603515625E-07
2;-0.12103271484375;1.4373779296875E-07
2;-0.110992431640625;1.49200439453125E-07
2;-0.100921630859375;1.5509033203125E-07
2;-0.09088134765625;1.62078857421875E-07
2;-0.080780029296875;1.69677734375E-07
2;-0.070770263671875;1.78314208984375E-07
2;-0.060699462890625;1.8756103515625E-07
2;-0.05059814453125;1.97784423828125E-07
2;-0.0401824951171875;2.0880126953125E-07
2;-0.03011474609375;2.20428466796875E-07
2;-0.0200286865234375;2.32666015625E-07
2;-0.009991455078125;2.4530029296875E-07
2;9.46044921874972E-05;2.58270263671875E-07
2;0.010162353515625;2.7154541015625E-07
2;0.0202392578125;2.8472900390625E-07
2;0.0303009033203125;2.977294921875E-07
2;0.040350341796875;3.104248046875E-07
2;0.050262451171875;3.2330322265625E-07
2;0.06036376953125;3.3538818359375E-07
2;0.070465087890625;3.4722900390625E-07
2;0.080535888671875;3.58551025390625E-07
2;0.090576171875;3.692626953125E-07
2;0.100616455078125;3.7939453125E-07
2;0.11065673828125;3.88824462890625E-07
2;0.12078857421875;3.9776611328125E-07
2;0.130828857421875;4.05731201171875E-07
2;0.140838623046875;4.12933349609375E-07
2;0.150970458984375;4.19586181640625E-07
2;0.16094970703125;4.2535400390625E-07
2;0.171051025390625;4.30419921875E-07
2;0.18115234375;4.3450927734375E-07
2;0.19122314453125;4.3804931640625E-07
2;0.201263427734375;4.4085693359375E-07
2;0.211334228515625;4.4305419921875E-07
2;0.22137451171875;4.4476318359375E-07
2;0.2314453125;4.45709228515625E-07
2;0.2415771484375;4.4610595703125E-07
2;0.251617431640625;4.4622802734375E-07
2;0.26165771484375;4.45770263671875E-07
2;0.27166748046875;4.453125E-07
2;0.281768798828125;4.44488525390625E-07
2;0.29180908203125;4.4366455078125E-07
3;0.3018798828125;4.4232177734375E-07
3;0.31195068359375;4.4122314453125E-07
3;0.322021484375;4.403076171875E-07
3;0.3321533203125;4.39117431640625E-07
3;0.3421630859375;4.38018798828125E-07
3;0.35223388671875;4.3701171875E-07
3;0.36236572265625;4.364013671875E-07
3;0.37237548828125;4.36065673828125E-07
3;0.3824462890625;4.3603515625E-07
3;0.392486572265625;4.361572265625E-07
3;0.402587890625;4.36859130859375E-07
3;0.412689208984375;4.37774658203125E-07
3;0.422698974609375;4.39361572265625E-07
3;0.43280029296875;4.41436767578125E-07
3;0.44287109375;4.4415283203125E-07
3;0.452911376953125;4.47174072265625E-07
3;0.462982177734375;4.5098876953125E-07
3;0.4730224609375;4.55047607421875E-07
3;0.48309326171875;4.59991455078125E-07
3;0.493133544921875;4.6514892578125E-07
3;0.50323486328125;4.7076416015625E-07
3;0.513336181640625;4.765625E-07
3;0.523406982421875;4.82818603515625E-07
3;0.53338623046875;4.8919677734375E-07
3;0.543487548828125;4.9560546875E-07
3;0.553558349609375;5.023193359375E-07
3;0.56365966796875;5.0872802734375E-07
3;0.57373046875;5.1513671875E-07
3;0.583709716796875;5.21240234375E-07
3;0.593841552734375;5.2734375E-07
3;0.6038818359375;5.3314208984375E-07
3;0.613922119140625;5.3924560546875E-07
3;0.623992919921875;5.450439453125E-07
3;0.63409423828125;5.511474609375E-07
3;0.644195556640625;5.5694580078125E-07
3;0.654266357421875;5.6304931640625E-07
3;0.664306640625;5.694580078125E-07
3;0.674346923828125;5.7586669921875E-07
3;0.6844482421875;5.8258056640625E-07
3;0.69451904296875;5.89599609375E-07
3;0.704620361328125;5.96923828125E-07
3;0.71466064453125;6.04248046875E-07
3;0.724700927734375;6.121826171875E-07
3;0.734771728515625;6.2042236328125E-07
3;0.744903564453125;6.2835693359375E-07
3;0.7550048828125;6.3690185546875E-07
3;0.76507568359375;6.4544677734375E-07
3;0.77484130859375;6.54296875E-07
3;0.78460693359375;6.62841796875E-07
3;0.79498291015625;6.719970703125E-07
3;0.8056640625;6.805419921875E-07
3;0.8154296875;6.890869140625E-07
3;0.8258056640625;6.982421875E-07
3;0.8349609375;7.06787109375E-07
3;0.8453369140625;7.1563720703125E-07
3;0.85540771484375;7.2479248046875E-07
3;0.86578369140625;7.3394775390625E-07
3;0.8758544921875;7.4371337890625E-07
3;0.88531494140625;7.537841796875E-07
3;0.89569091796875;7.6416015625E-07
3;0.90576171875;7.7545166015625E-07
3;0.89630126953125;5.1361083984375E-07
3;0.8856201171875;3.9404296875E-07
3;0.87554931640625;3.17291259765625E-07
3;0.86517333984375;2.61627197265625E-07
3;0.855712890625;2.1929931640625E-07
3;0.84564208984375;1.864013671875E-07
3;0.83526611328125;1.60003662109375E-07
3;0.8251953125;1.38458251953125E-07
3;0.81512451171875;1.21002197265625E-07
3;0.8050537109375;1.06842041015625E-07
3;0.794677734375;9.48486328125E-08
3;0.784912109375;8.489990234375E-08
3;0.775146484375;7.6446533203125E-08
3;0.7647705078125;6.93359375E-08
3;0.75439453125;6.3018798828125E-08
3;0.744873046875;5.7037353515625E-08
3;0.734832763671875;5.1300048828125E-08
3;0.72479248046875;4.5501708984375E-08
3;0.714752197265625;3.9434814453125E-08
3;0.704681396484375;3.3013916015625E-08
3;0.694610595703125;2.557373046875E-08
3;0.6845703125;1.7498779296875E-08
3;0.6744384765625;8.6578369140625E-09
3;0.6644287109375;-1.470947265625E-09
3;0.65435791015625;-1.25823974609375E-08
3;0.644256591796875;-2.4853515625E-08
3;0.634246826171875;-3.7481689453125E-08
3;0.62420654296875;-5.133056640625E-08
3;0.61419677734375;-6.549072265625E-08
3;0.60406494140625;-7.97119140625E-08
3;0.594024658203125;-9.4512939453125E-08
3;0.58404541015625;-1.09222412109375E-07
3;0.574005126953125;-1.23291015625E-07
3;0.5638427734375;-1.37054443359375E-07
3;0.553863525390625;-1.50177001953125E-07
3;0.54376220703125;-1.6259765625E-07
3;0.53369140625;-1.74041748046875E-07
3;0.523681640625;-1.844482421875E-07
3;0.513641357421875;-1.939697265625E-07
3;0.503570556640625;-2.02484130859375E-07
3;0.4935302734375;-2.10235595703125E-07
3;0.483489990234375;-2.16796875E-07
3;0.473419189453125;-2.22625732421875E-07
3;0.46337890625;-2.27691650390625E-07
3;0.4532470703125;-2.3187255859375E-07
3;0.443145751953125;-2.3516845703125E-07
3;0.43316650390625;-2.38006591796875E-07
3;0.423126220703125;-2.40081787109375E-07
3;0.413055419921875;-2.418212890625E-07
3;0.4029541015625;-2.42889404296875E-07
3;0.39288330078125;-2.4365234375E-07
3;0.38287353515625;-2.43896484375E-07
3;0.372802734375;-2.43927001953125E-07
3;0.3626708984375;-2.435302734375E-07
3;0.352691650390625;-2.42950439453125E-07
3;0.342559814453125;-2.421875E-07
3;0.33251953125;-2.41302490234375E-07
3;0.322479248046875;-2.4029541015625E-07
3;0.312286376953125;-2.396240234375E-07
3;0.30230712890625;-2.3828125E-07
3;0.292236328125;-2.3748779296875E-07
3;0.28216552734375;-2.36480712890625E-07
3;0.27203369140625;-2.35595703125E-07
3;0.26202392578125;-2.34710693359375E-07
3;0.251922607421875;-2.33978271484375E-07
3;0.24188232421875;-2.332763671875E-07
3;0.2318115234375;-2.330322265625E-07
3;0.2218017578125;-2.32635498046875E-07
3;0.211669921875;-2.32635498046875E-07
3;0.20166015625;-2.32818603515625E-07
3;0.19158935546875;-2.33184814453125E-07
3;0.1815185546875;-2.33856201171875E-07
3;0.171417236328125;-2.3492431640625E-07
3;0.161376953125;-2.3638916015625E-07
3;0.15130615234375;-2.381591796875E-07
3;0.141204833984375;-2.4041748046875E-07
3;0.131195068359375;-2.432861328125E-07
3;0.121124267578125;-2.46673583984375E-07
3;0.11114501953125;-2.5048828125E-07
3;0.100982666015625;-2.55218505859375E-07
3;0.0909423828125;-2.6031494140625E-07
3;0.0809326171875;-2.66387939453125E-07
3;0.07086181640625;-2.73101806640625E-07
3;0.060821533203125;-2.80731201171875E-07
3;0.050750732421875;-2.8912353515625E-07
3;0.0404144287109375;-2.984619140625E-07
3;0.030364990234375;-3.08837890625E-07
3;0.020257568359375;-3.20159912109375E-07
3;0.010205078125;-3.32305908203125E-07
3;0.000119018554687503;-3.4564208984375E-07
3;-0.00995788574218751;-3.597412109375E-07
3;-0.0200286865234375;-3.7481689453125E-07
3;-0.0300933837890625;-3.90380859375E-07
3;-0.0401611328125;-4.06707763671875E-07
3;-0.050262451171875;-4.23492431640625E-07
3;-0.060333251953125;-4.40460205078125E-07
3;-0.070404052734375;-4.57763671875E-07
3;-0.08050537109375;-4.7515869140625E-07
3;-0.09051513671875;-4.91943359375E-07
3;-0.1007080078125;-5.09033203125E-07
3;-0.1107177734375;-5.26123046875E-07
3;-0.12078857421875;-5.426025390625E-07
3;-0.130828857421875;-5.5877685546875E-07
3;-0.140899658203125;-5.7403564453125E-07
3;-0.150970458984375;-5.889892578125E-07
3;-0.161102294921875;-6.0302734375E-07
3;-0.171173095703125;-6.1676025390625E-07
3;-0.18121337890625;-6.292724609375E-07
3;-0.1912841796875;-6.4117431640625E-07
3;-0.201385498046875;-6.524658203125E-07
3;-0.211395263671875;-6.6314697265625E-07
3;-0.221527099609375;-6.7291259765625E-07
3;-0.231597900390625;-6.82373046875E-07
3;-0.24169921875;-6.9183349609375E-07
3;-0.251708984375;-7.0098876953125E-07
3;-0.261810302734375;-7.1014404296875E-07
3;-0.271881103515625;-7.2052001953125E-07
3;-0.28192138671875;-7.31201171875E-07
3;-0.2919921875;-7.427978515625E-07
3;-0.30206298828125;-7.550048828125E-07
3;-0.31219482421875;-7.6751708984375E-07
3;-0.322235107421875;-7.8033447265625E-07
3;-0.332305908203125;-7.9132080078125E-07
3;-0.3424072265625;-8.0078125E-07
3;-0.3525390625;-8.087158203125E-07
3;-0.362548828125;-8.148193359375E-07
3;-0.37261962890625;-8.197021484375E-07
3;-0.382659912109375;-8.233642578125E-07
3;-0.3927001953125;-8.2611083984375E-07
3;-0.40277099609375;-8.282470703125E-07
3;-0.412872314453125;-8.3038330078125E-07
3;-0.423004150390625;-8.3282470703125E-07
3;-0.433013916015625;-8.349609375E-07
3;-0.443115234375;-8.3770751953125E-07
3;-0.45318603515625;-8.404541015625E-07
3;-0.463226318359375;-8.441162109375E-07
3;-0.473358154296875;-8.477783203125E-07
3;-0.48345947265625;-8.5174560546875E-07
3;-0.49346923828125;-8.563232421875E-07
3;-0.50360107421875;-8.6151123046875E-07
3;-0.513671875;-8.6700439453125E-07
3;-0.523712158203125;-8.7310791015625E-07
3;-0.5338134765625;-8.7982177734375E-07
3;-0.54388427734375;-8.8714599609375E-07
3;-0.55389404296875;-8.9569091796875E-07
3;-0.563995361328125;-9.04541015625E-07
3;-0.574066162109375;-9.149169921875E-07
3;-0.584136962890625;-9.26513671875E-07
3;-0.59423828125;-9.3902587890625E-07
3;-0.604278564453125;-9.5306396484375E-07
3;-0.59429931640625;-6.3568115234375E-07
3;-0.584136962890625;-4.69970703125E-07
3;-0.57415771484375;-3.60870361328125E-07
3;-0.564117431640625;-2.82623291015625E-07
3;-0.553985595703125;-2.22991943359375E-07
3;-0.543914794921875;-1.75933837890625E-07
3;-0.533905029296875;-1.3787841796875E-07
3;-0.523834228515625;-1.06414794921875E-07
3;-0.5137939453125;-7.9681396484375E-08
3;-0.503692626953125;-5.6640625E-08
3;-0.49359130859375;-3.704833984375E-08
3;-0.4835205078125;-1.9635009765625E-08
3;-0.473419189453125;-4.47998046875001E-09
3;-0.463409423828125;9.1888427734375E-09
3;-0.453338623046875;2.1173095703125E-08
3;-0.4432373046875;3.16497802734375E-08
3;-0.43316650390625;4.0924072265625E-08
3;-0.423126220703125;4.937744140625E-08
3;-0.413055419921875;5.6610107421875E-08
3;-0.403106689453125;6.304931640625E-08
3;-0.39300537109375;6.8817138671875E-08
3;-0.3829345703125;7.3944091796875E-08
3;-0.37286376953125;7.8643798828125E-08
3;-0.362823486328125;8.2672119140625E-08
3;-0.35272216796875;8.63037109375E-08
3;-0.342620849609375;8.966064453125E-08
3;-0.332611083984375;9.2620849609375E-08
3;-0.322509765625;9.552001953125E-08
3;-0.312408447265625;9.8175048828125E-08
3;-0.30230712890625;1.005859375E-07
3;-0.292266845703125;1.02783203125E-07
3;-0.28216552734375;1.05010986328125E-07
3;-0.272186279296875;1.06964111328125E-07
3;-0.2620849609375;1.0906982421875E-07
3;-0.251922607421875;1.10870361328125E-07
3;-0.24188232421875;1.12762451171875E-07
3;-0.231842041015625;1.1456298828125E-07
3;-0.22174072265625;1.16180419921875E-07
3;-0.211700439453125;1.1822509765625E-07
3;-0.20172119140625;1.19964599609375E-07
3;-0.191558837890625;1.219482421875E-07
3;-0.18145751953125;1.2396240234375E-07
3;-0.17144775390625;1.26373291015625E-07
3;-0.161346435546875;1.29058837890625E-07
3;-0.151275634765625;1.32049560546875E-07
3;-0.141143798828125;1.35498046875E-07
3;-0.131134033203125;1.39373779296875E-07
3;-0.121063232421875;1.4385986328125E-07
3;-0.110992431640625;1.48956298828125E-07
3;-0.10089111328125;1.5478515625E-07
3;-0.0908203125;1.6119384765625E-07
3;-0.080841064453125;1.68670654296875E-07
3;-0.070709228515625;1.768798828125E-07
3;-0.0606689453125;1.86248779296875E-07
3;-0.05059814453125;1.96197509765625E-07
3;-0.040179443359375;2.06939697265625E-07
3;-0.0301055908203125;2.18536376953125E-07
3;-0.0200469970703125;2.30804443359375E-07
3;-0.009967041015625;2.435302734375E-07
3;8.85009765625028E-05;2.564697265625E-07
3;0.0101715087890625;2.6983642578125E-07
3;0.020245361328125;2.8289794921875E-07
3;0.0302947998046875;2.965087890625E-07
3;0.0403564453125;3.09722900390625E-07
3;0.050262451171875;3.2257080078125E-07
3;0.060333251953125;3.34930419921875E-07
3;0.070465087890625;3.4710693359375E-07
3;0.080535888671875;3.5888671875E-07
3;0.090606689453125;3.69842529296875E-07
3;0.100555419921875;3.8037109375E-07
3;0.110687255859375;3.9019775390625E-07
3;0.1207275390625;3.99200439453125E-07
3;0.13079833984375;4.07684326171875E-07
3;0.140869140625;4.1522216796875E-07
3;0.150909423828125;4.22119140625E-07
3;0.160980224609375;4.2816162109375E-07
3;0.17108154296875;4.33685302734375E-07
3;0.18109130859375;4.38018798828125E-07
3;0.191192626953125;4.41741943359375E-07
3;0.201263427734375;4.44854736328125E-07
3;0.2113037109375;4.47296142578125E-07
3;0.221435546875;4.48944091796875E-07
3;0.231414794921875;4.50286865234375E-07
3;0.24151611328125;4.51019287109375E-07
3;0.2515869140625;4.5123291015625E-07
3;0.261688232421875;4.51141357421875E-07
3;0.271728515625;4.50714111328125E-07
3;0.281768798828125;4.500732421875E-07
3;0.291839599609375;4.49249267578125E-07
4;0.301910400390625;4.483642578125E-07
4;0.31201171875;4.4696044921875E-07
4;0.32208251953125;4.46075439453125E-07
4;0.332183837890625;4.4500732421875E-07
4;0.34222412109375;4.4390869140625E-07
4;0.352294921875;4.429931640625E-07
4;0.362335205078125;4.42108154296875E-07
4;0.37237548828125;4.41558837890625E-07
4;0.3824462890625;4.4158935546875E-07
4;0.39251708984375;4.4158935546875E-07
4;0.402587890625;4.41986083984375E-07
4;0.412628173828125;4.43115234375E-07
4;0.4227294921875;4.44488525390625E-07
4;0.4327392578125;4.4635009765625E-07
4;0.442901611328125;4.4891357421875E-07
4;0.452911376953125;4.51995849609375E-07
4;0.4630126953125;4.556884765625E-07
4;0.4730224609375;4.5965576171875E-07
4;0.483154296875;4.6441650390625E-07
4;0.493194580078125;4.6942138671875E-07
4;0.5032958984375;4.74945068359375E-07
4;0.5133056640625;4.810791015625E-07
4;0.52337646484375;4.8736572265625E-07
4;0.533416748046875;4.937744140625E-07
4;0.543487548828125;5.0048828125E-07
4;0.553619384765625;5.072021484375E-07
4;0.56365966796875;5.1361083984375E-07
4;0.57373046875;5.2001953125E-07
4;0.583770751953125;5.2642822265625E-07
4;0.593780517578125;5.328369140625E-07
4;0.603912353515625;5.389404296875E-07
4;0.61395263671875;5.450439453125E-07
4;0.624053955078125;5.5084228515625E-07
4;0.634063720703125;5.572509765625E-07
4;0.6441650390625;5.6304931640625E-07
4;0.654205322265625;5.6915283203125E-07
4;0.664276123046875;5.755615234375E-07
4;0.67437744140625;5.8197021484375E-07
4;0.6844482421875;5.8868408203125E-07
4;0.694549560546875;5.95703125E-07
4;0.704620361328125;6.0302734375E-07
4;0.714691162109375;6.1065673828125E-07
4;0.7247314453125;6.1798095703125E-07
4;0.734832763671875;6.2591552734375E-07
4;0.744903564453125;6.341552734375E-07
4;0.7550048828125;6.427001953125E-07
4;0.765380859375;6.5093994140625E-07
4;0.775146484375;6.5948486328125E-07
4;0.78521728515625;6.683349609375E-07
4;0.7952880859375;6.7718505859375E-07
4;0.8050537109375;6.8603515625E-07
4;0.8154296875;6.9488525390625E-07
4;0.82550048828125;7.0343017578125E-07
4;0.83526611328125;7.122802734375E-07
4;0.845947265625;7.2113037109375E-07
4;0.85540771484375;7.3028564453125E-07
4;0.86578369140625;7.3974609375E-07
4;0.875244140625;7.4920654296875E-07
4;0.88623046875;7.5897216796875E-07
4;0.89599609375;7.696533203125E-07
4;0.90606689453125;7.8125E-07
4;0.89599609375;5.1910400390625E-07
4;0.8856201171875;3.99078369140625E-07
4;0.8758544921875;3.2183837890625E-07
4;0.86517333984375;2.66021728515625E-07
4;0.855712890625;2.23480224609375E-07
4;0.8453369140625;1.90155029296875E-07
4;0.83587646484375;1.63421630859375E-07
4;0.82611083984375;1.41845703125E-07
4;0.8154296875;1.241455078125E-07
4;0.8050537109375;1.09527587890625E-07
4;0.79498291015625;9.7442626953125E-08
4;0.784912109375;8.72802734375E-08
4;0.77484130859375;7.8887939453125E-08
4;0.76507568359375;7.135009765625E-08
4;0.7550048828125;6.48193359375E-08
4;0.744873046875;5.859375E-08
4;0.734832763671875;5.2764892578125E-08
4;0.724822998046875;4.6966552734375E-08
4;0.71478271484375;4.07745361328125E-08
4;0.70465087890625;3.4185791015625E-08
4;0.694610595703125;2.66204833984375E-08
4;0.6844482421875;1.83807373046875E-08
4;0.6744384765625;9.04541015625E-09
4;0.66436767578125;-1.0955810546875E-09
4;0.6544189453125;-1.2249755859375E-08
4;0.64434814453125;-2.459716796875E-08
4;0.63427734375;-3.75885009765625E-08
4;0.62420654296875;-5.126953125E-08
4;0.614166259765625;-6.5643310546875E-08
4;0.604095458984375;-8.0169677734375E-08
4;0.594085693359375;-9.48486328125E-08
4;0.584014892578125;-1.09649658203125E-07
4;0.573974609375;-1.2384033203125E-07
4;0.56390380859375;-1.37847900390625E-07
4;0.5538330078125;-1.51092529296875E-07
4;0.543701171875;-1.6326904296875E-07
4;0.533721923828125;-1.7474365234375E-07
4;0.523712158203125;-1.85272216796875E-07
4;0.513641357421875;-1.94793701171875E-07
4;0.503570556640625;-2.03399658203125E-07
4;0.49346923828125;-2.11029052734375E-07
4;0.483489990234375;-2.1771240234375E-07
4;0.473388671875;-2.23602294921875E-07
4;0.463348388671875;-2.28546142578125E-07
4;0.453277587890625;-2.327880859375E-07
4;0.443267822265625;-2.36175537109375E-07
4;0.43316650390625;-2.3895263671875E-07
4;0.423065185546875;-2.4114990234375E-07
4;0.413055419921875;-2.427978515625E-07
4;0.402923583984375;-2.43743896484375E-07
4;0.392913818359375;-2.445068359375E-07
4;0.382843017578125;-2.44842529296875E-07
4;0.372802734375;-2.44720458984375E-07
4;0.3626708984375;-2.44384765625E-07
4;0.352630615234375;-2.43865966796875E-07
4;0.34259033203125;-2.4322509765625E-07
4;0.332489013671875;-2.42340087890625E-07
4;0.322479248046875;-2.41424560546875E-07
4;0.312347412109375;-2.406005859375E-07
4;0.30230712890625;-2.39532470703125E-07
4;0.29229736328125;-2.38525390625E-07
4;0.282135009765625;-2.376708984375E-07
4;0.272064208984375;-2.37030029296875E-07
4;0.2620849609375;-2.3614501953125E-07
4;0.25189208984375;-2.35565185546875E-07
4;0.24188232421875;-2.352294921875E-07
4;0.23187255859375;-2.34893798828125E-07
4;0.2218017578125;-2.3455810546875E-07
4;0.211669921875;-2.34649658203125E-07
4;0.201690673828125;-2.3492431640625E-07
4;0.191558837890625;-2.35504150390625E-07
4;0.1815185546875;-2.3638916015625E-07
4;0.171417236328125;-2.37335205078125E-07
4;0.161376953125;-2.38922119140625E-07
4;0.15130615234375;-2.4090576171875E-07
4;0.141204833984375;-2.4334716796875E-07
4;0.13116455078125;-2.4652099609375E-07
4;0.12115478515625;-2.4993896484375E-07
4;0.111053466796875;-2.54180908203125E-07
4;0.10107421875;-2.59002685546875E-07
4;0.090972900390625;-2.642822265625E-07
4;0.08087158203125;-2.70477294921875E-07
4;0.07086181640625;-2.77496337890625E-07
4;0.060821533203125;-2.8546142578125E-07
4;0.05072021484375;-2.94036865234375E-07
4;0.040435791015625;-3.038330078125E-07
4;0.030316162109375;-3.14422607421875E-07
4;0.0202606201171875;-3.26019287109375E-07
4;0.0101959228515625;-3.3868408203125E-07
4;0.000119018554687503;-3.52203369140625E-07
4;-0.00993957519531249;-3.66607666015625E-07
4;-0.02001953125;-3.81683349609375E-07
4;-0.0300872802734375;-3.978271484375E-07
4;-0.0401641845703125;-4.141845703125E-07
4;-0.050262451171875;-4.3115234375E-07
4;-0.06036376953125;-4.48638916015625E-07
4;-0.070404052734375;-4.6600341796875E-07
4;-0.08050537109375;-4.8309326171875E-07
4;-0.090606689453125;-5.0048828125E-07
4;-0.100616455078125;-5.1788330078125E-07
4;-0.1107177734375;-5.3466796875E-07
4;-0.120758056640625;-5.511474609375E-07
4;-0.13092041015625;-5.670166015625E-07
4;-0.140899658203125;-5.8258056640625E-07
4;-0.1510009765625;-5.975341796875E-07
4;-0.16107177734375;-6.11572265625E-07
4;-0.171142578125;-6.25E-07
4;-0.18121337890625;-6.3751220703125E-07
4;-0.191314697265625;-6.4910888671875E-07
4;-0.201324462890625;-6.6009521484375E-07
4;-0.21142578125;-6.70166015625E-07
4;-0.221466064453125;-6.7962646484375E-07
4;-0.23150634765625;-6.890869140625E-07
4;-0.241668701171875;-6.976318359375E-07
4;-0.25177001953125;-7.0648193359375E-07
4;-0.26177978515625;-7.1533203125E-07
4;-0.271881103515625;-7.2509765625E-07
4;-0.281890869140625;-7.3516845703125E-07
4;-0.2919921875;-7.4615478515625E-07
4;-0.302093505859375;-7.5775146484375E-07
4;-0.312164306640625;-7.696533203125E-07
4;-0.322296142578125;-7.818603515625E-07
4;-0.332275390625;-7.9193115234375E-07
4;-0.3424072265625;-8.013916015625E-07
4;-0.352508544921875;-8.0902099609375E-07
4;-0.362518310546875;-8.1451416015625E-07
4;-0.37261962890625;-8.1878662109375E-07
4;-0.3826904296875;-8.2183837890625E-07
4;-0.39276123046875;-8.2427978515625E-07
4;-0.40283203125;-8.258056640625E-07
4;-0.41290283203125;-8.2733154296875E-07
4;-0.422943115234375;-8.2916259765625E-07
4;-0.433013916015625;-8.3099365234375E-07
4;-0.443084716796875;-8.331298828125E-07
4;-0.453155517578125;-8.3526611328125E-07
4;-0.4632568359375;-8.3831787109375E-07
4;-0.473388671875;-8.4136962890625E-07
4;-0.483367919921875;-8.4503173828125E-07
4;-0.4935302734375;-8.489990234375E-07
4;-0.5035400390625;-8.5357666015625E-07
4;-0.513702392578125;-8.5845947265625E-07
4;-0.523681640625;-8.6395263671875E-07
4;-0.53375244140625;-8.70361328125E-07
4;-0.543853759765625;-8.7738037109375E-07
4;-0.553955078125;-8.8531494140625E-07
4;-0.563934326171875;-8.941650390625E-07
4;-0.5740966796875;-9.0362548828125E-07
4;-0.5841064453125;-9.149169921875E-07
4;-0.594207763671875;-9.2742919921875E-07
4;-0.60430908203125;-9.41162109375E-07
4;-0.59423828125;-6.2530517578125E-07
4;-0.584259033203125;-4.6099853515625E-07
4;-0.57415771484375;-3.5296630859375E-07
4;-0.564117431640625;-2.755126953125E-07
4;-0.55401611328125;-2.16583251953125E-07
4;-0.5439453125;-1.69921875E-07
4;-0.53387451171875;-1.3226318359375E-07
4;-0.523773193359375;-1.0107421875E-07
4;-0.51373291015625;-7.4737548828125E-08
4;-0.50360107421875;-5.2215576171875E-08
4;-0.49359130859375;-3.24951171875E-08
4;-0.483551025390625;-1.54510498046875E-08
4;-0.473419189453125;-3.93676757812503E-10
4;-0.46343994140625;1.29608154296875E-08
4;-0.453369140625;2.45635986328125E-08
4;-0.443267822265625;3.48388671875E-08
4;-0.433197021484375;4.4097900390625E-08
4;-0.423095703125;5.224609375E-08
4;-0.413055419921875;5.9417724609375E-08
4;-0.40301513671875;6.5826416015625E-08
4;-0.392974853515625;7.1563720703125E-08
4;-0.3829345703125;7.6568603515625E-08
4;-0.372833251953125;8.10546875E-08
4;-0.36285400390625;8.502197265625E-08
4;-0.352752685546875;8.8714599609375E-08
4;-0.342681884765625;9.2254638671875E-08
4;-0.33258056640625;9.5245361328125E-08
4;-0.32257080078125;9.796142578125E-08
4;-0.312469482421875;1.0052490234375E-07
4;-0.30230712890625;1.02996826171875E-07
4;-0.292266845703125;1.05377197265625E-07
4;-0.28216552734375;1.0736083984375E-07
4;-0.272186279296875;1.094970703125E-07
4;-0.262054443359375;1.114501953125E-07
4;-0.251983642578125;1.13128662109375E-07
4;-0.24188232421875;1.148681640625E-07
4;-0.231903076171875;1.1651611328125E-07
4;-0.221771240234375;1.18255615234375E-07
4;-0.211700439453125;1.19873046875E-07
4;-0.20166015625;1.2152099609375E-07
4;-0.19158935546875;1.23321533203125E-07
4;-0.1815185546875;1.2518310546875E-07
4;-0.17138671875;1.27288818359375E-07
4;-0.161346435546875;1.29791259765625E-07
4;-0.15130615234375;1.32537841796875E-07
4;-0.14117431640625;1.35528564453125E-07
4;-0.131103515625;1.3922119140625E-07
4;-0.12103271484375;1.43463134765625E-07
4;-0.11102294921875;1.48101806640625E-07
4;-0.100921630859375;1.5374755859375E-07
4;-0.090850830078125;1.59912109375E-07
4;-0.080841064453125;1.66900634765625E-07
4;-0.07073974609375;1.7498779296875E-07
4;-0.0606689453125;1.83837890625E-07
4;-0.05059814453125;1.93603515625E-07
4;-0.040203857421875;2.04132080078125E-07
4;-0.0301116943359375;2.15728759765625E-07
4;-0.02003173828125;2.2760009765625E-07
4;-0.009967041015625;2.403564453125E-07
4;9.76562499999944E-05;2.53326416015625E-07
4;0.0101837158203125;2.66754150390625E-07
4;0.02021484375;2.80029296875E-07
4;0.0303009033203125;2.9345703125E-07
4;0.0403594970703125;3.06915283203125E-07
4;0.050262451171875;3.201904296875E-07
4;0.060394287109375;3.3282470703125E-07
4;0.07049560546875;3.45184326171875E-07
4;0.080474853515625;3.572998046875E-07
4;0.090606689453125;3.68865966796875E-07
4;0.10064697265625;3.7957763671875E-07
4;0.110687255859375;3.897705078125E-07
4;0.12078857421875;3.99261474609375E-07
4;0.13079833984375;4.08111572265625E-07
4;0.140899658203125;4.1607666015625E-07
4;0.15087890625;4.23126220703125E-07
4;0.1610107421875;4.29840087890625E-07
4;0.17108154296875;4.35516357421875E-07
4;0.181121826171875;4.4036865234375E-07
4;0.191162109375;4.44580078125E-07
4;0.201263427734375;4.47906494140625E-07
4;0.21136474609375;4.5074462890625E-07
4;0.221405029296875;4.52728271484375E-07
4;0.2314453125;4.541015625E-07
4;0.24151611328125;4.5538330078125E-07
4;0.25152587890625;4.5562744140625E-07
4;0.261688232421875;4.55780029296875E-07
4;0.271697998046875;4.5556640625E-07
4;0.28179931640625;4.55108642578125E-07
4;0.2918701171875;4.54345703125E-07
5;0.3018798828125;4.53277587890625E-07
5;0.311981201171875;4.52239990234375E-07
5;0.32208251953125;4.5123291015625E-07
5;0.33209228515625;4.50164794921875E-07
5;0.34222412109375;4.49127197265625E-07
5;0.352294921875;4.4805908203125E-07
5;0.3623046875;4.47418212890625E-07
5;0.37237548828125;4.46685791015625E-07
5;0.382476806640625;4.46441650390625E-07
5;0.39251708984375;4.4635009765625E-07
5;0.402587890625;4.46929931640625E-07
5;0.41265869140625;4.4769287109375E-07
5;0.42279052734375;4.48974609375E-07
5;0.432769775390625;4.5068359375E-07
5;0.442840576171875;4.52789306640625E-07
5;0.45281982421875;4.5562744140625E-07
5;0.463043212890625;4.5892333984375E-07
5;0.473052978515625;4.62982177734375E-07
5;0.483123779296875;4.6759033203125E-07
5;0.493133544921875;4.72412109375E-07
5;0.50323486328125;4.77874755859375E-07
5;0.5133056640625;4.83673095703125E-07
5;0.52337646484375;4.8980712890625E-07
5;0.533447265625;4.962158203125E-07
5;0.543487548828125;5.0262451171875E-07
5;0.553558349609375;5.0933837890625E-07
5;0.5635986328125;5.1605224609375E-07
5;0.573699951171875;5.224609375E-07
5;0.583770751953125;5.291748046875E-07
5;0.593841552734375;5.3558349609375E-07
5;0.60394287109375;5.4168701171875E-07
5;0.6138916015625;5.4779052734375E-07
5;0.6240234375;5.535888671875E-07
5;0.634185791015625;5.596923828125E-07
5;0.644134521484375;5.6549072265625E-07
5;0.654296875;5.718994140625E-07
5;0.664306640625;5.780029296875E-07
5;0.674407958984375;5.8441162109375E-07
5;0.68450927734375;5.9112548828125E-07
5;0.694580078125;5.9814453125E-07
5;0.704498291015625;6.0516357421875E-07
5;0.71466064453125;6.1279296875E-07
5;0.724700927734375;6.2042236328125E-07
5;0.734832763671875;6.2835693359375E-07
5;0.744873046875;6.365966796875E-07
5;0.7550048828125;6.4483642578125E-07
5;0.76507568359375;6.5338134765625E-07
5;0.77484130859375;6.6192626953125E-07
5;0.78521728515625;6.707763671875E-07
5;0.79498291015625;6.7962646484375E-07
5;0.80535888671875;6.8817138671875E-07
5;0.81512451171875;6.9732666015625E-07
5;0.8258056640625;7.0587158203125E-07
5;0.8349609375;7.1502685546875E-07
5;0.8453369140625;7.23876953125E-07
5;0.855712890625;7.330322265625E-07
5;0.865478515625;7.4249267578125E-07
5;0.87554931640625;7.5225830078125E-07
5;0.88592529296875;7.623291015625E-07
5;0.8966064453125;7.7301025390625E-07
5;0.90576171875;7.8460693359375E-07
5;0.89599609375;5.23681640625E-07
5;0.88592529296875;4.0374755859375E-07
5;0.87615966796875;3.26446533203125E-07
5;0.865478515625;2.703857421875E-07
5;0.855712890625;2.275390625E-07
5;0.84564208984375;1.94183349609375E-07
5;0.83526611328125;1.6729736328125E-07
5;0.8251953125;1.456298828125E-07
5;0.8148193359375;1.2774658203125E-07
5;0.80535888671875;1.1322021484375E-07
5;0.7952880859375;1.0101318359375E-07
5;0.784912109375;9.0972900390625E-08
5;0.77545166015625;8.2366943359375E-08
5;0.76507568359375;7.4981689453125E-08
5;0.7550048828125;6.87255859375E-08
5;0.744964599609375;6.243896484375E-08
5;0.734832763671875;5.6365966796875E-08
5;0.72479248046875;5.023193359375E-08
5;0.714691162109375;4.400634765625E-08
5;0.704559326171875;3.7139892578125E-08
5;0.694580078125;2.94769287109375E-08
5;0.68450927734375;2.098388671875E-08
5;0.67449951171875;1.1383056640625E-08
5;0.664398193359375;1.1199951171875E-09
5;0.65435791015625;-1.04766845703125E-08
5;0.644256591796875;-2.2979736328125E-08
5;0.63421630859375;-3.623046875E-08
5;0.624237060546875;-5.0201416015625E-08
5;0.614166259765625;-6.4483642578125E-08
5;0.60406494140625;-7.9315185546875E-08
5;0.594085693359375;-9.4329833984375E-08
5;0.58404541015625;-1.08978271484375E-07
5;0.573974609375;-1.23046875E-07
5;0.56390380859375;-1.3702392578125E-07
5;0.5538330078125;-1.50054931640625E-07
5;0.5438232421875;-1.6241455078125E-07
5;0.533721923828125;-1.7352294921875E-07
5;0.523681640625;-1.8402099609375E-07
5;0.513580322265625;-1.93389892578125E-07
5;0.503570556640625;-2.01690673828125E-07
5;0.493499755859375;-2.09075927734375E-07
5;0.48345947265625;-2.15576171875E-07
5;0.473358154296875;-2.21099853515625E-07
5;0.463287353515625;-2.2589111328125E-07
5;0.45330810546875;-2.2979736328125E-07
5;0.44317626953125;-2.3291015625E-07
5;0.433135986328125;-2.35504150390625E-07
5;0.423095703125;-2.3736572265625E-07
5;0.41302490234375;-2.3858642578125E-07
5;0.40301513671875;-2.39593505859375E-07
5;0.39288330078125;-2.40081787109375E-07
5;0.382781982421875;-2.40203857421875E-07
5;0.372772216796875;-2.3992919921875E-07
5;0.36273193359375;-2.393798828125E-07
5;0.3526611328125;-2.3870849609375E-07
5;0.342559814453125;-2.38006591796875E-07
5;0.332489013671875;-2.3699951171875E-07
5;0.3223876953125;-2.359619140625E-07
5;0.31231689453125;-2.349853515625E-07
5;0.30224609375;-2.340087890625E-07
5;0.292144775390625;-2.3291015625E-07
5;0.28216552734375;-2.320556640625E-07
5;0.2720947265625;-2.31353759765625E-07
5;0.261993408203125;-2.3065185546875E-07
5;0.251922607421875;-2.3004150390625E-07
5;0.2418212890625;-2.2967529296875E-07
5;0.2318115234375;-2.29461669921875E-07
5;0.221771240234375;-2.2955322265625E-07
5;0.211669921875;-2.29644775390625E-07
5;0.20159912109375;-2.30133056640625E-07
5;0.191650390625;-2.30987548828125E-07
5;0.181488037109375;-2.32086181640625E-07
5;0.17144775390625;-2.33734130859375E-07
5;0.161346435546875;-2.35626220703125E-07
5;0.151275634765625;-2.3809814453125E-07
5;0.141204833984375;-2.41119384765625E-07
5;0.131134033203125;-2.4462890625E-07
5;0.121185302734375;-2.48809814453125E-07
5;0.111053466796875;-2.53631591796875E-07
5;0.101043701171875;-2.5897216796875E-07
5;0.090972900390625;-2.65167236328125E-07
5;0.080963134765625;-2.72186279296875E-07
5;0.070892333984375;-2.7996826171875E-07
5;0.060791015625;-2.88665771484375E-07
5;0.05078125;-2.98309326171875E-07
5;0.0404296875;-3.08929443359375E-07
5;0.0303192138671875;-3.2037353515625E-07
5;0.020263671875;-3.33221435546875E-07
5;0.010211181640625;-3.46527099609375E-07
5;0.000125122070312497;-3.61114501953125E-07
5;-0.0099456787109375;-3.76251220703125E-07
5;-0.02000732421875;-3.9208984375E-07
5;-0.0300872802734375;-4.08477783203125E-07
5;-0.040167236328125;-4.25384521484375E-07
5;-0.05029296875;-4.4287109375E-07
5;-0.060302734375;-4.60205078125E-07
5;-0.0704345703125;-4.77691650390625E-07
5;-0.080474853515625;-4.949951171875E-07
5;-0.090606689453125;-5.1239013671875E-07
5;-0.100616455078125;-5.2947998046875E-07
5;-0.1107177734375;-5.462646484375E-07
5;-0.120758056640625;-5.62744140625E-07
5;-0.130859375;-5.7861328125E-07
5;-0.140869140625;-5.9356689453125E-07
5;-0.15093994140625;-6.0821533203125E-07
5;-0.1610107421875;-6.2225341796875E-07
5;-0.171142578125;-6.3507080078125E-07
5;-0.18121337890625;-6.4727783203125E-07
5;-0.1912841796875;-6.585693359375E-07
5;-0.201385498046875;-6.6925048828125E-07
5;-0.211456298828125;-6.7901611328125E-07
5;-0.221466064453125;-6.8817138671875E-07
5;-0.231597900390625;-6.97021484375E-07
5;-0.24169921875;-7.0526123046875E-07
5;-0.251708984375;-7.135009765625E-07
5;-0.26177978515625;-7.2174072265625E-07
5;-0.2718505859375;-7.305908203125E-07
5;-0.281982421875;-7.4005126953125E-07
5;-0.291961669921875;-7.50732421875E-07
5;-0.302093505859375;-7.6171875E-07
5;-0.312103271484375;-7.7301025390625E-07
5;-0.322235107421875;-7.843017578125E-07
5;-0.332305908203125;-7.9437255859375E-07
5;-0.342376708984375;-8.0322265625E-07
5;-0.35247802734375;-8.1024169921875E-07
5;-0.362518310546875;-8.1573486328125E-07
5;-0.37261962890625;-8.1939697265625E-07
5;-0.3826904296875;-8.221435546875E-07
5;-0.39276123046875;-8.23974609375E-07
5;-0.40277099609375;-8.251953125E-07
5;-0.41290283203125;-8.26416015625E-07
5;-0.4229736328125;-8.2763671875E-07
5;-0.433013916015625;-8.2916259765625E-07
5;-0.443084716796875;-8.3099365234375E-07
5;-0.453155517578125;-8.3282470703125E-07
5;-0.463226318359375;-8.355712890625E-07
5;-0.473358154296875;-8.3831787109375E-07
5;-0.4833984375;-8.4197998046875E-07
5;-0.493499755859375;-8.453369140625E-07
5;-0.503570556640625;-8.4991455078125E-07
5;-0.513671875;-8.5479736328125E-07
5;-0.52374267578125;-8.599853515625E-07
5;-0.533782958984375;-8.6639404296875E-07
5;-0.543853759765625;-8.7310791015625E-07
5;-0.553985595703125;-8.8104248046875E-07
5;-0.56396484375;-8.89892578125E-07
5;-0.574066162109375;-8.99658203125E-07
5;-0.584136962890625;-9.1064453125E-07
5;-0.59423828125;-9.2315673828125E-07
5;-0.604278564453125;-9.368896484375E-07
5;-0.59429931640625;-6.219482421875E-07
5;-0.58416748046875;-4.59136962890625E-07
5;-0.57415771484375;-3.516845703125E-07
5;-0.564117431640625;-2.74566650390625E-07
5;-0.553985595703125;-2.1612548828125E-07
5;-0.543914794921875;-1.700439453125E-07
5;-0.533843994140625;-1.32476806640625E-07
5;-0.523773193359375;-1.01776123046875E-07
5;-0.51373291015625;-7.568359375E-08
5;-0.503662109375;-5.3619384765625E-08
5;-0.49359130859375;-3.42041015625E-08
5;-0.48358154296875;-1.763916015625E-08
5;-0.473419189453125;-3.18298339843751E-09
5;-0.46343994140625;9.7686767578125E-09
5;-0.45330810546875;2.1038818359375E-08
5;-0.443267822265625;3.0902099609375E-08
5;-0.433197021484375;3.9337158203125E-08
5;-0.42315673828125;4.7027587890625E-08
5;-0.4130859375;5.38330078125E-08
5;-0.403045654296875;5.9783935546875E-08
5;-0.392974853515625;6.4910888671875E-08
5;-0.382904052734375;6.951904296875E-08
5;-0.372833251953125;7.3577880859375E-08
5;-0.36273193359375;7.7301025390625E-08
5;-0.3526611328125;8.04443359375E-08
5;-0.3426513671875;8.3465576171875E-08
5;-0.332611083984375;8.6334228515625E-08
5;-0.322479248046875;8.8775634765625E-08
5;-0.3123779296875;9.136962890625E-08
5;-0.30230712890625;9.356689453125E-08
5;-0.292205810546875;9.5672607421875E-08
5;-0.28216552734375;9.783935546875E-08
5;-0.272125244140625;9.979248046875E-08
5;-0.261993408203125;1.01715087890625E-07
5;-0.251983642578125;1.036376953125E-07
5;-0.24188232421875;1.05560302734375E-07
5;-0.231842041015625;1.07391357421875E-07
5;-0.22174072265625;1.0919189453125E-07
5;-0.211700439453125;1.11053466796875E-07
5;-0.20159912109375;1.13006591796875E-07
5;-0.1915283203125;1.151123046875E-07
5;-0.181488037109375;1.17401123046875E-07
5;-0.17138671875;1.1968994140625E-07
5;-0.161285400390625;1.2249755859375E-07
5;-0.1512451171875;1.2554931640625E-07
5;-0.14117431640625;1.290283203125E-07
5;-0.13104248046875;1.3299560546875E-07
5;-0.121002197265625;1.375732421875E-07
5;-0.11102294921875;1.42547607421875E-07
5;-0.100921630859375;1.484375E-07
5;-0.090850830078125;1.55181884765625E-07
5;-0.080841064453125;1.62689208984375E-07
5;-0.070709228515625;1.712646484375E-07
5;-0.060699462890625;1.8023681640625E-07
5;-0.050628662109375;1.90521240234375E-07
5;-0.040179443359375;2.01446533203125E-07
5;-0.0300994873046875;2.13226318359375E-07
5;-0.020037841796875;2.252197265625E-07
5;-0.009967041015625;2.379150390625E-07
5;9.1552734375E-05;2.509765625E-07
5;0.01016845703125;2.64312744140625E-07
5;0.0202239990234375;2.774658203125E-07
5;0.030303955078125;2.90802001953125E-07
5;0.04036865234375;3.03985595703125E-07
5;0.05023193359375;3.16925048828125E-07
5;0.060394287109375;3.29132080078125E-07
5;0.0704345703125;3.41400146484375E-07
5;0.08050537109375;3.53118896484375E-07
5;0.090545654296875;3.64227294921875E-07
5;0.100677490234375;3.74542236328125E-07
5;0.110626220703125;3.8433837890625E-07
5;0.120758056640625;3.935546875E-07
5;0.130828857421875;4.01947021484375E-07
5;0.140899658203125;4.09515380859375E-07
5;0.15093994140625;4.16351318359375E-07
5;0.1610107421875;4.22576904296875E-07
5;0.1710205078125;4.27764892578125E-07
5;0.181121826171875;4.32281494140625E-07
5;0.191162109375;4.3609619140625E-07
5;0.20123291015625;4.39300537109375E-07
5;0.21136474609375;4.41680908203125E-07
5;0.221405029296875;4.4342041015625E-07
5;0.2314453125;4.44671630859375E-07
5;0.241485595703125;4.45556640625E-07
5;0.2515869140625;4.45953369140625E-07
5;0.26165771484375;4.45892333984375E-07
5;0.271728515625;4.456787109375E-07
5;0.281768798828125;4.45068359375E-07
5;0.291839599609375;4.4427490234375E-07
