# Supplementary material for: Daily electric field treatment improves functional outcomes after thoracic contusion spinal cord injury in rats
Source: Nat Commun. 2025 Jun 26;16:5372. doi: 10.1038/s41467-025-60332-0 (PMC12202812; doi:10.1038/s41467-025-60332-0)
Supplement: Supplementary file 6 — Source Data [file 41467_2025_60332_MOESM6_ESM.zip › SFig4/37C/after_stim/P2/elec14_CV.txt]

System.Collections.Generic.List`1[System.Int32]
Scan;WE(1).Potential (V);WE(1).Current (A)
1;0.321441650390625;4.522705078125E-08
1;0.33148193359375;6.7779541015625E-08
1;0.341522216796875;8.6639404296875E-08
1;0.3515625;1.033935546875E-07
1;0.36163330078125;1.1846923828125E-07
1;0.371673583984375;1.32354736328125E-07
1;0.38177490234375;1.455078125E-07
1;0.391754150390625;1.57989501953125E-07
1;0.401824951171875;1.69769287109375E-07
1;0.411865234375;1.81060791015625E-07
1;0.42193603515625;1.91925048828125E-07
1;0.432037353515625;2.027587890625E-07
1;0.442169189453125;2.130126953125E-07
1;0.45220947265625;2.22869873046875E-07
1;0.4622802734375;2.3284912109375E-07
1;0.4722900390625;2.4273681640625E-07
1;0.482391357421875;2.5177001953125E-07
1;0.492431640625;2.60955810546875E-07
1;0.502471923828125;2.6959228515625E-07
1;0.512603759765625;2.78228759765625E-07
1;0.522613525390625;2.86346435546875E-07
1;0.532684326171875;2.94219970703125E-07
1;0.542724609375;3.0194091796875E-07
1;0.5528564453125;3.0902099609375E-07
1;0.56292724609375;3.15765380859375E-07
1;0.572998046875;3.22357177734375E-07
1;0.5830078125;3.28338623046875E-07
1;0.59307861328125;3.34075927734375E-07
1;0.6031494140625;3.39691162109375E-07
1;0.61322021484375;3.4490966796875E-07
1;0.62335205078125;3.497314453125E-07
1;0.633392333984375;3.54522705078125E-07
1;0.6434326171875;3.5894775390625E-07
1;0.653533935546875;3.63189697265625E-07
1;0.663543701171875;3.67401123046875E-07
1;0.673614501953125;3.7139892578125E-07
1;0.683685302734375;3.75244140625E-07
1;0.69378662109375;3.79119873046875E-07
1;0.703826904296875;3.82965087890625E-07
1;0.71392822265625;3.86962890625E-07
1;0.7239990234375;3.90869140625E-07
1;0.734130859375;3.95233154296875E-07
1;0.744110107421875;3.994140625E-07
1;0.75439453125;4.03961181640625E-07
1;0.76416015625;4.08935546875E-07
1;0.77484130859375;4.13970947265625E-07
1;0.78369140625;4.19525146484375E-07
1;0.79437255859375;4.25537109375E-07
1;0.804443359375;4.32037353515625E-07
1;0.814208984375;4.39117431640625E-07
1;0.8245849609375;4.4677734375E-07
1;0.83465576171875;4.55108642578125E-07
1;0.84503173828125;4.64111328125E-07
1;0.8544921875;4.7406005859375E-07
1;0.86456298828125;4.852294921875E-07
1;0.87493896484375;4.9713134765625E-07
1;0.8856201171875;5.096435546875E-07
1;0.894775390625;5.23681640625E-07
1;0.90484619140625;5.389404296875E-07
1;0.8953857421875;3.93096923828125E-07
1;0.885009765625;3.24493408203125E-07
1;0.875244140625;2.7899169921875E-07
1;0.8648681640625;2.45361328125E-07
1;0.8551025390625;2.18719482421875E-07
1;0.8447265625;1.964111328125E-07
1;0.83526611328125;1.771240234375E-07
1;0.82427978515625;1.59210205078125E-07
1;0.81451416015625;1.4208984375E-07
1;0.80413818359375;1.2530517578125E-07
1;0.79345703125;1.083984375E-07
1;0.7843017578125;9.136962890625E-08
1;0.7745361328125;7.391357421875E-08
1;0.76446533203125;5.6121826171875E-08
1;0.75439453125;3.7939453125E-08
1;0.744293212890625;1.9366455078125E-08
1;0.734222412109375;4.425048828125E-10
1;0.724151611328125;-1.83319091796875E-08
1;0.714111328125;-3.709716796875E-08
1;0.70404052734375;-5.5511474609375E-08
1;0.6939697265625;-7.330322265625E-08
1;0.68389892578125;-9.0362548828125E-08
1;0.673797607421875;-1.0638427734375E-07
1;0.66375732421875;-1.2152099609375E-07
1;0.65374755859375;-1.35101318359375E-07
1;0.6436767578125;-1.4776611328125E-07
1;0.633636474609375;-1.5911865234375E-07
1;0.62359619140625;-1.69036865234375E-07
1;0.61346435546875;-1.77490234375E-07
1;0.6033935546875;-1.8511962890625E-07
1;0.5933837890625;-1.9134521484375E-07
1;0.583343505859375;-1.966552734375E-07
1;0.57330322265625;-2.010498046875E-07
1;0.563232421875;-2.04376220703125E-07
1;0.55316162109375;-2.069091796875E-07
1;0.543060302734375;-2.0867919921875E-07
1;0.53302001953125;-2.095947265625E-07
1;0.522918701171875;-2.10052490234375E-07
1;0.512939453125;-2.10113525390625E-07
1;0.5028076171875;-2.0965576171875E-07
1;0.492706298828125;-2.08831787109375E-07
1;0.482635498046875;-2.07733154296875E-07
1;0.47259521484375;-2.06329345703125E-07
1;0.46246337890625;-2.04803466796875E-07
1;0.452484130859375;-2.0318603515625E-07
1;0.442352294921875;-2.015380859375E-07
1;0.432342529296875;-1.99798583984375E-07
1;0.422210693359375;-1.9818115234375E-07
1;0.412139892578125;-1.966552734375E-07
1;0.40216064453125;-1.95159912109375E-07
1;0.39208984375;-1.93878173828125E-07
1;0.38201904296875;-1.927490234375E-07
1;0.3719482421875;-1.91680908203125E-07
1;0.36187744140625;-1.910400390625E-07
1;0.35174560546875;-1.90643310546875E-07
1;0.341766357421875;-1.90399169921875E-07
1;0.3316650390625;-1.90765380859375E-07
1;0.32159423828125;-1.9110107421875E-07
1;0.311492919921875;-1.922607421875E-07
1;0.301422119140625;-1.93695068359375E-07
1;0.291351318359375;-1.95648193359375E-07
1;0.281341552734375;-1.98089599609375E-07
1;0.271270751953125;-2.01019287109375E-07
1;0.261199951171875;-2.04681396484375E-07
1;0.25115966796875;-2.086181640625E-07
1;0.241119384765625;-2.13226318359375E-07
1;0.231048583984375;-2.18170166015625E-07
1;0.22100830078125;-2.2393798828125E-07
1;0.21099853515625;-2.2998046875E-07
1;0.20086669921875;-2.3687744140625E-07
1;0.190826416015625;-2.43927001953125E-07
1;0.18072509765625;-2.5146484375E-07
1;0.17071533203125;-2.59521484375E-07
1;0.160675048828125;-2.6806640625E-07
1;0.150604248046875;-2.7685546875E-07
1;0.140594482421875;-2.85980224609375E-07
1;0.13055419921875;-2.9510498046875E-07
1;0.120452880859375;-3.0450439453125E-07
1;0.11004638671875;-3.13934326171875E-07
1;0.0999755859375;-3.2373046875E-07
1;0.089935302734375;-3.33343505859375E-07
1;0.079833984375;-3.43353271484375E-07
1;0.06976318359375;-3.5333251953125E-07
1;0.059722900390625;-3.63616943359375E-07
1;0.049700927734375;-3.73748779296875E-07
1;0.0396270751953125;-3.84490966796875E-07
1;0.0295684814453125;-3.9508056640625E-07
1;0.0194854736328125;-4.0618896484375E-07
1;0.009442138671875;-4.1741943359375E-07
1;-0.000634765625000006;-4.2889404296875E-07
1;-0.01070556640625;-4.40673828125E-07
1;-0.02076416015625;-4.527587890625E-07
1;-0.0308563232421875;-4.65301513671875E-07
1;-0.0409271240234375;-4.7784423828125E-07
1;-0.051055908203125;-4.901123046875E-07
1;-0.061126708984375;-5.029296875E-07
1;-0.0711669921875;-5.16357421875E-07
1;-0.08123779296875;-5.2947998046875E-07
1;-0.09130859375;-5.4290771484375E-07
1;-0.101409912109375;-5.5633544921875E-07
1;-0.11151123046875;-5.6976318359375E-07
1;-0.12158203125;-5.8319091796875E-07
1;-0.131591796875;-5.963134765625E-07
1;-0.14166259765625;-6.0943603515625E-07
1;-0.151702880859375;-6.2225341796875E-07
1;-0.161865234375;-6.34765625E-07
1;-0.171875;-6.4666748046875E-07
1;-0.18194580078125;-6.5826416015625E-07
1;-0.19207763671875;-6.695556640625E-07
1;-0.202178955078125;-6.805419921875E-07
1;-0.212188720703125;-6.9091796875E-07
1;-0.2222900390625;-7.012939453125E-07
1;-0.232330322265625;-7.11669921875E-07
1;-0.242462158203125;-7.2235107421875E-07
1;-0.25250244140625;-7.3272705078125E-07
1;-0.2625732421875;-7.440185546875E-07
1;-0.27264404296875;-7.5653076171875E-07
1;-0.282684326171875;-7.696533203125E-07
1;-0.29278564453125;-7.843017578125E-07
1;-0.3028564453125;-7.9925537109375E-07
1;-0.31292724609375;-8.1573486328125E-07
1;-0.32305908203125;-8.3099365234375E-07
1;-0.333099365234375;-8.4564208984375E-07
1;-0.3431396484375;-8.587646484375E-07
1;-0.353240966796875;-8.70361328125E-07
1;-0.363250732421875;-8.80126953125E-07
1;-0.37335205078125;-8.8836669921875E-07
1;-0.3834228515625;-8.9569091796875E-07
1;-0.393463134765625;-9.027099609375E-07
1;-0.403564453125;-9.088134765625E-07
1;-0.413665771484375;-9.1552734375E-07
1;-0.423736572265625;-9.2193603515625E-07
1;-0.433837890625;-9.2864990234375E-07
1;-0.443878173828125;-9.356689453125E-07
1;-0.45391845703125;-9.4268798828125E-07
1;-0.464019775390625;-9.503173828125E-07
1;-0.474090576171875;-9.576416015625E-07
1;-0.48419189453125;-9.6527099609375E-07
1;-0.494171142578125;-9.72900390625E-07
1;-0.504364013671875;-9.8114013671875E-07
1;-0.51434326171875;-9.8907470703125E-07
1;-0.52447509765625;-9.97314453125E-07
1;-0.53448486328125;-1.005859375E-06
1;-0.5445556640625;-1.014404296875E-06
1;-0.554656982421875;-1.02386474609375E-06
1;-0.564788818359375;-1.03302001953125E-06
1;-0.574798583984375;-1.0430908203125E-06
1;-0.58489990234375;-1.05377197265625E-06
1;-0.59490966796875;-1.06475830078125E-06
1;-0.60504150390625;-1.07666015625E-06
1;-0.595001220703125;-7.3089599609375E-07
1;-0.58502197265625;-5.4412841796875E-07
1;-0.574951171875;-4.202880859375E-07
1;-0.564849853515625;-3.31146240234375E-07
1;-0.554718017578125;-2.63214111328125E-07
1;-0.544708251953125;-2.0953369140625E-07
1;-0.534637451171875;-1.65985107421875E-07
1;-0.52459716796875;-1.30035400390625E-07
1;-0.51446533203125;-9.954833984375E-08
1;-0.504425048828125;-7.32421875E-08
1;-0.494354248046875;-5.029296875E-08
1;-0.484283447265625;-3.02001953125E-08
1;-0.4742431640625;-1.24725341796875E-08
1;-0.46417236328125;3.74755859375E-09
1;-0.4541015625;1.79656982421875E-08
1;-0.44403076171875;3.077392578125E-08
1;-0.433929443359375;4.217529296875E-08
1;-0.42388916015625;5.255126953125E-08
1;-0.413848876953125;6.1737060546875E-08
1;-0.403778076171875;7.0037841796875E-08
1;-0.393798828125;7.72705078125E-08
1;-0.3836669921875;8.3770751953125E-08
1;-0.373626708984375;8.953857421875E-08
1;-0.363555908203125;9.47265625E-08
1;-0.353485107421875;9.9365234375E-08
1;-0.34344482421875;1.03424072265625E-07
1;-0.333343505859375;1.06781005859375E-07
1;-0.323333740234375;1.10198974609375E-07
1;-0.313232421875;1.129150390625E-07
1;-0.303070068359375;1.1578369140625E-07
1;-0.2930908203125;1.18011474609375E-07
1;-0.282958984375;1.20208740234375E-07
1;-0.272918701171875;1.221923828125E-07
1;-0.2628173828125;1.24053955078125E-07
1;-0.252777099609375;1.25762939453125E-07
1;-0.24267578125;1.27166748046875E-07
1;-0.23260498046875;1.28753662109375E-07
1;-0.2225341796875;1.30126953125E-07
1;-0.21240234375;1.3153076171875E-07
1;-0.202423095703125;1.32843017578125E-07
1;-0.1923828125;1.3433837890625E-07
1;-0.182220458984375;1.3592529296875E-07
1;-0.17218017578125;1.37603759765625E-07
1;-0.162109375;1.39556884765625E-07
1;-0.15203857421875;1.41815185546875E-07
1;-0.1419677734375;1.44287109375E-07
1;-0.13189697265625;1.47247314453125E-07
1;-0.121795654296875;1.5069580078125E-07
1;-0.11175537109375;1.5472412109375E-07
1;-0.1016845703125;1.59423828125E-07
1;-0.09161376953125;1.6485595703125E-07
1;-0.08154296875;1.71051025390625E-07
1;-0.071563720703125;1.78192138671875E-07
1;-0.0614013671875;1.86065673828125E-07
1;-0.05133056640625;1.9500732421875E-07
1;-0.040948486328125;2.0458984375E-07
1;-0.0308746337890625;2.1533203125E-07
1;-0.020794677734375;2.2686767578125E-07
1;-0.010736083984375;2.38983154296875E-07
1;-0.000662231445312494;2.5164794921875E-07
1;0.00940856933593751;2.64862060546875E-07
1;0.0194732666015625;2.781982421875E-07
1;0.02955322265625;2.919921875E-07
1;0.039581298828125;3.05389404296875E-07
1;0.0497039794921875;3.18634033203125E-07
1;0.059661865234375;3.3148193359375E-07
1;0.069610595703125;3.43902587890625E-07
1;0.079742431640625;3.55743408203125E-07
1;0.08978271484375;3.668212890625E-07
1;0.099853515625;3.77349853515625E-07
1;0.10992431640625;3.87237548828125E-07
1;0.119964599609375;3.96270751953125E-07
1;0.130035400390625;4.0484619140625E-07
1;0.14013671875;4.12750244140625E-07
1;0.15008544921875;4.20074462890625E-07
1;0.16021728515625;4.26727294921875E-07
1;0.170318603515625;4.32403564453125E-07
1;0.180389404296875;4.37255859375E-07
1;0.1904296875;4.4134521484375E-07
1;0.2005615234375;4.4476318359375E-07
1;0.2105712890625;4.4744873046875E-07
1;0.220672607421875;4.49554443359375E-07
1;0.230712890625;4.50836181640625E-07
1;0.240814208984375;4.517822265625E-07
1;0.250823974609375;4.51873779296875E-07
1;0.2608642578125;4.51873779296875E-07
1;0.270904541015625;4.512939453125E-07
1;0.28106689453125;4.50439453125E-07
1;0.291107177734375;4.4940185546875E-07
1;0.301177978515625;4.4818115234375E-07
1;0.311248779296875;4.46746826171875E-07
2;0.321319580078125;4.45465087890625E-07
2;0.331390380859375;4.439697265625E-07
2;0.3414306640625;4.42413330078125E-07
2;0.35150146484375;4.4122314453125E-07
2;0.361572265625;4.39910888671875E-07
2;0.371673583984375;4.3890380859375E-07
2;0.3817138671875;4.38018798828125E-07
2;0.391754150390625;4.3731689453125E-07
2;0.401824951171875;4.37103271484375E-07
2;0.411834716796875;4.371337890625E-07
2;0.421966552734375;4.37286376953125E-07
2;0.431976318359375;4.383544921875E-07
2;0.442138671875;4.395751953125E-07
2;0.452178955078125;4.4110107421875E-07
2;0.46221923828125;4.43267822265625E-07
2;0.472320556640625;4.45770263671875E-07
2;0.482330322265625;4.48699951171875E-07
2;0.492401123046875;4.52178955078125E-07
2;0.502532958984375;4.55963134765625E-07
2;0.5125732421875;4.60205078125E-07
2;0.522613525390625;4.647216796875E-07
2;0.53265380859375;4.69696044921875E-07
2;0.54278564453125;4.74609375E-07
2;0.552825927734375;4.79827880859375E-07
2;0.562896728515625;4.85260009765625E-07
2;0.572906494140625;4.9102783203125E-07
2;0.5830078125;4.9652099609375E-07
2;0.59307861328125;5.01708984375E-07
2;0.603118896484375;5.0750732421875E-07
2;0.61322021484375;5.133056640625E-07
2;0.623260498046875;5.18798828125E-07
2;0.63336181640625;5.2490234375E-07
2;0.64337158203125;5.3070068359375E-07
2;0.65350341796875;5.3680419921875E-07
2;0.66357421875;5.426025390625E-07
2;0.673614501953125;5.4901123046875E-07
2;0.6837158203125;5.55419921875E-07
2;0.69378662109375;5.6243896484375E-07
2;0.703857421875;5.694580078125E-07
2;0.713897705078125;5.7708740234375E-07
2;0.723968505859375;5.8441162109375E-07
2;0.734100341796875;5.926513671875E-07
2;0.744110107421875;6.0089111328125E-07
2;0.7537841796875;6.0943603515625E-07
2;0.76416015625;6.182861328125E-07
2;0.7745361328125;6.2744140625E-07
2;0.7843017578125;6.365966796875E-07
2;0.79437255859375;6.4605712890625E-07
2;0.80413818359375;6.55517578125E-07
2;0.8148193359375;6.65283203125E-07
2;0.8245849609375;6.7474365234375E-07
2;0.83465576171875;6.84814453125E-07
2;0.84503173828125;6.94580078125E-07
2;0.8551025390625;7.04345703125E-07
2;0.86456298828125;7.147216796875E-07
2;0.87493896484375;7.2509765625E-07
2;0.88531494140625;7.3577880859375E-07
2;0.8953857421875;7.470703125E-07
2;0.90484619140625;7.5897216796875E-07
2;0.894775390625;5.04150390625E-07
2;0.885009765625;3.86810302734375E-07
2;0.87493896484375;3.10699462890625E-07
2;0.86517333984375;2.56011962890625E-07
2;0.85479736328125;2.14630126953125E-07
2;0.8447265625;1.8231201171875E-07
2;0.8349609375;1.5673828125E-07
2;0.82489013671875;1.3629150390625E-07
2;0.8148193359375;1.1962890625E-07
2;0.8038330078125;1.0614013671875E-07
2;0.7940673828125;9.4879150390625E-08
2;0.7843017578125;8.55712890625E-08
2;0.77423095703125;7.7850341796875E-08
2;0.76385498046875;7.0770263671875E-08
2;0.75408935546875;6.463623046875E-08
2;0.74407958984375;5.828857421875E-08
2;0.734100341796875;5.2520751953125E-08
2;0.723968505859375;4.6234130859375E-08
2;0.713958740234375;3.984375E-08
2;0.70391845703125;3.236083984375E-08
2;0.693817138671875;2.410888671875E-08
2;0.683746337890625;1.5087890625E-08
2;0.673797607421875;5.1544189453125E-09
2;0.66363525390625;-5.9051513671875E-09
2;0.653564453125;-1.78863525390625E-08
2;0.6435546875;-3.0670166015625E-08
2;0.633544921875;-4.4036865234375E-08
2;0.623443603515625;-5.8197021484375E-08
2;0.6134033203125;-7.244873046875E-08
2;0.603363037109375;-8.709716796875E-08
2;0.59332275390625;-1.01531982421875E-07
2;0.583282470703125;-1.15814208984375E-07
2;0.573272705078125;-1.29547119140625E-07
2;0.56317138671875;-1.42486572265625E-07
2;0.5531005859375;-1.549072265625E-07
2;0.54302978515625;-1.6632080078125E-07
2;0.532989501953125;-1.76727294921875E-07
2;0.52294921875;-1.8646240234375E-07
2;0.51287841796875;-1.94976806640625E-07
2;0.5028076171875;-2.02545166015625E-07
2;0.492706298828125;-2.09259033203125E-07
2;0.482666015625;-2.149658203125E-07
2;0.47265625;-2.1990966796875E-07
2;0.46258544921875;-2.24090576171875E-07
2;0.452545166015625;-2.27386474609375E-07
2;0.442474365234375;-2.301025390625E-07
2;0.432373046875;-2.322998046875E-07
2;0.422332763671875;-2.3388671875E-07
2;0.412261962890625;-2.34832763671875E-07
2;0.4022216796875;-2.35443115234375E-07
2;0.39215087890625;-2.35626220703125E-07
2;0.381988525390625;-2.35504150390625E-07
2;0.37200927734375;-2.35015869140625E-07
2;0.361907958984375;-2.34527587890625E-07
2;0.351898193359375;-2.3382568359375E-07
2;0.34185791015625;-2.32757568359375E-07
2;0.331756591796875;-2.318115234375E-07
2;0.321624755859375;-2.30712890625E-07
2;0.311614990234375;-2.29766845703125E-07
2;0.301544189453125;-2.28668212890625E-07
2;0.29144287109375;-2.276611328125E-07
2;0.281341552734375;-2.266845703125E-07
2;0.271331787109375;-2.2601318359375E-07
2;0.26123046875;-2.2528076171875E-07
2;0.251190185546875;-2.24761962890625E-07
2;0.241058349609375;-2.24365234375E-07
2;0.231048583984375;-2.24273681640625E-07
2;0.22100830078125;-2.242431640625E-07
2;0.210906982421875;-2.2430419921875E-07
2;0.20086669921875;-2.2479248046875E-07
2;0.190765380859375;-2.25738525390625E-07
2;0.180694580078125;-2.26715087890625E-07
2;0.170623779296875;-2.2845458984375E-07
2;0.16058349609375;-2.3040771484375E-07
2;0.150482177734375;-2.32879638671875E-07
2;0.14044189453125;-2.35931396484375E-07
2;0.13043212890625;-2.392578125E-07
2;0.120391845703125;-2.43377685546875E-07
2;0.1103515625;-2.4798583984375E-07
2;0.10028076171875;-2.53448486328125E-07
2;0.090240478515625;-2.59490966796875E-07
2;0.080169677734375;-2.66387939453125E-07
2;0.070068359375;-2.7398681640625E-07
2;0.06005859375;-2.8253173828125E-07
2;0.04998779296875;-2.9180908203125E-07
2;0.0396575927734375;-3.02032470703125E-07
2;0.0295684814453125;-3.13018798828125E-07
2;0.019500732421875;-3.25225830078125E-07
2;0.009442138671875;-3.38134765625E-07
2;-0.000631713867187494;-3.52142333984375E-07
2;-0.0107086181640625;-3.665771484375E-07
2;-0.0207916259765625;-3.81988525390625E-07
2;-0.0308380126953125;-3.97857666015625E-07
2;-0.0409210205078125;-4.14031982421875E-07
2;-0.05108642578125;-4.30755615234375E-07
2;-0.06103515625;-4.47418212890625E-07
2;-0.07122802734375;-4.6453857421875E-07
2;-0.081268310546875;-4.8095703125E-07
2;-0.091400146484375;-4.98046875E-07
2;-0.1014404296875;-5.145263671875E-07
2;-0.1114501953125;-5.31005859375E-07
2;-0.12158203125;-5.46875E-07
2;-0.131591796875;-5.6243896484375E-07
2;-0.14166259765625;-5.7769775390625E-07
2;-0.151763916015625;-5.92041015625E-07
2;-0.161865234375;-6.060791015625E-07
2;-0.171875;-6.1920166015625E-07
2;-0.181976318359375;-6.317138671875E-07
2;-0.1920166015625;-6.4361572265625E-07
2;-0.202117919921875;-6.549072265625E-07
2;-0.212188720703125;-6.6558837890625E-07
2;-0.2222900390625;-6.7596435546875E-07
2;-0.2322998046875;-6.8603515625E-07
2;-0.242340087890625;-6.9610595703125E-07
2;-0.252471923828125;-7.061767578125E-07
2;-0.2625732421875;-7.171630859375E-07
2;-0.272613525390625;-7.28759765625E-07
2;-0.282745361328125;-7.40966796875E-07
2;-0.29278564453125;-7.5439453125E-07
2;-0.302825927734375;-7.67822265625E-07
2;-0.31292724609375;-7.8216552734375E-07
2;-0.32305908203125;-7.952880859375E-07
2;-0.33306884765625;-8.0718994140625E-07
2;-0.343170166015625;-8.172607421875E-07
2;-0.353271484375;-8.258056640625E-07
2;-0.363311767578125;-8.3251953125E-07
2;-0.37335205078125;-8.3770751953125E-07
2;-0.3834228515625;-8.4197998046875E-07
2;-0.393463134765625;-8.4625244140625E-07
2;-0.403594970703125;-8.4930419921875E-07
2;-0.41363525390625;-8.526611328125E-07
2;-0.42376708984375;-8.5662841796875E-07
2;-0.43377685546875;-8.599853515625E-07
2;-0.443878173828125;-8.6395263671875E-07
2;-0.4539794921875;-8.685302734375E-07
2;-0.46405029296875;-8.72802734375E-07
2;-0.47412109375;-8.7799072265625E-07
2;-0.484222412109375;-8.831787109375E-07
2;-0.49420166015625;-8.8836669921875E-07
2;-0.504302978515625;-8.9447021484375E-07
2;-0.514404296875;-9.0087890625E-07
2;-0.524383544921875;-9.0789794921875E-07
2;-0.5345458984375;-9.1522216796875E-07
2;-0.544647216796875;-9.234619140625E-07
2;-0.5546875;-9.326171875E-07
2;-0.564788818359375;-9.423828125E-07
2;-0.5748291015625;-9.5306396484375E-07
2;-0.584869384765625;-9.65576171875E-07
2;-0.595062255859375;-9.7869873046875E-07
2;-0.605072021484375;-9.930419921875E-07
2;-0.595001220703125;-6.646728515625E-07
2;-0.584991455078125;-4.913330078125E-07
2;-0.574951171875;-3.7646484375E-07
2;-0.56488037109375;-2.94036865234375E-07
2;-0.55474853515625;-2.31414794921875E-07
2;-0.544647216796875;-1.820068359375E-07
2;-0.53466796875;-1.4190673828125E-07
2;-0.524566650390625;-1.090087890625E-07
2;-0.51446533203125;-8.09326171875E-08
2;-0.50439453125;-5.7098388671875E-08
2;-0.494384765625;-3.6492919921875E-08
2;-0.48431396484375;-1.849365234375E-08
2;-0.474273681640625;-2.72216796874999E-09
2;-0.464263916015625;1.14166259765625E-08
2;-0.454132080078125;2.369384765625E-08
2;-0.44403076171875;3.460693359375E-08
2;-0.433929443359375;4.4342041015625E-08
2;-0.42388916015625;5.2825927734375E-08
2;-0.413848876953125;6.036376953125E-08
2;-0.403839111328125;6.6925048828125E-08
2;-0.393707275390625;7.2845458984375E-08
2;-0.38372802734375;7.80029296875E-08
2;-0.37359619140625;8.2550048828125E-08
2;-0.363525390625;8.660888671875E-08
2;-0.35345458984375;9.0118408203125E-08
2;-0.34344482421875;9.3536376953125E-08
2;-0.3333740234375;9.6435546875E-08
2;-0.32330322265625;9.9029541015625E-08
2;-0.313232421875;1.0150146484375E-07
2;-0.303131103515625;1.04034423828125E-07
2;-0.293060302734375;1.0601806640625E-07
2;-0.28289794921875;1.08154296875E-07
2;-0.2728271484375;1.1004638671875E-07
2;-0.2628173828125;1.1212158203125E-07
2;-0.2528076171875;1.13861083984375E-07
2;-0.242706298828125;1.15692138671875E-07
2;-0.23260498046875;1.1761474609375E-07
2;-0.2225341796875;1.192626953125E-07
2;-0.212432861328125;1.21002197265625E-07
2;-0.202392578125;1.2298583984375E-07
2;-0.192291259765625;1.24969482421875E-07
2;-0.182220458984375;1.273193359375E-07
2;-0.172210693359375;1.29638671875E-07
2;-0.162078857421875;1.3238525390625E-07
2;-0.15203857421875;1.3543701171875E-07
2;-0.14190673828125;1.390380859375E-07
2;-0.13189697265625;1.429443359375E-07
2;-0.121856689453125;1.4739990234375E-07
2;-0.11175537109375;1.52557373046875E-07
2;-0.1016845703125;1.5838623046875E-07
2;-0.091644287109375;1.649169921875E-07
2;-0.08160400390625;1.7230224609375E-07
2;-0.071533203125;1.80633544921875E-07
2;-0.061431884765625;1.898193359375E-07
2;-0.051422119140625;1.99737548828125E-07
2;-0.0409393310546875;2.10479736328125E-07
2;-0.030889892578125;2.22076416015625E-07
2;-0.020806884765625;2.34161376953125E-07
2;-0.0107269287109375;2.4664306640625E-07
2;-0.000680541992187506;2.59674072265625E-07
2;0.009417724609375;2.72857666015625E-07
2;0.01947021484375;2.86041259765625E-07
2;0.029541015625;2.991943359375E-07
2;0.0395904541015625;3.1207275390625E-07
2;0.0496978759765625;3.2464599609375E-07
2;0.059600830078125;3.370361328125E-07
2;0.06964111328125;3.4881591796875E-07
2;0.079742431640625;3.602294921875E-07
2;0.089813232421875;3.709716796875E-07
2;0.099853515625;3.8104248046875E-07
2;0.10992431640625;3.907470703125E-07
2;0.119964599609375;3.99566650390625E-07
2;0.13006591796875;4.078369140625E-07
2;0.140106201171875;4.15252685546875E-07
2;0.150146484375;4.2181396484375E-07
2;0.16015625;4.27825927734375E-07
2;0.170318603515625;4.329833984375E-07
2;0.180419921875;4.37286376953125E-07
2;0.1904296875;4.41009521484375E-07
2;0.200531005859375;4.4390869140625E-07
2;0.21051025390625;4.46197509765625E-07
2;0.22064208984375;4.476318359375E-07
2;0.23065185546875;4.4891357421875E-07
2;0.24072265625;4.49798583984375E-07
2;0.250823974609375;4.49615478515625E-07
2;0.260894775390625;4.49615478515625E-07
2;0.27099609375;4.490966796875E-07
2;0.281036376953125;4.483642578125E-07
2;0.29107666015625;4.47357177734375E-07
2;0.301116943359375;4.4647216796875E-07
2;0.3111572265625;4.45281982421875E-07
3;0.321380615234375;4.4427490234375E-07
3;0.33135986328125;4.43145751953125E-07
3;0.341400146484375;4.420166015625E-07
3;0.351470947265625;4.41253662109375E-07
3;0.361572265625;4.4049072265625E-07
3;0.37164306640625;4.3988037109375E-07
3;0.3817138671875;4.3994140625E-07
3;0.391754150390625;4.40155029296875E-07
3;0.40185546875;4.40948486328125E-07
3;0.411865234375;4.417724609375E-07
3;0.42193603515625;4.43206787109375E-07
3;0.4320068359375;4.4525146484375E-07
3;0.44207763671875;4.47784423828125E-07
3;0.4521484375;4.5074462890625E-07
3;0.46221923828125;4.54315185546875E-07
3;0.4722900390625;4.58648681640625E-07
3;0.482391357421875;4.6319580078125E-07
3;0.49237060546875;4.6826171875E-07
3;0.50244140625;4.73846435546875E-07
3;0.512603759765625;4.7967529296875E-07
3;0.5225830078125;4.857177734375E-07
3;0.532623291015625;4.9224853515625E-07
3;0.54278564453125;4.986572265625E-07
3;0.552734375;5.0506591796875E-07
3;0.562896728515625;5.1177978515625E-07
3;0.57293701171875;5.1788330078125E-07
3;0.583038330078125;5.242919921875E-07
3;0.593109130859375;5.303955078125E-07
3;0.603118896484375;5.364990234375E-07
3;0.613189697265625;5.4229736328125E-07
3;0.62322998046875;5.4840087890625E-07
3;0.633331298828125;5.5419921875E-07
3;0.643402099609375;5.60302734375E-07
3;0.653411865234375;5.6640625E-07
3;0.66357421875;5.72509765625E-07
3;0.673614501953125;5.7891845703125E-07
3;0.6837158203125;5.8563232421875E-07
3;0.69378662109375;5.926513671875E-07
3;0.70379638671875;5.9967041015625E-07
3;0.71392822265625;6.072998046875E-07
3;0.723968505859375;6.15234375E-07
3;0.73406982421875;6.231689453125E-07
3;0.744110107421875;6.3140869140625E-07
3;0.75439453125;6.3995361328125E-07
3;0.76446533203125;6.4849853515625E-07
3;0.77392578125;6.573486328125E-07
3;0.7843017578125;6.6619873046875E-07
3;0.79376220703125;6.7535400390625E-07
3;0.8050537109375;6.842041015625E-07
3;0.814208984375;6.9305419921875E-07
3;0.82489013671875;7.0220947265625E-07
3;0.8343505859375;7.1136474609375E-07
3;0.8447265625;7.2021484375E-07
3;0.85540771484375;7.2967529296875E-07
3;0.8648681640625;7.3883056640625E-07
3;0.875244140625;7.4859619140625E-07
3;0.88531494140625;7.5897216796875E-07
3;0.89508056640625;7.696533203125E-07
3;0.90545654296875;7.8094482421875E-07
3;0.89508056640625;5.17578125E-07
3;0.88470458984375;3.96575927734375E-07
3;0.87493896484375;3.1854248046875E-07
3;0.86517333984375;2.62481689453125E-07
3;0.8544921875;2.197265625E-07
3;0.8447265625;1.8634033203125E-07
3;0.8349609375;1.59759521484375E-07
3;0.8245849609375;1.38214111328125E-07
3;0.814208984375;1.207275390625E-07
3;0.804443359375;1.0650634765625E-07
3;0.794677734375;9.47265625E-08
3;0.78369140625;8.49609375E-08
3;0.77392578125;7.6751708984375E-08
3;0.76446533203125;6.976318359375E-08
3;0.75408935546875;6.34765625E-08
3;0.744140625;5.743408203125E-08
3;0.734100341796875;5.1666259765625E-08
3;0.72406005859375;4.5928955078125E-08
3;0.7139892578125;3.99688720703125E-08
3;0.703887939453125;3.33038330078125E-08
3;0.69384765625;2.58270263671875E-08
3;0.683746337890625;1.751708984375E-08
3;0.673736572265625;8.349609375E-09
3;0.663665771484375;-1.96533203125E-09
3;0.65362548828125;-1.30828857421875E-08
3;0.643585205078125;-2.5213623046875E-08
3;0.63348388671875;-3.84796142578125E-08
3;0.623443603515625;-5.1971435546875E-08
3;0.6134033203125;-6.5948486328125E-08
3;0.603363037109375;-8.0413818359375E-08
3;0.59326171875;-9.4818115234375E-08
3;0.583221435546875;-1.0919189453125E-07
3;0.573211669921875;-1.23016357421875E-07
3;0.56317138671875;-1.3641357421875E-07
3;0.553070068359375;-1.48956298828125E-07
3;0.54302978515625;-1.61041259765625E-07
3;0.532958984375;-1.7181396484375E-07
3;0.52294921875;-1.8157958984375E-07
3;0.51287841796875;-1.90826416015625E-07
3;0.502777099609375;-1.988525390625E-07
3;0.492706298828125;-2.05841064453125E-07
3;0.48272705078125;-2.11883544921875E-07
3;0.472625732421875;-2.17315673828125E-07
3;0.4625244140625;-2.21954345703125E-07
3;0.4525146484375;-2.25555419921875E-07
3;0.44244384765625;-2.2857666015625E-07
3;0.432373046875;-2.310791015625E-07
3;0.42230224609375;-2.32879638671875E-07
3;0.4122314453125;-2.34130859375E-07
3;0.40216064453125;-2.34832763671875E-07
3;0.39208984375;-2.35321044921875E-07
3;0.382080078125;-2.3541259765625E-07
3;0.3719482421875;-2.35137939453125E-07
3;0.3619384765625;-2.34649658203125E-07
3;0.35186767578125;-2.33978271484375E-07
3;0.34185791015625;-2.3321533203125E-07
3;0.331756591796875;-2.3223876953125E-07
3;0.3216552734375;-2.31414794921875E-07
3;0.3115234375;-2.305908203125E-07
3;0.301483154296875;-2.2955322265625E-07
3;0.29144287109375;-2.286376953125E-07
3;0.281402587890625;-2.27783203125E-07
3;0.271331787109375;-2.2711181640625E-07
3;0.26129150390625;-2.26593017578125E-07
3;0.251190185546875;-2.25982666015625E-07
3;0.24114990234375;-2.257080078125E-07
3;0.2310791015625;-2.25677490234375E-07
3;0.220947265625;-2.2576904296875E-07
3;0.2109375;-2.26043701171875E-07
3;0.20086669921875;-2.26837158203125E-07
3;0.19085693359375;-2.27813720703125E-07
3;0.180694580078125;-2.2900390625E-07
3;0.170623779296875;-2.30682373046875E-07
3;0.160614013671875;-2.32757568359375E-07
3;0.1505126953125;-2.35321044921875E-07
3;0.140472412109375;-2.384033203125E-07
3;0.130401611328125;-2.4200439453125E-07
3;0.120361328125;-2.4609375E-07
3;0.110382080078125;-2.50946044921875E-07
3;0.100311279296875;-2.5665283203125E-07
3;0.090240478515625;-2.6275634765625E-07
3;0.080169677734375;-2.69683837890625E-07
3;0.07012939453125;-2.77496337890625E-07
3;0.060028076171875;-2.8619384765625E-07
3;0.049957275390625;-2.95745849609375E-07
3;0.0396697998046875;-3.06365966796875E-07
3;0.0295684814453125;-3.17596435546875E-07
3;0.01949462890625;-3.30047607421875E-07
3;0.009442138671875;-3.43170166015625E-07
3;-0.000653076171875003;-3.57269287109375E-07
3;-0.010711669921875;-3.72039794921875E-07
3;-0.020782470703125;-3.87725830078125E-07
3;-0.03084716796875;-4.03564453125E-07
3;-0.040924072265625;-4.20135498046875E-07
3;-0.050994873046875;-4.37164306640625E-07
3;-0.061126708984375;-4.539794921875E-07
3;-0.07122802734375;-4.71405029296875E-07
3;-0.08123779296875;-4.8828125E-07
3;-0.091400146484375;-5.0537109375E-07
3;-0.101409912109375;-5.2215576171875E-07
3;-0.11151123046875;-5.389404296875E-07
3;-0.12152099609375;-5.5511474609375E-07
3;-0.131622314453125;-5.7098388671875E-07
3;-0.141693115234375;-5.859375E-07
3;-0.1517333984375;-6.0089111328125E-07
3;-0.161865234375;-6.1492919921875E-07
3;-0.171844482421875;-6.280517578125E-07
3;-0.18194580078125;-6.402587890625E-07
3;-0.192047119140625;-6.5216064453125E-07
3;-0.202117919921875;-6.6314697265625E-07
3;-0.212188720703125;-6.7352294921875E-07
3;-0.2222900390625;-6.8328857421875E-07
3;-0.2322998046875;-6.93359375E-07
3;-0.242401123046875;-7.0281982421875E-07
3;-0.25244140625;-7.1258544921875E-07
3;-0.2625732421875;-7.2235107421875E-07
3;-0.272613525390625;-7.330322265625E-07
3;-0.282684326171875;-7.4462890625E-07
3;-0.292755126953125;-7.5714111328125E-07
3;-0.302764892578125;-7.696533203125E-07
3;-0.31292724609375;-7.830810546875E-07
3;-0.322998046875;-7.952880859375E-07
3;-0.333099365234375;-8.0596923828125E-07
3;-0.3431396484375;-8.1573486328125E-07
3;-0.353240966796875;-8.2305908203125E-07
3;-0.36334228515625;-8.28857421875E-07
3;-0.373321533203125;-8.331298828125E-07
3;-0.38348388671875;-8.3648681640625E-07
3;-0.3935546875;-8.392333984375E-07
3;-0.403594970703125;-8.416748046875E-07
3;-0.413665771484375;-8.43505859375E-07
3;-0.423675537109375;-8.4625244140625E-07
3;-0.433868408203125;-8.4869384765625E-07
3;-0.443878173828125;-8.5174560546875E-07
3;-0.453948974609375;-8.544921875E-07
3;-0.46405029296875;-8.58154296875E-07
3;-0.474151611328125;-8.6212158203125E-07
3;-0.484222412109375;-8.660888671875E-07
3;-0.494232177734375;-8.7066650390625E-07
3;-0.504364013671875;-8.7554931640625E-07
3;-0.514373779296875;-8.8104248046875E-07
3;-0.524505615234375;-8.868408203125E-07
3;-0.5345458984375;-8.935546875E-07
3;-0.544586181640625;-9.0087890625E-07
3;-0.554718017578125;-9.0911865234375E-07
3;-0.564788818359375;-9.1827392578125E-07
3;-0.5748291015625;-9.283447265625E-07
3;-0.584930419921875;-9.3963623046875E-07
3;-0.59503173828125;-9.5245361328125E-07
3;-0.605072021484375;-9.66796875E-07
3;-0.595001220703125;-6.4178466796875E-07
3;-0.584991455078125;-4.71832275390625E-07
3;-0.574920654296875;-3.5980224609375E-07
3;-0.564849853515625;-2.79541015625E-07
3;-0.5548095703125;-2.1868896484375E-07
3;-0.544769287109375;-1.70501708984375E-07
3;-0.534637451171875;-1.3177490234375E-07
3;-0.5245361328125;-9.979248046875E-08
3;-0.5145263671875;-7.2906494140625E-08
3;-0.50439453125;-4.986572265625E-08
3;-0.494354248046875;-3.0120849609375E-08
3;-0.48431396484375;-1.292724609375E-08
3;-0.474273681640625;2.264404296875E-09
3;-0.464202880859375;1.5777587890625E-08
3;-0.4541015625;2.7392578125E-08
3;-0.44403076171875;3.765869140625E-08
3;-0.433990478515625;4.681396484375E-08
3;-0.423828125;5.4901123046875E-08
3;-0.413848876953125;6.201171875E-08
3;-0.403839111328125;6.8267822265625E-08
3;-0.393798828125;7.38525390625E-08
3;-0.38360595703125;7.8857421875E-08
3;-0.37359619140625;8.331298828125E-08
3;-0.363555908203125;8.709716796875E-08
3;-0.35345458984375;9.039306640625E-08
3;-0.343475341796875;9.356689453125E-08
3;-0.333343505859375;9.6527099609375E-08
3;-0.323333740234375;9.89990234375E-08
3;-0.313201904296875;1.0162353515625E-07
3;-0.3031005859375;1.03973388671875E-07
3;-0.29302978515625;1.060791015625E-07
3;-0.282928466796875;1.08245849609375E-07
3;-0.272918701171875;1.10015869140625E-07
3;-0.26287841796875;1.11846923828125E-07
3;-0.252716064453125;1.136474609375E-07
3;-0.24267578125;1.1529541015625E-07
3;-0.232635498046875;1.1700439453125E-07
3;-0.222503662109375;1.1865234375E-07
3;-0.21246337890625;1.20361328125E-07
3;-0.202392578125;1.221923828125E-07
3;-0.19232177734375;1.2396240234375E-07
3;-0.182220458984375;1.2591552734375E-07
3;-0.172149658203125;1.28204345703125E-07
3;-0.162078857421875;1.30615234375E-07
3;-0.15203857421875;1.3336181640625E-07
3;-0.141937255859375;1.365966796875E-07
3;-0.131927490234375;1.4031982421875E-07
3;-0.121795654296875;1.44561767578125E-07
3;-0.11175537109375;1.49383544921875E-07
3;-0.1016845703125;1.5484619140625E-07
3;-0.091644287109375;1.61224365234375E-07
3;-0.08160400390625;1.68243408203125E-07
3;-0.071533203125;1.76300048828125E-07
3;-0.0614013671875;1.851806640625E-07
3;-0.0513916015625;1.9488525390625E-07
3;-0.04095458984375;2.056884765625E-07
3;-0.0308746337890625;2.169189453125E-07
3;-0.0208038330078125;2.28973388671875E-07
3;-0.0107421875;2.4151611328125E-07
3;-0.0006561279296875;2.54547119140625E-07
3;0.009417724609375;2.67730712890625E-07
3;0.0194793701171875;2.81097412109375E-07
3;0.02952880859375;2.94464111328125E-07
3;0.0396026611328125;3.0767822265625E-07
3;0.04969482421875;3.20526123046875E-07
3;0.0595703125;3.3319091796875E-07
3;0.069671630859375;3.45428466796875E-07
3;0.0797119140625;3.5711669921875E-07
3;0.089752197265625;3.68438720703125E-07
3;0.099853515625;3.78997802734375E-07
3;0.109893798828125;3.88916015625E-07
3;0.120025634765625;3.98101806640625E-07
3;0.13006591796875;4.068603515625E-07
3;0.140106201171875;4.14520263671875E-07
3;0.15020751953125;4.21661376953125E-07
3;0.160247802734375;4.278564453125E-07
3;0.170257568359375;4.33563232421875E-07
3;0.18035888671875;4.38201904296875E-07
3;0.190460205078125;4.42047119140625E-07
3;0.200469970703125;4.45404052734375E-07
3;0.2105712890625;4.4793701171875E-07
3;0.220611572265625;4.49951171875E-07
3;0.230682373046875;4.5123291015625E-07
3;0.24072265625;4.52239990234375E-07
3;0.25079345703125;4.52606201171875E-07
3;0.260894775390625;4.5263671875E-07
3;0.270965576171875;4.52484130859375E-07
3;0.281005859375;4.51904296875E-07
3;0.29107666015625;4.51202392578125E-07
3;0.3011474609375;4.50531005859375E-07
3;0.311187744140625;4.493408203125E-07
4;0.321319580078125;4.48486328125E-07
4;0.3314208984375;4.4732666015625E-07
4;0.341461181640625;4.4635009765625E-07
4;0.351470947265625;4.456787109375E-07
4;0.36151123046875;4.449462890625E-07
4;0.371612548828125;4.4464111328125E-07
4;0.38165283203125;4.44427490234375E-07
4;0.391693115234375;4.44580078125E-07
4;0.401824951171875;4.45159912109375E-07
4;0.411895751953125;4.46136474609375E-07
4;0.421966552734375;4.47662353515625E-07
4;0.432037353515625;4.495849609375E-07
4;0.442108154296875;4.51995849609375E-07
4;0.4521484375;4.55169677734375E-07
4;0.46221923828125;4.58648681640625E-07
4;0.4722900390625;4.62921142578125E-07
4;0.482391357421875;4.67620849609375E-07
4;0.492431640625;4.7265625E-07
4;0.50250244140625;4.7833251953125E-07
4;0.512603759765625;4.84222412109375E-07
4;0.5225830078125;4.9072265625E-07
4;0.53265380859375;4.974365234375E-07
4;0.542755126953125;5.0384521484375E-07
4;0.552825927734375;5.1025390625E-07
4;0.56292724609375;5.1727294921875E-07
4;0.572967529296875;5.2398681640625E-07
4;0.5830078125;5.3009033203125E-07
4;0.59307861328125;5.3680419921875E-07
4;0.603179931640625;5.426025390625E-07
4;0.61322021484375;5.487060546875E-07
4;0.6231689453125;5.548095703125E-07
4;0.63330078125;5.609130859375E-07
4;0.64337158203125;5.670166015625E-07
4;0.653472900390625;5.731201171875E-07
4;0.66357421875;5.792236328125E-07
4;0.673553466796875;5.859375E-07
4;0.683685302734375;5.9234619140625E-07
4;0.69378662109375;5.99365234375E-07
4;0.703857421875;6.06689453125E-07
4;0.713897705078125;6.14013671875E-07
4;0.723968505859375;6.2164306640625E-07
4;0.7340087890625;6.298828125E-07
4;0.744171142578125;6.3812255859375E-07
4;0.75408935546875;6.463623046875E-07
4;0.76416015625;6.5521240234375E-07
4;0.77392578125;6.6375732421875E-07
4;0.78399658203125;6.72607421875E-07
4;0.79437255859375;6.8145751953125E-07
4;0.804443359375;6.903076171875E-07
4;0.814208984375;6.9915771484375E-07
4;0.82489013671875;7.080078125E-07
4;0.8349609375;7.1685791015625E-07
4;0.8441162109375;7.2601318359375E-07
4;0.85418701171875;7.354736328125E-07
4;0.865478515625;7.4462890625E-07
4;0.87554931640625;7.5439453125E-07
4;0.88470458984375;7.6446533203125E-07
4;0.894775390625;7.75146484375E-07
4;0.90576171875;7.867431640625E-07
4;0.89569091796875;5.218505859375E-07
4;0.885009765625;4.0020751953125E-07
4;0.8746337890625;3.21563720703125E-07
4;0.8648681640625;2.65045166015625E-07
4;0.85479736328125;2.21771240234375E-07
4;0.84503173828125;1.8817138671875E-07
4;0.8343505859375;1.6082763671875E-07
4;0.82489013671875;1.39068603515625E-07
4;0.81451416015625;1.2103271484375E-07
4;0.804443359375;1.06414794921875E-07
4;0.7940673828125;9.4329833984375E-08
4;0.784912109375;8.43505859375E-08
4;0.77423095703125;7.58056640625E-08
4;0.76416015625;6.854248046875E-08
4;0.7537841796875;6.207275390625E-08
4;0.744140625;5.5938720703125E-08
4;0.734100341796875;5.023193359375E-08
4;0.724090576171875;4.4219970703125E-08
4;0.7139892578125;3.84033203125E-08
4;0.703857421875;3.1707763671875E-08
4;0.693878173828125;2.4371337890625E-08
4;0.68377685546875;1.61041259765625E-08
4;0.6737060546875;7.06787109375E-09
4;0.66363525390625;-3.3538818359375E-09
4;0.653564453125;-1.4208984375E-08
4;0.643585205078125;-2.63031005859375E-08
4;0.63348388671875;-3.91082763671875E-08
4;0.623443603515625;-5.291748046875E-08
4;0.61346435546875;-6.6925048828125E-08
4;0.60333251953125;-8.1207275390625E-08
4;0.593353271484375;-9.5733642578125E-08
4;0.583282470703125;-1.10321044921875E-07
4;0.5732421875;-1.241455078125E-07
4;0.56317138671875;-1.376953125E-07
4;0.5531005859375;-1.505126953125E-07
4;0.543060302734375;-1.627197265625E-07
4;0.53302001953125;-1.73858642578125E-07
4;0.52288818359375;-1.83990478515625E-07
4;0.512847900390625;-1.9329833984375E-07
4;0.502838134765625;-2.0166015625E-07
4;0.49273681640625;-2.08984375E-07
4;0.482757568359375;-2.15362548828125E-07
4;0.472625732421875;-2.210693359375E-07
4;0.462554931640625;-2.2601318359375E-07
4;0.4525146484375;-2.29949951171875E-07
4;0.4425048828125;-2.33245849609375E-07
4;0.432373046875;-2.362060546875E-07
4;0.42230224609375;-2.381591796875E-07
4;0.412261962890625;-2.3968505859375E-07
4;0.402191162109375;-2.4066162109375E-07
4;0.392181396484375;-2.41455078125E-07
4;0.382080078125;-2.41729736328125E-07
4;0.37200927734375;-2.4176025390625E-07
4;0.36187744140625;-2.41363525390625E-07
4;0.351898193359375;-2.4102783203125E-07
4;0.341796875;-2.40386962890625E-07
4;0.331756591796875;-2.396240234375E-07
4;0.321746826171875;-2.38983154296875E-07
4;0.31158447265625;-2.3822021484375E-07
4;0.30145263671875;-2.373046875E-07
4;0.29144287109375;-2.36480712890625E-07
4;0.2813720703125;-2.3590087890625E-07
4;0.2713623046875;-2.35321044921875E-07
4;0.26129150390625;-2.3468017578125E-07
4;0.25115966796875;-2.34283447265625E-07
4;0.241180419921875;-2.34039306640625E-07
4;0.231048583984375;-2.34039306640625E-07
4;0.22100830078125;-2.3419189453125E-07
4;0.210906982421875;-2.34405517578125E-07
4;0.200897216796875;-2.3504638671875E-07
4;0.190887451171875;-2.3577880859375E-07
4;0.180755615234375;-2.3699951171875E-07
4;0.170684814453125;-2.38433837890625E-07
4;0.160614013671875;-2.40325927734375E-07
4;0.1505126953125;-2.4267578125E-07
4;0.140533447265625;-2.454833984375E-07
4;0.13043212890625;-2.48809814453125E-07
4;0.12042236328125;-2.5274658203125E-07
4;0.11029052734375;-2.57171630859375E-07
4;0.100311279296875;-2.62298583984375E-07
4;0.090240478515625;-2.6800537109375E-07
4;0.08013916015625;-2.74566650390625E-07
4;0.07012939453125;-2.818603515625E-07
4;0.060028076171875;-2.900390625E-07
4;0.050018310546875;-2.99041748046875E-07
4;0.03966064453125;-3.08929443359375E-07
4;0.0295562744140625;-3.19915771484375E-07
4;0.019488525390625;-3.3160400390625E-07
4;0.0094482421875;-3.44451904296875E-07
4;-0.000640869140625;-3.58245849609375E-07
4;-0.0107147216796875;-3.72955322265625E-07
4;-0.02076416015625;-3.88275146484375E-07
4;-0.03084716796875;-4.041748046875E-07
4;-0.0409332275390625;-4.2095947265625E-07
4;-0.05108642578125;-4.37957763671875E-07
4;-0.06103515625;-4.549560546875E-07
4;-0.07122802734375;-4.72259521484375E-07
4;-0.08123779296875;-4.89501953125E-07
4;-0.09136962890625;-5.0689697265625E-07
4;-0.101409912109375;-5.23681640625E-07
4;-0.111480712890625;-5.40771484375E-07
4;-0.121490478515625;-5.5694580078125E-07
4;-0.131561279296875;-5.7281494140625E-07
4;-0.1417236328125;-5.8837890625E-07
4;-0.1517333984375;-6.0302734375E-07
4;-0.161834716796875;-6.170654296875E-07
4;-0.171905517578125;-6.304931640625E-07
4;-0.181976318359375;-6.427001953125E-07
4;-0.19207763671875;-6.5460205078125E-07
4;-0.202178955078125;-6.658935546875E-07
4;-0.212127685546875;-6.7596435546875E-07
4;-0.222259521484375;-6.8572998046875E-07
4;-0.232330322265625;-6.9549560546875E-07
4;-0.242431640625;-7.0465087890625E-07
4;-0.25250244140625;-7.14111328125E-07
4;-0.26251220703125;-7.2357177734375E-07
4;-0.2725830078125;-7.3394775390625E-07
4;-0.282684326171875;-7.4493408203125E-07
4;-0.29278564453125;-7.568359375E-07
4;-0.3028564453125;-7.6904296875E-07
4;-0.31298828125;-7.818603515625E-07
4;-0.322998046875;-7.9315185546875E-07
4;-0.333038330078125;-8.0352783203125E-07
4;-0.343170166015625;-8.1268310546875E-07
4;-0.353271484375;-8.197021484375E-07
4;-0.36334228515625;-8.2489013671875E-07
4;-0.373382568359375;-8.2855224609375E-07
4;-0.383453369140625;-8.31298828125E-07
4;-0.39349365234375;-8.3343505859375E-07
4;-0.403594970703125;-8.3526611328125E-07
4;-0.41363525390625;-8.367919921875E-07
4;-0.42364501953125;-8.3831787109375E-07
4;-0.433837890625;-8.404541015625E-07
4;-0.443817138671875;-8.4259033203125E-07
4;-0.453948974609375;-8.4503173828125E-07
4;-0.46405029296875;-8.4808349609375E-07
4;-0.47412109375;-8.514404296875E-07
4;-0.484222412109375;-8.551025390625E-07
4;-0.4942626953125;-8.5906982421875E-07
4;-0.504364013671875;-8.636474609375E-07
4;-0.514404296875;-8.685302734375E-07
4;-0.52447509765625;-8.740234375E-07
4;-0.5345458984375;-8.8043212890625E-07
4;-0.544586181640625;-8.87451171875E-07
4;-0.55462646484375;-8.953857421875E-07
4;-0.564788818359375;-9.0423583984375E-07
4;-0.57489013671875;-9.136962890625E-07
4;-0.5849609375;-9.2529296875E-07
4;-0.594970703125;-9.3780517578125E-07
4;-0.605072021484375;-9.5184326171875E-07
4;-0.59503173828125;-6.298828125E-07
4;-0.5849609375;-4.617919921875E-07
4;-0.574981689453125;-3.5125732421875E-07
4;-0.564910888671875;-2.72186279296875E-07
4;-0.554779052734375;-2.1209716796875E-07
4;-0.544708251953125;-1.64886474609375E-07
4;-0.534698486328125;-1.26800537109375E-07
4;-0.524566650390625;-9.55810546875E-08
4;-0.5145263671875;-6.9366455078125E-08
4;-0.504425048828125;-4.7027587890625E-08
4;-0.49432373046875;-2.78045654296875E-08
4;-0.484283447265625;-1.12274169921875E-08
4;-0.47418212890625;3.3355712890625E-09
4;-0.46417236328125;1.611328125E-08
4;-0.4541015625;2.7435302734375E-08
4;-0.444000244140625;3.70819091796875E-08
4;-0.433929443359375;4.5623779296875E-08
4;-0.42388916015625;5.31005859375E-08
4;-0.413818359375;5.9814453125E-08
4;-0.40380859375;6.5673828125E-08
4;-0.393768310546875;7.09228515625E-08
4;-0.383697509765625;7.568359375E-08
4;-0.373687744140625;7.965087890625E-08
4;-0.363525390625;8.3251953125E-08
4;-0.353485107421875;8.6517333984375E-08
4;-0.343414306640625;8.9447021484375E-08
4;-0.333343505859375;9.21630859375E-08
4;-0.323272705078125;9.454345703125E-08
4;-0.31317138671875;9.70458984375E-08
4;-0.3031005859375;9.930419921875E-08
4;-0.293060302734375;1.01226806640625E-07
4;-0.28289794921875;1.03302001953125E-07
4;-0.27294921875;1.05194091796875E-07
4;-0.2628173828125;1.0699462890625E-07
4;-0.25274658203125;1.0870361328125E-07
4;-0.242706298828125;1.10443115234375E-07
4;-0.23260498046875;1.1212158203125E-07
4;-0.222564697265625;1.13922119140625E-07
4;-0.21246337890625;1.15447998046875E-07
4;-0.202392578125;1.1737060546875E-07
4;-0.19232177734375;1.19354248046875E-07
4;-0.18218994140625;1.2127685546875E-07
4;-0.17218017578125;1.23504638671875E-07
4;-0.162139892578125;1.26007080078125E-07
4;-0.1519775390625;1.28814697265625E-07
4;-0.14190673828125;1.322021484375E-07
4;-0.131866455078125;1.35955810546875E-07
4;-0.121826171875;1.40106201171875E-07
4;-0.111785888671875;1.448974609375E-07
4;-0.101715087890625;1.50665283203125E-07
4;-0.09161376953125;1.57135009765625E-07
4;-0.08160400390625;1.64215087890625E-07
4;-0.071563720703125;1.7242431640625E-07
4;-0.061431884765625;1.8133544921875E-07
4;-0.05133056640625;1.91131591796875E-07
4;-0.0409393310546875;2.017822265625E-07
4;-0.0308746337890625;2.13348388671875E-07
4;-0.02081298828125;2.25433349609375E-07
4;-0.0107452392578125;2.38037109375E-07
4;-0.000665283203125006;2.5103759765625E-07
4;0.00940551757812499;2.646484375E-07
4;0.019482421875;2.77801513671875E-07
4;0.029534912109375;2.9119873046875E-07
4;0.0395904541015625;3.04595947265625E-07
4;0.049700927734375;3.17657470703125E-07
4;0.059539794921875;3.30230712890625E-07
4;0.069610595703125;3.4259033203125E-07
4;0.079742431640625;3.5443115234375E-07
4;0.089813232421875;3.658447265625E-07
4;0.099884033203125;3.7646484375E-07
4;0.10992431640625;3.8641357421875E-07
4;0.1199951171875;3.9581298828125E-07
4;0.13006591796875;4.04449462890625E-07
4;0.140106201171875;4.12200927734375E-07
4;0.15020751953125;4.19219970703125E-07
4;0.160186767578125;4.25445556640625E-07
4;0.170318603515625;4.3109130859375E-07
4;0.180328369140625;4.35791015625E-07
4;0.1904296875;4.39666748046875E-07
4;0.200592041015625;4.42901611328125E-07
4;0.2105712890625;4.4561767578125E-07
4;0.2205810546875;4.473876953125E-07
4;0.230743408203125;4.4891357421875E-07
4;0.240753173828125;4.49920654296875E-07
4;0.2508544921875;4.503173828125E-07
4;0.26092529296875;4.50286865234375E-07
4;0.270965576171875;4.50225830078125E-07
4;0.280975341796875;4.49676513671875E-07
4;0.29107666015625;4.490966796875E-07
4;0.3011474609375;4.481201171875E-07
4;0.31121826171875;4.47265625E-07
5;0.321319580078125;4.46533203125E-07
5;0.331390380859375;4.4561767578125E-07
5;0.341400146484375;4.44671630859375E-07
5;0.351531982421875;4.44091796875E-07
5;0.36163330078125;4.43756103515625E-07
5;0.37164306640625;4.43450927734375E-07
5;0.381683349609375;4.4366455078125E-07
5;0.391754150390625;4.44091796875E-07
5;0.40185546875;4.44915771484375E-07
5;0.411834716796875;4.462890625E-07
5;0.421966552734375;4.48150634765625E-07
5;0.432037353515625;4.50469970703125E-07
5;0.442108154296875;4.53460693359375E-07
5;0.4521484375;4.56939697265625E-07
5;0.46221923828125;4.6112060546875E-07
5;0.47222900390625;4.65789794921875E-07
5;0.48236083984375;4.71038818359375E-07
5;0.49237060546875;4.76776123046875E-07
5;0.50250244140625;4.827880859375E-07
5;0.512603759765625;4.89501953125E-07
5;0.5225830078125;4.9652099609375E-07
5;0.53265380859375;5.0323486328125E-07
5;0.542724609375;5.1055908203125E-07
5;0.552825927734375;5.1788330078125E-07
5;0.562896728515625;5.2459716796875E-07
5;0.572906494140625;5.316162109375E-07
5;0.5830078125;5.3863525390625E-07
5;0.59307861328125;5.450439453125E-07
5;0.603118896484375;5.5145263671875E-07
5;0.613189697265625;5.57861328125E-07
5;0.62322998046875;5.6396484375E-07
5;0.633392333984375;5.70068359375E-07
5;0.6434326171875;5.76171875E-07
5;0.65350341796875;5.8258056640625E-07
5;0.66357421875;5.889892578125E-07
5;0.673614501953125;5.95703125E-07
5;0.683746337890625;6.024169921875E-07
5;0.69378662109375;6.0943603515625E-07
5;0.703826904296875;6.1676025390625E-07
5;0.713958740234375;6.243896484375E-07
5;0.7239990234375;6.3232421875E-07
5;0.73406982421875;6.402587890625E-07
5;0.744140625;6.4849853515625E-07
5;0.75408935546875;6.5673828125E-07
5;0.7647705078125;6.65283203125E-07
5;0.7745361328125;6.73828125E-07
5;0.7843017578125;6.8267822265625E-07
5;0.7940673828125;6.9122314453125E-07
5;0.804443359375;6.99462890625E-07
5;0.8148193359375;7.0831298828125E-07
5;0.82427978515625;7.171630859375E-07
5;0.83465576171875;7.257080078125E-07
5;0.8441162109375;7.3486328125E-07
5;0.8551025390625;7.4371337890625E-07
5;0.8648681640625;7.5286865234375E-07
5;0.8746337890625;7.623291015625E-07
5;0.88531494140625;7.720947265625E-07
5;0.8953857421875;7.82470703125E-07
5;0.9051513671875;7.940673828125E-07
5;0.894775390625;5.2703857421875E-07
5;0.885009765625;4.046630859375E-07
5;0.8746337890625;3.2574462890625E-07
5;0.86456298828125;2.68585205078125E-07
5;0.85540771484375;2.25067138671875E-07
5;0.84503173828125;1.9110107421875E-07
5;0.8349609375;1.63726806640625E-07
5;0.8245849609375;1.4141845703125E-07
5;0.81451416015625;1.23138427734375E-07
5;0.804443359375;1.08428955078125E-07
5;0.7940673828125;9.6160888671875E-08
5;0.78460693359375;8.5968017578125E-08
5;0.77423095703125;7.7362060546875E-08
5;0.76416015625;7.0037841796875E-08
5;0.7537841796875;6.353759765625E-08
5;0.74407958984375;5.743408203125E-08
5;0.734100341796875;5.1788330078125E-08
5;0.724029541015625;4.620361328125E-08
5;0.7139892578125;4.00970458984375E-08
5;0.703857421875;3.349609375E-08
5;0.693878173828125;2.63031005859375E-08
5;0.6837158203125;1.8475341796875E-08
5;0.673675537109375;9.3719482421875E-09
5;0.66363525390625;-5.706787109375E-10
5;0.65362548828125;-1.13983154296875E-08
5;0.643524169921875;-2.33856201171875E-08
5;0.633514404296875;-3.63006591796875E-08
5;0.6234130859375;-4.9774169921875E-08
5;0.61334228515625;-6.3690185546875E-08
5;0.60333251953125;-7.7972412109375E-08
5;0.59332275390625;-9.2529296875E-08
5;0.583251953125;-1.06903076171875E-07
5;0.5732421875;-1.20849609375E-07
5;0.563140869140625;-1.3458251953125E-07
5;0.5531005859375;-1.473388671875E-07
5;0.542999267578125;-1.59576416015625E-07
5;0.532928466796875;-1.70623779296875E-07
5;0.522918701171875;-1.80816650390625E-07
5;0.51287841796875;-1.9012451171875E-07
5;0.502777099609375;-1.983642578125E-07
5;0.49273681640625;-2.059326171875E-07
5;0.48272705078125;-2.1209716796875E-07
5;0.472625732421875;-2.178955078125E-07
5;0.46258544921875;-2.22564697265625E-07
5;0.4525146484375;-2.26654052734375E-07
5;0.442474365234375;-2.2979736328125E-07
5;0.432403564453125;-2.3236083984375E-07
5;0.422271728515625;-2.34375E-07
5;0.41229248046875;-2.357177734375E-07
5;0.4022216796875;-2.3675537109375E-07
5;0.39215087890625;-2.3736572265625E-07
5;0.382080078125;-2.37701416015625E-07
5;0.371978759765625;-2.37548828125E-07
5;0.3619384765625;-2.3712158203125E-07
5;0.351837158203125;-2.36785888671875E-07
5;0.341827392578125;-2.36114501953125E-07
5;0.331787109375;-2.35260009765625E-07
5;0.3216552734375;-2.34527587890625E-07
5;0.311553955078125;-2.33917236328125E-07
5;0.301513671875;-2.33123779296875E-07
5;0.291473388671875;-2.32269287109375E-07
5;0.2813720703125;-2.31658935546875E-07
5;0.2713623046875;-2.310791015625E-07
5;0.26123046875;-2.30743408203125E-07
5;0.25115966796875;-2.30438232421875E-07
5;0.2410888671875;-2.3046875E-07
5;0.231048583984375;-2.3052978515625E-07
5;0.220947265625;-2.3077392578125E-07
5;0.210968017578125;-2.31353759765625E-07
5;0.20086669921875;-2.32086181640625E-07
5;0.1907958984375;-2.33306884765625E-07
5;0.1806640625;-2.34649658203125E-07
5;0.170684814453125;-2.36572265625E-07
5;0.160614013671875;-2.38800048828125E-07
5;0.15057373046875;-2.413330078125E-07
5;0.1405029296875;-2.447509765625E-07
5;0.130462646484375;-2.48504638671875E-07
5;0.1204833984375;-2.52960205078125E-07
5;0.110382080078125;-2.579345703125E-07
5;0.10028076171875;-2.635498046875E-07
5;0.090240478515625;-2.69866943359375E-07
5;0.080169677734375;-2.76824951171875E-07
5;0.07012939453125;-2.8472900390625E-07
5;0.06005859375;-2.93426513671875E-07
5;0.049957275390625;-3.02978515625E-07
5;0.0396240234375;-3.13568115234375E-07
5;0.0295745849609375;-3.24981689453125E-07
5;0.0195037841796875;-3.37615966796875E-07
5;0.00943908691406251;-3.50799560546875E-07
5;-0.000640869140625;-3.65264892578125E-07
5;-0.01070556640625;-3.80126953125E-07
5;-0.020782470703125;-3.95721435546875E-07
5;-0.030853271484375;-4.1192626953125E-07
5;-0.040924072265625;-4.28466796875E-07
5;-0.051055908203125;-4.45587158203125E-07
5;-0.061065673828125;-4.627685546875E-07
5;-0.0711669921875;-4.80255126953125E-07
5;-0.081298828125;-4.9713134765625E-07
5;-0.09136962890625;-5.145263671875E-07
5;-0.101409912109375;-5.3131103515625E-07
5;-0.11151123046875;-5.48095703125E-07
5;-0.121551513671875;-5.645751953125E-07
5;-0.13165283203125;-5.8013916015625E-07
5;-0.141693115234375;-5.95703125E-07
5;-0.15179443359375;-6.1004638671875E-07
5;-0.161834716796875;-6.2408447265625E-07
5;-0.171905517578125;-6.3720703125E-07
5;-0.181976318359375;-6.494140625E-07
5;-0.192108154296875;-6.6131591796875E-07
5;-0.20208740234375;-6.7169189453125E-07
5;-0.21221923828125;-6.8206787109375E-07
5;-0.222259521484375;-6.9122314453125E-07
5;-0.232330322265625;-7.0037841796875E-07
5;-0.242431640625;-7.09228515625E-07
5;-0.2525634765625;-7.1807861328125E-07
5;-0.2625732421875;-7.2723388671875E-07
5;-0.27264404296875;-7.366943359375E-07
5;-0.28265380859375;-7.470703125E-07
5;-0.29278564453125;-7.5836181640625E-07
5;-0.302825927734375;-7.696533203125E-07
5;-0.312957763671875;-7.818603515625E-07
5;-0.32305908203125;-7.9315185546875E-07
5;-0.33306884765625;-8.0291748046875E-07
5;-0.343170166015625;-8.1146240234375E-07
5;-0.353271484375;-8.1817626953125E-07
5;-0.36328125;-8.2305908203125E-07
5;-0.37335205078125;-8.26416015625E-07
5;-0.3834228515625;-8.28857421875E-07
5;-0.3935546875;-8.306884765625E-07
5;-0.403656005859375;-8.3160400390625E-07
5;-0.413665771484375;-8.3282470703125E-07
5;-0.4237060546875;-8.3404541015625E-07
5;-0.43377685546875;-8.3587646484375E-07
5;-0.443878173828125;-8.3770751953125E-07
5;-0.45391845703125;-8.3984375E-07
5;-0.4639892578125;-8.4228515625E-07
5;-0.47412109375;-8.45947265625E-07
5;-0.484222412109375;-8.489990234375E-07
5;-0.49420166015625;-8.526611328125E-07
5;-0.50433349609375;-8.5723876953125E-07
5;-0.514373779296875;-8.6212158203125E-07
5;-0.52447509765625;-8.67919921875E-07
5;-0.534576416015625;-8.740234375E-07
5;-0.54461669921875;-8.8104248046875E-07
5;-0.554656982421875;-8.8897705078125E-07
5;-0.56475830078125;-8.978271484375E-07
5;-0.57489013671875;-9.0728759765625E-07
5;-0.58489990234375;-9.185791015625E-07
5;-0.595001220703125;-9.307861328125E-07
5;-0.605072021484375;-9.4451904296875E-07
5;-0.59503173828125;-6.231689453125E-07
5;-0.584991455078125;-4.55810546875E-07
5;-0.574920654296875;-3.4588623046875E-07
5;-0.564910888671875;-2.67059326171875E-07
5;-0.554718017578125;-2.073974609375E-07
5;-0.544647216796875;-1.60400390625E-07
5;-0.53460693359375;-1.22589111328125E-07
5;-0.52459716796875;-9.149169921875E-08
5;-0.51458740234375;-6.536865234375E-08
5;-0.504425048828125;-4.3121337890625E-08
5;-0.494354248046875;-2.418212890625E-08
5;-0.48431396484375;-7.60498046874999E-09
5;-0.474273681640625;6.7626953125E-09
5;-0.46417236328125;1.9439697265625E-08
5;-0.4541015625;3.05755615234375E-08
5;-0.444091796875;3.9886474609375E-08
5;-0.4339599609375;4.84619140625E-08
5;-0.42388916015625;5.5908203125E-08
5;-0.41387939453125;6.25E-08
5;-0.403778076171875;6.8145751953125E-08
5;-0.393768310546875;7.2967529296875E-08
5;-0.3836669921875;7.757568359375E-08
5;-0.3736572265625;8.148193359375E-08
5;-0.363525390625;8.502197265625E-08
5;-0.353485107421875;8.819580078125E-08
5;-0.343414306640625;9.1033935546875E-08
5;-0.3333740234375;9.356689453125E-08
5;-0.32330322265625;9.60693359375E-08
5;-0.313262939453125;9.8358154296875E-08
5;-0.303070068359375;1.00616455078125E-07
5;-0.29302978515625;1.02447509765625E-07
5;-0.28289794921875;1.04400634765625E-07
5;-0.272918701171875;1.06292724609375E-07
5;-0.26275634765625;1.07940673828125E-07
5;-0.252716064453125;1.09588623046875E-07
5;-0.24267578125;1.11175537109375E-07
5;-0.232635498046875;1.12945556640625E-07
5;-0.222503662109375;1.14410400390625E-07
5;-0.212432861328125;1.158447265625E-07
5;-0.202362060546875;1.17523193359375E-07
5;-0.192291259765625;1.19171142578125E-07
5;-0.18218994140625;1.2109375E-07
5;-0.172088623046875;1.23046875E-07
5;-0.162078857421875;1.25335693359375E-07
5;-0.151947021484375;1.280517578125E-07
5;-0.141876220703125;1.3104248046875E-07
5;-0.13189697265625;1.34552001953125E-07
5;-0.121795654296875;1.38519287109375E-07
5;-0.111785888671875;1.431884765625E-07
5;-0.10162353515625;1.4862060546875E-07
5;-0.0916748046875;1.5460205078125E-07
5;-0.08160400390625;1.6156005859375E-07
5;-0.071502685546875;1.69525146484375E-07
5;-0.0614013671875;1.78131103515625E-07
5;-0.0513916015625;1.87652587890625E-07
5;-0.0409515380859375;1.981201171875E-07
5;-0.030859375;2.09564208984375E-07
5;-0.020794677734375;2.21435546875E-07
5;-0.0107269287109375;2.340087890625E-07
5;-0.000659179687499997;2.46856689453125E-07
5;0.00940551757812499;2.6031494140625E-07
5;0.019464111328125;2.73773193359375E-07
5;0.029541015625;2.8741455078125E-07
5;0.039605712890625;3.00933837890625E-07
5;0.0496978759765625;3.14117431640625E-07
5;0.05963134765625;3.271484375E-07
5;0.06964111328125;3.39752197265625E-07
5;0.07977294921875;3.51959228515625E-07
5;0.089813232421875;3.63739013671875E-07
5;0.099853515625;3.74755859375E-07
5;0.10992431640625;3.851318359375E-07
5;0.119964599609375;3.94805908203125E-07
5;0.13006591796875;4.03900146484375E-07
5;0.140106201171875;4.1204833984375E-07
5;0.150146484375;4.19525146484375E-07
5;0.160247802734375;4.26116943359375E-07
5;0.17034912109375;4.3218994140625E-07
5;0.180328369140625;4.37164306640625E-07
5;0.190399169921875;4.4146728515625E-07
5;0.200469970703125;4.449462890625E-07
5;0.2105712890625;4.47784423828125E-07
5;0.220611572265625;4.49951171875E-07
5;0.23065185546875;4.5159912109375E-07
5;0.24078369140625;4.5281982421875E-07
5;0.250823974609375;4.53338623046875E-07
5;0.2608642578125;4.53643798828125E-07
5;0.27093505859375;4.5361328125E-07
5;0.281005859375;4.5306396484375E-07
5;0.29107666015625;4.52606201171875E-07
5;0.3011474609375;4.5166015625E-07
5;0.311279296875;4.50836181640625E-07
