# Supplementary material for: Daily electric field treatment improves functional outcomes after thoracic contusion spinal cord injury in rats
Source: Nat Commun. 2025 Jun 26;16:5372. doi: 10.1038/s41467-025-60332-0 (PMC12202812; doi:10.1038/s41467-025-60332-0)
Supplement: Supplementary file 6 — Source Data [file 41467_2025_60332_MOESM6_ESM.zip › SFig4/37C/before_stim/P1/e12_cv.txt]

System.Collections.Generic.List`1[System.Int32]
Scan;WE(1).Potential (V);WE(1).Current (A)
1;0.1922607421875;5.694580078125E-08
1;0.202362060546875;8.502197265625E-08
1;0.21240234375;1.087646484375E-07
1;0.222412109375;1.30126953125E-07
1;0.232513427734375;1.50238037109375E-07
1;0.2425537109375;1.69097900390625E-07
1;0.252716064453125;1.865234375E-07
1;0.26275634765625;2.0294189453125E-07
1;0.272735595703125;2.1807861328125E-07
1;0.2828369140625;2.31903076171875E-07
1;0.292816162109375;2.4462890625E-07
1;0.302886962890625;2.56317138671875E-07
1;0.313018798828125;2.66815185546875E-07
1;0.3231201171875;2.76214599609375E-07
1;0.333160400390625;2.84454345703125E-07
1;0.343231201171875;2.91748046875E-07
1;0.353271484375;2.9815673828125E-07
1;0.363372802734375;3.038330078125E-07
1;0.373382568359375;3.087158203125E-07
1;0.383453369140625;3.12896728515625E-07
1;0.393524169921875;3.16741943359375E-07
1;0.403594970703125;3.20159912109375E-07
1;0.4136962890625;3.23211669921875E-07
1;0.4237060546875;3.25927734375E-07
1;0.43377685546875;3.28521728515625E-07
1;0.443878173828125;3.306884765625E-07
1;0.453948974609375;3.32763671875E-07
1;0.4639892578125;3.34625244140625E-07
1;0.474090576171875;3.363037109375E-07
1;0.484130859375;3.3758544921875E-07
1;0.494232177734375;3.3892822265625E-07
1;0.5042724609375;3.3978271484375E-07
1;0.514312744140625;3.40728759765625E-07
1;0.524383544921875;3.4130859375E-07
1;0.534423828125;3.419189453125E-07
1;0.544525146484375;3.421630859375E-07
1;0.554534912109375;3.4259033203125E-07
1;0.56463623046875;3.431396484375E-07
1;0.57470703125;3.43505859375E-07
1;0.58477783203125;3.44085693359375E-07
1;0.5948486328125;3.4417724609375E-07
1;0.604888916015625;3.4454345703125E-07
1;0.614959716796875;3.44818115234375E-07
1;0.625091552734375;3.45367431640625E-07
1;0.63507080078125;3.4637451171875E-07
1;0.645172119140625;3.4747314453125E-07
1;0.65521240234375;3.49212646484375E-07
1;0.665283203125;3.509521484375E-07
1;0.675323486328125;3.53271484375E-07
1;0.6854248046875;3.5589599609375E-07
1;0.695587158203125;3.5888671875E-07
1;0.70556640625;3.629150390625E-07
1;0.715728759765625;3.66668701171875E-07
1;0.725799560546875;3.71307373046875E-07
1;0.73583984375;3.76434326171875E-07
1;0.745941162109375;3.82293701171875E-07
1;0.7562255859375;3.88580322265625E-07
1;0.7659912109375;3.95355224609375E-07
1;0.77545166015625;4.02801513671875E-07
1;0.78643798828125;4.111328125E-07
1;0.79620361328125;4.19647216796875E-07
1;0.80596923828125;4.2852783203125E-07
1;0.81634521484375;4.37957763671875E-07
1;0.826416015625;4.4818115234375E-07
1;0.83709716796875;4.58892822265625E-07
1;0.8465576171875;4.7021484375E-07
1;0.85601806640625;4.82177734375E-07
1;0.86669921875;4.9530029296875E-07
1;0.87677001953125;5.0933837890625E-07
1;0.88592529296875;5.242919921875E-07
1;0.897216796875;5.4046630859375E-07
1;0.90728759765625;5.5816650390625E-07
1;0.897216796875;3.6212158203125E-07
1;0.8868408203125;2.777099609375E-07
1;0.87677001953125;2.2357177734375E-07
1;0.86669921875;1.86187744140625E-07
1;0.8563232421875;1.5875244140625E-07
1;0.84686279296875;1.3873291015625E-07
1;0.836181640625;1.231689453125E-07
1;0.82611083984375;1.1138916015625E-07
1;0.81573486328125;1.019287109375E-07
1;0.8062744140625;9.43603515625E-08
1;0.7958984375;8.7890625E-08
1;0.78643798828125;8.2122802734375E-08
1;0.77545166015625;7.684326171875E-08
1;0.7659912109375;7.1380615234375E-08
1;0.75592041015625;6.549072265625E-08
1;0.745880126953125;5.902099609375E-08
1;0.73583984375;5.2276611328125E-08
1;0.72576904296875;4.4586181640625E-08
1;0.715789794921875;3.5797119140625E-08
1;0.70562744140625;2.63916015625E-08
1;0.695587158203125;1.593017578125E-08
1;0.68548583984375;4.6844482421875E-09
1;0.67547607421875;-7.0892333984375E-09
1;0.66546630859375;-1.98974609375E-08
1;0.655364990234375;-3.30810546875E-08
1;0.64532470703125;-4.6661376953125E-08
1;0.635284423828125;-6.0699462890625E-08
1;0.625213623046875;-7.4493408203125E-08
1;0.615203857421875;-8.8470458984375E-08
1;0.605133056640625;-1.02081298828125E-07
1;0.5950927734375;-1.14990234375E-07
1;0.585113525390625;-1.27685546875E-07
1;0.574981689453125;-1.39495849609375E-07
1;0.564849853515625;-1.505126953125E-07
1;0.554779052734375;-1.60400390625E-07
1;0.544830322265625;-1.69342041015625E-07
1;0.53472900390625;-1.77337646484375E-07
1;0.52459716796875;-1.842041015625E-07
1;0.514617919921875;-1.8988037109375E-07
1;0.50457763671875;-1.949462890625E-07
1;0.494537353515625;-1.9891357421875E-07
1;0.484405517578125;-2.01904296875E-07
1;0.474365234375;-2.04071044921875E-07
1;0.46429443359375;-2.05535888671875E-07
1;0.454193115234375;-2.06146240234375E-07
1;0.44415283203125;-2.06207275390625E-07
1;0.43408203125;-2.05963134765625E-07
1;0.423980712890625;-2.049560546875E-07
1;0.413909912109375;-2.03460693359375E-07
1;0.404022216796875;-2.01995849609375E-07
1;0.393829345703125;-2.00103759765625E-07
1;0.3837890625;-1.981201171875E-07
1;0.37371826171875;-1.9561767578125E-07
1;0.363677978515625;-1.93328857421875E-07
1;0.353607177734375;-1.9085693359375E-07
1;0.343536376953125;-1.88323974609375E-07
1;0.33343505859375;-1.8603515625E-07
1;0.3233642578125;-1.8359375E-07
1;0.313232421875;-1.815185546875E-07
1;0.303192138671875;-1.79473876953125E-07
1;0.293121337890625;-1.77337646484375E-07
1;0.28302001953125;-1.75506591796875E-07
1;0.272979736328125;-1.73828125E-07
1;0.262908935546875;-1.72454833984375E-07
1;0.25286865234375;-1.71295166015625E-07
1;0.2427978515625;-1.70440673828125E-07
1;0.23272705078125;-1.70013427734375E-07
1;0.22265625;-1.69586181640625E-07
1;0.212554931640625;-1.6949462890625E-07
1;0.202545166015625;-1.70166015625E-07
1;0.19244384765625;-1.710205078125E-07
1;0.182373046875;-1.7230224609375E-07
1;0.17230224609375;-1.74163818359375E-07
1;0.16229248046875;-1.76727294921875E-07
1;0.1522216796875;-1.79962158203125E-07
1;0.1422119140625;-1.834716796875E-07
1;0.132080078125;-1.87744140625E-07
1;0.1220703125;-1.92962646484375E-07
1;0.1119384765625;-1.98577880859375E-07
1;0.10198974609375;-2.05169677734375E-07
1;0.0919189453125;-2.12310791015625E-07
1;0.081817626953125;-2.205810546875E-07
1;0.071746826171875;-2.29705810546875E-07
1;0.061767578125;-2.3956298828125E-07
1;0.05169677734375;-2.5054931640625E-07
1;0.041424560546875;-2.623291015625E-07
1;0.03135986328125;-2.7508544921875E-07
1;0.0213134765625;-2.88787841796875E-07
1;0.0112335205078125;-3.0364990234375E-07
1;0.00110473632812499;-3.18817138671875E-07
1;-0.0089569091796875;-3.349609375E-07
1;-0.0190155029296875;-3.51715087890625E-07
1;-0.0290985107421875;-3.69110107421875E-07
1;-0.0391632080078125;-3.86962890625E-07
1;-0.0492218017578125;-4.0509033203125E-07
1;-0.059356689453125;-4.2364501953125E-07
1;-0.069427490234375;-4.423828125E-07
1;-0.079437255859375;-4.61517333984375E-07
1;-0.08953857421875;-4.80224609375E-07
1;-0.099609375;-4.986572265625E-07
1;-0.109710693359375;-5.17578125E-07
1;-0.1197509765625;-5.35888671875E-07
1;-0.129852294921875;-5.5419921875E-07
1;-0.139923095703125;-5.7159423828125E-07
1;-0.149932861328125;-5.8868408203125E-07
1;-0.160064697265625;-6.0577392578125E-07
1;-0.170166015625;-6.21337890625E-07
1;-0.180206298828125;-6.35986328125E-07
1;-0.1903076171875;-6.500244140625E-07
1;-0.2003173828125;-6.62841796875E-07
1;-0.21038818359375;-6.7413330078125E-07
1;-0.22052001953125;-6.842041015625E-07
1;-0.230621337890625;-6.9305419921875E-07
1;-0.240692138671875;-7.0037841796875E-07
1;-0.25067138671875;-7.0648193359375E-07
1;-0.2607421875;-7.1136474609375E-07
1;-0.270843505859375;-7.1502685546875E-07
1;-0.280914306640625;-7.183837890625E-07
1;-0.290985107421875;-7.21435546875E-07
1;-0.3011474609375;-7.2418212890625E-07
1;-0.311187744140625;-7.2662353515625E-07
1;-0.321197509765625;-7.2967529296875E-07
1;-0.331298828125;-7.305908203125E-07
1;-0.3414306640625;-7.3089599609375E-07
1;-0.351470947265625;-7.2967529296875E-07
1;-0.361541748046875;-7.269287109375E-07
1;-0.371612548828125;-7.2265625E-07
1;-0.3817138671875;-7.1746826171875E-07
1;-0.39178466796875;-7.1197509765625E-07
1;-0.40179443359375;-7.0587158203125E-07
1;-0.411956787109375;-7.0037841796875E-07
1;-0.421966552734375;-6.951904296875E-07
1;-0.432098388671875;-6.9122314453125E-07
1;-0.442108154296875;-6.878662109375E-07
1;-0.45220947265625;-6.854248046875E-07
1;-0.462249755859375;-6.8359375E-07
1;-0.472412109375;-6.8328857421875E-07
1;-0.482421875;-6.829833984375E-07
1;-0.49249267578125;-6.8359375E-07
1;-0.502593994140625;-6.84814453125E-07
1;-0.512603759765625;-6.8695068359375E-07
1;-0.522735595703125;-6.8939208984375E-07
1;-0.5328369140625;-6.9244384765625E-07
1;-0.54290771484375;-6.964111328125E-07
1;-0.552947998046875;-7.012939453125E-07
1;-0.563018798828125;-7.06787109375E-07
1;-0.5731201171875;-7.12890625E-07
1;-0.58319091796875;-7.2021484375E-07
1;-0.593292236328125;-7.28759765625E-07
1;-0.603302001953125;-7.38525390625E-07
1;-0.593292236328125;-4.70306396484375E-07
1;-0.583251953125;-3.36273193359375E-07
1;-0.57318115234375;-2.50244140625E-07
1;-0.5631103515625;-1.898193359375E-07
1;-0.553070068359375;-1.4471435546875E-07
1;-0.54290771484375;-1.0986328125E-07
1;-0.53289794921875;-8.2183837890625E-08
1;-0.522705078125;-5.938720703125E-08
1;-0.5128173828125;-4.0557861328125E-08
1;-0.502655029296875;-2.4560546875E-08
1;-0.4925537109375;-1.08856201171875E-08
1;-0.4825439453125;1.0986328125E-09
1;-0.472442626953125;1.146240234375E-08
1;-0.46234130859375;2.0477294921875E-08
1;-0.45233154296875;2.86163330078125E-08
1;-0.44219970703125;3.564453125E-08
1;-0.43212890625;4.20867919921875E-08
1;-0.422088623046875;4.8004150390625E-08
1;-0.412017822265625;5.2947998046875E-08
1;-0.401947021484375;5.77392578125E-08
1;-0.391937255859375;6.170654296875E-08
1;-0.38189697265625;6.585693359375E-08
1;-0.37188720703125;6.9427490234375E-08
1;-0.361785888671875;7.269287109375E-08
1;-0.3516845703125;7.586669921875E-08
1;-0.3416748046875;7.9071044921875E-08
1;-0.33160400390625;8.1634521484375E-08
1;-0.321533203125;8.4503173828125E-08
1;-0.311431884765625;8.721923828125E-08
1;-0.3013916015625;8.9599609375E-08
1;-0.29119873046875;9.197998046875E-08
1;-0.28118896484375;9.417724609375E-08
1;-0.2711181640625;9.600830078125E-08
1;-0.26104736328125;9.796142578125E-08
1;-0.250946044921875;9.9517822265625E-08
1;-0.240997314453125;1.009521484375E-07
1;-0.2308349609375;1.0223388671875E-07
1;-0.220703125;1.03179931640625E-07
1;-0.210601806640625;1.04034423828125E-07
1;-0.20062255859375;1.04766845703125E-07
1;-0.190582275390625;1.0540771484375E-07
1;-0.180419921875;1.05865478515625E-07
1;-0.170379638671875;1.0650634765625E-07
1;-0.16033935546875;1.0687255859375E-07
1;-0.15020751953125;1.07513427734375E-07
1;-0.14013671875;1.0833740234375E-07
1;-0.130157470703125;1.09130859375E-07
1;-0.12005615234375;1.10321044921875E-07
1;-0.109954833984375;1.1163330078125E-07
1;-0.099884033203125;1.13372802734375E-07
1;-0.089813232421875;1.153564453125E-07
1;-0.07977294921875;1.18072509765625E-07
1;-0.069671630859375;1.2139892578125E-07
1;-0.059600830078125;1.25152587890625E-07
1;-0.049530029296875;1.29730224609375E-07
1;-0.0391754150390625;1.35040283203125E-07
1;-0.029095458984375;1.41357421875E-07
1;-0.019049072265625;1.4849853515625E-07
1;-0.00897216796875;1.56829833984375E-07
1;0.00111083984375;1.66015625E-07
1;0.0111968994140625;1.76239013671875E-07
1;0.021234130859375;1.8731689453125E-07
1;0.03131103515625;1.9915771484375E-07
1;0.041375732421875;2.119140625E-07
1;0.051025390625;2.25311279296875E-07
1;0.061004638671875;2.39013671875E-07
1;0.071044921875;2.53082275390625E-07
1;0.081085205078125;2.67333984375E-07
1;0.09112548828125;2.8155517578125E-07
1;0.10113525390625;2.95318603515625E-07
1;0.11114501953125;3.09234619140625E-07
1;0.1217041015625;3.218994140625E-07
1;0.1318359375;3.34625244140625E-07
1;0.141815185546875;3.4637451171875E-07
1;0.151885986328125;3.57208251953125E-07
1;0.1619873046875;3.67340087890625E-07
1;0.172088623046875;3.7646484375E-07
1;0.18206787109375;3.84674072265625E-07
2;0.19219970703125;3.9178466796875E-07
2;0.202301025390625;3.98101806640625E-07
2;0.212310791015625;4.033203125E-07
2;0.222381591796875;4.0789794921875E-07
2;0.232421875;4.112548828125E-07
2;0.2425537109375;4.14031982421875E-07
2;0.252593994140625;4.15802001953125E-07
2;0.262603759765625;4.16748046875E-07
2;0.272705078125;4.173583984375E-07
2;0.28277587890625;4.17205810546875E-07
2;0.2928466796875;4.163818359375E-07
2;0.3028564453125;4.1522216796875E-07
2;0.31292724609375;4.13818359375E-07
2;0.323089599609375;4.119873046875E-07
2;0.333099365234375;4.09820556640625E-07
2;0.34320068359375;4.07562255859375E-07
2;0.353271484375;4.04998779296875E-07
2;0.363372802734375;4.0252685546875E-07
2;0.373382568359375;3.9990234375E-07
2;0.383453369140625;3.9764404296875E-07
2;0.393524169921875;3.94927978515625E-07
2;0.40362548828125;3.92425537109375E-07
2;0.413665771484375;3.902587890625E-07
2;0.423675537109375;3.8812255859375E-07
2;0.433807373046875;3.86474609375E-07
2;0.443878173828125;3.851318359375E-07
2;0.45391845703125;3.841552734375E-07
2;0.4639892578125;3.83636474609375E-07
2;0.47406005859375;3.83514404296875E-07
2;0.484130859375;3.84002685546875E-07
2;0.49420166015625;3.84765625E-07
2;0.50421142578125;3.86260986328125E-07
2;0.514312744140625;3.88275146484375E-07
2;0.524383544921875;3.90838623046875E-07
2;0.534423828125;3.9422607421875E-07
2;0.54449462890625;3.97979736328125E-07
2;0.55462646484375;4.0216064453125E-07
2;0.564697265625;4.0704345703125E-07
2;0.574676513671875;4.122314453125E-07
2;0.58477783203125;4.17724609375E-07
2;0.594818115234375;4.237060546875E-07
2;0.604888916015625;4.29779052734375E-07
2;0.61492919921875;4.36126708984375E-07
2;0.625030517578125;4.4268798828125E-07
2;0.635101318359375;4.49554443359375E-07
2;0.6451416015625;4.5635986328125E-07
2;0.65521240234375;4.6319580078125E-07
2;0.665283203125;4.7015380859375E-07
2;0.67529296875;4.77294921875E-07
2;0.685394287109375;4.84619140625E-07
2;0.695526123046875;4.9163818359375E-07
2;0.705596923828125;4.9896240234375E-07
2;0.715667724609375;5.0628662109375E-07
2;0.7257080078125;5.133056640625E-07
2;0.735809326171875;5.206298828125E-07
2;0.745880126953125;5.2764892578125E-07
2;0.755615234375;5.3466796875E-07
2;0.7659912109375;5.419921875E-07
2;0.7763671875;5.4931640625E-07
2;0.78582763671875;5.5633544921875E-07
2;0.7958984375;5.6365966796875E-07
2;0.80596923828125;5.706787109375E-07
2;0.81695556640625;5.7769775390625E-07
2;0.82611083984375;5.8502197265625E-07
2;0.836181640625;5.926513671875E-07
2;0.8465576171875;5.999755859375E-07
2;0.85693359375;6.0791015625E-07
2;0.86669921875;6.1676025390625E-07
2;0.8770751953125;6.256103515625E-07
2;0.8868408203125;6.353759765625E-07
2;0.897216796875;6.4605712890625E-07
2;0.90667724609375;6.585693359375E-07
2;0.897216796875;4.0234375E-07
2;0.88653564453125;2.960205078125E-07
2;0.87615966796875;2.29766845703125E-07
2;0.86700439453125;1.83837890625E-07
2;0.85662841796875;1.497802734375E-07
2;0.84686279296875;1.24420166015625E-07
2;0.83648681640625;1.05255126953125E-07
2;0.82672119140625;9.04541015625E-08
2;0.8160400390625;7.891845703125E-08
2;0.8062744140625;7.03125E-08
2;0.7965087890625;6.3873291015625E-08
2;0.78582763671875;5.8746337890625E-08
2;0.775146484375;5.4779052734375E-08
2;0.76629638671875;5.1788330078125E-08
2;0.755615234375;4.9224853515625E-08
2;0.7459716796875;4.6783447265625E-08
2;0.73577880859375;4.4158935546875E-08
2;0.72576904296875;4.1259765625E-08
2;0.7156982421875;3.8055419921875E-08
2;0.705657958984375;3.3843994140625E-08
2;0.695556640625;2.87933349609375E-08
2;0.685455322265625;2.2796630859375E-08
2;0.675384521484375;1.5533447265625E-08
2;0.6654052734375;7.269287109375E-09
2;0.6553955078125;-2.1697998046875E-09
2;0.645263671875;-1.28753662109375E-08
2;0.635223388671875;-2.38739013671875E-08
2;0.625213623046875;-3.6224365234375E-08
2;0.6151123046875;-4.9041748046875E-08
2;0.6051025390625;-6.2225341796875E-08
2;0.59503173828125;-7.5958251953125E-08
2;0.584991455078125;-8.97216796875E-08
2;0.574951171875;-1.03118896484375E-07
2;0.56488037109375;-1.163330078125E-07
2;0.5548095703125;-1.29180908203125E-07
2;0.5447998046875;-1.41448974609375E-07
2;0.534698486328125;-1.52679443359375E-07
2;0.524658203125;-1.63055419921875E-07
2;0.51458740234375;-1.72637939453125E-07
2;0.504547119140625;-1.81060791015625E-07
2;0.4945068359375;-1.8853759765625E-07
2;0.484405517578125;-1.94976806640625E-07
2;0.474365234375;-2.00469970703125E-07
2;0.46429443359375;-2.04986572265625E-07
2;0.45416259765625;-2.08648681640625E-07
2;0.444183349609375;-2.1124267578125E-07
2;0.43414306640625;-2.1331787109375E-07
2;0.424072265625;-2.14599609375E-07
2;0.4139404296875;-2.14996337890625E-07
2;0.40386962890625;-2.15087890625E-07
2;0.393829345703125;-2.14752197265625E-07
2;0.3837890625;-2.13531494140625E-07
2;0.37371826171875;-2.1246337890625E-07
2;0.363677978515625;-2.10723876953125E-07
2;0.35357666015625;-2.08831787109375E-07
2;0.343475341796875;-2.0672607421875E-07
2;0.333465576171875;-2.0452880859375E-07
2;0.323394775390625;-2.0220947265625E-07
2;0.313323974609375;-1.9970703125E-07
2;0.303192138671875;-1.9744873046875E-07
2;0.2930908203125;-1.9500732421875E-07
2;0.2830810546875;-1.92657470703125E-07
2;0.272979736328125;-1.90338134765625E-07
2;0.262969970703125;-1.88140869140625E-07
2;0.2529296875;-1.86248779296875E-07
2;0.242828369140625;-1.8426513671875E-07
2;0.23272705078125;-1.82708740234375E-07
2;0.22265625;-1.80908203125E-07
2;0.21258544921875;-1.79718017578125E-07
2;0.2025146484375;-1.7852783203125E-07
2;0.192474365234375;-1.7767333984375E-07
2;0.182403564453125;-1.7724609375E-07
2;0.172332763671875;-1.76788330078125E-07
2;0.16229248046875;-1.7681884765625E-07
2;0.15216064453125;-1.77337646484375E-07
2;0.142181396484375;-1.783447265625E-07
2;0.132110595703125;-1.79718017578125E-07
2;0.12200927734375;-1.8157958984375E-07
2;0.111968994140625;-1.83990478515625E-07
2;0.101806640625;-1.8731689453125E-07
2;0.09185791015625;-1.9085693359375E-07
2;0.081787109375;-1.954345703125E-07
2;0.071746826171875;-2.00714111328125E-07
2;0.0616455078125;-2.06787109375E-07
2;0.051666259765625;-2.13836669921875E-07
2;0.0414215087890625;-2.21527099609375E-07
2;0.03134765625;-2.30682373046875E-07
2;0.0212921142578125;-2.406005859375E-07
2;0.01123046875;-2.5201416015625E-07
2;0.00115966796875;-2.642822265625E-07
2;-0.0089141845703125;-2.7789306640625E-07
2;-0.0189910888671875;-2.9248046875E-07
2;-0.02904052734375;-3.0828857421875E-07
2;-0.039166259765625;-3.25164794921875E-07
2;-0.049237060546875;-3.43017578125E-07
2;-0.059295654296875;-3.6151123046875E-07
2;-0.0694580078125;-3.8134765625E-07
2;-0.07952880859375;-4.01580810546875E-07
2;-0.089599609375;-4.219970703125E-07
2;-0.099639892578125;-4.42474365234375E-07
2;-0.109710693359375;-4.63409423828125E-07
2;-0.119720458984375;-4.8370361328125E-07
2;-0.12982177734375;-5.0445556640625E-07
2;-0.139923095703125;-5.242919921875E-07
2;-0.1500244140625;-5.4412841796875E-07
2;-0.16009521484375;-5.6304931640625E-07
2;-0.170166015625;-5.8074951171875E-07
2;-0.18017578125;-5.975341796875E-07
2;-0.19024658203125;-6.1309814453125E-07
2;-0.20037841796875;-6.2774658203125E-07
2;-0.21038818359375;-6.4056396484375E-07
2;-0.220489501953125;-6.5216064453125E-07
2;-0.2305908203125;-6.622314453125E-07
2;-0.24066162109375;-6.7047119140625E-07
2;-0.250732421875;-6.7779541015625E-07
2;-0.26080322265625;-6.8328857421875E-07
2;-0.270843505859375;-6.8817138671875E-07
2;-0.28094482421875;-6.9244384765625E-07
2;-0.291015625;-6.9610595703125E-07
2;-0.301055908203125;-6.9915771484375E-07
2;-0.311126708984375;-7.025146484375E-07
2;-0.32122802734375;-7.0556640625E-07
2;-0.33135986328125;-7.073974609375E-07
2;-0.34136962890625;-7.080078125E-07
2;-0.351470947265625;-7.073974609375E-07
2;-0.361480712890625;-7.0526123046875E-07
2;-0.371673583984375;-7.0159912109375E-07
2;-0.381683349609375;-6.97021484375E-07
2;-0.391754150390625;-6.9183349609375E-07
2;-0.401824951171875;-6.866455078125E-07
2;-0.41192626953125;-6.8145751953125E-07
2;-0.4219970703125;-6.7718505859375E-07
2;-0.4320068359375;-6.7352294921875E-07
2;-0.442169189453125;-6.7047119140625E-07
2;-0.452239990234375;-6.683349609375E-07
2;-0.462310791015625;-6.671142578125E-07
2;-0.472381591796875;-6.6680908203125E-07
2;-0.48248291015625;-6.671142578125E-07
2;-0.492523193359375;-6.6802978515625E-07
2;-0.502593994140625;-6.695556640625E-07
2;-0.512664794921875;-6.7169189453125E-07
2;-0.522735595703125;-6.7474365234375E-07
2;-0.5328369140625;-6.781005859375E-07
2;-0.54296875;-6.82373046875E-07
2;-0.55291748046875;-6.8756103515625E-07
2;-0.56304931640625;-6.93359375E-07
2;-0.573089599609375;-7.000732421875E-07
2;-0.583251953125;-7.0831298828125E-07
2;-0.59326171875;-7.1746826171875E-07
2;-0.603363037109375;-7.2784423828125E-07
2;-0.59332275390625;-4.63348388671875E-07
2;-0.583251953125;-3.31329345703125E-07
2;-0.57318115234375;-2.46795654296875E-07
2;-0.563140869140625;-1.8731689453125E-07
2;-0.553009033203125;-1.43157958984375E-07
2;-0.54290771484375;-1.08917236328125E-07
2;-0.5328369140625;-8.1573486328125E-08
2;-0.5228271484375;-5.9417724609375E-08
2;-0.51275634765625;-4.083251953125E-08
2;-0.502685546875;-2.54119873046875E-08
2;-0.49261474609375;-1.21917724609375E-08
2;-0.482574462890625;-4.974365234375E-10
2;-0.472442626953125;9.4696044921875E-09
2;-0.46240234375;1.820068359375E-08
2;-0.45233154296875;2.593994140625E-08
2;-0.4422607421875;3.27056884765625E-08
2;-0.432159423828125;3.8665771484375E-08
2;-0.422149658203125;4.412841796875E-08
2;-0.412078857421875;4.901123046875E-08
2;-0.40203857421875;5.340576171875E-08
2;-0.391998291015625;5.7464599609375E-08
2;-0.38189697265625;6.1309814453125E-08
2;-0.37188720703125;6.4605712890625E-08
2;-0.36175537109375;6.787109375E-08
2;-0.351715087890625;7.09228515625E-08
2;-0.341644287109375;7.379150390625E-08
2;-0.33160400390625;7.659912109375E-08
2;-0.321502685546875;7.928466796875E-08
2;-0.3114013671875;8.1817626953125E-08
2;-0.30133056640625;8.43505859375E-08
2;-0.291229248046875;8.6669921875E-08
2;-0.28125;8.8958740234375E-08
2;-0.271087646484375;9.0972900390625E-08
2;-0.26104736328125;9.2926025390625E-08
2;-0.250946044921875;9.442138671875E-08
2;-0.240936279296875;9.5855712890625E-08
2;-0.230804443359375;9.710693359375E-08
2;-0.220733642578125;9.8175048828125E-08
2;-0.210662841796875;9.918212890625E-08
2;-0.20062255859375;9.9945068359375E-08
2;-0.1905517578125;1.00555419921875E-07
2;-0.18048095703125;1.01318359375E-07
2;-0.17034912109375;1.01837158203125E-07
2;-0.16033935546875;1.02569580078125E-07
2;-0.150238037109375;1.03179931640625E-07
2;-0.140167236328125;1.04156494140625E-07
2;-0.130096435546875;1.05194091796875E-07
2;-0.120025634765625;1.063232421875E-07
2;-0.109954833984375;1.08123779296875E-07
2;-0.099884033203125;1.10198974609375E-07
2;-0.089874267578125;1.1260986328125E-07
2;-0.079742431640625;1.1553955078125E-07
2;-0.069671630859375;1.19293212890625E-07
2;-0.05963134765625;1.2347412109375E-07
2;-0.04925537109375;1.28509521484375E-07
2;-0.0391754150390625;1.34246826171875E-07
2;-0.0291107177734375;1.41143798828125E-07
2;-0.0190277099609375;1.488037109375E-07
2;-0.00897827148437499;1.57562255859375E-07
2;0.00111083984375;1.6717529296875E-07
2;0.0111907958984375;1.7791748046875E-07
2;0.021240234375;1.89361572265625E-07
2;0.0313079833984375;2.01629638671875E-07
2;0.04136962890625;2.14630126953125E-07
2;0.051025390625;2.28271484375E-07
2;0.06103515625;2.42034912109375E-07
2;0.071044921875;2.56103515625E-07
2;0.0810546875;2.70538330078125E-07
2;0.091156005859375;2.8460693359375E-07
2;0.101165771484375;2.984619140625E-07
2;0.111175537109375;3.1201171875E-07
2;0.121673583984375;3.2476806640625E-07
2;0.1318359375;3.36944580078125E-07
2;0.141845703125;3.48297119140625E-07
2;0.151885986328125;3.58978271484375E-07
2;0.162017822265625;3.68988037109375E-07
2;0.17205810546875;3.77777099609375E-07
2;0.18212890625;3.856201171875E-07
3;0.192230224609375;3.927001953125E-07
3;0.202239990234375;3.98712158203125E-07
3;0.212310791015625;4.0386962890625E-07
3;0.222412109375;4.07867431640625E-07
3;0.232421875;4.11163330078125E-07
3;0.242584228515625;4.139404296875E-07
3;0.252593994140625;4.15496826171875E-07
3;0.26263427734375;4.16473388671875E-07
3;0.272705078125;4.16748046875E-07
3;0.282745361328125;4.16656494140625E-07
3;0.2928466796875;4.1571044921875E-07
3;0.302825927734375;4.14581298828125E-07
3;0.313018798828125;4.13116455078125E-07
3;0.323089599609375;4.11041259765625E-07
3;0.3331298828125;4.08843994140625E-07
3;0.3431396484375;4.06463623046875E-07
3;0.35321044921875;4.03900146484375E-07
3;0.36328125;4.01458740234375E-07
3;0.373382568359375;3.9874267578125E-07
3;0.3834228515625;3.96209716796875E-07
3;0.3935546875;3.93646240234375E-07
3;0.403564453125;3.91387939453125E-07
3;0.413604736328125;3.89190673828125E-07
3;0.423675537109375;3.8739013671875E-07
3;0.433746337890625;3.8568115234375E-07
3;0.443817138671875;3.84613037109375E-07
3;0.453857421875;3.83544921875E-07
3;0.46392822265625;3.8323974609375E-07
3;0.47406005859375;3.83392333984375E-07
3;0.484130859375;3.84185791015625E-07
3;0.494171142578125;3.8525390625E-07
3;0.504241943359375;3.87054443359375E-07
3;0.514312744140625;3.89404296875E-07
3;0.524383544921875;3.92425537109375E-07
3;0.534454345703125;3.95965576171875E-07
3;0.544525146484375;4.00146484375E-07
3;0.554595947265625;4.04876708984375E-07
3;0.56463623046875;4.09912109375E-07
3;0.574676513671875;4.15618896484375E-07
3;0.584747314453125;4.21417236328125E-07
3;0.594818115234375;4.27520751953125E-07
3;0.604888916015625;4.33929443359375E-07
3;0.614990234375;4.40582275390625E-07
3;0.625;4.47479248046875E-07
3;0.635101318359375;4.541015625E-07
3;0.6451416015625;4.61273193359375E-07
3;0.65521240234375;4.6826171875E-07
3;0.665283203125;4.7528076171875E-07
3;0.675323486328125;4.827880859375E-07
3;0.685455322265625;4.8980712890625E-07
3;0.695587158203125;4.9713134765625E-07
3;0.705596923828125;5.04150390625E-07
3;0.7156982421875;5.11474609375E-07
3;0.725799560546875;5.1849365234375E-07
3;0.735809326171875;5.2581787109375E-07
3;0.74591064453125;5.3314208984375E-07
3;0.755615234375;5.3985595703125E-07
3;0.7659912109375;5.4718017578125E-07
3;0.7763671875;5.5419921875E-07
3;0.7861328125;5.615234375E-07
3;0.79620361328125;5.6854248046875E-07
3;0.80657958984375;5.755615234375E-07
3;0.81634521484375;5.8258056640625E-07
3;0.8258056640625;5.8990478515625E-07
3;0.83648681640625;5.9722900390625E-07
3;0.84625244140625;6.048583984375E-07
3;0.8563232421875;6.1279296875E-07
3;0.86669921875;6.21337890625E-07
3;0.87738037109375;6.298828125E-07
3;0.8868408203125;6.396484375E-07
3;0.8966064453125;6.5032958984375E-07
3;0.9063720703125;6.6253662109375E-07
3;0.897216796875;4.0447998046875E-07
3;0.88714599609375;2.969970703125E-07
3;0.87677001953125;2.30621337890625E-07
3;0.86669921875;1.844482421875E-07
3;0.85662841796875;1.50390625E-07
3;0.84686279296875;1.2506103515625E-07
3;0.8367919921875;1.0540771484375E-07
3;0.82611083984375;9.0484619140625E-08
3;0.8160400390625;7.9010009765625E-08
3;0.8062744140625;7.0159912109375E-08
3;0.7965087890625;6.34765625E-08
3;0.78582763671875;5.84716796875E-08
3;0.77606201171875;5.438232421875E-08
3;0.7659912109375;5.13916015625E-08
3;0.755615234375;4.89501953125E-08
3;0.74591064453125;4.65087890625E-08
3;0.73583984375;4.4158935546875E-08
3;0.72576904296875;4.132080078125E-08
3;0.715667724609375;3.814697265625E-08
3;0.705657958984375;3.4259033203125E-08
3;0.695526123046875;2.91900634765625E-08
3;0.685516357421875;2.33428955078125E-08
3;0.6754150390625;1.6595458984375E-08
3;0.6654052734375;8.502197265625E-09
3;0.655364990234375;-7.415771484375E-10
3;0.64520263671875;-1.0992431640625E-08
3;0.635223388671875;-2.21649169921875E-08
3;0.625152587890625;-3.44573974609375E-08
3;0.615142822265625;-4.7027587890625E-08
3;0.6051025390625;-6.024169921875E-08
3;0.59503173828125;-7.3883056640625E-08
3;0.5849609375;-8.7554931640625E-08
3;0.574951171875;-1.01104736328125E-07
3;0.564910888671875;-1.1419677734375E-07
3;0.554840087890625;-1.27349853515625E-07
3;0.544769287109375;-1.3934326171875E-07
3;0.534759521484375;-1.5087890625E-07
3;0.524688720703125;-1.612548828125E-07
3;0.51458740234375;-1.707763671875E-07
3;0.5045166015625;-1.793212890625E-07
3;0.494476318359375;-1.871337890625E-07
3;0.484405517578125;-1.93603515625E-07
3;0.474365234375;-1.99066162109375E-07
3;0.4642333984375;-2.0379638671875E-07
3;0.4542236328125;-2.07275390625E-07
3;0.4442138671875;-2.10296630859375E-07
3;0.434051513671875;-2.12249755859375E-07
3;0.423980712890625;-2.13653564453125E-07
3;0.41400146484375;-2.1435546875E-07
3;0.4039306640625;-2.14324951171875E-07
3;0.393829345703125;-2.139892578125E-07
3;0.3837890625;-2.1295166015625E-07
3;0.373748779296875;-2.11822509765625E-07
3;0.36370849609375;-2.10174560546875E-07
3;0.353607177734375;-2.08282470703125E-07
3;0.343505859375;-2.0611572265625E-07
3;0.33349609375;-2.03887939453125E-07
3;0.3233642578125;-2.01568603515625E-07
3;0.31329345703125;-1.99310302734375E-07
3;0.30322265625;-1.96807861328125E-07
3;0.293182373046875;-1.94549560546875E-07
3;0.28302001953125;-1.92169189453125E-07
3;0.2730712890625;-1.89910888671875E-07
3;0.262969970703125;-1.876220703125E-07
3;0.25286865234375;-1.8560791015625E-07
3;0.24285888671875;-1.83685302734375E-07
3;0.2327880859375;-1.82037353515625E-07
3;0.222747802734375;-1.8048095703125E-07
3;0.212615966796875;-1.79107666015625E-07
3;0.202545166015625;-1.78070068359375E-07
3;0.1925048828125;-1.7718505859375E-07
3;0.182403564453125;-1.76422119140625E-07
3;0.17236328125;-1.76300048828125E-07
3;0.162261962890625;-1.76361083984375E-07
3;0.152191162109375;-1.767578125E-07
3;0.14215087890625;-1.77642822265625E-07
3;0.13214111328125;-1.7889404296875E-07
3;0.122039794921875;-1.80633544921875E-07
3;0.1119384765625;-1.8310546875E-07
3;0.1019287109375;-1.861572265625E-07
3;0.09185791015625;-1.89788818359375E-07
3;0.081756591796875;-1.94183349609375E-07
3;0.07177734375;-1.99462890625E-07
3;0.0616455078125;-2.0556640625E-07
3;0.0516357421875;-2.12432861328125E-07
3;0.0414276123046875;-2.20184326171875E-07
3;0.031365966796875;-2.29095458984375E-07
3;0.0212890625;-2.39044189453125E-07
3;0.01124267578125;-2.50152587890625E-07
3;0.0011749267578125;-2.62542724609375E-07
3;-0.00890502929687501;-2.7630615234375E-07
3;-0.019000244140625;-2.9083251953125E-07
3;-0.0290496826171875;-3.06640625E-07
3;-0.03917236328125;-3.2342529296875E-07
3;-0.0492431640625;-3.4136962890625E-07
3;-0.059326171875;-3.6016845703125E-07
3;-0.06939697265625;-3.79730224609375E-07
3;-0.079498291015625;-3.9996337890625E-07
3;-0.08953857421875;-4.2041015625E-07
3;-0.099609375;-4.41314697265625E-07
3;-0.1097412109375;-4.62371826171875E-07
3;-0.11981201171875;-4.827880859375E-07
3;-0.129852294921875;-5.0323486328125E-07
3;-0.139923095703125;-5.2337646484375E-07
3;-0.14996337890625;-5.4351806640625E-07
3;-0.160064697265625;-5.6243896484375E-07
3;-0.170166015625;-5.8013916015625E-07
3;-0.180206298828125;-5.96923828125E-07
3;-0.190338134765625;-6.1279296875E-07
3;-0.200347900390625;-6.2713623046875E-07
3;-0.21038818359375;-6.3995361328125E-07
3;-0.220458984375;-6.512451171875E-07
3;-0.230560302734375;-6.6131591796875E-07
3;-0.240631103515625;-6.695556640625E-07
3;-0.25079345703125;-6.7657470703125E-07
3;-0.260772705078125;-6.817626953125E-07
3;-0.270843505859375;-6.866455078125E-07
3;-0.2808837890625;-6.903076171875E-07
3;-0.290985107421875;-6.939697265625E-07
3;-0.301025390625;-6.97021484375E-07
3;-0.311187744140625;-7.000732421875E-07
3;-0.3212890625;-7.0281982421875E-07
3;-0.331329345703125;-7.0465087890625E-07
3;-0.341461181640625;-7.0526123046875E-07
3;-0.351470947265625;-7.0465087890625E-07
3;-0.361541748046875;-7.0220947265625E-07
3;-0.371612548828125;-6.9854736328125E-07
3;-0.38165283203125;-6.9366455078125E-07
3;-0.391815185546875;-6.8878173828125E-07
3;-0.40191650390625;-6.8359375E-07
3;-0.411895751953125;-6.781005859375E-07
3;-0.421966552734375;-6.73828125E-07
3;-0.43206787109375;-6.70166015625E-07
3;-0.442138671875;-6.671142578125E-07
3;-0.4522705078125;-6.6497802734375E-07
3;-0.4622802734375;-6.6375732421875E-07
3;-0.47235107421875;-6.6314697265625E-07
3;-0.482391357421875;-6.634521484375E-07
3;-0.4925537109375;-6.6436767578125E-07
3;-0.50262451171875;-6.658935546875E-07
3;-0.5126953125;-6.6802978515625E-07
3;-0.522674560546875;-6.7108154296875E-07
3;-0.53277587890625;-6.744384765625E-07
3;-0.542877197265625;-6.787109375E-07
3;-0.552947998046875;-6.8389892578125E-07
3;-0.56304931640625;-6.89697265625E-07
3;-0.5731201171875;-6.9671630859375E-07
3;-0.583160400390625;-7.0465087890625E-07
3;-0.593292236328125;-7.14111328125E-07
3;-0.6033935546875;-7.244873046875E-07
3;-0.59332275390625;-4.60601806640625E-07
3;-0.583221435546875;-3.2928466796875E-07
3;-0.57318115234375;-2.45391845703125E-07
3;-0.563079833984375;-1.861572265625E-07
3;-0.55303955078125;-1.42181396484375E-07
3;-0.54296875;-1.08184814453125E-07
3;-0.532867431640625;-8.1146240234375E-08
3;-0.522796630859375;-5.9326171875E-08
3;-0.512786865234375;-4.095458984375E-08
3;-0.50262451171875;-2.57171630859375E-08
3;-0.492584228515625;-1.24725341796875E-08
3;-0.482574462890625;-1.0040283203125E-09
3;-0.472412109375;8.8653564453125E-09
3;-0.46240234375;1.77703857421875E-08
3;-0.45233154296875;2.5177001953125E-08
3;-0.442291259765625;3.19732666015625E-08
3;-0.43218994140625;3.790283203125E-08
3;-0.422088623046875;4.33349609375E-08
3;-0.412017822265625;4.8187255859375E-08
3;-0.4019775390625;5.26123046875E-08
3;-0.391937255859375;5.6610107421875E-08
3;-0.381927490234375;6.024169921875E-08
3;-0.371856689453125;6.3629150390625E-08
3;-0.36175537109375;6.6864013671875E-08
3;-0.351715087890625;6.9915771484375E-08
3;-0.34161376953125;7.28759765625E-08
3;-0.33160400390625;7.550048828125E-08
3;-0.321533203125;7.818603515625E-08
3;-0.3114013671875;8.10546875E-08
3;-0.301361083984375;8.3282470703125E-08
3;-0.291259765625;8.563232421875E-08
3;-0.28118896484375;8.770751953125E-08
3;-0.2711181640625;8.97216796875E-08
3;-0.26104736328125;9.1705322265625E-08
3;-0.250946044921875;9.31396484375E-08
3;-0.240936279296875;9.4573974609375E-08
3;-0.2308349609375;9.5947265625E-08
3;-0.220672607421875;9.6893310546875E-08
3;-0.210693359375;9.7869873046875E-08
3;-0.20062255859375;9.8602294921875E-08
3;-0.190521240234375;9.9273681640625E-08
3;-0.180450439453125;1.00067138671875E-07
3;-0.170440673828125;1.005859375E-07
3;-0.16033935546875;1.011962890625E-07
3;-0.150238037109375;1.019287109375E-07
3;-0.140167236328125;1.02752685546875E-07
3;-0.130126953125;1.036376953125E-07
3;-0.120025634765625;1.05072021484375E-07
3;-0.109954833984375;1.06658935546875E-07
3;-0.099884033203125;1.08673095703125E-07
3;-0.089813232421875;1.11175537109375E-07
3;-0.0797119140625;1.14044189453125E-07
3;-0.06964111328125;1.17767333984375E-07
3;-0.059539794921875;1.220703125E-07
3;-0.049249267578125;1.26953125E-07
3;-0.039178466796875;1.329345703125E-07
3;-0.029119873046875;1.396484375E-07
3;-0.0190399169921875;1.473388671875E-07
3;-0.00896301269531249;1.55975341796875E-07
3;0.00110473632812499;1.65771484375E-07
3;0.011181640625;1.76483154296875E-07
3;0.0212432861328125;1.87835693359375E-07
3;0.0313140869140625;2.00103759765625E-07
3;0.0413665771484375;2.1319580078125E-07
3;0.05096435546875;2.26959228515625E-07
3;0.06097412109375;2.40814208984375E-07
3;0.071044921875;2.54913330078125E-07
3;0.081146240234375;2.6934814453125E-07
3;0.091156005859375;2.83294677734375E-07
3;0.101165771484375;2.97088623046875E-07
3;0.1112060546875;3.1060791015625E-07
3;0.121734619140625;3.23394775390625E-07
3;0.131805419921875;3.3563232421875E-07
3;0.141845703125;3.4710693359375E-07
3;0.151947021484375;3.57879638671875E-07
3;0.162017822265625;3.67889404296875E-07
3;0.17205810546875;3.76617431640625E-07
3;0.18212890625;3.84674072265625E-07
4;0.19219970703125;3.917236328125E-07
4;0.2022705078125;3.97705078125E-07
4;0.2122802734375;4.02862548828125E-07
4;0.22235107421875;4.0692138671875E-07
4;0.23248291015625;4.1033935546875E-07
4;0.2425537109375;4.1278076171875E-07
4;0.252655029296875;4.1455078125E-07
4;0.26263427734375;4.15313720703125E-07
4;0.272705078125;4.15618896484375E-07
4;0.28277587890625;4.1552734375E-07
4;0.292816162109375;4.146728515625E-07
4;0.302886962890625;4.134521484375E-07
4;0.31304931640625;4.119873046875E-07
4;0.323089599609375;4.09942626953125E-07
4;0.33306884765625;4.07928466796875E-07
4;0.34320068359375;4.05426025390625E-07
4;0.35321044921875;4.03045654296875E-07
4;0.363372802734375;4.00421142578125E-07
4;0.373382568359375;3.975830078125E-07
4;0.38348388671875;3.951416015625E-07
4;0.393524169921875;3.92578125E-07
4;0.403564453125;3.902587890625E-07
4;0.41363525390625;3.880615234375E-07
4;0.423675537109375;3.8623046875E-07
4;0.433807373046875;3.8458251953125E-07
4;0.443878173828125;3.8330078125E-07
4;0.453857421875;3.8262939453125E-07
4;0.463958740234375;3.822021484375E-07
4;0.474090576171875;3.82476806640625E-07
4;0.484130859375;3.83209228515625E-07
4;0.494171142578125;3.843994140625E-07
4;0.50421142578125;3.8623046875E-07
4;0.514373779296875;3.887939453125E-07
4;0.52435302734375;3.9190673828125E-07
4;0.534454345703125;3.95477294921875E-07
4;0.54449462890625;3.99810791015625E-07
4;0.554534912109375;4.04693603515625E-07
4;0.564605712890625;4.09759521484375E-07
4;0.574737548828125;4.15313720703125E-07
4;0.584808349609375;4.212646484375E-07
4;0.59478759765625;4.2767333984375E-07
4;0.604888916015625;4.34173583984375E-07
4;0.614959716796875;4.4073486328125E-07
4;0.62506103515625;4.4757080078125E-07
4;0.6351318359375;4.5465087890625E-07
4;0.6451416015625;4.6160888671875E-07
4;0.6551513671875;4.68780517578125E-07
4;0.665283203125;4.75677490234375E-07
4;0.67535400390625;4.8309326171875E-07
4;0.6854248046875;4.901123046875E-07
4;0.69549560546875;4.9713134765625E-07
4;0.70556640625;5.0445556640625E-07
4;0.71563720703125;5.1177978515625E-07
4;0.725738525390625;5.1910400390625E-07
4;0.735809326171875;5.26123046875E-07
4;0.745880126953125;5.33447265625E-07
4;0.75592041015625;5.40771484375E-07
4;0.765380859375;5.4779052734375E-07
4;0.7757568359375;5.548095703125E-07
4;0.7855224609375;5.621337890625E-07
4;0.79620361328125;5.6915283203125E-07
4;0.80657958984375;5.76171875E-07
4;0.81634521484375;5.8349609375E-07
4;0.826416015625;5.9051513671875E-07
4;0.8367919921875;5.9783935546875E-07
4;0.8465576171875;6.0546875E-07
4;0.8563232421875;6.134033203125E-07
4;0.865478515625;6.219482421875E-07
4;0.87646484375;6.304931640625E-07
4;0.88714599609375;6.402587890625E-07
4;0.8966064453125;6.5093994140625E-07
4;0.9075927734375;6.6314697265625E-07
4;0.89630126953125;4.046630859375E-07
4;0.88653564453125;2.9705810546875E-07
4;0.87646484375;2.3089599609375E-07
4;0.86669921875;1.84539794921875E-07
4;0.85693359375;1.50482177734375E-07
4;0.8465576171875;1.24908447265625E-07
4;0.8367919921875;1.0540771484375E-07
4;0.82611083984375;9.027099609375E-08
4;0.81634521484375;7.8704833984375E-08
4;0.8062744140625;7.0037841796875E-08
4;0.7958984375;6.3140869140625E-08
4;0.78582763671875;5.8349609375E-08
4;0.7763671875;5.4168701171875E-08
4;0.76629638671875;5.0994873046875E-08
4;0.75592041015625;4.8797607421875E-08
4;0.745941162109375;4.6234130859375E-08
4;0.73583984375;4.4036865234375E-08
4;0.725799560546875;4.13818359375E-08
4;0.71575927734375;3.826904296875E-08
4;0.70562744140625;3.433837890625E-08
4;0.695556640625;2.9638671875E-08
4;0.685516357421875;2.379150390625E-08
4;0.6754150390625;1.68609619140625E-08
4;0.665374755859375;8.9385986328125E-09
4;0.655364990234375;-2.13623046875E-10
4;0.645294189453125;-1.02935791015625E-08
4;0.635223388671875;-2.1502685546875E-08
4;0.625152587890625;-3.3538818359375E-08
4;0.6151123046875;-4.620361328125E-08
4;0.6051025390625;-5.9234619140625E-08
4;0.595001220703125;-7.281494140625E-08
4;0.584930419921875;-8.6639404296875E-08
4;0.574951171875;-1.0015869140625E-07
4;0.56488037109375;-1.13739013671875E-07
4;0.554840087890625;-1.2652587890625E-07
4;0.54473876953125;-1.387939453125E-07
4;0.53460693359375;-1.500244140625E-07
4;0.524688720703125;-1.60614013671875E-07
4;0.514617919921875;-1.70379638671875E-07
4;0.50457763671875;-1.7889404296875E-07
4;0.494476318359375;-1.86492919921875E-07
4;0.48443603515625;-1.9305419921875E-07
4;0.474334716796875;-1.98822021484375E-07
4;0.464324951171875;-2.0361328125E-07
4;0.45428466796875;-2.07183837890625E-07
4;0.444183349609375;-2.10205078125E-07
4;0.43414306640625;-2.12005615234375E-07
4;0.42401123046875;-2.135009765625E-07
4;0.414031982421875;-2.142333984375E-07
4;0.40386962890625;-2.1429443359375E-07
4;0.393829345703125;-2.1380615234375E-07
4;0.383758544921875;-2.130126953125E-07
4;0.373779296875;-2.11700439453125E-07
4;0.363616943359375;-2.099609375E-07
4;0.3536376953125;-2.0831298828125E-07
4;0.343505859375;-2.06146240234375E-07
4;0.33349609375;-2.039794921875E-07
4;0.32342529296875;-2.017822265625E-07
4;0.3133544921875;-1.99371337890625E-07
4;0.303192138671875;-1.97113037109375E-07
4;0.2930908203125;-1.947021484375E-07
4;0.283050537109375;-1.92230224609375E-07
4;0.273040771484375;-1.9012451171875E-07
4;0.26300048828125;-1.87835693359375E-07
4;0.252899169921875;-1.85791015625E-07
4;0.242828369140625;-1.8402099609375E-07
4;0.2327880859375;-1.82373046875E-07
4;0.22265625;-1.806640625E-07
4;0.212554931640625;-1.79290771484375E-07
4;0.20257568359375;-1.78070068359375E-07
4;0.1925048828125;-1.7718505859375E-07
4;0.18243408203125;-1.76605224609375E-07
4;0.172393798828125;-1.7620849609375E-07
4;0.16229248046875;-1.7620849609375E-07
4;0.152252197265625;-1.766357421875E-07
4;0.142120361328125;-1.77490234375E-07
4;0.132080078125;-1.78741455078125E-07
4;0.12213134765625;-1.80572509765625E-07
4;0.11199951171875;-1.82861328125E-07
4;0.101898193359375;-1.8572998046875E-07
4;0.091888427734375;-1.89483642578125E-07
4;0.08184814453125;-1.9390869140625E-07
4;0.07177734375;-1.99066162109375E-07
4;0.061676025390625;-2.04986572265625E-07
4;0.0516357421875;-2.11883544921875E-07
4;0.04141845703125;-2.19573974609375E-07
4;0.0313385009765625;-2.283935546875E-07
4;0.0213043212890625;-2.38525390625E-07
4;0.011224365234375;-2.49420166015625E-07
4;0.0011474609375;-2.61810302734375E-07
4;-0.0089263916015625;-2.75299072265625E-07
4;-0.0190093994140625;-2.89947509765625E-07
4;-0.02904052734375;-3.05816650390625E-07
4;-0.03917236328125;-3.22540283203125E-07
4;-0.0492431640625;-3.40576171875E-07
4;-0.059356689453125;-3.59344482421875E-07
4;-0.06939697265625;-3.78753662109375E-07
4;-0.07952880859375;-3.99322509765625E-07
4;-0.089599609375;-4.19830322265625E-07
4;-0.0997314453125;-4.40765380859375E-07
4;-0.1097412109375;-4.617919921875E-07
4;-0.11981201171875;-4.82177734375E-07
4;-0.129913330078125;-5.0262451171875E-07
4;-0.139923095703125;-5.230712890625E-07
4;-0.149993896484375;-5.4290771484375E-07
4;-0.160125732421875;-5.6182861328125E-07
4;-0.170166015625;-5.79833984375E-07
4;-0.180206298828125;-5.9661865234375E-07
4;-0.19024658203125;-6.121826171875E-07
4;-0.200347900390625;-6.2652587890625E-07
4;-0.210418701171875;-6.396484375E-07
4;-0.220428466796875;-6.5093994140625E-07
4;-0.2305908203125;-6.6070556640625E-07
4;-0.24066162109375;-6.689453125E-07
4;-0.250732421875;-6.756591796875E-07
4;-0.26080322265625;-6.8115234375E-07
4;-0.270843505859375;-6.854248046875E-07
4;-0.280975341796875;-6.8939208984375E-07
4;-0.291015625;-6.927490234375E-07
4;-0.301055908203125;-6.9549560546875E-07
4;-0.3111572265625;-6.982421875E-07
4;-0.321258544921875;-7.012939453125E-07
4;-0.331298828125;-7.025146484375E-07
4;-0.34136962890625;-7.0281982421875E-07
4;-0.3514404296875;-7.0220947265625E-07
4;-0.36151123046875;-6.99462890625E-07
4;-0.371612548828125;-6.9580078125E-07
4;-0.38165283203125;-6.9122314453125E-07
4;-0.391815185546875;-6.8603515625E-07
4;-0.40179443359375;-6.8084716796875E-07
4;-0.411895751953125;-6.756591796875E-07
4;-0.42193603515625;-6.7108154296875E-07
4;-0.432098388671875;-6.6741943359375E-07
4;-0.442108154296875;-6.6436767578125E-07
4;-0.452239990234375;-6.622314453125E-07
4;-0.462310791015625;-6.6070556640625E-07
4;-0.472381591796875;-6.60400390625E-07
4;-0.482391357421875;-6.60400390625E-07
4;-0.49249267578125;-6.6131591796875E-07
4;-0.502532958984375;-6.6314697265625E-07
4;-0.5126953125;-6.65283203125E-07
4;-0.522796630859375;-6.683349609375E-07
4;-0.5328369140625;-6.7169189453125E-07
4;-0.542877197265625;-6.7596435546875E-07
4;-0.553009033203125;-6.8115234375E-07
4;-0.5631103515625;-6.8695068359375E-07
4;-0.5731201171875;-6.939697265625E-07
4;-0.58319091796875;-7.0220947265625E-07
4;-0.593231201171875;-7.1136474609375E-07
4;-0.603363037109375;-7.220458984375E-07
4;-0.59332275390625;-4.58770751953125E-07
4;-0.583251953125;-3.27972412109375E-07
4;-0.573211669921875;-2.44232177734375E-07
4;-0.563140869140625;-1.85638427734375E-07
4;-0.55303955078125;-1.4166259765625E-07
4;-0.54290771484375;-1.07757568359375E-07
4;-0.532867431640625;-8.074951171875E-08
4;-0.522796630859375;-5.8990478515625E-08
4;-0.5126953125;-4.06494140625E-08
4;-0.502685546875;-2.54608154296875E-08
4;-0.492584228515625;-1.24176025390625E-08
4;-0.48248291015625;-1.03759765625E-09
4;-0.472442626953125;8.8043212890625E-09
4;-0.462371826171875;1.7364501953125E-08
4;-0.45233154296875;2.49786376953125E-08
4;-0.442291259765625;3.17718505859375E-08
4;-0.432159423828125;3.77288818359375E-08
4;-0.422149658203125;4.30755615234375E-08
4;-0.41204833984375;4.8004150390625E-08
4;-0.401947021484375;5.2093505859375E-08
4;-0.3919677734375;5.609130859375E-08
4;-0.38189697265625;5.999755859375E-08
4;-0.371795654296875;6.33544921875E-08
4;-0.361785888671875;6.65283203125E-08
4;-0.351715087890625;6.9427490234375E-08
4;-0.34161376953125;7.2296142578125E-08
4;-0.33160400390625;7.5164794921875E-08
4;-0.321502685546875;7.7789306640625E-08
4;-0.311370849609375;8.056640625E-08
4;-0.30133056640625;8.2916259765625E-08
4;-0.291229248046875;8.514404296875E-08
4;-0.28125;8.721923828125E-08
4;-0.2711181640625;8.94775390625E-08
4;-0.261016845703125;9.11865234375E-08
4;-0.2509765625;9.283447265625E-08
4;-0.24090576171875;9.4146728515625E-08
4;-0.2308349609375;9.5367431640625E-08
4;-0.220733642578125;9.6466064453125E-08
4;-0.210693359375;9.7412109375E-08
4;-0.20062255859375;9.820556640625E-08
4;-0.1905517578125;9.893798828125E-08
4;-0.180419921875;9.9517822265625E-08
4;-0.17041015625;1.0009765625E-07
4;-0.1602783203125;1.007080078125E-07
4;-0.150238037109375;1.0137939453125E-07
4;-0.140106201171875;1.02325439453125E-07
4;-0.13006591796875;1.03302001953125E-07
4;-0.120025634765625;1.0467529296875E-07
4;-0.109893798828125;1.06201171875E-07
4;-0.099884033203125;1.08123779296875E-07
4;-0.089874267578125;1.1053466796875E-07
4;-0.079742431640625;1.13433837890625E-07
4;-0.069671630859375;1.17095947265625E-07
4;-0.059600830078125;1.21307373046875E-07
4;-0.0492431640625;1.26251220703125E-07
4;-0.039166259765625;1.31927490234375E-07
4;-0.0291046142578125;1.38885498046875E-07
4;-0.019061279296875;1.46484375E-07
4;-0.0089569091796875;1.552734375E-07
4;0.00110473632812499;1.649169921875E-07
4;0.011175537109375;1.7547607421875E-07
4;0.02125244140625;1.8695068359375E-07
4;0.0313232421875;1.99371337890625E-07
4;0.0413787841796875;2.1234130859375E-07
4;0.051025390625;2.26043701171875E-07
4;0.06097412109375;2.39898681640625E-07
4;0.071044921875;2.54150390625E-07
4;0.0810546875;2.68463134765625E-07
4;0.09112548828125;2.82745361328125E-07
4;0.101165771484375;2.96600341796875E-07
4;0.111175537109375;3.101806640625E-07
4;0.121734619140625;3.228759765625E-07
4;0.131805419921875;3.35174560546875E-07
4;0.141876220703125;3.4661865234375E-07
4;0.151947021484375;3.57513427734375E-07
4;0.161956787109375;3.673095703125E-07
4;0.172027587890625;3.7640380859375E-07
4;0.18212890625;3.8427734375E-07
5;0.19219970703125;3.91571044921875E-07
5;0.2022705078125;3.97613525390625E-07
5;0.212310791015625;4.027099609375E-07
5;0.222412109375;4.0679931640625E-07
5;0.23248291015625;4.10308837890625E-07
5;0.242523193359375;4.12811279296875E-07
5;0.25262451171875;4.1455078125E-07
5;0.26263427734375;4.154052734375E-07
5;0.272735595703125;4.16015625E-07
5;0.28277587890625;4.15863037109375E-07
5;0.292816162109375;4.150390625E-07
5;0.3028564453125;4.13787841796875E-07
5;0.31298828125;4.12261962890625E-07
5;0.323028564453125;4.1021728515625E-07
5;0.333099365234375;4.0814208984375E-07
5;0.343109130859375;4.0576171875E-07
5;0.353240966796875;4.0338134765625E-07
5;0.363311767578125;4.00604248046875E-07
5;0.373382568359375;3.97979736328125E-07
5;0.383453369140625;3.95355224609375E-07
5;0.393524169921875;3.92852783203125E-07
5;0.403594970703125;3.90625E-07
5;0.413665771484375;3.88427734375E-07
5;0.423736572265625;3.8641357421875E-07
5;0.433746337890625;3.8482666015625E-07
5;0.44384765625;3.83575439453125E-07
5;0.45391845703125;3.8287353515625E-07
5;0.4639892578125;3.824462890625E-07
5;0.4739990234375;3.82415771484375E-07
5;0.484161376953125;3.831787109375E-07
5;0.49420166015625;3.8421630859375E-07
5;0.504302978515625;3.86016845703125E-07
5;0.514312744140625;3.88427734375E-07
5;0.524383544921875;3.9166259765625E-07
5;0.534454345703125;3.9508056640625E-07
5;0.54449462890625;3.9947509765625E-07
5;0.554595947265625;4.0411376953125E-07
5;0.564666748046875;4.09423828125E-07
5;0.57470703125;4.14886474609375E-07
5;0.584747314453125;4.207763671875E-07
5;0.594818115234375;4.27001953125E-07
5;0.60491943359375;4.33563232421875E-07
5;0.614959716796875;4.4024658203125E-07
5;0.625030517578125;4.471435546875E-07
5;0.635101318359375;4.541015625E-07
5;0.6451416015625;4.61151123046875E-07
5;0.65521240234375;4.6826171875E-07
5;0.66534423828125;4.75341796875E-07
5;0.675384521484375;4.8248291015625E-07
5;0.6854248046875;4.8980712890625E-07
5;0.69549560546875;4.96826171875E-07
5;0.70556640625;5.0384521484375E-07
5;0.7156982421875;5.1116943359375E-07
5;0.725738525390625;5.1849365234375E-07
5;0.73577880859375;5.2581787109375E-07
5;0.745819091796875;5.3314208984375E-07
5;0.755615234375;5.3985595703125E-07
5;0.7659912109375;5.4718017578125E-07
5;0.77606201171875;5.5419921875E-07
5;0.78582763671875;5.6121826171875E-07
5;0.7958984375;5.6854248046875E-07
5;0.8062744140625;5.7525634765625E-07
5;0.8160400390625;5.8258056640625E-07
5;0.826416015625;5.89599609375E-07
5;0.836181640625;5.9722900390625E-07
5;0.8465576171875;6.0455322265625E-07
5;0.8563232421875;6.1248779296875E-07
5;0.86700439453125;6.207275390625E-07
5;0.87646484375;6.2957763671875E-07
5;0.8868408203125;6.3934326171875E-07
5;0.89691162109375;6.500244140625E-07
5;0.906982421875;6.622314453125E-07
5;0.89691162109375;4.0435791015625E-07
5;0.8868408203125;2.9718017578125E-07
5;0.87677001953125;2.3089599609375E-07
5;0.86669921875;1.8450927734375E-07
5;0.8563232421875;1.5057373046875E-07
5;0.845947265625;1.25091552734375E-07
5;0.836181640625;1.05438232421875E-07
5;0.826416015625;9.033203125E-08
5;0.8160400390625;7.904052734375E-08
5;0.8056640625;7.0098876953125E-08
5;0.79559326171875;6.3262939453125E-08
5;0.78582763671875;5.8074951171875E-08
5;0.7763671875;5.4229736328125E-08
5;0.76568603515625;5.0933837890625E-08
5;0.75592041015625;4.8736572265625E-08
5;0.745880126953125;4.62646484375E-08
5;0.735870361328125;4.3670654296875E-08
5;0.725738525390625;4.119873046875E-08
5;0.715667724609375;3.80950927734375E-08
5;0.70562744140625;3.3929443359375E-08
5;0.695526123046875;2.9052734375E-08
5;0.685455322265625;2.3297119140625E-08
5;0.675445556640625;1.66595458984375E-08
5;0.6654052734375;8.514404296875E-09
5;0.655303955078125;-6.500244140625E-10
5;0.645263671875;-1.090087890625E-08
5;0.635223388671875;-2.19024658203125E-08
5;0.6251220703125;-3.41217041015625E-08
5;0.615142822265625;-4.6722412109375E-08
5;0.60504150390625;-5.96923828125E-08
5;0.595062255859375;-7.3028564453125E-08
5;0.5849609375;-8.6944580078125E-08
5;0.574951171875;-1.005859375E-07
5;0.564910888671875;-1.13800048828125E-07
5;0.5548095703125;-1.26861572265625E-07
5;0.544769287109375;-1.3922119140625E-07
5;0.534698486328125;-1.50787353515625E-07
5;0.524658203125;-1.61346435546875E-07
5;0.5146484375;-1.70867919921875E-07
5;0.50457763671875;-1.7974853515625E-07
5;0.49444580078125;-1.88018798828125E-07
5;0.48443603515625;-1.951904296875E-07
5;0.474365234375;-2.0001220703125E-07
5;0.46429443359375;-2.047119140625E-07
5;0.454193115234375;-2.08343505859375E-07
5;0.444183349609375;-2.11517333984375E-07
5;0.43414306640625;-2.1380615234375E-07
5;0.423980712890625;-2.1490478515625E-07
5;0.41400146484375;-2.15606689453125E-07
5;0.403961181640625;-2.1612548828125E-07
5;0.393890380859375;-2.15667724609375E-07
5;0.383819580078125;-2.15057373046875E-07
5;0.373748779296875;-2.13775634765625E-07
5;0.363677978515625;-2.1234130859375E-07
5;0.35357666015625;-2.10479736328125E-07
5;0.343475341796875;-2.08404541015625E-07
5;0.333465576171875;-2.0635986328125E-07
5;0.32342529296875;-2.042236328125E-07
5;0.313323974609375;-2.01812744140625E-07
5;0.303253173828125;-1.99493408203125E-07
5;0.293182373046875;-1.97021484375E-07
5;0.283111572265625;-1.94732666015625E-07
5;0.272979736328125;-1.9256591796875E-07
5;0.262969970703125;-1.9036865234375E-07
5;0.252838134765625;-1.8798828125E-07
5;0.242828369140625;-1.861572265625E-07
5;0.232757568359375;-1.84539794921875E-07
5;0.22271728515625;-1.83074951171875E-07
5;0.212677001953125;-1.81640625E-07
5;0.20257568359375;-1.8048095703125E-07
5;0.1925048828125;-1.7950439453125E-07
5;0.182403564453125;-1.78924560546875E-07
5;0.17242431640625;-1.78253173828125E-07
5;0.162261962890625;-1.7822265625E-07
5;0.15228271484375;-1.78619384765625E-07
5;0.14215087890625;-1.79290771484375E-07
5;0.132110595703125;-1.8017578125E-07
5;0.122039794921875;-1.8212890625E-07
5;0.111968994140625;-1.84326171875E-07
5;0.101898193359375;-1.87103271484375E-07
5;0.091888427734375;-1.90673828125E-07
5;0.08172607421875;-1.9464111328125E-07
5;0.071746826171875;-1.9970703125E-07
5;0.061614990234375;-2.05413818359375E-07
5;0.051605224609375;-2.119140625E-07
5;0.04141845703125;-2.19451904296875E-07
5;0.031353759765625;-2.2808837890625E-07
5;0.0212799072265625;-2.37823486328125E-07
5;0.01121826171875;-2.4853515625E-07
5;0.0011566162109375;-2.60650634765625E-07
5;-0.00892028808593751;-2.73834228515625E-07
5;-0.018988037109375;-2.88330078125E-07
5;-0.029052734375;-3.03924560546875E-07
5;-0.0391632080078125;-3.2073974609375E-07
5;-0.049237060546875;-3.3856201171875E-07
5;-0.05938720703125;-3.57269287109375E-07
5;-0.0694580078125;-3.7664794921875E-07
5;-0.0794677734375;-3.97216796875E-07
5;-0.089599609375;-4.17694091796875E-07
5;-0.09967041015625;-4.38568115234375E-07
5;-0.10968017578125;-4.5977783203125E-07
5;-0.1197509765625;-4.803466796875E-07
5;-0.1298828125;-5.010986328125E-07
5;-0.13995361328125;-5.2154541015625E-07
5;-0.1500244140625;-5.413818359375E-07
5;-0.160064697265625;-5.60302734375E-07
5;-0.170135498046875;-5.7830810546875E-07
5;-0.180206298828125;-5.950927734375E-07
5;-0.190277099609375;-6.109619140625E-07
5;-0.200439453125;-6.2530517578125E-07
5;-0.210418701171875;-6.38427734375E-07
5;-0.220489501953125;-6.494140625E-07
5;-0.2305908203125;-6.591796875E-07
5;-0.240631103515625;-6.6741943359375E-07
5;-0.250701904296875;-6.7413330078125E-07
5;-0.26080322265625;-6.793212890625E-07
5;-0.270843505859375;-6.8359375E-07
5;-0.280914306640625;-6.87255859375E-07
5;-0.291046142578125;-6.903076171875E-07
5;-0.30108642578125;-6.9305419921875E-07
5;-0.3111572265625;-6.9580078125E-07
5;-0.321197509765625;-6.9854736328125E-07
5;-0.331298828125;-7.000732421875E-07
5;-0.3414306640625;-7.000732421875E-07
5;-0.35150146484375;-6.99462890625E-07
5;-0.361541748046875;-6.9671630859375E-07
5;-0.371673583984375;-6.93359375E-07
5;-0.381683349609375;-6.884765625E-07
5;-0.3917236328125;-6.8328857421875E-07
5;-0.40179443359375;-6.781005859375E-07
5;-0.41192626953125;-6.7291259765625E-07
5;-0.422027587890625;-6.683349609375E-07
5;-0.43206787109375;-6.646728515625E-07
5;-0.442138671875;-6.6162109375E-07
5;-0.45220947265625;-6.5948486328125E-07
5;-0.4622802734375;-6.5826416015625E-07
5;-0.472381591796875;-6.57958984375E-07
5;-0.48248291015625;-6.57958984375E-07
5;-0.492523193359375;-6.5887451171875E-07
5;-0.5025634765625;-6.60400390625E-07
5;-0.5126953125;-6.6253662109375E-07
5;-0.522735595703125;-6.6558837890625E-07
5;-0.532806396484375;-6.6925048828125E-07
5;-0.542877197265625;-6.732177734375E-07
5;-0.552978515625;-6.787109375E-07
5;-0.56304931640625;-6.8450927734375E-07
5;-0.573028564453125;-6.915283203125E-07
5;-0.583160400390625;-6.99462890625E-07
5;-0.59326171875;-7.09228515625E-07
5;-0.603363037109375;-7.1990966796875E-07
5;-0.593292236328125;-4.57061767578125E-07
5;-0.58319091796875;-3.26629638671875E-07
5;-0.5731201171875;-2.432861328125E-07
5;-0.563079833984375;-1.846923828125E-07
5;-0.55303955078125;-1.4111328125E-07
5;-0.542999267578125;-1.07269287109375E-07
5;-0.532867431640625;-8.050537109375E-08
5;-0.522796630859375;-5.8746337890625E-08
5;-0.51275634765625;-4.06494140625E-08
5;-0.502655029296875;-2.5384521484375E-08
5;-0.492584228515625;-1.23504638671875E-08
5;-0.4825439453125;-1.0833740234375E-09
5;-0.47247314453125;8.734130859375E-09
5;-0.46240234375;1.73614501953125E-08
5;-0.452362060546875;2.48291015625E-08
5;-0.4422607421875;3.1695556640625E-08
5;-0.432281494140625;3.7384033203125E-08
5;-0.422088623046875;4.278564453125E-08
5;-0.412017822265625;4.766845703125E-08
5;-0.401947021484375;5.18798828125E-08
5;-0.3919677734375;5.5938720703125E-08
5;-0.3818359375;5.9844970703125E-08
5;-0.371856689453125;6.3262939453125E-08
5;-0.36181640625;6.646728515625E-08
5;-0.3516845703125;6.9366455078125E-08
5;-0.341644287109375;7.2418212890625E-08
5;-0.331512451171875;7.513427734375E-08
5;-0.321533203125;7.7880859375E-08
5;-0.311431884765625;8.04443359375E-08
5;-0.301300048828125;8.2916259765625E-08
5;-0.291259765625;8.5418701171875E-08
5;-0.28118896484375;8.746337890625E-08
5;-0.2711181640625;8.9385986328125E-08
5;-0.26104736328125;9.1278076171875E-08
5;-0.2509765625;9.2803955078125E-08
5;-0.24090576171875;9.43603515625E-08
5;-0.230865478515625;9.5428466796875E-08
5;-0.22076416015625;9.6527099609375E-08
5;-0.210693359375;9.7412109375E-08
5;-0.200714111328125;9.8175048828125E-08
5;-0.190582275390625;9.9029541015625E-08
5;-0.180419921875;9.94873046875E-08
5;-0.17041015625;1.0009765625E-07
5;-0.160308837890625;1.00616455078125E-07
5;-0.15020751953125;1.0137939453125E-07
5;-0.140167236328125;1.0235595703125E-07
5;-0.130126953125;1.03271484375E-07
5;-0.12005615234375;1.0467529296875E-07
5;-0.109954833984375;1.0626220703125E-07
5;-0.09991455078125;1.08184814453125E-07
5;-0.089813232421875;1.10595703125E-07
5;-0.079742431640625;1.1358642578125E-07
5;-0.069671630859375;1.1712646484375E-07
5;-0.059539794921875;1.2152099609375E-07
5;-0.049249267578125;1.26312255859375E-07
5;-0.039178466796875;1.3238525390625E-07
5;-0.029107666015625;1.39129638671875E-07
5;-0.0190460205078125;1.4666748046875E-07
5;-0.00896606445312501;1.5521240234375E-07
5;0.0011138916015625;1.65130615234375E-07
5;0.011181640625;1.75567626953125E-07
5;0.021234130859375;1.87255859375E-07
5;0.031304931640625;1.99371337890625E-07
5;0.0413726806640625;2.12554931640625E-07
5;0.050933837890625;2.26104736328125E-07
5;0.06103515625;2.40142822265625E-07
5;0.071075439453125;2.542724609375E-07
5;0.081085205078125;2.6861572265625E-07
5;0.091064453125;2.82958984375E-07
5;0.101165771484375;2.967529296875E-07
5;0.11114501953125;3.10211181640625E-07
5;0.121734619140625;3.232421875E-07
5;0.131805419921875;3.35662841796875E-07
5;0.141845703125;3.47076416015625E-07
5;0.15191650390625;3.5797119140625E-07
5;0.1619873046875;3.6798095703125E-07
5;0.172027587890625;3.7701416015625E-07
5;0.182098388671875;3.85040283203125E-07
