# Supplementary material for: Daily electric field treatment improves functional outcomes after thoracic contusion spinal cord injury in rats
Source: Nat Commun. 2025 Jun 26;16:5372. doi: 10.1038/s41467-025-60332-0 (PMC12202812; doi:10.1038/s41467-025-60332-0)
Supplement: Supplementary file 6 — Source Data [file 41467_2025_60332_MOESM6_ESM.zip › SFig4/37C/before_stim/P1/e12_eis.txt]

Frequency (Hz)	Z (Ω)	-Phase (°)	Z' (Ω)	-Z'' (Ω)
100000	5912.93903218753	4.59903342602705	5893.90073594261	474.111920565074
56234	5887.72374782474	2.56703307010582	5881.81544913542	263.700498693635
31623	5884.74822550182	1.51076672456566	5882.70261810718	155.150199683313
17783	5884.99026365203	0.942917287662187	5884.19335620936	96.8449793268195
10000	5888.80809097005	0.650899167611334	5888.42809857716	66.8973853096464
5623.4	5896.39215398334	0.529724847314041	5896.14014925208	54.5139792523459
3162.3	5902.74903319291	0.54649453705497	5902.48053126052	56.3003281550343
1778.3	5906.78852252807	0.697234314864231	5906.35117335614	71.8781389850994
1000	5919.98364190516	1.0113988391831	5919.06132775717	104.495543800445
562.34	5934.40909003304	1.55808271003535	5932.21498974814	161.35849303438
316.23	5960.62845446527	2.46851424365657	5955.0972350473	256.726495152011
177.83	6003.09194148976	3.96310617705137	5988.73711357581	414.898351959898
100	6071.57602694005	6.44897839307783	6033.15672479186	681.94969390118
56.234	6195.36042545631	10.5987904293837	6089.66282057845	1139.5163592396
31.623	6470.69406633434	17.3917491980787	6174.87581485894	1934.11229538632
17.783	7130.21137488872	27.5743245325807	6320.29853037765	3300.56672974484
10	8665.62832764951	40.5699077056047	6582.52389164504	5635.91106467126
5.6234	11937.1244144147	53.6873556034066	7069.05790378276	9618.90636393664
3.1623	18263.0841404149	64.028054940585	7997.9706783324	16418.669475582
1.7783	29780.9575246327	70.7870737684694	9800.30840954042	28122.2222834873
1	49576.5837079771	74.4556213599178	13285.7648744891	47763.2296212667
0.56234	82991.3849210007	75.7989107324759	20359.9292479137	80455.2251387419
0.31623	139083.301938194	75.9145021591199	33848.6363307366	134901.574107126
0.17783	230979.902738196	75.1054454044363	59371.2930261198	223219.096480012
0.1	374566.926213866	73.2261789068049	108097.902250313	358629.649837246
