# Supplementary material for: Daily electric field treatment improves functional outcomes after thoracic contusion spinal cord injury in rats
Source: Nat Commun. 2025 Jun 26;16:5372. doi: 10.1038/s41467-025-60332-0 (PMC12202812; doi:10.1038/s41467-025-60332-0)
Supplement: Supplementary file 6 — Source Data [file 41467_2025_60332_MOESM6_ESM.zip › SFig4/37C/before_stim/P1/e14_cv.txt]

System.Collections.Generic.List`1[System.Int32]
Scan;WE(1).Potential (V);WE(1).Current (A)
1;0.11419677734375;5.755615234375E-08
1;0.124298095703125;8.75244140625E-08
1;0.134307861328125;1.12884521484375E-07
1;0.14434814453125;1.36260986328125E-07
1;0.154449462890625;1.58599853515625E-07
1;0.164459228515625;1.800537109375E-07
1;0.174530029296875;2.00347900390625E-07
1;0.1845703125;2.19696044921875E-07
1;0.1947021484375;2.38128662109375E-07
1;0.204681396484375;2.55401611328125E-07
1;0.214752197265625;2.71270751953125E-07
1;0.224853515625;2.85919189453125E-07
1;0.23486328125;2.99346923828125E-07
1;0.244964599609375;3.11126708984375E-07
1;0.255096435546875;3.2159423828125E-07
1;0.265106201171875;3.30352783203125E-07
1;0.275146484375;3.37982177734375E-07
1;0.2852783203125;3.4442138671875E-07
1;0.295318603515625;3.4954833984375E-07
1;0.305328369140625;3.536376953125E-07
1;0.3154296875;3.56903076171875E-07
1;0.32550048828125;3.59222412109375E-07
1;0.335540771484375;3.6053466796875E-07
1;0.345611572265625;3.61419677734375E-07
1;0.355804443359375;3.61602783203125E-07
1;0.365814208984375;3.6151123046875E-07
1;0.375762939453125;3.60748291015625E-07
1;0.385894775390625;3.5992431640625E-07
1;0.39599609375;3.5882568359375E-07
1;0.406005859375;3.57635498046875E-07
1;0.416107177734375;3.563232421875E-07
1;0.426116943359375;3.55010986328125E-07
1;0.43621826171875;3.53759765625E-07
1;0.446319580078125;3.52508544921875E-07
1;0.45635986328125;3.51287841796875E-07
1;0.46636962890625;3.50555419921875E-07
1;0.476470947265625;3.497314453125E-07
1;0.48651123046875;3.49395751953125E-07
1;0.49658203125;3.49029541015625E-07
1;0.506683349609375;3.48876953125E-07
1;0.5167236328125;3.49365234375E-07
1;0.526824951171875;3.4991455078125E-07
1;0.536865234375;3.509521484375E-07
1;0.546905517578125;3.5223388671875E-07
1;0.557037353515625;3.5418701171875E-07
1;0.56707763671875;3.56201171875E-07
1;0.5771484375;3.58612060546875E-07
1;0.587249755859375;3.6175537109375E-07
1;0.5972900390625;3.65264892578125E-07
1;0.60736083984375;3.69293212890625E-07
1;0.617401123046875;3.73870849609375E-07
1;0.627471923828125;3.79119873046875E-07
1;0.637603759765625;3.84613037109375E-07
1;0.647552490234375;3.9068603515625E-07
1;0.657623291015625;3.9703369140625E-07
1;0.667816162109375;4.04083251953125E-07
1;0.67779541015625;4.1143798828125E-07
1;0.687957763671875;4.1900634765625E-07
1;0.6978759765625;4.27276611328125E-07
1;0.708038330078125;4.354248046875E-07
1;0.718109130859375;4.4415283203125E-07
1;0.728179931640625;4.52880859375E-07
1;0.738250732421875;4.61944580078125E-07
1;0.748382568359375;4.70703125E-07
1;0.758056640625;4.796142578125E-07
1;0.76812744140625;4.888916015625E-07
1;0.7781982421875;4.98046875E-07
1;0.7879638671875;5.078125E-07
1;0.79864501953125;5.1727294921875E-07
1;0.80841064453125;5.2642822265625E-07
1;0.819091796875;5.3619384765625E-07
1;0.82855224609375;5.45654296875E-07
1;0.838623046875;5.55419921875E-07
1;0.8489990234375;5.6610107421875E-07
1;0.8587646484375;5.767822265625E-07
1;0.869140625;5.8807373046875E-07
1;0.87860107421875;5.9967041015625E-07
1;0.88897705078125;6.1279296875E-07
1;0.89935302734375;6.2713623046875E-07
1;0.909423828125;6.4300537109375E-07
1;0.8990478515625;3.97064208984375E-07
1;0.8892822265625;2.943115234375E-07
1;0.87921142578125;2.3016357421875E-07
1;0.86944580078125;1.85516357421875E-07
1;0.8587646484375;1.52313232421875E-07
1;0.8489990234375;1.2799072265625E-07
1;0.83892822265625;1.09283447265625E-07
1;0.828857421875;9.4757080078125E-08
1;0.81787109375;8.3831787109375E-08
1;0.8087158203125;7.562255859375E-08
1;0.79864501953125;6.9244384765625E-08
1;0.7879638671875;6.402587890625E-08
1;0.77850341796875;5.9814453125E-08
1;0.76812744140625;5.6365966796875E-08
1;0.758056640625;5.3253173828125E-08
1;0.748321533203125;5.0018310546875E-08
1;0.738250732421875;4.6417236328125E-08
1;0.72821044921875;4.2510986328125E-08
1;0.718170166015625;3.77471923828125E-08
1;0.70806884765625;3.2073974609375E-08
1;0.698028564453125;2.56195068359375E-08
1;0.687957763671875;1.81396484375E-08
1;0.67791748046875;9.7503662109375E-09
1;0.6678466796875;2.410888671875E-10
1;0.657806396484375;-1.015625E-08
1;0.64776611328125;-2.1484375E-08
1;0.637664794921875;-3.37554931640625E-08
1;0.627655029296875;-4.6417236328125E-08
1;0.617584228515625;-5.950927734375E-08
1;0.607574462890625;-7.3211669921875E-08
1;0.59747314453125;-8.6639404296875E-08
1;0.58740234375;-1.0028076171875E-07
1;0.577423095703125;-1.13677978515625E-07
1;0.567291259765625;-1.2652587890625E-07
1;0.5572509765625;-1.38519287109375E-07
1;0.547271728515625;-1.4984130859375E-07
1;0.537109375;-1.60552978515625E-07
1;0.527069091796875;-1.69952392578125E-07
1;0.517059326171875;-1.78497314453125E-07
1;0.5069580078125;-1.859130859375E-07
1;0.496978759765625;-1.92413330078125E-07
1;0.486907958984375;-1.9775390625E-07
1;0.476806640625;-2.025146484375E-07
1;0.46673583984375;-2.0611572265625E-07
1;0.4566650390625;-2.08709716796875E-07
1;0.446685791015625;-2.10479736328125E-07
1;0.43658447265625;-2.11669921875E-07
1;0.426544189453125;-2.12158203125E-07
1;0.416473388671875;-2.119140625E-07
1;0.406402587890625;-2.11181640625E-07
1;0.396331787109375;-2.10235595703125E-07
1;0.38623046875;-2.0867919921875E-07
1;0.37615966796875;-2.07061767578125E-07
1;0.366058349609375;-2.049560546875E-07
1;0.356048583984375;-2.0257568359375E-07
1;0.345916748046875;-2.0025634765625E-07
1;0.335845947265625;-1.97906494140625E-07
1;0.325836181640625;-1.95281982421875E-07
1;0.315704345703125;-1.9287109375E-07
1;0.3056640625;-1.90460205078125E-07
1;0.295562744140625;-1.881103515625E-07
1;0.285430908203125;-1.85943603515625E-07
1;0.275390625;-1.83502197265625E-07
1;0.265350341796875;-1.81488037109375E-07
1;0.25531005859375;-1.79656982421875E-07
1;0.245269775390625;-1.781005859375E-07
1;0.23516845703125;-1.76666259765625E-07
1;0.225128173828125;-1.75384521484375E-07
1;0.215057373046875;-1.74560546875E-07
1;0.2049560546875;-1.7388916015625E-07
1;0.194915771484375;-1.73431396484375E-07
1;0.184844970703125;-1.734619140625E-07
1;0.17474365234375;-1.74102783203125E-07
1;0.164703369140625;-1.74957275390625E-07
1;0.1546630859375;-1.76239013671875E-07
1;0.144622802734375;-1.7803955078125E-07
1;0.134521484375;-1.80419921875E-07
1;0.124481201171875;-1.83502197265625E-07
1;0.11444091796875;-1.8719482421875E-07
1;0.104400634765625;-1.91436767578125E-07
1;0.094329833984375;-1.96533203125E-07
1;0.084259033203125;-2.022705078125E-07
1;0.074188232421875;-2.0892333984375E-07
1;0.064178466796875;-2.16583251953125E-07
1;0.054046630859375;-2.24945068359375E-07
1;0.0438720703125;-2.342529296875E-07
1;0.0338104248046875;-2.4481201171875E-07
1;0.0237335205078125;-2.5634765625E-07
1;0.0136749267578125;-2.68829345703125E-07
1;0.0035980224609375;-2.82562255859375E-07
1;-0.0064727783203125;-2.972412109375E-07
1;-0.0165283203125;-3.12957763671875E-07
1;-0.02666015625;-3.291015625E-07
1;-0.0367401123046875;-3.46588134765625E-07
1;-0.04678955078125;-3.646240234375E-07
1;-0.056915283203125;-3.834228515625E-07
1;-0.066925048828125;-4.02557373046875E-07
1;-0.077056884765625;-4.22088623046875E-07
1;-0.087158203125;-4.41986083984375E-07
1;-0.097198486328125;-4.6197509765625E-07
1;-0.107269287109375;-4.815673828125E-07
1;-0.1173095703125;-5.010986328125E-07
1;-0.127410888671875;-5.206298828125E-07
1;-0.137451171875;-5.3955078125E-07
1;-0.147552490234375;-5.5816650390625E-07
1;-0.1575927734375;-5.76171875E-07
1;-0.16766357421875;-5.9295654296875E-07
1;-0.17779541015625;-6.0882568359375E-07
1;-0.187896728515625;-6.2408447265625E-07
1;-0.197906494140625;-6.378173828125E-07
1;-0.20794677734375;-6.500244140625E-07
1;-0.218048095703125;-6.610107421875E-07
1;-0.22808837890625;-6.7108154296875E-07
1;-0.23822021484375;-6.793212890625E-07
1;-0.248321533203125;-6.8634033203125E-07
1;-0.258392333984375;-6.92138671875E-07
1;-0.26837158203125;-6.9732666015625E-07
1;-0.27850341796875;-7.01904296875E-07
1;-0.288543701171875;-7.0587158203125E-07
1;-0.298614501953125;-7.098388671875E-07
1;-0.308746337890625;-7.1380615234375E-07
1;-0.318878173828125;-7.1807861328125E-07
1;-0.328887939453125;-7.2052001953125E-07
1;-0.33892822265625;-7.2235107421875E-07
1;-0.34906005859375;-7.2265625E-07
1;-0.359130859375;-7.21435546875E-07
1;-0.369171142578125;-7.1868896484375E-07
1;-0.3792724609375;-7.147216796875E-07
1;-0.3892822265625;-7.1014404296875E-07
1;-0.39935302734375;-7.0526123046875E-07
1;-0.40948486328125;-7.0037841796875E-07
1;-0.4195556640625;-6.9610595703125E-07
1;-0.429656982421875;-6.927490234375E-07
1;-0.43963623046875;-6.9000244140625E-07
1;-0.449798583984375;-6.8817138671875E-07
1;-0.459869384765625;-6.866455078125E-07
1;-0.469940185546875;-6.866455078125E-07
1;-0.47998046875;-6.8695068359375E-07
1;-0.49005126953125;-6.8756103515625E-07
1;-0.500152587890625;-6.8939208984375E-07
1;-0.510223388671875;-6.915283203125E-07
1;-0.520294189453125;-6.9427490234375E-07
1;-0.530364990234375;-6.976318359375E-07
1;-0.5404052734375;-7.01904296875E-07
1;-0.55047607421875;-7.06787109375E-07
1;-0.56060791015625;-7.1258544921875E-07
1;-0.570648193359375;-7.1929931640625E-07
1;-0.58074951171875;-7.269287109375E-07
1;-0.59075927734375;-7.3577880859375E-07
1;-0.600860595703125;-7.45849609375E-07
1;-0.5908203125;-4.72747802734375E-07
1;-0.580810546875;-3.3709716796875E-07
1;-0.57073974609375;-2.50518798828125E-07
1;-0.5606689453125;-1.89422607421875E-07
1;-0.550537109375;-1.44073486328125E-07
1;-0.540496826171875;-1.09039306640625E-07
1;-0.53045654296875;-8.1207275390625E-08
1;-0.520355224609375;-5.87158203125E-08
1;-0.51031494140625;-3.97064208984375E-08
1;-0.500213623046875;-2.357177734375E-08
1;-0.490142822265625;-9.9609375E-09
1;-0.480072021484375;1.751708984375E-09
1;-0.469940185546875;1.21856689453125E-08
1;-0.4599609375;2.12158203125E-08
1;-0.44989013671875;2.9168701171875E-08
1;-0.439849853515625;3.6065673828125E-08
1;-0.42974853515625;4.23431396484375E-08
1;-0.419677734375;4.8065185546875E-08
1;-0.409637451171875;5.291748046875E-08
1;-0.399566650390625;5.755615234375E-08
1;-0.38946533203125;6.16455078125E-08
1;-0.379425048828125;6.5338134765625E-08
1;-0.369384765625;6.884765625E-08
1;-0.359283447265625;7.21435546875E-08
1;-0.349273681640625;7.51953125E-08
1;-0.3392333984375;7.8094482421875E-08
1;-0.32916259765625;8.0780029296875E-08
1;-0.319122314453125;8.3465576171875E-08
1;-0.3089599609375;8.6151123046875E-08
1;-0.298828125;8.8409423828125E-08
1;-0.288818359375;9.06982421875E-08
1;-0.278717041015625;9.2803955078125E-08
1;-0.2686767578125;9.4818115234375E-08
1;-0.258575439453125;9.661865234375E-08
1;-0.24853515625;9.820556640625E-08
1;-0.23846435546875;9.9609375E-08
1;-0.2283935546875;1.009521484375E-07
1;-0.21832275390625;1.019287109375E-07
1;-0.208251953125;1.0272216796875E-07
1;-0.1981201171875;1.03424072265625E-07
1;-0.18798828125;1.0418701171875E-07
1;-0.177978515625;1.0479736328125E-07
1;-0.16796875;1.055908203125E-07
1;-0.157867431640625;1.06048583984375E-07
1;-0.14776611328125;1.068115234375E-07
1;-0.13775634765625;1.07757568359375E-07
1;-0.12762451171875;1.08795166015625E-07
1;-0.117584228515625;1.099853515625E-07
1;-0.10748291015625;1.11541748046875E-07
1;-0.09747314453125;1.13433837890625E-07
1;-0.08734130859375;1.16119384765625E-07
1;-0.077301025390625;1.190185546875E-07
1;-0.0672607421875;1.22802734375E-07
1;-0.05712890625;1.27044677734375E-07
1;-0.046820068359375;1.32080078125E-07
1;-0.0367431640625;1.380615234375E-07
1;-0.026666259765625;1.4453125E-07
1;-0.0165924072265625;1.52740478515625E-07
1;-0.00653686523437499;1.614990234375E-07
1;0.00356445312500001;1.7132568359375E-07
1;0.0136260986328125;1.8206787109375E-07
1;0.0236724853515625;1.93603515625E-07
1;0.033758544921875;2.06207275390625E-07
1;0.0438018798828125;2.19146728515625E-07
1;0.053466796875;2.32757568359375E-07
1;0.063446044921875;2.46612548828125E-07
1;0.073455810546875;2.60589599609375E-07
1;0.08349609375;2.75115966796875E-07
1;0.093536376953125;2.89093017578125E-07
1;0.10357666015625;3.02642822265625E-07
2;0.114105224609375;3.16070556640625E-07
2;0.12420654296875;3.28826904296875E-07
2;0.134246826171875;3.40789794921875E-07
2;0.144287109375;3.5198974609375E-07
2;0.154296875;3.62518310546875E-07
2;0.164520263671875;3.7249755859375E-07
2;0.17449951171875;3.81500244140625E-07
2;0.184600830078125;3.89068603515625E-07
2;0.194580078125;3.955078125E-07
2;0.204681396484375;4.01031494140625E-07
2;0.214752197265625;4.0594482421875E-07
2;0.224884033203125;4.1033935546875E-07
2;0.23492431640625;4.13787841796875E-07
2;0.24493408203125;4.16046142578125E-07
2;0.255035400390625;4.17144775390625E-07
2;0.26507568359375;4.1851806640625E-07
2;0.275177001953125;4.1845703125E-07
2;0.285247802734375;4.1796875E-07
2;0.2952880859375;4.17205810546875E-07
2;0.3052978515625;4.16015625E-07
2;0.315460205078125;4.14215087890625E-07
2;0.32550048828125;4.1241455078125E-07
2;0.335601806640625;4.10186767578125E-07
2;0.345611572265625;4.0765380859375E-07
2;0.355743408203125;4.0521240234375E-07
2;0.36578369140625;4.02435302734375E-07
2;0.3758544921875;3.9996337890625E-07
2;0.3858642578125;3.97430419921875E-07
2;0.395965576171875;3.94927978515625E-07
2;0.40606689453125;3.92669677734375E-07
2;0.41607666015625;3.9068603515625E-07
2;0.426116943359375;3.88946533203125E-07
2;0.436187744140625;3.87359619140625E-07
2;0.4462890625;3.85955810546875E-07
2;0.4564208984375;3.8525390625E-07
2;0.4664306640625;3.8494873046875E-07
2;0.476470947265625;3.85345458984375E-07
2;0.486541748046875;3.85955810546875E-07
2;0.49664306640625;3.87237548828125E-07
2;0.50665283203125;3.8909912109375E-07
2;0.516693115234375;3.91632080078125E-07
2;0.52679443359375;3.94622802734375E-07
2;0.536865234375;3.97979736328125E-07
2;0.546905517578125;4.02374267578125E-07
2;0.556976318359375;4.071044921875E-07
2;0.56707763671875;4.12078857421875E-07
2;0.577117919921875;4.17877197265625E-07
2;0.587188720703125;4.229736328125E-07
2;0.597320556640625;4.2962646484375E-07
2;0.6072998046875;4.361572265625E-07
2;0.617401123046875;4.42474365234375E-07
2;0.627471923828125;4.49493408203125E-07
2;0.637481689453125;4.5660400390625E-07
2;0.647613525390625;4.637451171875E-07
2;0.657684326171875;4.70947265625E-07
2;0.667755126953125;4.7821044921875E-07
2;0.6778564453125;4.852294921875E-07
2;0.687896728515625;4.91943359375E-07
2;0.69793701171875;4.998779296875E-07
2;0.7080078125;5.072021484375E-07
2;0.71807861328125;5.1513671875E-07
2;0.72821044921875;5.2215576171875E-07
2;0.738250732421875;5.2947998046875E-07
2;0.74835205078125;5.3680419921875E-07
2;0.758056640625;5.4412841796875E-07
2;0.76812744140625;5.511474609375E-07
2;0.77880859375;5.584716796875E-07
2;0.78857421875;5.657958984375E-07
2;0.79864501953125;5.731201171875E-07
2;0.80902099609375;5.804443359375E-07
2;0.81878662109375;5.877685546875E-07
2;0.828857421875;5.9539794921875E-07
2;0.83892822265625;6.0302734375E-07
2;0.8489990234375;6.1126708984375E-07
2;0.85906982421875;6.195068359375E-07
2;0.8685302734375;6.28662109375E-07
2;0.8795166015625;6.3812255859375E-07
2;0.88958740234375;6.488037109375E-07
2;0.89935302734375;6.6009521484375E-07
2;0.90972900390625;6.732177734375E-07
2;0.899658203125;4.0667724609375E-07
2;0.8892822265625;2.972412109375E-07
2;0.87921142578125;2.2991943359375E-07
2;0.86883544921875;1.8304443359375E-07
2;0.85906982421875;1.48651123046875E-07
2;0.84869384765625;1.226806640625E-07
2;0.83831787109375;1.029052734375E-07
2;0.8282470703125;8.7646484375E-08
2;0.8184814453125;7.5958251953125E-08
2;0.80841064453125;6.7108154296875E-08
2;0.79833984375;6.0333251953125E-08
2;0.78857421875;5.511474609375E-08
2;0.7781982421875;5.0689697265625E-08
2;0.76873779296875;4.77294921875E-08
2;0.75836181640625;4.5013427734375E-08
2;0.748321533203125;4.23583984375E-08
2;0.73828125;3.997802734375E-08
2;0.728240966796875;3.73626708984375E-08
2;0.71820068359375;3.41796875E-08
2;0.70806884765625;3.0206298828125E-08
2;0.697998046875;2.54791259765625E-08
2;0.68792724609375;1.97235107421875E-08
2;0.67791748046875;1.2933349609375E-08
2;0.6678466796875;4.9041748046875E-09
2;0.65771484375;-3.9215087890625E-09
2;0.647796630859375;-1.417236328125E-08
2;0.637664794921875;-2.50396728515625E-08
2;0.627593994140625;-3.6865234375E-08
2;0.6175537109375;-4.9407958984375E-08
2;0.607513427734375;-6.2225341796875E-08
2;0.597412109375;-7.5469970703125E-08
2;0.587432861328125;-8.9019775390625E-08
2;0.577392578125;-1.02752685546875E-07
2;0.56732177734375;-1.1590576171875E-07
2;0.557281494140625;-1.28631591796875E-07
2;0.5472412109375;-1.41021728515625E-07
2;0.537078857421875;-1.52496337890625E-07
2;0.527069091796875;-1.63055419921875E-07
2;0.51708984375;-1.724853515625E-07
2;0.50701904296875;-1.812744140625E-07
2;0.496917724609375;-1.8896484375E-07
2;0.486846923828125;-1.95587158203125E-07
2;0.476806640625;-2.012939453125E-07
2;0.46673583984375;-2.06024169921875E-07
2;0.456695556640625;-2.09869384765625E-07
2;0.446624755859375;-2.12799072265625E-07
2;0.436614990234375;-2.1484375E-07
2;0.426483154296875;-2.16094970703125E-07
2;0.416473388671875;-2.16796875E-07
2;0.40643310546875;-2.16796875E-07
2;0.396331787109375;-2.1624755859375E-07
2;0.38623046875;-2.15484619140625E-07
2;0.376129150390625;-2.1392822265625E-07
2;0.366119384765625;-2.122802734375E-07
2;0.356048583984375;-2.103271484375E-07
2;0.345977783203125;-2.0831298828125E-07
2;0.335906982421875;-2.05780029296875E-07
2;0.3258056640625;-2.0343017578125E-07
2;0.315826416015625;-2.00775146484375E-07
2;0.3056640625;-1.98455810546875E-07
2;0.295562744140625;-1.96044921875E-07
2;0.285552978515625;-1.93511962890625E-07
2;0.2755126953125;-1.91192626953125E-07
2;0.26544189453125;-1.8890380859375E-07
2;0.25537109375;-1.86798095703125E-07
2;0.24530029296875;-1.84783935546875E-07
2;0.23516845703125;-1.83135986328125E-07
2;0.22515869140625;-1.8157958984375E-07
2;0.215057373046875;-1.8011474609375E-07
2;0.204986572265625;-1.78802490234375E-07
2;0.194915771484375;-1.781005859375E-07
2;0.18487548828125;-1.77520751953125E-07
2;0.1748046875;-1.7718505859375E-07
2;0.1646728515625;-1.77215576171875E-07
2;0.15472412109375;-1.77825927734375E-07
2;0.14459228515625;-1.785888671875E-07
2;0.134521484375;-1.80023193359375E-07
2;0.124481201171875;-1.81884765625E-07
2;0.11444091796875;-1.84417724609375E-07
2;0.104339599609375;-1.87469482421875E-07
2;0.09429931640625;-1.91070556640625E-07
2;0.084197998046875;-1.9561767578125E-07
2;0.074188232421875;-2.0086669921875E-07
2;0.064178466796875;-2.07000732421875E-07
2;0.0540771484375;-2.13775634765625E-07
2;0.0438690185546875;-2.21710205078125E-07
2;0.033795166015625;-2.30743408203125E-07
2;0.0237335205078125;-2.4066162109375E-07
2;0.0136810302734375;-2.518310546875E-07
2;0.00359497070312501;-2.6416015625E-07
2;-0.00647583007812499;-2.77801513671875E-07
2;-0.0165374755859375;-2.92236328125E-07
2;-0.0266082763671875;-3.07830810546875E-07
2;-0.0367279052734375;-3.2476806640625E-07
2;-0.0468017578125;-3.42315673828125E-07
2;-0.056884765625;-3.61114501953125E-07
2;-0.0670166015625;-3.80401611328125E-07
2;-0.077117919921875;-4.00421142578125E-07
2;-0.087158203125;-4.2083740234375E-07
2;-0.097198486328125;-4.41497802734375E-07
2;-0.107269287109375;-4.62310791015625E-07
2;-0.117401123046875;-4.8248291015625E-07
2;-0.12744140625;-5.0323486328125E-07
2;-0.137451171875;-5.2337646484375E-07
2;-0.147552490234375;-5.43212890625E-07
2;-0.157684326171875;-5.621337890625E-07
2;-0.167694091796875;-5.8013916015625E-07
2;-0.17779541015625;-5.9722900390625E-07
2;-0.1878662109375;-6.1309814453125E-07
2;-0.197967529296875;-6.2774658203125E-07
2;-0.20794677734375;-6.4117431640625E-07
2;-0.217987060546875;-6.53076171875E-07
2;-0.228118896484375;-6.634521484375E-07
2;-0.238189697265625;-6.7230224609375E-07
2;-0.248321533203125;-6.79931640625E-07
2;-0.25830078125;-6.8603515625E-07
2;-0.268463134765625;-6.9122314453125E-07
2;-0.27850341796875;-6.9580078125E-07
2;-0.28863525390625;-6.9976806640625E-07
2;-0.298614501953125;-7.037353515625E-07
2;-0.3087158203125;-7.073974609375E-07
2;-0.318817138671875;-7.110595703125E-07
2;-0.328948974609375;-7.135009765625E-07
2;-0.338958740234375;-7.147216796875E-07
2;-0.349029541015625;-7.147216796875E-07
2;-0.359100341796875;-7.1319580078125E-07
2;-0.36920166015625;-7.1014404296875E-07
2;-0.37921142578125;-7.0587158203125E-07
2;-0.389251708984375;-7.0098876953125E-07
2;-0.3994140625;-6.9610595703125E-07
2;-0.409515380859375;-6.9122314453125E-07
2;-0.419586181640625;-6.8634033203125E-07
2;-0.4295654296875;-6.829833984375E-07
2;-0.439697265625;-6.7962646484375E-07
2;-0.44976806640625;-6.77490234375E-07
2;-0.459869384765625;-6.7626953125E-07
2;-0.46990966796875;-6.756591796875E-07
2;-0.480010986328125;-6.756591796875E-07
2;-0.4901123046875;-6.7657470703125E-07
2;-0.5001220703125;-6.781005859375E-07
2;-0.51031494140625;-6.8023681640625E-07
2;-0.520263671875;-6.829833984375E-07
2;-0.5303955078125;-6.8634033203125E-07
2;-0.54046630859375;-6.9061279296875E-07
2;-0.5504150390625;-6.9580078125E-07
2;-0.5606689453125;-7.01904296875E-07
2;-0.570648193359375;-7.086181640625E-07
2;-0.58074951171875;-7.171630859375E-07
2;-0.590789794921875;-7.26318359375E-07
2;-0.60089111328125;-7.366943359375E-07
2;-0.590850830078125;-4.66583251953125E-07
2;-0.580810546875;-3.32672119140625E-07
2;-0.57073974609375;-2.47039794921875E-07
2;-0.5606689453125;-1.87164306640625E-07
2;-0.55059814453125;-1.424560546875E-07
2;-0.540496826171875;-1.07818603515625E-07
2;-0.5303955078125;-8.0413818359375E-08
2;-0.5203857421875;-5.8135986328125E-08
2;-0.510284423828125;-3.9599609375E-08
2;-0.500213623046875;-2.38739013671875E-08
2;-0.49017333984375;-1.0467529296875E-08
2;-0.48016357421875;1.116943359375E-09
2;-0.470001220703125;1.1065673828125E-08
2;-0.459991455078125;1.99249267578125E-08
2;-0.4498291015625;2.78228759765625E-08
2;-0.43988037109375;3.46923828125E-08
2;-0.42974853515625;4.0618896484375E-08
2;-0.419677734375;4.620361328125E-08
2;-0.409576416015625;5.0933837890625E-08
2;-0.399566650390625;5.5450439453125E-08
2;-0.38946533203125;5.9600830078125E-08
2;-0.37945556640625;6.31103515625E-08
2;-0.369415283203125;6.65283203125E-08
2;-0.359344482421875;6.9671630859375E-08
2;-0.349273681640625;7.269287109375E-08
2;-0.339202880859375;7.5592041015625E-08
2;-0.3291015625;7.8338623046875E-08
2;-0.319122314453125;8.0902099609375E-08
2;-0.308929443359375;8.3648681640625E-08
2;-0.298858642578125;8.5906982421875E-08
2;-0.288818359375;8.8226318359375E-08
2;-0.278778076171875;9.0301513671875E-08
2;-0.268707275390625;9.2315673828125E-08
2;-0.25860595703125;9.4085693359375E-08
2;-0.248504638671875;9.5855712890625E-08
2;-0.238433837890625;9.716796875E-08
2;-0.228424072265625;9.844970703125E-08
2;-0.218353271484375;9.94873046875E-08
2;-0.208251953125;1.00372314453125E-07
2;-0.198150634765625;1.01165771484375E-07
2;-0.188079833984375;1.01959228515625E-07
2;-0.17803955078125;1.025390625E-07
2;-0.16796875;1.0308837890625E-07
2;-0.15789794921875;1.03729248046875E-07
2;-0.1478271484375;1.04522705078125E-07
2;-0.137725830078125;1.0546875E-07
2;-0.12762451171875;1.06597900390625E-07
2;-0.117584228515625;1.0791015625E-07
2;-0.107513427734375;1.09649658203125E-07
2;-0.097442626953125;1.11663818359375E-07
2;-0.087432861328125;1.142578125E-07
2;-0.07733154296875;1.1749267578125E-07
2;-0.067230224609375;1.21124267578125E-07
2;-0.05712890625;1.2548828125E-07
2;-0.0468048095703125;1.30706787109375E-07
2;-0.0367279052734375;1.3690185546875E-07
2;-0.02666015625;1.44073486328125E-07
2;-0.0166046142578125;1.51885986328125E-07
2;-0.00653076171875;1.6094970703125E-07
2;0.00353088378906249;1.708984375E-07
2;0.0136260986328125;1.8170166015625E-07
2;0.0236785888671875;1.934814453125E-07
2;0.03375244140625;2.06085205078125E-07
2;0.043817138671875;2.1929931640625E-07
2;0.05340576171875;2.33154296875E-07
2;0.063446044921875;2.470703125E-07
2;0.073486328125;2.6141357421875E-07
2;0.083526611328125;2.75726318359375E-07
2;0.093536376953125;2.89886474609375E-07
2;0.10357666015625;3.03558349609375E-07
3;0.1141357421875;3.16619873046875E-07
3;0.124237060546875;3.29620361328125E-07
3;0.13427734375;3.4185791015625E-07
3;0.144317626953125;3.52935791015625E-07
3;0.1544189453125;3.634033203125E-07
3;0.1644287109375;3.73016357421875E-07
3;0.17449951171875;3.81622314453125E-07
3;0.184539794921875;3.8916015625E-07
3;0.194610595703125;3.9599609375E-07
3;0.204742431640625;4.01885986328125E-07
3;0.2147216796875;4.066162109375E-07
3;0.22479248046875;4.1046142578125E-07
3;0.234832763671875;4.13543701171875E-07
3;0.244964599609375;4.16015625E-07
3;0.25506591796875;4.1729736328125E-07
3;0.265106201171875;4.1827392578125E-07
3;0.275146484375;4.18212890625E-07
3;0.2852783203125;4.1778564453125E-07
3;0.29522705078125;4.16900634765625E-07
3;0.3052978515625;4.15618896484375E-07
3;0.31549072265625;4.13970947265625E-07
3;0.325531005859375;4.11895751953125E-07
3;0.335540771484375;4.0936279296875E-07
3;0.34564208984375;4.06982421875E-07
3;0.355712890625;4.04388427734375E-07
3;0.36572265625;4.01885986328125E-07
3;0.3758544921875;3.99017333984375E-07
3;0.385894775390625;3.96514892578125E-07
3;0.396026611328125;3.94195556640625E-07
3;0.406036376953125;3.9190673828125E-07
3;0.416046142578125;3.8946533203125E-07
3;0.4261474609375;3.8775634765625E-07
3;0.436187744140625;3.86383056640625E-07
3;0.4462890625;3.8531494140625E-07
3;0.456329345703125;3.84613037109375E-07
3;0.4664306640625;3.841552734375E-07
3;0.4764404296875;3.8470458984375E-07
3;0.486480712890625;3.8531494140625E-07
3;0.49658203125;3.86810302734375E-07
3;0.50665283203125;3.88916015625E-07
3;0.51678466796875;3.9154052734375E-07
3;0.52679443359375;3.94683837890625E-07
3;0.536834716796875;3.983154296875E-07
3;0.54693603515625;4.02557373046875E-07
3;0.557037353515625;4.07379150390625E-07
3;0.567047119140625;4.12933349609375E-07
3;0.57708740234375;4.18609619140625E-07
3;0.587188720703125;4.24468994140625E-07
3;0.5972900390625;4.30938720703125E-07
3;0.607269287109375;4.375E-07
3;0.61737060546875;4.442138671875E-07
3;0.627471923828125;4.51263427734375E-07
3;0.63751220703125;4.58343505859375E-07
3;0.6475830078125;4.65301513671875E-07
3;0.657684326171875;4.7247314453125E-07
3;0.667724609375;4.79888916015625E-07
3;0.67779541015625;4.8736572265625E-07
3;0.6878662109375;4.9468994140625E-07
3;0.697967529296875;5.01708984375E-07
3;0.708099365234375;5.09033203125E-07
3;0.7181396484375;5.16357421875E-07
3;0.72821044921875;5.23681640625E-07
3;0.738311767578125;5.3131103515625E-07
3;0.74835205078125;5.3863525390625E-07
3;0.75836181640625;5.45654296875E-07
3;0.76873779296875;5.5267333984375E-07
3;0.77850341796875;5.5999755859375E-07
3;0.78826904296875;5.6732177734375E-07
3;0.79833984375;5.7464599609375E-07
3;0.8087158203125;5.816650390625E-07
3;0.81878662109375;5.8929443359375E-07
3;0.82855224609375;5.96923828125E-07
3;0.8392333984375;6.04248046875E-07
3;0.848388671875;6.121826171875E-07
3;0.85906982421875;6.2042236328125E-07
3;0.869140625;6.2957763671875E-07
3;0.87982177734375;6.3873291015625E-07
3;0.88958740234375;6.488037109375E-07
3;0.89935302734375;6.60400390625E-07
3;0.90911865234375;6.732177734375E-07
3;0.8990478515625;4.063720703125E-07
3;0.88958740234375;2.97149658203125E-07
3;0.87921142578125;2.2967529296875E-07
3;0.869140625;1.82952880859375E-07
3;0.85906982421875;1.48590087890625E-07
3;0.8489990234375;1.22772216796875E-07
3;0.838623046875;1.0296630859375E-07
3;0.82916259765625;8.7738037109375E-08
3;0.81817626953125;7.5958251953125E-08
3;0.8087158203125;6.707763671875E-08
3;0.79833984375;6.0302734375E-08
3;0.78826904296875;5.5023193359375E-08
3;0.77850341796875;5.072021484375E-08
3;0.7684326171875;4.7576904296875E-08
3;0.758056640625;4.5135498046875E-08
3;0.74835205078125;4.2633056640625E-08
3;0.73828125;4.0313720703125E-08
3;0.72821044921875;3.759765625E-08
3;0.718170166015625;3.44573974609375E-08
3;0.7081298828125;3.060302734375E-08
3;0.698028564453125;2.586669921875E-08
3;0.68792724609375;2.02972412109375E-08
3;0.6778564453125;1.3494873046875E-08
3;0.66778564453125;5.706787109375E-09
3;0.657745361328125;-3.30810546875E-09
3;0.647735595703125;-1.32080078125E-08
3;0.63763427734375;-2.41607666015625E-08
3;0.62762451171875;-3.5888671875E-08
3;0.617523193359375;-4.8187255859375E-08
3;0.607513427734375;-6.11572265625E-08
3;0.597442626953125;-7.440185546875E-08
3;0.587432861328125;-8.807373046875E-08
3;0.577362060546875;-1.014404296875E-07
3;0.56732177734375;-1.1492919921875E-07
3;0.5572509765625;-1.27532958984375E-07
3;0.547149658203125;-1.400146484375E-07
3;0.53717041015625;-1.5167236328125E-07
3;0.527099609375;-1.62261962890625E-07
3;0.51702880859375;-1.717529296875E-07
3;0.50701904296875;-1.806640625E-07
3;0.49688720703125;-1.883544921875E-07
3;0.48687744140625;-1.94976806640625E-07
3;0.476837158203125;-2.00775146484375E-07
3;0.466766357421875;-2.05474853515625E-07
3;0.4566650390625;-2.09259033203125E-07
3;0.4466552734375;-2.12127685546875E-07
3;0.43658447265625;-2.1441650390625E-07
3;0.426483154296875;-2.158203125E-07
3;0.416473388671875;-2.1649169921875E-07
3;0.4063720703125;-2.16552734375E-07
3;0.396240234375;-2.16064453125E-07
3;0.386199951171875;-2.15057373046875E-07
3;0.376129150390625;-2.13714599609375E-07
3;0.366119384765625;-2.1209716796875E-07
3;0.355987548828125;-2.10296630859375E-07
3;0.345977783203125;-2.0819091796875E-07
3;0.335845947265625;-2.0574951171875E-07
3;0.3258056640625;-2.03277587890625E-07
3;0.31573486328125;-2.00958251953125E-07
3;0.305633544921875;-1.98638916015625E-07
3;0.29559326171875;-1.9598388671875E-07
3;0.2855224609375;-1.934814453125E-07
3;0.275421142578125;-1.91162109375E-07
3;0.26544189453125;-1.888427734375E-07
3;0.25537109375;-1.8682861328125E-07
3;0.245269775390625;-1.8487548828125E-07
3;0.235137939453125;-1.8316650390625E-07
3;0.22515869140625;-1.81488037109375E-07
3;0.215057373046875;-1.7999267578125E-07
3;0.2049560546875;-1.78985595703125E-07
3;0.194915771484375;-1.78009033203125E-07
3;0.18487548828125;-1.7724609375E-07
3;0.174774169921875;-1.77093505859375E-07
3;0.164764404296875;-1.77032470703125E-07
3;0.154632568359375;-1.7755126953125E-07
3;0.14459228515625;-1.78436279296875E-07
3;0.134521484375;-1.7974853515625E-07
3;0.124481201171875;-1.81671142578125E-07
3;0.11444091796875;-1.84234619140625E-07
3;0.104339599609375;-1.87103271484375E-07
3;0.09429931640625;-1.90673828125E-07
3;0.084259033203125;-1.954345703125E-07
3;0.074127197265625;-2.0037841796875E-07
3;0.064117431640625;-2.06268310546875E-07
3;0.0540771484375;-2.13104248046875E-07
3;0.0438690185546875;-2.20916748046875E-07
3;0.0338104248046875;-2.298583984375E-07
3;0.0237335205078125;-2.3980712890625E-07
3;0.01368408203125;-2.5079345703125E-07
3;0.00361328125;-2.63092041015625E-07
3;-0.0064727783203125;-2.76763916015625E-07
3;-0.0165435791015625;-2.91259765625E-07
3;-0.026605224609375;-3.06976318359375E-07
3;-0.036737060546875;-3.23760986328125E-07
3;-0.0467926025390625;-3.41461181640625E-07
3;-0.056915283203125;-3.6004638671875E-07
3;-0.0670166015625;-3.79608154296875E-07
3;-0.077056884765625;-3.99444580078125E-07
3;-0.087127685546875;-4.20196533203125E-07
3;-0.097198486328125;-4.41009521484375E-07
3;-0.107269287109375;-4.617919921875E-07
3;-0.117340087890625;-4.82177734375E-07
3;-0.12738037109375;-5.029296875E-07
3;-0.137481689453125;-5.230712890625E-07
3;-0.14752197265625;-5.43212890625E-07
3;-0.157623291015625;-5.6243896484375E-07
3;-0.167755126953125;-5.8074951171875E-07
3;-0.177764892578125;-5.9722900390625E-07
3;-0.1878662109375;-6.134033203125E-07
3;-0.19793701171875;-6.2835693359375E-07
3;-0.2080078125;-6.4178466796875E-07
3;-0.218109130859375;-6.5338134765625E-07
3;-0.228118896484375;-6.6375732421875E-07
3;-0.2381591796875;-6.72607421875E-07
3;-0.24835205078125;-6.79931640625E-07
3;-0.25836181640625;-6.8603515625E-07
3;-0.2684326171875;-6.9122314453125E-07
3;-0.278533935546875;-6.9549560546875E-07
3;-0.288604736328125;-6.9915771484375E-07
3;-0.298675537109375;-7.025146484375E-07
3;-0.3087158203125;-7.061767578125E-07
3;-0.31884765625;-7.0953369140625E-07
3;-0.328887939453125;-7.11669921875E-07
3;-0.3389892578125;-7.12890625E-07
3;-0.349090576171875;-7.1258544921875E-07
3;-0.359130859375;-7.1075439453125E-07
3;-0.369232177734375;-7.0770263671875E-07
3;-0.3792724609375;-7.0281982421875E-07
3;-0.389312744140625;-6.982421875E-07
3;-0.399383544921875;-6.9305419921875E-07
3;-0.40948486328125;-6.8817138671875E-07
3;-0.4195556640625;-6.8328857421875E-07
3;-0.429656982421875;-6.7962646484375E-07
3;-0.439666748046875;-6.7657470703125E-07
3;-0.44970703125;-6.7413330078125E-07
3;-0.4598388671875;-6.7291259765625E-07
3;-0.469970703125;-6.72607421875E-07
3;-0.480010986328125;-6.72607421875E-07
3;-0.49005126953125;-6.732177734375E-07
3;-0.50018310546875;-6.744384765625E-07
3;-0.51025390625;-6.768798828125E-07
3;-0.520355224609375;-6.7962646484375E-07
3;-0.5303955078125;-6.8267822265625E-07
3;-0.5404052734375;-6.87255859375E-07
3;-0.55047607421875;-6.9244384765625E-07
3;-0.560577392578125;-6.982421875E-07
3;-0.5706787109375;-7.0526123046875E-07
3;-0.5806884765625;-7.135009765625E-07
3;-0.590789794921875;-7.2296142578125E-07
3;-0.600921630859375;-7.3333740234375E-07
3;-0.59088134765625;-4.6392822265625E-07
3;-0.580718994140625;-3.30718994140625E-07
3;-0.570709228515625;-2.4554443359375E-07
3;-0.56060791015625;-1.85943603515625E-07
3;-0.550506591796875;-1.41571044921875E-07
3;-0.54052734375;-1.070556640625E-07
3;-0.530426025390625;-7.9742431640625E-08
3;-0.5203857421875;-5.74951171875E-08
3;-0.51031494140625;-3.924560546875E-08
3;-0.50018310546875;-2.3681640625E-08
3;-0.490142822265625;-1.033935546875E-08
3;-0.4801025390625;1.26953125E-09
3;-0.47003173828125;1.12274169921875E-08
3;-0.45989990234375;1.99737548828125E-08
3;-0.449920654296875;2.76885986328125E-08
3;-0.4398193359375;3.4454345703125E-08
3;-0.42974853515625;4.0313720703125E-08
3;-0.419708251953125;4.5928955078125E-08
3;-0.40966796875;5.078125E-08
3;-0.399627685546875;5.523681640625E-08
3;-0.38958740234375;5.9326171875E-08
3;-0.37945556640625;6.31103515625E-08
3;-0.369476318359375;6.6436767578125E-08
3;-0.35931396484375;6.964111328125E-08
3;-0.34930419921875;7.2845458984375E-08
3;-0.339141845703125;7.562255859375E-08
3;-0.329132080078125;7.830810546875E-08
3;-0.319000244140625;8.11767578125E-08
3;-0.30889892578125;8.380126953125E-08
3;-0.298919677734375;8.624267578125E-08
3;-0.288787841796875;8.8470458984375E-08
3;-0.278778076171875;9.0850830078125E-08
3;-0.268646240234375;9.26513671875E-08
3;-0.258544921875;9.4512939453125E-08
3;-0.24847412109375;9.5916748046875E-08
3;-0.238433837890625;9.7320556640625E-08
3;-0.2283935546875;9.8541259765625E-08
3;-0.218353271484375;9.967041015625E-08
3;-0.208221435546875;1.0040283203125E-07
3;-0.198150634765625;1.01226806640625E-07
3;-0.1881103515625;1.01959228515625E-07
3;-0.178070068359375;1.0247802734375E-07
3;-0.167938232421875;1.02935791015625E-07
3;-0.157867431640625;1.03607177734375E-07
3;-0.14776611328125;1.043701171875E-07
3;-0.137786865234375;1.05255126953125E-07
3;-0.12762451171875;1.0626220703125E-07
3;-0.1175537109375;1.07757568359375E-07
3;-0.107574462890625;1.09283447265625E-07
3;-0.09747314453125;1.114501953125E-07
3;-0.08740234375;1.13922119140625E-07
3;-0.07733154296875;1.170654296875E-07
3;-0.067291259765625;1.2078857421875E-07
3;-0.057159423828125;1.2506103515625E-07
3;-0.04681396484375;1.3031005859375E-07
3;-0.0367340087890625;1.36383056640625E-07
3;-0.0266632080078125;1.4337158203125E-07
3;-0.0166046142578125;1.512451171875E-07
3;-0.0065185546875;1.60064697265625E-07
3;0.00354614257812499;1.70074462890625E-07
3;0.0136322021484375;1.81060791015625E-07
3;0.023675537109375;1.9268798828125E-07
3;0.03375244140625;2.0526123046875E-07
3;0.0438262939453125;2.1844482421875E-07
3;0.05340576171875;2.322998046875E-07
3;0.063446044921875;2.46307373046875E-07
3;0.073486328125;2.603759765625E-07
3;0.08349609375;2.7496337890625E-07
3;0.09356689453125;2.89154052734375E-07
3;0.103607177734375;3.0316162109375E-07
4;0.114105224609375;3.16162109375E-07
4;0.124267578125;3.291015625E-07
4;0.134246826171875;3.4130859375E-07
4;0.144256591796875;3.525390625E-07
4;0.154388427734375;3.6328125E-07
4;0.16448974609375;3.7286376953125E-07
4;0.17449951171875;3.81591796875E-07
4;0.1845703125;3.89434814453125E-07
4;0.194671630859375;3.961181640625E-07
4;0.204681396484375;4.0216064453125E-07
4;0.2147216796875;4.06982421875E-07
4;0.2247314453125;4.111328125E-07
4;0.23492431640625;4.14276123046875E-07
4;0.244903564453125;4.16748046875E-07
4;0.255035400390625;4.18243408203125E-07
4;0.26507568359375;4.1912841796875E-07
4;0.275146484375;4.19342041015625E-07
4;0.28521728515625;4.1888427734375E-07
4;0.295318603515625;4.1790771484375E-07
4;0.3052978515625;4.16748046875E-07
4;0.31549072265625;4.15008544921875E-07
4;0.32550048828125;4.12841796875E-07
4;0.3355712890625;4.10552978515625E-07
4;0.34564208984375;4.08111572265625E-07
4;0.355682373046875;4.053955078125E-07
4;0.36578369140625;4.02679443359375E-07
4;0.375823974609375;4.00146484375E-07
4;0.38592529296875;3.97369384765625E-07
4;0.395904541015625;3.94989013671875E-07
4;0.406005859375;3.92547607421875E-07
4;0.416107177734375;3.90380859375E-07
4;0.426116943359375;3.8836669921875E-07
4;0.43621826171875;3.8671875E-07
4;0.44635009765625;3.85589599609375E-07
4;0.45635986328125;3.8470458984375E-07
4;0.46636962890625;3.8433837890625E-07
4;0.476470947265625;3.846435546875E-07
4;0.486602783203125;3.8531494140625E-07
4;0.49658203125;3.8653564453125E-07
4;0.5067138671875;3.88397216796875E-07
4;0.51678466796875;3.9080810546875E-07
4;0.526763916015625;3.9404296875E-07
4;0.536865234375;3.97491455078125E-07
4;0.54693603515625;4.017333984375E-07
4;0.557037353515625;4.066162109375E-07
4;0.567047119140625;4.1162109375E-07
4;0.577117919921875;4.17327880859375E-07
4;0.58721923828125;4.232177734375E-07
4;0.5972900390625;4.295654296875E-07
4;0.60736083984375;4.359130859375E-07
4;0.617401123046875;4.4268798828125E-07
4;0.62744140625;4.49676513671875E-07
4;0.637542724609375;4.5654296875E-07
4;0.647552490234375;4.6356201171875E-07
4;0.657623291015625;4.70733642578125E-07
4;0.667724609375;4.77752685546875E-07
4;0.67779541015625;4.852294921875E-07
4;0.687896728515625;4.925537109375E-07
4;0.69793701171875;4.998779296875E-07
4;0.7080078125;5.0689697265625E-07
4;0.7181396484375;5.1422119140625E-07
4;0.728240966796875;5.218505859375E-07
4;0.73822021484375;5.291748046875E-07
4;0.74835205078125;5.3619384765625E-07
4;0.7586669921875;5.4351806640625E-07
4;0.76904296875;5.50537109375E-07
4;0.7781982421875;5.57861328125E-07
4;0.78826904296875;5.65185546875E-07
4;0.79925537109375;5.7220458984375E-07
4;0.8087158203125;5.792236328125E-07
4;0.8184814453125;5.865478515625E-07
4;0.82916259765625;5.938720703125E-07
4;0.83892822265625;6.01806640625E-07
4;0.84930419921875;6.0943603515625E-07
4;0.85906982421875;6.1767578125E-07
4;0.869140625;6.2652587890625E-07
4;0.87890625;6.35986328125E-07
4;0.8892822265625;6.463623046875E-07
4;0.8990478515625;6.5765380859375E-07
4;0.909423828125;6.707763671875E-07
4;0.899658203125;4.0496826171875E-07
4;0.88958740234375;2.962646484375E-07
4;0.87921142578125;2.293701171875E-07
4;0.869140625;1.82647705078125E-07
4;0.859375;1.4813232421875E-07
4;0.84869384765625;1.22406005859375E-07
4;0.838623046875;1.0260009765625E-07
4;0.828857421875;8.7493896484375E-08
4;0.819091796875;7.5653076171875E-08
4;0.8087158203125;6.6741943359375E-08
4;0.7989501953125;5.9814453125E-08
4;0.78857421875;5.46875E-08
4;0.77911376953125;5.0445556640625E-08
4;0.7684326171875;4.72412109375E-08
4;0.758056640625;4.4586181640625E-08
4;0.748382568359375;4.2144775390625E-08
4;0.73822021484375;3.96728515625E-08
4;0.72821044921875;3.69873046875E-08
4;0.718170166015625;3.38134765625E-08
4;0.70806884765625;3.0108642578125E-08
4;0.697998046875;2.5213623046875E-08
4;0.68798828125;1.9610595703125E-08
4;0.677886962890625;1.29608154296875E-08
4;0.6678466796875;5.1422119140625E-09
4;0.65777587890625;-3.7811279296875E-09
4;0.647705078125;-1.3909912109375E-08
4;0.6376953125;-2.47222900390625E-08
4;0.62762451171875;-3.6590576171875E-08
4;0.617523193359375;-4.9041748046875E-08
4;0.607574462890625;-6.1981201171875E-08
4;0.59747314453125;-7.5408935546875E-08
4;0.587371826171875;-8.8958740234375E-08
4;0.577362060546875;-1.0235595703125E-07
4;0.567352294921875;-1.158447265625E-07
4;0.55718994140625;-1.28326416015625E-07
4;0.547119140625;-1.41143798828125E-07
4;0.537109375;-1.52679443359375E-07
4;0.527130126953125;-1.63360595703125E-07
4;0.51702880859375;-1.73309326171875E-07
4;0.506988525390625;-1.8212890625E-07
4;0.496917724609375;-1.9000244140625E-07
4;0.486846923828125;-1.9671630859375E-07
4;0.47686767578125;-2.02606201171875E-07
4;0.46673583984375;-2.0745849609375E-07
4;0.4566650390625;-2.109375E-07
4;0.446563720703125;-2.14080810546875E-07
4;0.436553955078125;-2.1636962890625E-07
4;0.42645263671875;-2.17864990234375E-07
4;0.416473388671875;-2.186279296875E-07
4;0.4063720703125;-2.18902587890625E-07
4;0.3963623046875;-2.1844482421875E-07
4;0.38623046875;-2.17681884765625E-07
4;0.37615966796875;-2.16461181640625E-07
4;0.3660888671875;-2.1453857421875E-07
4;0.35601806640625;-2.1295166015625E-07
4;0.34600830078125;-2.10968017578125E-07
4;0.335906982421875;-2.0880126953125E-07
4;0.325897216796875;-2.061767578125E-07
4;0.3157958984375;-2.03887939453125E-07
4;0.305633544921875;-2.015380859375E-07
4;0.29559326171875;-1.98944091796875E-07
4;0.28558349609375;-1.9635009765625E-07
4;0.275482177734375;-1.94122314453125E-07
4;0.265472412109375;-1.91619873046875E-07
4;0.25531005859375;-1.89666748046875E-07
4;0.245208740234375;-1.87713623046875E-07
4;0.2352294921875;-1.8609619140625E-07
4;0.22509765625;-1.84478759765625E-07
4;0.215057373046875;-1.82830810546875E-07
4;0.20501708984375;-1.8145751953125E-07
4;0.1949462890625;-1.80633544921875E-07
4;0.184783935546875;-1.79962158203125E-07
4;0.1748046875;-1.79473876953125E-07
4;0.16473388671875;-1.79412841796875E-07
4;0.154632568359375;-1.79718017578125E-07
4;0.1446533203125;-1.80419921875E-07
4;0.134521484375;-1.8157958984375E-07
4;0.12445068359375;-1.8328857421875E-07
4;0.11444091796875;-1.854248046875E-07
4;0.1043701171875;-1.8841552734375E-07
4;0.094268798828125;-1.91650390625E-07
4;0.084228515625;-1.96044921875E-07
4;0.07421875;-2.0086669921875E-07
4;0.06414794921875;-2.06451416015625E-07
4;0.054107666015625;-2.12921142578125E-07
4;0.0438751220703125;-2.20489501953125E-07
4;0.0337921142578125;-2.291259765625E-07
4;0.02373046875;-2.3870849609375E-07
4;0.0136627197265625;-2.4951171875E-07
4;0.0035980224609375;-2.6153564453125E-07
4;-0.00647888183593751;-2.74627685546875E-07
4;-0.0165374755859375;-2.88970947265625E-07
4;-0.026605224609375;-3.04412841796875E-07
4;-0.0367431640625;-3.2098388671875E-07
4;-0.0468048095703125;-3.38775634765625E-07
4;-0.056854248046875;-3.57421875E-07
4;-0.066986083984375;-3.76861572265625E-07
4;-0.077117919921875;-3.96820068359375E-07
4;-0.08709716796875;-4.17388916015625E-07
4;-0.09722900390625;-4.38140869140625E-07
4;-0.107269287109375;-4.591064453125E-07
4;-0.1173095703125;-4.79736328125E-07
4;-0.127410888671875;-5.0048828125E-07
4;-0.137481689453125;-5.2093505859375E-07
4;-0.14752197265625;-5.40771484375E-07
4;-0.157623291015625;-5.60302734375E-07
4;-0.16766357421875;-5.7830810546875E-07
4;-0.177764892578125;-5.95703125E-07
4;-0.187835693359375;-6.1187744140625E-07
4;-0.19793701171875;-6.268310546875E-07
4;-0.20794677734375;-6.3995361328125E-07
4;-0.21807861328125;-6.5155029296875E-07
4;-0.228118896484375;-6.622314453125E-07
4;-0.238250732421875;-6.707763671875E-07
4;-0.248291015625;-6.7779541015625E-07
4;-0.258392333984375;-6.8389892578125E-07
4;-0.2684326171875;-6.8878173828125E-07
4;-0.278472900390625;-6.9305419921875E-07
4;-0.288604736328125;-6.9671630859375E-07
4;-0.29864501953125;-7.000732421875E-07
4;-0.3087158203125;-7.03125E-07
4;-0.318756103515625;-7.06787109375E-07
4;-0.328887939453125;-7.086181640625E-07
4;-0.338958740234375;-7.0953369140625E-07
4;-0.34906005859375;-7.0953369140625E-07
4;-0.359130859375;-7.0770263671875E-07
4;-0.36920166015625;-7.04345703125E-07
4;-0.379180908203125;-7.000732421875E-07
4;-0.38934326171875;-6.951904296875E-07
4;-0.399383544921875;-6.9000244140625E-07
4;-0.40948486328125;-6.8511962890625E-07
4;-0.419525146484375;-6.8023681640625E-07
4;-0.429595947265625;-6.7657470703125E-07
4;-0.439666748046875;-6.7352294921875E-07
4;-0.44976806640625;-6.7108154296875E-07
4;-0.4598388671875;-6.6986083984375E-07
4;-0.469940185546875;-6.689453125E-07
4;-0.479949951171875;-6.6925048828125E-07
4;-0.490081787109375;-6.6986083984375E-07
4;-0.50018310546875;-6.7138671875E-07
4;-0.510284423828125;-6.7352294921875E-07
4;-0.520263671875;-6.7626953125E-07
4;-0.530364990234375;-6.79931640625E-07
4;-0.5404052734375;-6.842041015625E-07
4;-0.550537109375;-6.8939208984375E-07
4;-0.560546875;-6.951904296875E-07
4;-0.5706787109375;-7.0220947265625E-07
4;-0.580780029296875;-7.1044921875E-07
4;-0.590789794921875;-7.1990966796875E-07
4;-0.600921630859375;-7.305908203125E-07
4;-0.5908203125;-4.62158203125E-07
4;-0.58074951171875;-3.29193115234375E-07
4;-0.570709228515625;-2.4444580078125E-07
4;-0.560638427734375;-1.85028076171875E-07
4;-0.550628662109375;-1.4068603515625E-07
4;-0.54052734375;-1.06658935546875E-07
4;-0.530426025390625;-7.9437255859375E-08
4;-0.520294189453125;-5.7281494140625E-08
4;-0.510284423828125;-3.8848876953125E-08
4;-0.500244140625;-2.3345947265625E-08
4;-0.490203857421875;-1.01531982421875E-08
4;-0.4801025390625;1.2847900390625E-09
4;-0.469970703125;1.12884521484375E-08
4;-0.4599609375;2.0062255859375E-08
4;-0.449920654296875;2.77587890625E-08
4;-0.43975830078125;3.4423828125E-08
4;-0.429656982421875;4.058837890625E-08
4;-0.419677734375;4.6051025390625E-08
4;-0.409637451171875;5.078125E-08
4;-0.399627685546875;5.535888671875E-08
4;-0.38958740234375;5.950927734375E-08
4;-0.37939453125;6.3140869140625E-08
4;-0.369415283203125;6.658935546875E-08
4;-0.35931396484375;6.9915771484375E-08
4;-0.349334716796875;7.2906494140625E-08
4;-0.339202880859375;7.5958251953125E-08
4;-0.3291015625;7.8765869140625E-08
4;-0.31903076171875;8.14208984375E-08
4;-0.3089599609375;8.428955078125E-08
4;-0.29888916015625;8.65478515625E-08
4;-0.288787841796875;8.8958740234375E-08
4;-0.27874755859375;9.1094970703125E-08
4;-0.268646240234375;9.2987060546875E-08
4;-0.258575439453125;9.4879150390625E-08
4;-0.24853515625;9.6405029296875E-08
4;-0.23846435546875;9.7869873046875E-08
4;-0.228424072265625;9.9090576171875E-08
4;-0.218292236328125;1.0009765625E-07
4;-0.208221435546875;1.00860595703125E-07
4;-0.19818115234375;1.0162353515625E-07
4;-0.1881103515625;1.0235595703125E-07
4;-0.178070068359375;1.02874755859375E-07
4;-0.16796875;1.03546142578125E-07
4;-0.157867431640625;1.04248046875E-07
4;-0.14776611328125;1.0491943359375E-07
4;-0.137786865234375;1.05682373046875E-07
4;-0.12762451171875;1.068115234375E-07
4;-0.1175537109375;1.08184814453125E-07
4;-0.107513427734375;1.0968017578125E-07
4;-0.09747314453125;1.11785888671875E-07
4;-0.087310791015625;1.1444091796875E-07
4;-0.07733154296875;1.173095703125E-07
4;-0.06719970703125;1.21063232421875E-07
4;-0.05712890625;1.25396728515625E-07
4;-0.0468109130859375;1.3043212890625E-07
4;-0.0367340087890625;1.36474609375E-07
4;-0.026666259765625;1.435546875E-07
4;-0.0166107177734375;1.51336669921875E-07
4;-0.00652465820312501;1.60308837890625E-07
4;0.00356445312500001;1.70135498046875E-07
4;0.0136322021484375;1.810302734375E-07
4;0.023681640625;1.9268798828125E-07
4;0.03375244140625;2.05352783203125E-07
4;0.04381103515625;2.18475341796875E-07
4;0.053436279296875;2.32269287109375E-07
4;0.063446044921875;2.4639892578125E-07
4;0.073516845703125;2.606201171875E-07
4;0.08349609375;2.75146484375E-07
4;0.093536376953125;2.89398193359375E-07
4;0.10357666015625;3.033447265625E-07
5;0.114105224609375;3.16650390625E-07
5;0.12420654296875;3.29620361328125E-07
5;0.134185791015625;3.419189453125E-07
5;0.144317626953125;3.53424072265625E-07
5;0.154296875;3.63922119140625E-07
5;0.1644287109375;3.73992919921875E-07
5;0.174530029296875;3.8262939453125E-07
5;0.1845703125;3.9056396484375E-07
5;0.19464111328125;3.975830078125E-07
5;0.204620361328125;4.0362548828125E-07
5;0.2147216796875;4.08599853515625E-07
5;0.224853515625;4.12567138671875E-07
5;0.234832763671875;4.16107177734375E-07
5;0.244964599609375;4.18548583984375E-07
5;0.25494384765625;4.20013427734375E-07
5;0.2650146484375;4.21051025390625E-07
5;0.275115966796875;4.2144775390625E-07
5;0.28521728515625;4.20928955078125E-07
5;0.295257568359375;4.2010498046875E-07
5;0.305328369140625;4.18609619140625E-07
5;0.315460205078125;4.17022705078125E-07
5;0.32550048828125;4.151611328125E-07
5;0.335540771484375;4.1265869140625E-07
5;0.3455810546875;4.1015625E-07
5;0.355743408203125;4.07684326171875E-07
5;0.36572265625;4.04937744140625E-07
5;0.375823974609375;4.02191162109375E-07
5;0.385894775390625;3.99444580078125E-07
5;0.3958740234375;3.9697265625E-07
5;0.406005859375;3.94378662109375E-07
5;0.41607666015625;3.9215087890625E-07
5;0.426177978515625;3.9007568359375E-07
5;0.436248779296875;3.88519287109375E-07
5;0.446319580078125;3.8720703125E-07
5;0.45635986328125;3.86138916015625E-07
5;0.4664306640625;3.857421875E-07
5;0.4765625;3.85894775390625E-07
5;0.486541748046875;3.86199951171875E-07
5;0.496612548828125;3.87298583984375E-07
5;0.50665283203125;3.89068603515625E-07
5;0.516754150390625;3.9129638671875E-07
5;0.526824951171875;3.9410400390625E-07
5;0.536895751953125;3.97308349609375E-07
5;0.546875;4.014892578125E-07
5;0.556976318359375;4.05975341796875E-07
5;0.56707763671875;4.1107177734375E-07
5;0.577178955078125;4.16351318359375E-07
5;0.58721923828125;4.22271728515625E-07
5;0.59735107421875;4.28314208984375E-07
5;0.607330322265625;4.34783935546875E-07
5;0.61737060546875;4.415283203125E-07
5;0.62744140625;4.48089599609375E-07
5;0.637542724609375;4.55169677734375E-07
5;0.6475830078125;4.6197509765625E-07
5;0.65765380859375;4.69207763671875E-07
5;0.667724609375;4.76043701171875E-07
5;0.677825927734375;4.833984375E-07
5;0.68792724609375;4.9072265625E-07
5;0.697906494140625;4.98046875E-07
5;0.7080078125;5.0506591796875E-07
5;0.718109130859375;5.1239013671875E-07
5;0.7281494140625;5.1971435546875E-07
5;0.738189697265625;5.267333984375E-07
5;0.74835205078125;5.340576171875E-07
5;0.758056640625;5.4107666015625E-07
5;0.76873779296875;5.4840087890625E-07
5;0.77850341796875;5.5572509765625E-07
5;0.78826904296875;5.62744140625E-07
5;0.79864501953125;5.6976318359375E-07
5;0.8087158203125;5.767822265625E-07
5;0.8184814453125;5.841064453125E-07
5;0.828857421875;5.914306640625E-07
5;0.83892822265625;5.9906005859375E-07
5;0.8489990234375;6.0699462890625E-07
5;0.859375;6.15234375E-07
5;0.869140625;6.2408447265625E-07
5;0.87890625;6.3323974609375E-07
5;0.88897705078125;6.439208984375E-07
5;0.89935302734375;6.5521240234375E-07
5;0.90911865234375;6.683349609375E-07
5;0.8990478515625;4.0423583984375E-07
5;0.88958740234375;2.9608154296875E-07
5;0.87921142578125;2.291259765625E-07
5;0.869140625;1.82891845703125E-07
5;0.85906982421875;1.48773193359375E-07
5;0.8489990234375;1.23138427734375E-07
5;0.838623046875;1.033935546875E-07
5;0.8282470703125;8.8348388671875E-08
5;0.81817626953125;7.659912109375E-08
5;0.8087158203125;6.77490234375E-08
5;0.79833984375;6.0943603515625E-08
5;0.78826904296875;5.572509765625E-08
5;0.77850341796875;5.1422119140625E-08
5;0.76934814453125;4.8370361328125E-08
5;0.75836181640625;4.55322265625E-08
5;0.748382568359375;4.30908203125E-08
5;0.73834228515625;4.0716552734375E-08
5;0.728240966796875;3.775634765625E-08
5;0.71807861328125;3.4527587890625E-08
5;0.70806884765625;3.04718017578125E-08
5;0.697998046875;2.5689697265625E-08
5;0.68798828125;1.96380615234375E-08
5;0.67791748046875;1.28204345703125E-08
5;0.6678466796875;4.925537109375E-09
5;0.65777587890625;-4.08935546875E-09
5;0.647705078125;-1.40625E-08
5;0.6376953125;-2.5347900390625E-08
5;0.6275634765625;-3.73779296875E-08
5;0.617523193359375;-4.9713134765625E-08
5;0.6075439453125;-6.280517578125E-08
5;0.59747314453125;-7.62939453125E-08
5;0.587432861328125;-8.9874267578125E-08
5;0.577362060546875;-1.0357666015625E-07
5;0.56732177734375;-1.16729736328125E-07
5;0.5572509765625;-1.2969970703125E-07
5;0.547210693359375;-1.42059326171875E-07
5;0.53717041015625;-1.53564453125E-07
5;0.527069091796875;-1.64215087890625E-07
5;0.516998291015625;-1.739501953125E-07
5;0.506988525390625;-1.82769775390625E-07
5;0.49700927734375;-1.90643310546875E-07
5;0.486907958984375;-1.973876953125E-07
5;0.476837158203125;-2.03277587890625E-07
5;0.46673583984375;-2.08038330078125E-07
5;0.456695556640625;-2.11822509765625E-07
5;0.4466552734375;-2.147216796875E-07
5;0.436553955078125;-2.1697998046875E-07
5;0.426544189453125;-2.18505859375E-07
5;0.41644287109375;-2.19329833984375E-07
5;0.406341552734375;-2.19390869140625E-07
5;0.39630126953125;-2.1893310546875E-07
5;0.386199951171875;-2.18170166015625E-07
5;0.37615966796875;-2.169189453125E-07
5;0.3660888671875;-2.1533203125E-07
5;0.356048583984375;-2.1356201171875E-07
5;0.345947265625;-2.113037109375E-07
5;0.33587646484375;-2.0916748046875E-07
5;0.32586669921875;-2.066650390625E-07
5;0.315765380859375;-2.0452880859375E-07
5;0.305694580078125;-2.02117919921875E-07
5;0.29559326171875;-1.9940185546875E-07
5;0.28558349609375;-1.96868896484375E-07
5;0.27545166015625;-1.9476318359375E-07
5;0.265350341796875;-1.925048828125E-07
5;0.25531005859375;-1.90277099609375E-07
5;0.245269775390625;-1.883544921875E-07
5;0.23516845703125;-1.865234375E-07
5;0.22509765625;-1.84814453125E-07
5;0.215087890625;-1.8353271484375E-07
5;0.20501708984375;-1.82220458984375E-07
5;0.194915771484375;-1.81182861328125E-07
5;0.18487548828125;-1.80450439453125E-07
5;0.1748046875;-1.7999267578125E-07
5;0.164703369140625;-1.80084228515625E-07
5;0.154693603515625;-1.80267333984375E-07
5;0.144622802734375;-1.80877685546875E-07
5;0.134552001953125;-1.820068359375E-07
5;0.12445068359375;-1.8377685546875E-07
5;0.11444091796875;-1.8597412109375E-07
5;0.104339599609375;-1.88690185546875E-07
5;0.09423828125;-1.9207763671875E-07
5;0.084228515625;-1.961669921875E-07
5;0.074188232421875;-2.01141357421875E-07
5;0.06414794921875;-2.06817626953125E-07
5;0.054046630859375;-2.13348388671875E-07
5;0.0438568115234375;-2.208251953125E-07
5;0.0337890625;-2.2930908203125E-07
5;0.023724365234375;-2.38983154296875E-07
5;0.0136749267578125;-2.49542236328125E-07
5;0.0036163330078125;-2.6171875E-07
5;-0.0064727783203125;-2.7490234375E-07
5;-0.0165435791015625;-2.89337158203125E-07
5;-0.0266082763671875;-3.0474853515625E-07
5;-0.036737060546875;-3.2147216796875E-07
5;-0.0468017578125;-3.39263916015625E-07
5;-0.056884765625;-3.58001708984375E-07
5;-0.06695556640625;-3.7744140625E-07
5;-0.077117919921875;-3.9739990234375E-07
5;-0.087158203125;-4.180908203125E-07
5;-0.09722900390625;-4.390869140625E-07
5;-0.1072998046875;-4.60052490234375E-07
5;-0.1173095703125;-4.8065185546875E-07
5;-0.12738037109375;-5.01708984375E-07
5;-0.137542724609375;-5.2215576171875E-07
5;-0.147552490234375;-5.419921875E-07
5;-0.1575927734375;-5.6121826171875E-07
5;-0.167694091796875;-5.7952880859375E-07
5;-0.177764892578125;-5.9661865234375E-07
5;-0.18792724609375;-6.1279296875E-07
5;-0.1978759765625;-6.2774658203125E-07
5;-0.20794677734375;-6.40869140625E-07
5;-0.21807861328125;-6.524658203125E-07
5;-0.2281494140625;-6.6253662109375E-07
5;-0.23822021484375;-6.7169189453125E-07
5;-0.248291015625;-6.7840576171875E-07
5;-0.258392333984375;-6.842041015625E-07
5;-0.26837158203125;-6.890869140625E-07
5;-0.27850341796875;-6.9305419921875E-07
5;-0.28857421875;-6.964111328125E-07
5;-0.298675537109375;-6.99462890625E-07
5;-0.308685302734375;-7.025146484375E-07
5;-0.31884765625;-7.0587158203125E-07
5;-0.328857421875;-7.073974609375E-07
5;-0.338958740234375;-7.0831298828125E-07
5;-0.349029541015625;-7.080078125E-07
5;-0.359130859375;-7.0587158203125E-07
5;-0.369232177734375;-7.0281982421875E-07
5;-0.3792724609375;-6.982421875E-07
5;-0.389251708984375;-6.93359375E-07
5;-0.399383544921875;-6.878662109375E-07
5;-0.409454345703125;-6.8267822265625E-07
5;-0.419586181640625;-6.781005859375E-07
5;-0.4295654296875;-6.744384765625E-07
5;-0.43975830078125;-6.7108154296875E-07
5;-0.449798583984375;-6.689453125E-07
5;-0.4598388671875;-6.6741943359375E-07
5;-0.46990966796875;-6.671142578125E-07
5;-0.480010986328125;-6.6680908203125E-07
5;-0.4901123046875;-6.6741943359375E-07
5;-0.500091552734375;-6.689453125E-07
5;-0.51019287109375;-6.7108154296875E-07
5;-0.52032470703125;-6.7413330078125E-07
5;-0.530364990234375;-6.77490234375E-07
5;-0.54046630859375;-6.817626953125E-07
5;-0.550537109375;-6.8695068359375E-07
5;-0.560577392578125;-6.9305419921875E-07
5;-0.5706787109375;-7.000732421875E-07
5;-0.580718994140625;-7.0831298828125E-07
5;-0.590789794921875;-7.1807861328125E-07
5;-0.60089111328125;-7.28759765625E-07
5;-0.590850830078125;-4.6063232421875E-07
5;-0.58074951171875;-3.2818603515625E-07
5;-0.570709228515625;-2.43743896484375E-07
5;-0.5606689453125;-1.844482421875E-07
5;-0.550537109375;-1.40350341796875E-07
5;-0.540557861328125;-1.05987548828125E-07
5;-0.5303955078125;-7.91015625E-08
5;-0.520355224609375;-5.712890625E-08
5;-0.51031494140625;-3.8604736328125E-08
5;-0.500244140625;-2.3309326171875E-08
5;-0.490142822265625;-1.011962890625E-08
5;-0.4801025390625;1.1688232421875E-09
5;-0.470062255859375;1.13037109375E-08
5;-0.459930419921875;1.9873046875E-08
5;-0.4498291015625;2.75665283203125E-08
5;-0.43988037109375;3.4149169921875E-08
5;-0.429718017578125;4.01611328125E-08
5;-0.41973876953125;4.571533203125E-08
5;-0.40966796875;5.0384521484375E-08
5;-0.39959716796875;5.499267578125E-08
5;-0.3895263671875;5.902099609375E-08
5;-0.379425048828125;6.280517578125E-08
5;-0.369415283203125;6.6192626953125E-08
5;-0.359405517578125;6.9366455078125E-08
5;-0.349273681640625;7.2601318359375E-08
5;-0.339202880859375;7.5592041015625E-08
5;-0.329132080078125;7.82470703125E-08
5;-0.319091796875;8.1085205078125E-08
5;-0.3089599609375;8.3740234375E-08
5;-0.298858642578125;8.624267578125E-08
5;-0.288848876953125;8.8531494140625E-08
5;-0.2786865234375;9.0667724609375E-08
5;-0.268646240234375;9.271240234375E-08
5;-0.25860595703125;9.46044921875E-08
5;-0.248565673828125;9.5977783203125E-08
5;-0.23846435546875;9.747314453125E-08
5;-0.228363037109375;9.8785400390625E-08
5;-0.21832275390625;9.954833984375E-08
5;-0.208221435546875;1.0052490234375E-07
5;-0.198150634765625;1.01287841796875E-07
5;-0.188140869140625;1.01837158203125E-07
5;-0.17803955078125;1.02294921875E-07
5;-0.16790771484375;1.0296630859375E-07
5;-0.1578369140625;1.0357666015625E-07
5;-0.1478271484375;1.043701171875E-07
5;-0.1376953125;1.0528564453125E-07
5;-0.127685546875;1.06170654296875E-07
5;-0.11761474609375;1.07757568359375E-07
5;-0.107513427734375;1.092529296875E-07
5;-0.09747314453125;1.11236572265625E-07
5;-0.08746337890625;1.1383056640625E-07
5;-0.07733154296875;1.168212890625E-07
5;-0.067230224609375;1.20635986328125E-07
5;-0.05718994140625;1.248779296875E-07
5;-0.046826171875;1.3006591796875E-07
5;-0.036749267578125;1.36016845703125E-07
5;-0.026654052734375;1.4300537109375E-07
5;-0.016595458984375;1.5106201171875E-07
5;-0.00653686523437499;1.5985107421875E-07
5;0.0035430908203125;1.6986083984375E-07
5;0.013616943359375;1.8060302734375E-07
5;0.0236907958984375;1.92413330078125E-07
5;0.0337371826171875;2.049560546875E-07
5;0.0438079833984375;2.1820068359375E-07
5;0.053436279296875;2.3211669921875E-07
5;0.063507080078125;2.4609375E-07
5;0.073516845703125;2.60498046875E-07
5;0.083526611328125;2.7484130859375E-07
5;0.09356689453125;2.89154052734375E-07
5;0.103546142578125;3.03009033203125E-07
