# Supplementary material for: Daily electric field treatment improves functional outcomes after thoracic contusion spinal cord injury in rats
Source: Nat Commun. 2025 Jun 26;16:5372. doi: 10.1038/s41467-025-60332-0 (PMC12202812; doi:10.1038/s41467-025-60332-0)
Supplement: Supplementary file 6 — Source Data [file 41467_2025_60332_MOESM6_ESM.zip › SFig4/37C/before_stim/P1/e14_eis.txt]

Frequency (Hz)	Z (Ω)	-Phase (°)	Z' (Ω)	-Z'' (Ω)
100000	6130.46964083725	4.75819847045054	6109.34185537335	508.527394945895
56234	6101.64189727195	2.65641116796803	6095.08521326094	282.789825899654
31623	6098.22704778365	1.56129938919881	6095.96306127257	166.15499366714
17783	6100.37801115356	0.968838659801943	6099.50589554586	103.148965904872
10000	6104.94789919038	0.661535771207822	6104.54097965278	70.4860239268336
5623.4	6107.82618956906	0.533759144270073	6107.56115719599	56.8987969686271
3162.3	6115.621698804	0.543292865009187	6115.34676375895	57.9889805507393
1778.3	6123.65955416241	0.685960886021746	6123.22069083119	73.3123909124416
1000	6134.2028280878	0.989536978376175	6133.28800707245	105.936577355151
562.34	6153.49732543007	1.52108386471311	6151.32898450261	163.343376030601
316.23	6178.08787483886	2.40762265527842	6172.63416839555	259.532680768249
177.83	6219.3806143786	3.87030601818595	6205.19665950536	419.797145502319
100	6286.92448257841	6.30941484069051	6248.84401829331	690.918146153178
56.234	6409.073719699	10.3947513994289	6303.88802237164	1156.38304464207
31.623	6686.66086599211	17.0672876230094	6392.18525624524	1962.49870996934
17.783	7343.94157365848	27.0874995340795	6538.40057061504	3344.06875160939
10	8875.86767400103	39.9346502824958	6805.81196407918	5697.53898415563
5.6234	12130.3898909863	53.0250756414763	7296.01030158748	9690.95416285064
3.1623	18425.7452787477	63.471537711068	8229.71773357021	16485.7464223812
1.7783	29857.729282804	70.3699662121711	10030.5649949222	28122.4423514006
1	49498.4374746095	74.1423495406549	13525.3630752574	47614.7022054144
0.56234	82654.4225168896	75.6224131420406	20524.0002233598	80065.7166109942
0.31623	137885.02903796	75.6987263728183	34060.4361096657	133612.005167269
0.17783	228377.31029759	74.8563233823779	59661.3829589329	220446.626742596
0.1	369378.791809792	72.9400740416615	108365.3021299	353125.54868369
