# Supplementary material for: Daily electric field treatment improves functional outcomes after thoracic contusion spinal cord injury in rats
Source: Nat Commun. 2025 Jun 26;16:5372. doi: 10.1038/s41467-025-60332-0 (PMC12202812; doi:10.1038/s41467-025-60332-0)
Supplement: Supplementary file 6 — Source Data [file 41467_2025_60332_MOESM6_ESM.zip › SFig4/37C/before_stim/P1/e28_cv.txt]

System.Collections.Generic.List`1[System.Int32]
Scan;WE(1).Potential (V);WE(1).Current (A)
1;0.194091796875;5.413818359375E-08
1;0.204193115234375;8.0902099609375E-08
1;0.214202880859375;1.036376953125E-07
1;0.224273681640625;1.24267578125E-07
1;0.23431396484375;1.43798828125E-07
1;0.244415283203125;1.61834716796875E-07
1;0.25445556640625;1.79046630859375E-07
1;0.264495849609375;1.95343017578125E-07
1;0.27459716796875;2.10693359375E-07
1;0.28466796875;2.24822998046875E-07
1;0.29473876953125;2.381591796875E-07
1;0.304718017578125;2.50335693359375E-07
1;0.314849853515625;2.61688232421875E-07
1;0.324920654296875;2.718505859375E-07
1;0.334991455078125;2.80914306640625E-07
1;0.345062255859375;2.89306640625E-07
1;0.355133056640625;2.9644775390625E-07
1;0.365142822265625;3.0303955078125E-07
1;0.37518310546875;3.0865478515625E-07
1;0.38531494140625;3.13507080078125E-07
1;0.39532470703125;3.18084716796875E-07
1;0.405426025390625;3.21746826171875E-07
1;0.41546630859375;3.250732421875E-07
1;0.425506591796875;3.277587890625E-07
1;0.43560791015625;3.3013916015625E-07
1;0.445709228515625;3.3245849609375E-07
1;0.455718994140625;3.34259033203125E-07
1;0.465789794921875;3.35693359375E-07
1;0.475860595703125;3.37371826171875E-07
1;0.485931396484375;3.382568359375E-07
1;0.49603271484375;3.39111328125E-07
1;0.506072998046875;3.3990478515625E-07
1;0.51617431640625;3.40545654296875E-07
1;0.52618408203125;3.41064453125E-07
1;0.536285400390625;3.41461181640625E-07
1;0.54632568359375;3.41796875E-07
1;0.556396484375;3.42010498046875E-07
1;0.56646728515625;3.4222412109375E-07
1;0.576568603515625;3.42559814453125E-07
1;0.586578369140625;3.4307861328125E-07
1;0.5966796875;3.43353271484375E-07
1;0.606781005859375;3.43719482421875E-07
1;0.616790771484375;3.44451904296875E-07
1;0.6268310546875;3.4527587890625E-07
1;0.636932373046875;3.46099853515625E-07
1;0.647003173828125;3.475341796875E-07
1;0.65704345703125;3.48785400390625E-07
1;0.667144775390625;3.505859375E-07
1;0.677215576171875;3.5272216796875E-07
1;0.687286376953125;3.55194091796875E-07
1;0.697418212890625;3.5797119140625E-07
1;0.70745849609375;3.6163330078125E-07
1;0.717529296875;3.65478515625E-07
1;0.7275390625;3.69842529296875E-07
1;0.737640380859375;3.74786376953125E-07
1;0.74774169921875;3.80340576171875E-07
1;0.75714111328125;3.86444091796875E-07
1;0.76812744140625;3.9300537109375E-07
1;0.7781982421875;4.00238037109375E-07
1;0.78765869140625;4.07928466796875E-07
1;0.7977294921875;4.16107177734375E-07
1;0.80841064453125;4.249267578125E-07
1;0.81787109375;4.34295654296875E-07
1;0.8282470703125;4.44305419921875E-07
1;0.8380126953125;4.54803466796875E-07
1;0.848388671875;4.65728759765625E-07
1;0.85845947265625;4.779052734375E-07
1;0.86822509765625;4.9102783203125E-07
1;0.87860107421875;5.0445556640625E-07
1;0.88836669921875;5.1971435546875E-07
1;0.89874267578125;5.35888671875E-07
1;0.908203125;5.535888671875E-07
1;0.8984375;3.60198974609375E-07
1;0.888671875;2.76458740234375E-07
1;0.8782958984375;2.23236083984375E-07
1;0.8685302734375;1.8597412109375E-07
1;0.85845947265625;1.5887451171875E-07
1;0.848388671875;1.38671875E-07
1;0.8380126953125;1.23199462890625E-07
1;0.82855224609375;1.11053466796875E-07
1;0.81787109375;1.01806640625E-07
1;0.80780029296875;9.3994140625E-08
1;0.7977294921875;8.7371826171875E-08
1;0.7879638671875;8.160400390625E-08
1;0.777587890625;7.5897216796875E-08
1;0.767822265625;7.037353515625E-08
1;0.75714111328125;6.4361572265625E-08
1;0.747711181640625;5.780029296875E-08
1;0.737640380859375;5.06591796875E-08
1;0.727630615234375;4.296875E-08
1;0.71759033203125;3.42010498046875E-08
1;0.70745849609375;2.4664306640625E-08
1;0.697418212890625;1.41632080078125E-08
1;0.687347412109375;2.813720703125E-09
1;0.67730712890625;-9.039306640625E-09
1;0.667266845703125;-2.17926025390625E-08
1;0.657196044921875;-3.5137939453125E-08
1;0.647125244140625;-4.89501953125E-08
1;0.637115478515625;-6.292724609375E-08
1;0.62713623046875;-7.6934814453125E-08
1;0.616973876953125;-9.075927734375E-08
1;0.60699462890625;-1.043701171875E-07
1;0.596893310546875;-1.1767578125E-07
1;0.58685302734375;-1.29974365234375E-07
1;0.5767822265625;-1.4190673828125E-07
1;0.566741943359375;-1.52740478515625E-07
1;0.556671142578125;-1.6265869140625E-07
1;0.54669189453125;-1.71600341796875E-07
1;0.536590576171875;-1.79412841796875E-07
1;0.526519775390625;-1.8646240234375E-07
1;0.5164794921875;-1.92291259765625E-07
1;0.50634765625;-1.973876953125E-07
1;0.496337890625;-2.0123291015625E-07
1;0.48626708984375;-2.04345703125E-07
1;0.47625732421875;-2.06695556640625E-07
1;0.46612548828125;-2.08251953125E-07
1;0.456085205078125;-2.09075927734375E-07
1;0.446014404296875;-2.0941162109375E-07
1;0.435943603515625;-2.08984375E-07
1;0.425872802734375;-2.08282470703125E-07
1;0.415771484375;-2.069091796875E-07
1;0.40576171875;-2.05474853515625E-07
1;0.395660400390625;-2.037353515625E-07
1;0.385589599609375;-2.0166015625E-07
1;0.37554931640625;-1.99371337890625E-07
1;0.365509033203125;-1.97113037109375E-07
1;0.35540771484375;-1.94671630859375E-07
1;0.34539794921875;-1.9232177734375E-07
1;0.33526611328125;-1.898193359375E-07
1;0.3251953125;-1.875E-07
1;0.315155029296875;-1.851806640625E-07
1;0.30499267578125;-1.83074951171875E-07
1;0.29498291015625;-1.80877685546875E-07
1;0.284912109375;-1.78985595703125E-07
1;0.274810791015625;-1.77276611328125E-07
1;0.2647705078125;-1.75750732421875E-07
1;0.254730224609375;-1.7437744140625E-07
1;0.24468994140625;-1.7333984375E-07
1;0.234588623046875;-1.72515869140625E-07
1;0.224517822265625;-1.7193603515625E-07
1;0.214447021484375;-1.71600341796875E-07
1;0.204376220703125;-1.71905517578125E-07
1;0.194305419921875;-1.72454833984375E-07
1;0.18426513671875;-1.73614501953125E-07
1;0.17413330078125;-1.749267578125E-07
1;0.164093017578125;-1.7706298828125E-07
1;0.154083251953125;-1.79779052734375E-07
1;0.14398193359375;-1.82861328125E-07
1;0.133941650390625;-1.86614990234375E-07
1;0.1239013671875;-1.91131591796875E-07
1;0.113861083984375;-1.962890625E-07
1;0.103790283203125;-2.0233154296875E-07
1;0.093719482421875;-2.08984375E-07
1;0.083648681640625;-2.16583251953125E-07
1;0.07354736328125;-2.25250244140625E-07
1;0.063507080078125;-2.34649658203125E-07
1;0.05352783203125;-2.44903564453125E-07
1;0.043255615234375;-2.56103515625E-07
1;0.033203125;-2.68463134765625E-07
1;0.0231109619140625;-2.81646728515625E-07
1;0.0130706787109375;-2.95562744140625E-07
1;0.003009033203125;-3.10455322265625E-07
1;-0.007122802734375;-3.2586669921875E-07
1;-0.0171875;-3.421630859375E-07
1;-0.027276611328125;-3.58978271484375E-07
1;-0.0373291015625;-3.7628173828125E-07
1;-0.0473907470703125;-3.93951416015625E-07
1;-0.05755615234375;-4.1204833984375E-07
1;-0.067626953125;-4.30145263671875E-07
1;-0.07769775390625;-4.486083984375E-07
1;-0.0877685546875;-4.6697998046875E-07
1;-0.097808837890625;-4.84619140625E-07
1;-0.10784912109375;-5.0323486328125E-07
1;-0.11798095703125;-5.21240234375E-07
1;-0.128021240234375;-5.3924560546875E-07
1;-0.13812255859375;-5.5633544921875E-07
1;-0.148101806640625;-5.7373046875E-07
1;-0.15826416015625;-5.8990478515625E-07
1;-0.1683349609375;-6.0577392578125E-07
1;-0.178375244140625;-6.2042236328125E-07
1;-0.188446044921875;-6.341552734375E-07
1;-0.198577880859375;-6.4697265625E-07
1;-0.2086181640625;-6.585693359375E-07
1;-0.2186279296875;-6.6864013671875E-07
1;-0.228729248046875;-6.7779541015625E-07
1;-0.238800048828125;-6.854248046875E-07
1;-0.248931884765625;-6.915283203125E-07
1;-0.258941650390625;-6.9671630859375E-07
1;-0.269012451171875;-7.0098876953125E-07
1;-0.27911376953125;-7.0465087890625E-07
1;-0.289154052734375;-7.0770263671875E-07
1;-0.299224853515625;-7.1044921875E-07
1;-0.309326171875;-7.135009765625E-07
1;-0.319427490234375;-7.16552734375E-07
1;-0.329498291015625;-7.183837890625E-07
1;-0.339599609375;-7.1929931640625E-07
1;-0.349639892578125;-7.1929931640625E-07
1;-0.3597412109375;-7.1746826171875E-07
1;-0.3697509765625;-7.14111328125E-07
1;-0.3798828125;-7.098388671875E-07
1;-0.389892578125;-7.0465087890625E-07
1;-0.4000244140625;-6.99462890625E-07
1;-0.410064697265625;-6.9427490234375E-07
1;-0.420166015625;-6.890869140625E-07
1;-0.43023681640625;-6.8511962890625E-07
1;-0.4403076171875;-6.817626953125E-07
1;-0.450347900390625;-6.793212890625E-07
1;-0.46044921875;-6.77490234375E-07
1;-0.47052001953125;-6.768798828125E-07
1;-0.480621337890625;-6.7657470703125E-07
1;-0.49066162109375;-6.7718505859375E-07
1;-0.500762939453125;-6.7840576171875E-07
1;-0.5108642578125;-6.805419921875E-07
1;-0.520904541015625;-6.8267822265625E-07
1;-0.53094482421875;-6.8572998046875E-07
1;-0.541015625;-6.8939208984375E-07
1;-0.551116943359375;-6.939697265625E-07
1;-0.56121826171875;-6.9915771484375E-07
1;-0.57122802734375;-7.049560546875E-07
1;-0.581390380859375;-7.1197509765625E-07
1;-0.591461181640625;-7.1990966796875E-07
1;-0.60150146484375;-7.28759765625E-07
1;-0.591461181640625;-4.68170166015625E-07
1;-0.581329345703125;-3.36517333984375E-07
1;-0.57135009765625;-2.51861572265625E-07
1;-0.561279296875;-1.92230224609375E-07
1;-0.55120849609375;-1.478271484375E-07
1;-0.541015625;-1.13037109375E-07
1;-0.531005859375;-8.538818359375E-08
1;-0.52099609375;-6.292724609375E-08
1;-0.510894775390625;-4.4097900390625E-08
1;-0.50079345703125;-2.82073974609375E-08
1;-0.49078369140625;-1.45172119140625E-08
1;-0.480712890625;-2.5634765625E-09
1;-0.470611572265625;7.7056884765625E-09
1;-0.4605712890625;1.68182373046875E-08
1;-0.4505615234375;2.49481201171875E-08
1;-0.440399169921875;3.2012939453125E-08
1;-0.430389404296875;3.8421630859375E-08
1;-0.42034912109375;4.4219970703125E-08
1;-0.4102783203125;4.94384765625E-08
1;-0.400238037109375;5.4412841796875E-08
1;-0.390167236328125;5.902099609375E-08
1;-0.380035400390625;6.280517578125E-08
1;-0.370025634765625;6.634521484375E-08
1;-0.35992431640625;6.976318359375E-08
1;-0.349884033203125;7.33642578125E-08
1;-0.339813232421875;7.647705078125E-08
1;-0.329742431640625;7.9315185546875E-08
1;-0.319671630859375;8.1939697265625E-08
1;-0.3095703125;8.4930419921875E-08
1;-0.29949951171875;8.7493896484375E-08
1;-0.2894287109375;8.990478515625E-08
1;-0.279327392578125;9.2315673828125E-08
1;-0.269287109375;9.423828125E-08
1;-0.259185791015625;9.6038818359375E-08
1;-0.249176025390625;9.77783203125E-08
1;-0.239105224609375;9.9029541015625E-08
1;-0.22900390625;1.0015869140625E-07
1;-0.218963623046875;1.0162353515625E-07
1;-0.208831787109375;1.0223388671875E-07
1;-0.198822021484375;1.0296630859375E-07
1;-0.188690185546875;1.03515625E-07
1;-0.178619384765625;1.0394287109375E-07
1;-0.1685791015625;1.0467529296875E-07
1;-0.158477783203125;1.0516357421875E-07
1;-0.148406982421875;1.0577392578125E-07
1;-0.138336181640625;1.06689453125E-07
1;-0.12823486328125;1.077880859375E-07
1;-0.1181640625;1.09039306640625E-07
1;-0.108154296875;1.10565185546875E-07
1;-0.0980224609375;1.12457275390625E-07
1;-0.087982177734375;1.146240234375E-07
1;-0.077880859375;1.1761474609375E-07
1;-0.067840576171875;1.20849609375E-07
1;-0.0577392578125;1.25091552734375E-07
1;-0.047412109375;1.29852294921875E-07
1;-0.0373504638671875;1.35528564453125E-07
1;-0.027276611328125;1.42120361328125E-07
1;-0.017205810546875;1.49261474609375E-07
1;-0.00714111328125;1.5771484375E-07
1;0.00293579101562499;1.67083740234375E-07
1;0.01300048828125;1.7742919921875E-07
1;0.0230621337890625;1.88385009765625E-07
1;0.033135986328125;2.0050048828125E-07
1;0.0432098388671875;2.13165283203125E-07
1;0.052825927734375;2.26409912109375E-07
1;0.062896728515625;2.401123046875E-07
1;0.072906494140625;2.53814697265625E-07
1;0.08294677734375;2.68035888671875E-07
1;0.092864990234375;2.82073974609375E-07
1;0.10296630859375;2.958984375E-07
1;0.11297607421875;3.09112548828125E-07
1;0.123565673828125;3.216552734375E-07
1;0.1336669921875;3.338623046875E-07
1;0.143707275390625;3.45428466796875E-07
1;0.153717041015625;3.5614013671875E-07
1;0.163848876953125;3.662109375E-07
1;0.173858642578125;3.75091552734375E-07
1;0.183929443359375;3.831787109375E-07
2;0.19403076171875;3.90106201171875E-07
2;0.20404052734375;3.96484375E-07
2;0.214141845703125;4.0167236328125E-07
2;0.22418212890625;4.06036376953125E-07
2;0.2342529296875;4.09454345703125E-07
2;0.244293212890625;4.122314453125E-07
2;0.25439453125;4.14093017578125E-07
2;0.264495849609375;4.15313720703125E-07
2;0.2745361328125;4.158935546875E-07
2;0.28460693359375;4.15802001953125E-07
2;0.29461669921875;4.15191650390625E-07
2;0.30474853515625;4.1400146484375E-07
2;0.314849853515625;4.12994384765625E-07
2;0.32489013671875;4.11163330078125E-07
2;0.334930419921875;4.09088134765625E-07
2;0.34503173828125;4.0679931640625E-07
2;0.355072021484375;4.04541015625E-07
2;0.36517333984375;4.01824951171875E-07
2;0.375152587890625;3.9947509765625E-07
2;0.38519287109375;3.970947265625E-07
2;0.395355224609375;3.94683837890625E-07
2;0.405426025390625;3.92303466796875E-07
2;0.415435791015625;3.90228271484375E-07
2;0.42547607421875;3.8818359375E-07
2;0.435546875;3.86566162109375E-07
2;0.445709228515625;3.85040283203125E-07
2;0.455718994140625;3.8372802734375E-07
2;0.4658203125;3.83056640625E-07
2;0.475921630859375;3.828125E-07
2;0.4859619140625;3.82965087890625E-07
2;0.4959716796875;3.83697509765625E-07
2;0.506072998046875;3.846435546875E-07
2;0.51611328125;3.863525390625E-07
2;0.52618408203125;3.885498046875E-07
2;0.53631591796875;3.9117431640625E-07
2;0.54632568359375;3.944091796875E-07
2;0.556396484375;3.98284912109375E-07
2;0.56646728515625;4.022216796875E-07
2;0.5765380859375;4.071044921875E-07
2;0.586578369140625;4.1217041015625E-07
2;0.5966796875;4.17572021484375E-07
2;0.606781005859375;4.23187255859375E-07
2;0.6168212890625;4.2901611328125E-07
2;0.62689208984375;4.35272216796875E-07
2;0.636932373046875;4.41650390625E-07
2;0.647003173828125;4.4818115234375E-07
2;0.657073974609375;4.5489501953125E-07
2;0.6671142578125;4.61700439453125E-07
2;0.67718505859375;4.6844482421875E-07
2;0.687255859375;4.7509765625E-07
2;0.6973876953125;4.82208251953125E-07
2;0.7073974609375;4.89501953125E-07
2;0.717529296875;4.962158203125E-07
2;0.727569580078125;5.035400390625E-07
2;0.73760986328125;5.1055908203125E-07
2;0.747711181640625;5.17578125E-07
2;0.758056640625;5.242919921875E-07
2;0.76812744140625;5.316162109375E-07
2;0.777587890625;5.38330078125E-07
2;0.78857421875;5.4534912109375E-07
2;0.7977294921875;5.523681640625E-07
2;0.80780029296875;5.5938720703125E-07
2;0.81817626953125;5.6640625E-07
2;0.82794189453125;5.7342529296875E-07
2;0.8380126953125;5.8074951171875E-07
2;0.84869384765625;5.8807373046875E-07
2;0.8587646484375;5.9600830078125E-07
2;0.8685302734375;6.048583984375E-07
2;0.8782958984375;6.1370849609375E-07
2;0.88836669921875;6.23779296875E-07
2;0.89874267578125;6.34765625E-07
2;0.90850830078125;6.4697265625E-07
2;0.8990478515625;3.98773193359375E-07
2;0.88836669921875;2.94525146484375E-07
2;0.87860107421875;2.29583740234375E-07
2;0.8685302734375;1.84478759765625E-07
2;0.85845947265625;1.510009765625E-07
2;0.848388671875;1.2603759765625E-07
2;0.83831787109375;1.06903076171875E-07
2;0.82794189453125;9.234619140625E-08
2;0.81787109375;8.123779296875E-08
2;0.80841064453125;7.2662353515625E-08
2;0.7977294921875;6.6375732421875E-08
2;0.78765869140625;6.1126708984375E-08
2;0.77789306640625;5.7159423828125E-08
2;0.76751708984375;5.4107666015625E-08
2;0.7574462890625;5.1422119140625E-08
2;0.747802734375;4.8583984375E-08
2;0.737640380859375;4.5745849609375E-08
2;0.72760009765625;4.2388916015625E-08
2;0.717529296875;3.8592529296875E-08
2;0.707489013671875;3.40606689453125E-08
2;0.6973876953125;2.85003662109375E-08
2;0.68731689453125;2.18658447265625E-08
2;0.677276611328125;1.43280029296875E-08
2;0.6671142578125;5.4107666015625E-09
2;0.657135009765625;-4.266357421875E-09
2;0.647064208984375;-1.5130615234375E-08
2;0.63702392578125;-2.67547607421875E-08
2;0.627044677734375;-3.924560546875E-08
2;0.61700439453125;-5.230712890625E-08
2;0.606903076171875;-6.5765380859375E-08
2;0.596832275390625;-7.9345703125E-08
2;0.58673095703125;-9.320068359375E-08
2;0.576751708984375;-1.06719970703125E-07
2;0.56671142578125;-1.1993408203125E-07
2;0.556610107421875;-1.324462890625E-07
2;0.54656982421875;-1.444091796875E-07
2;0.5364990234375;-1.55517578125E-07
2;0.526519775390625;-1.65618896484375E-07
2;0.51641845703125;-1.75018310546875E-07
2;0.50634765625;-1.83258056640625E-07
2;0.496307373046875;-1.9036865234375E-07
2;0.486236572265625;-1.9671630859375E-07
2;0.476226806640625;-2.01995849609375E-07
2;0.4661865234375;-2.06329345703125E-07
2;0.4560546875;-2.0989990234375E-07
2;0.446044921875;-2.12493896484375E-07
2;0.436004638671875;-2.14508056640625E-07
2;0.4259033203125;-2.15576171875E-07
2;0.415802001953125;-2.16064453125E-07
2;0.405792236328125;-2.16033935546875E-07
2;0.395721435546875;-2.1551513671875E-07
2;0.38555908203125;-2.144775390625E-07
2;0.37548828125;-2.1319580078125E-07
2;0.365509033203125;-2.1160888671875E-07
2;0.3553466796875;-2.09686279296875E-07
2;0.345367431640625;-2.07427978515625E-07
2;0.3353271484375;-2.05230712890625E-07
2;0.32525634765625;-2.02789306640625E-07
2;0.315155029296875;-2.0050048828125E-07
2;0.3050537109375;-1.9818115234375E-07
2;0.294952392578125;-1.95465087890625E-07
2;0.284942626953125;-1.93115234375E-07
2;0.27484130859375;-1.907958984375E-07
2;0.264862060546875;-1.88629150390625E-07
2;0.254730224609375;-1.8658447265625E-07
2;0.24462890625;-1.84661865234375E-07
2;0.234619140625;-1.82769775390625E-07
2;0.22454833984375;-1.8133544921875E-07
2;0.21441650390625;-1.796875E-07
2;0.20440673828125;-1.785888671875E-07
2;0.1943359375;-1.77581787109375E-07
2;0.184295654296875;-1.77032470703125E-07
2;0.174224853515625;-1.7657470703125E-07
2;0.164093017578125;-1.76666259765625E-07
2;0.15399169921875;-1.768798828125E-07
2;0.144012451171875;-1.77581787109375E-07
2;0.133941650390625;-1.78955078125E-07
2;0.123870849609375;-1.80511474609375E-07
2;0.113800048828125;-1.82708740234375E-07
2;0.103759765625;-1.85760498046875E-07
2;0.09368896484375;-1.89361572265625E-07
2;0.083587646484375;-1.93450927734375E-07
2;0.073577880859375;-1.9854736328125E-07
2;0.06353759765625;-2.04254150390625E-07
2;0.053466796875;-2.11029052734375E-07
2;0.04324951171875;-2.186279296875E-07
2;0.0331787109375;-2.2735595703125E-07
2;0.0231109619140625;-2.3712158203125E-07
2;0.0130401611328125;-2.47894287109375E-07
2;0.00299072265625;-2.6007080078125E-07
2;-0.00709228515625;-2.733154296875E-07
2;-0.017144775390625;-2.87567138671875E-07
2;-0.0272247314453125;-3.0303955078125E-07
2;-0.0373443603515625;-3.19549560546875E-07
2;-0.0474090576171875;-3.36944580078125E-07
2;-0.0574951171875;-3.55438232421875E-07
2;-0.067626953125;-3.74359130859375E-07
2;-0.077667236328125;-3.94317626953125E-07
2;-0.087738037109375;-4.1412353515625E-07
2;-0.09783935546875;-4.34112548828125E-07
2;-0.10791015625;-4.54620361328125E-07
2;-0.11798095703125;-4.74853515625E-07
2;-0.128021240234375;-4.949951171875E-07
2;-0.13812255859375;-5.145263671875E-07
2;-0.148162841796875;-5.33447265625E-07
2;-0.158294677734375;-5.523681640625E-07
2;-0.16827392578125;-5.6976318359375E-07
2;-0.178375244140625;-5.865478515625E-07
2;-0.188446044921875;-6.0211181640625E-07
2;-0.19854736328125;-6.16455078125E-07
2;-0.20855712890625;-6.2957763671875E-07
2;-0.218658447265625;-6.4117431640625E-07
2;-0.228759765625;-6.5093994140625E-07
2;-0.23883056640625;-6.597900390625E-07
2;-0.248931884765625;-6.6680908203125E-07
2;-0.258941650390625;-6.72607421875E-07
2;-0.269012451171875;-6.77490234375E-07
2;-0.27911376953125;-6.8145751953125E-07
2;-0.2891845703125;-6.8511962890625E-07
2;-0.299224853515625;-6.8817138671875E-07
2;-0.309356689453125;-6.915283203125E-07
2;-0.319427490234375;-6.9488525390625E-07
2;-0.329559326171875;-6.9671630859375E-07
2;-0.339569091796875;-6.9793701171875E-07
2;-0.34967041015625;-6.9793701171875E-07
2;-0.359710693359375;-6.964111328125E-07
2;-0.36981201171875;-6.9366455078125E-07
2;-0.379852294921875;-6.8939208984375E-07
2;-0.3900146484375;-6.84814453125E-07
2;-0.39996337890625;-6.7962646484375E-07
2;-0.410125732421875;-6.75048828125E-07
2;-0.42010498046875;-6.70166015625E-07
2;-0.43017578125;-6.6650390625E-07
2;-0.44024658203125;-6.634521484375E-07
2;-0.450408935546875;-6.6131591796875E-07
2;-0.46051025390625;-6.597900390625E-07
2;-0.470550537109375;-6.5948486328125E-07
2;-0.4805908203125;-6.5948486328125E-07
2;-0.490692138671875;-6.6009521484375E-07
2;-0.500701904296875;-6.6162109375E-07
2;-0.5108642578125;-6.6375732421875E-07
2;-0.52093505859375;-6.6650390625E-07
2;-0.53094482421875;-6.6986083984375E-07
2;-0.540985107421875;-6.73828125E-07
2;-0.55108642578125;-6.787109375E-07
2;-0.5611572265625;-6.8450927734375E-07
2;-0.571319580078125;-6.9091796875E-07
2;-0.581329345703125;-6.9854736328125E-07
2;-0.591461181640625;-7.073974609375E-07
2;-0.601531982421875;-7.1685791015625E-07
2;-0.591400146484375;-4.600830078125E-07
2;-0.581390380859375;-3.30810546875E-07
2;-0.571319580078125;-2.479248046875E-07
2;-0.561279296875;-1.89605712890625E-07
2;-0.55126953125;-1.45782470703125E-07
2;-0.5411376953125;-1.11968994140625E-07
2;-0.531005859375;-8.50830078125E-08
2;-0.520965576171875;-6.292724609375E-08
2;-0.5108642578125;-4.4769287109375E-08
2;-0.50079345703125;-2.9217529296875E-08
2;-0.49072265625;-1.5997314453125E-08
2;-0.480682373046875;-4.4830322265625E-09
2;-0.4705810546875;5.4962158203125E-09
2;-0.460540771484375;1.43798828125E-08
2;-0.450469970703125;2.2149658203125E-08
2;-0.4404296875;2.89642333984375E-08
2;-0.430328369140625;3.4930419921875E-08
2;-0.4202880859375;4.052734375E-08
2;-0.4102783203125;4.547119140625E-08
2;-0.400115966796875;4.9896240234375E-08
2;-0.39007568359375;5.4229736328125E-08
2;-0.38006591796875;5.792236328125E-08
2;-0.3699951171875;6.1431884765625E-08
2;-0.35992431640625;6.4666748046875E-08
2;-0.349853515625;6.79931640625E-08
2;-0.339813232421875;7.0709228515625E-08
2;-0.329742431640625;7.366943359375E-08
2;-0.319732666015625;7.6324462890625E-08
2;-0.3095703125;7.916259765625E-08
2;-0.299530029296875;8.16650390625E-08
2;-0.2894287109375;8.3770751953125E-08
2;-0.2794189453125;8.6212158203125E-08
2;-0.269287109375;8.831787109375E-08
2;-0.259185791015625;8.9996337890625E-08
2;-0.2491455078125;9.1705322265625E-08
2;-0.239105224609375;9.31396484375E-08
2;-0.22900390625;9.4482421875E-08
2;-0.218902587890625;9.5489501953125E-08
2;-0.208892822265625;9.6466064453125E-08
2;-0.19879150390625;9.7442626953125E-08
2;-0.188720703125;9.8052978515625E-08
2;-0.1785888671875;9.8846435546875E-08
2;-0.168548583984375;9.9609375E-08
2;-0.158447265625;1.00189208984375E-07
2;-0.148406982421875;1.0113525390625E-07
2;-0.13836669921875;1.02020263671875E-07
2;-0.12823486328125;1.0321044921875E-07
2;-0.1181640625;1.04705810546875E-07
2;-0.108123779296875;1.06475830078125E-07
2;-0.09808349609375;1.08642578125E-07
2;-0.0880126953125;1.1114501953125E-07
2;-0.077972412109375;1.1431884765625E-07
2;-0.06787109375;1.1810302734375E-07
2;-0.0577392578125;1.2249755859375E-07
2;-0.0474212646484375;1.27716064453125E-07
2;-0.037359619140625;1.33819580078125E-07
2;-0.02728271484375;1.40869140625E-07
2;-0.017205810546875;1.488037109375E-07
2;-0.00715026855468751;1.575927734375E-07
2;0.0029327392578125;1.6748046875E-07
2;0.0129913330078125;1.78192138671875E-07
2;0.023065185546875;1.89666748046875E-07
2;0.03314208984375;2.01995849609375E-07
2;0.043182373046875;2.15057373046875E-07
2;0.05279541015625;2.28424072265625E-07
2;0.0628662109375;2.421875E-07
2;0.0728759765625;2.5616455078125E-07
2;0.082916259765625;2.70355224609375E-07
2;0.092987060546875;2.8436279296875E-07
2;0.10296630859375;2.97943115234375E-07
2;0.11297607421875;3.11004638671875E-07
2;0.123565673828125;3.2354736328125E-07
2;0.133575439453125;3.35540771484375E-07
2;0.143707275390625;3.466796875E-07
2;0.15380859375;3.57269287109375E-07
2;0.163818359375;3.66943359375E-07
2;0.173919677734375;3.756103515625E-07
2;0.183929443359375;3.8336181640625E-07
3;0.19403076171875;3.90106201171875E-07
3;0.2041015625;3.96209716796875E-07
3;0.21417236328125;4.0118408203125E-07
3;0.224273681640625;4.05181884765625E-07
3;0.2342529296875;4.08538818359375E-07
3;0.244384765625;4.110107421875E-07
3;0.254364013671875;4.1265869140625E-07
3;0.264495849609375;4.1357421875E-07
3;0.27447509765625;4.14031982421875E-07
3;0.284576416015625;4.13818359375E-07
3;0.294647216796875;4.1314697265625E-07
3;0.30474853515625;4.11895751953125E-07
3;0.31488037109375;4.1064453125E-07
3;0.32489013671875;4.0863037109375E-07
3;0.3349609375;4.0631103515625E-07
3;0.345001220703125;4.0399169921875E-07
3;0.3551025390625;4.01702880859375E-07
3;0.365203857421875;3.99200439453125E-07
3;0.375274658203125;3.96575927734375E-07
3;0.385284423828125;3.94073486328125E-07
3;0.3953857421875;3.917236328125E-07
3;0.405364990234375;3.89373779296875E-07
3;0.41546630859375;3.8739013671875E-07
3;0.425506591796875;3.85406494140625E-07
3;0.43560791015625;3.8385009765625E-07
3;0.4456787109375;3.8262939453125E-07
3;0.45574951171875;3.8177490234375E-07
3;0.465850830078125;3.81256103515625E-07
3;0.475921630859375;3.81378173828125E-07
3;0.4859619140625;3.82049560546875E-07
3;0.49603271484375;3.8287353515625E-07
3;0.506103515625;3.846435546875E-07
3;0.51617431640625;3.868408203125E-07
3;0.5262451171875;3.895263671875E-07
3;0.5362548828125;3.92791748046875E-07
3;0.5462646484375;3.96514892578125E-07
3;0.55633544921875;4.0087890625E-07
3;0.5665283203125;4.05792236328125E-07
3;0.576507568359375;4.10919189453125E-07
3;0.586578369140625;4.1632080078125E-07
3;0.596649169921875;4.2230224609375E-07
3;0.606719970703125;4.283447265625E-07
3;0.616790771484375;4.3463134765625E-07
3;0.6268310546875;4.41162109375E-07
3;0.636932373046875;4.47845458984375E-07
3;0.64697265625;4.54376220703125E-07
3;0.657073974609375;4.61212158203125E-07
3;0.667083740234375;4.681396484375E-07
3;0.6771240234375;4.75067138671875E-07
3;0.687255859375;4.8187255859375E-07
3;0.6973876953125;4.888916015625E-07
3;0.707427978515625;4.9591064453125E-07
3;0.717498779296875;5.0323486328125E-07
3;0.727569580078125;5.1025390625E-07
3;0.73760986328125;5.1727294921875E-07
3;0.747711181640625;5.2398681640625E-07
3;0.758056640625;5.31005859375E-07
3;0.76751708984375;5.3802490234375E-07
3;0.7781982421875;5.450439453125E-07
3;0.7879638671875;5.5206298828125E-07
3;0.7977294921875;5.5877685546875E-07
3;0.80780029296875;5.6549072265625E-07
3;0.8172607421875;5.7281494140625E-07
3;0.8282470703125;5.79833984375E-07
3;0.83892822265625;5.87158203125E-07
3;0.848388671875;5.94482421875E-07
3;0.8587646484375;6.024169921875E-07
3;0.867919921875;6.109619140625E-07
3;0.8782958984375;6.1981201171875E-07
3;0.88836669921875;6.2957763671875E-07
3;0.8978271484375;6.402587890625E-07
3;0.90911865234375;6.5277099609375E-07
3;0.8984375;4.01397705078125E-07
3;0.88775634765625;2.96173095703125E-07
3;0.87860107421875;2.30926513671875E-07
3;0.86822509765625;1.854248046875E-07
3;0.858154296875;1.51885986328125E-07
3;0.848388671875;1.26800537109375E-07
3;0.838623046875;1.07452392578125E-07
3;0.8282470703125;9.3017578125E-08
3;0.81817626953125;8.1634521484375E-08
3;0.8074951171875;7.305908203125E-08
3;0.79833984375;6.65283203125E-08
3;0.78826904296875;6.1676025390625E-08
3;0.777587890625;5.7464599609375E-08
3;0.76751708984375;5.4534912109375E-08
3;0.7574462890625;5.18798828125E-08
3;0.74774169921875;4.9285888671875E-08
3;0.7376708984375;4.669189453125E-08
3;0.727569580078125;4.3670654296875E-08
3;0.717529296875;4.0252685546875E-08
3;0.70745849609375;3.564453125E-08
3;0.697357177734375;3.02734375E-08
3;0.6873779296875;2.4169921875E-08
3;0.67730712890625;1.69464111328125E-08
3;0.667236328125;8.5113525390625E-09
3;0.6571044921875;-1.08642578125E-09
3;0.6470947265625;-1.185302734375E-08
3;0.637054443359375;-2.31658935546875E-08
3;0.626983642578125;-3.55224609375E-08
3;0.61700439453125;-4.84619140625E-08
3;0.606964111328125;-6.1614990234375E-08
3;0.596893310546875;-7.53173828125E-08
3;0.58673095703125;-8.9111328125E-08
3;0.576812744140625;-1.02447509765625E-07
3;0.566741943359375;-1.15814208984375E-07
3;0.556610107421875;-1.2835693359375E-07
3;0.546600341796875;-1.4056396484375E-07
3;0.536529541015625;-1.51641845703125E-07
3;0.52642822265625;-1.61834716796875E-07
3;0.516357421875;-1.710205078125E-07
3;0.506378173828125;-1.79443359375E-07
3;0.496307373046875;-1.8701171875E-07
3;0.48626708984375;-1.93115234375E-07
3;0.4761962890625;-1.98516845703125E-07
3;0.466094970703125;-2.02789306640625E-07
3;0.456024169921875;-2.06451416015625E-07
3;0.446044921875;-2.0904541015625E-07
3;0.435943603515625;-2.110595703125E-07
3;0.42584228515625;-2.1234130859375E-07
3;0.415863037109375;-2.12860107421875E-07
3;0.405731201171875;-2.12677001953125E-07
3;0.395721435546875;-2.12249755859375E-07
3;0.3856201171875;-2.11212158203125E-07
3;0.375518798828125;-2.099609375E-07
3;0.36553955078125;-2.08038330078125E-07
3;0.35540771484375;-2.06268310546875E-07
3;0.3453369140625;-2.04071044921875E-07
3;0.335296630859375;-2.017822265625E-07
3;0.32525634765625;-1.99462890625E-07
3;0.31512451171875;-1.9720458984375E-07
3;0.305084228515625;-1.9476318359375E-07
3;0.29498291015625;-1.92291259765625E-07
3;0.284942626953125;-1.8994140625E-07
3;0.274871826171875;-1.87652587890625E-07
3;0.2647705078125;-1.85577392578125E-07
3;0.254730224609375;-1.83349609375E-07
3;0.244659423828125;-1.815185546875E-07
3;0.23455810546875;-1.798095703125E-07
3;0.224517822265625;-1.78466796875E-07
3;0.214447021484375;-1.76971435546875E-07
3;0.204376220703125;-1.75750732421875E-07
3;0.1943359375;-1.749267578125E-07
3;0.184295654296875;-1.7431640625E-07
3;0.17413330078125;-1.74041748046875E-07
3;0.164154052734375;-1.7413330078125E-07
3;0.154052734375;-1.74652099609375E-07
3;0.143951416015625;-1.75628662109375E-07
3;0.13385009765625;-1.7694091796875E-07
3;0.123870849609375;-1.7864990234375E-07
3;0.11376953125;-1.812744140625E-07
3;0.103729248046875;-1.84234619140625E-07
3;0.093658447265625;-1.881103515625E-07
3;0.083648681640625;-1.92413330078125E-07
3;0.073577880859375;-1.976318359375E-07
3;0.063507080078125;-2.0367431640625E-07
3;0.053497314453125;-2.1063232421875E-07
3;0.043243408203125;-2.1832275390625E-07
3;0.03319091796875;-2.2723388671875E-07
3;0.0231048583984375;-2.371826171875E-07
3;0.013055419921875;-2.48260498046875E-07
3;0.002972412109375;-2.606201171875E-07
3;-0.007080078125;-2.74078369140625E-07
3;-0.017156982421875;-2.8863525390625E-07
3;-0.0272216796875;-3.040771484375E-07
3;-0.03734130859375;-3.20770263671875E-07
3;-0.047393798828125;-3.3819580078125E-07
3;-0.057525634765625;-3.56597900390625E-07
3;-0.067657470703125;-3.75762939453125E-07
3;-0.077667236328125;-3.95538330078125E-07
3;-0.08770751953125;-4.156494140625E-07
3;-0.09783935546875;-4.35821533203125E-07
3;-0.10791015625;-4.5623779296875E-07
3;-0.11798095703125;-4.7637939453125E-07
3;-0.128021240234375;-4.962158203125E-07
3;-0.1380615234375;-5.1605224609375E-07
3;-0.148193359375;-5.352783203125E-07
3;-0.15826416015625;-5.5389404296875E-07
3;-0.168304443359375;-5.7159423828125E-07
3;-0.1783447265625;-5.8807373046875E-07
3;-0.1884765625;-6.036376953125E-07
3;-0.19854736328125;-6.1798095703125E-07
3;-0.2086181640625;-6.304931640625E-07
3;-0.2186279296875;-6.4208984375E-07
3;-0.228759765625;-6.5216064453125E-07
3;-0.238861083984375;-6.60400390625E-07
3;-0.2489013671875;-6.671142578125E-07
3;-0.25897216796875;-6.72607421875E-07
3;-0.269073486328125;-6.77490234375E-07
3;-0.27911376953125;-6.8115234375E-07
3;-0.2891845703125;-6.842041015625E-07
3;-0.29925537109375;-6.8695068359375E-07
3;-0.309326171875;-6.9000244140625E-07
3;-0.31939697265625;-6.9305419921875E-07
3;-0.329498291015625;-6.94580078125E-07
3;-0.33953857421875;-6.9580078125E-07
3;-0.34967041015625;-6.9549560546875E-07
3;-0.35968017578125;-6.939697265625E-07
3;-0.36981201171875;-6.9061279296875E-07
3;-0.379852294921875;-6.8634033203125E-07
3;-0.38995361328125;-6.817626953125E-07
3;-0.4000244140625;-6.7657470703125E-07
3;-0.410064697265625;-6.7138671875E-07
3;-0.420196533203125;-6.6680908203125E-07
3;-0.430267333984375;-6.6314697265625E-07
3;-0.440277099609375;-6.6009521484375E-07
3;-0.450408935546875;-6.5765380859375E-07
3;-0.460479736328125;-6.561279296875E-07
3;-0.47052001953125;-6.55517578125E-07
3;-0.4805908203125;-6.5582275390625E-07
3;-0.49066162109375;-6.5643310546875E-07
3;-0.50079345703125;-6.57958984375E-07
3;-0.5108642578125;-6.6009521484375E-07
3;-0.5208740234375;-6.62841796875E-07
3;-0.53094482421875;-6.658935546875E-07
3;-0.54107666015625;-6.70166015625E-07
3;-0.551177978515625;-6.75048828125E-07
3;-0.561279296875;-6.8084716796875E-07
3;-0.571258544921875;-6.87255859375E-07
3;-0.581390380859375;-6.951904296875E-07
3;-0.5914306640625;-7.037353515625E-07
3;-0.601531982421875;-7.135009765625E-07
3;-0.5914306640625;-4.57366943359375E-07
3;-0.5814208984375;-3.28887939453125E-07
3;-0.57135009765625;-2.46307373046875E-07
3;-0.561248779296875;-1.88323974609375E-07
3;-0.551177978515625;-1.44805908203125E-07
3;-0.5411376953125;-1.11083984375E-07
3;-0.53106689453125;-8.45947265625E-08
3;-0.520904541015625;-6.2744140625E-08
3;-0.510894775390625;-4.45556640625E-08
3;-0.500823974609375;-2.92572021484375E-08
3;-0.490753173828125;-1.60614013671875E-08
3;-0.480712890625;-4.6966552734375E-09
3;-0.470672607421875;5.1727294921875E-09
3;-0.46063232421875;1.41448974609375E-08
3;-0.450469970703125;2.1722412109375E-08
3;-0.4404296875;2.83905029296875E-08
3;-0.43035888671875;3.4393310546875E-08
3;-0.420318603515625;3.997802734375E-08
3;-0.410186767578125;4.47998046875E-08
3;-0.400146484375;4.9102783203125E-08
3;-0.390106201171875;5.33447265625E-08
3;-0.380035400390625;5.7037353515625E-08
3;-0.370025634765625;6.048583984375E-08
3;-0.3599853515625;6.3812255859375E-08
3;-0.349945068359375;6.6925048828125E-08
3;-0.339813232421875;6.9854736328125E-08
3;-0.329742431640625;7.281494140625E-08
3;-0.319732666015625;7.5531005859375E-08
3;-0.3095703125;7.8338623046875E-08
3;-0.29949951171875;8.0718994140625E-08
3;-0.2894287109375;8.319091796875E-08
3;-0.279327392578125;8.5296630859375E-08
3;-0.269287109375;8.740234375E-08
3;-0.25921630859375;8.917236328125E-08
3;-0.2491455078125;9.0667724609375E-08
3;-0.23907470703125;9.210205078125E-08
3;-0.22900390625;9.344482421875E-08
3;-0.21893310546875;9.4482421875E-08
3;-0.2088623046875;9.5306396484375E-08
3;-0.198760986328125;9.613037109375E-08
3;-0.188690185546875;9.6710205078125E-08
3;-0.178619384765625;9.735107421875E-08
3;-0.16851806640625;9.8052978515625E-08
3;-0.15850830078125;9.8724365234375E-08
3;-0.1484375;9.954833984375E-08
3;-0.1383056640625;1.00433349609375E-07
3;-0.1282958984375;1.01593017578125E-07
3;-0.118255615234375;1.02996826171875E-07
3;-0.108154296875;1.04644775390625E-07
3;-0.098052978515625;1.06842041015625E-07
3;-0.0880126953125;1.09222412109375E-07
3;-0.0780029296875;1.12396240234375E-07
3;-0.067779541015625;1.16180419921875E-07
3;-0.05780029296875;1.20758056640625E-07
3;-0.047430419921875;1.25885009765625E-07
3;-0.037359619140625;1.31988525390625E-07
3;-0.02728271484375;1.3897705078125E-07
3;-0.017205810546875;1.46728515625E-07
3;-0.00713195800781249;1.55426025390625E-07
3;0.002947998046875;1.65435791015625E-07
3;0.0130035400390625;1.76177978515625E-07
3;0.0230712890625;1.876220703125E-07
3;0.03314208984375;2.00042724609375E-07
3;0.0432159423828125;2.130126953125E-07
3;0.05279541015625;2.2662353515625E-07
3;0.06292724609375;2.40386962890625E-07
3;0.07293701171875;2.54425048828125E-07
3;0.082916259765625;2.685546875E-07
3;0.09295654296875;2.82440185546875E-07
3;0.10302734375;2.9620361328125E-07
3;0.113006591796875;3.09417724609375E-07
3;0.123565673828125;3.21807861328125E-07
3;0.13360595703125;3.3392333984375E-07
3;0.14373779296875;3.45245361328125E-07
3;0.15374755859375;3.5577392578125E-07
3;0.163848876953125;3.65478515625E-07
3;0.17388916015625;3.74053955078125E-07
3;0.1839599609375;3.81866455078125E-07
4;0.194061279296875;3.8885498046875E-07
4;0.20404052734375;3.948974609375E-07
4;0.214111328125;3.9990234375E-07
4;0.224212646484375;4.03961181640625E-07
4;0.234283447265625;4.073486328125E-07
4;0.244354248046875;4.09942626953125E-07
4;0.25439453125;4.114990234375E-07
4;0.264495849609375;4.127197265625E-07
4;0.27447509765625;4.12933349609375E-07
4;0.28460693359375;4.12750244140625E-07
4;0.294647216796875;4.12078857421875E-07
4;0.30474853515625;4.107666015625E-07
4;0.314849853515625;4.0948486328125E-07
4;0.32489013671875;4.07684326171875E-07
4;0.3349609375;4.05364990234375E-07
4;0.34503173828125;4.03167724609375E-07
4;0.3551025390625;4.00634765625E-07
4;0.365142822265625;3.98162841796875E-07
4;0.375213623046875;3.95416259765625E-07
4;0.38525390625;3.92974853515625E-07
4;0.395355224609375;3.90625E-07
4;0.40545654296875;3.8812255859375E-07
4;0.415496826171875;3.86199951171875E-07
4;0.425506591796875;3.8421630859375E-07
4;0.43560791015625;3.82598876953125E-07
4;0.44561767578125;3.8134765625E-07
4;0.4556884765625;3.804931640625E-07
4;0.4658203125;3.800048828125E-07
4;0.47589111328125;3.8031005859375E-07
4;0.4859619140625;3.807373046875E-07
4;0.496002197265625;3.81744384765625E-07
4;0.506103515625;3.8348388671875E-07
4;0.51611328125;3.85711669921875E-07
4;0.52618408203125;3.88519287109375E-07
4;0.5362548828125;3.91693115234375E-07
4;0.54632568359375;3.95751953125E-07
4;0.556365966796875;4.0032958984375E-07
4;0.566436767578125;4.05059814453125E-07
4;0.5765380859375;4.105224609375E-07
4;0.5865478515625;4.1619873046875E-07
4;0.596649169921875;4.22088623046875E-07
4;0.606689453125;4.2822265625E-07
4;0.61676025390625;4.34661865234375E-07
4;0.6268310546875;4.41253662109375E-07
4;0.63690185546875;4.48089599609375E-07
4;0.647003173828125;4.547119140625E-07
4;0.657073974609375;4.61456298828125E-07
4;0.667144775390625;4.68475341796875E-07
4;0.677215576171875;4.75341796875E-07
4;0.687255859375;4.8248291015625E-07
4;0.69732666015625;4.8919677734375E-07
4;0.707427978515625;4.9652099609375E-07
4;0.717559814453125;5.0384521484375E-07
4;0.72760009765625;5.108642578125E-07
4;0.7376708984375;5.1788330078125E-07
4;0.747650146484375;5.2490234375E-07
4;0.758056640625;5.316162109375E-07
4;0.76751708984375;5.3863525390625E-07
4;0.77789306640625;5.45654296875E-07
4;0.787353515625;5.5267333984375E-07
4;0.7977294921875;5.596923828125E-07
4;0.80780029296875;5.6610107421875E-07
4;0.8184814453125;5.731201171875E-07
4;0.82763671875;5.8013916015625E-07
4;0.8380126953125;5.877685546875E-07
4;0.848388671875;5.950927734375E-07
4;0.85906982421875;6.0272216796875E-07
4;0.86883544921875;6.1126708984375E-07
4;0.8782958984375;6.201171875E-07
4;0.88897705078125;6.2957763671875E-07
4;0.8990478515625;6.40869140625E-07
4;0.90911865234375;6.5277099609375E-07
4;0.89935302734375;4.0087890625E-07
4;0.88897705078125;2.96051025390625E-07
4;0.87860107421875;2.30926513671875E-07
4;0.8685302734375;1.85333251953125E-07
4;0.85845947265625;1.5167236328125E-07
4;0.84808349609375;1.2677001953125E-07
4;0.838623046875;1.07269287109375E-07
4;0.82794189453125;9.2559814453125E-08
4;0.81817626953125;8.123779296875E-08
4;0.80780029296875;7.269287109375E-08
4;0.79833984375;6.6192626953125E-08
4;0.7879638671875;6.121826171875E-08
4;0.7781982421875;5.718994140625E-08
4;0.76751708984375;5.40771484375E-08
4;0.75775146484375;5.145263671875E-08
4;0.74774169921875;4.8919677734375E-08
4;0.7376708984375;4.632568359375E-08
4;0.727569580078125;4.33349609375E-08
4;0.717529296875;3.9886474609375E-08
4;0.70751953125;3.54949951171875E-08
4;0.6973876953125;3.02703857421875E-08
4;0.68731689453125;2.421875E-08
4;0.67730712890625;1.6864013671875E-08
4;0.667205810546875;8.6090087890625E-09
4;0.657135009765625;-1.07421875E-09
4;0.6470947265625;-1.14349365234375E-08
4;0.637054443359375;-2.2760009765625E-08
4;0.62701416015625;-3.51776123046875E-08
4;0.616973876953125;-4.8187255859375E-08
4;0.606903076171875;-6.1248779296875E-08
4;0.59686279296875;-7.4859619140625E-08
4;0.5867919921875;-8.856201171875E-08
4;0.576812744140625;-1.02142333984375E-07
4;0.56671142578125;-1.15509033203125E-07
4;0.556610107421875;-1.28021240234375E-07
4;0.546600341796875;-1.40228271484375E-07
4;0.5364990234375;-1.51458740234375E-07
4;0.5264892578125;-1.6168212890625E-07
4;0.516387939453125;-1.71173095703125E-07
4;0.506378173828125;-1.7962646484375E-07
4;0.496307373046875;-1.86920166015625E-07
4;0.486236572265625;-1.932373046875E-07
4;0.476226806640625;-1.9873046875E-07
4;0.466156005859375;-2.03338623046875E-07
4;0.45611572265625;-2.06756591796875E-07
4;0.44598388671875;-2.0953369140625E-07
4;0.4359130859375;-2.1148681640625E-07
4;0.42584228515625;-2.1295166015625E-07
4;0.415802001953125;-2.13470458984375E-07
4;0.40576171875;-2.135009765625E-07
4;0.395721435546875;-2.12982177734375E-07
4;0.385589599609375;-2.12249755859375E-07
4;0.375579833984375;-2.10845947265625E-07
4;0.365509033203125;-2.09259033203125E-07
4;0.355377197265625;-2.0733642578125E-07
4;0.345367431640625;-2.05291748046875E-07
4;0.33526611328125;-2.0306396484375E-07
4;0.32525634765625;-2.0074462890625E-07
4;0.315093994140625;-1.9842529296875E-07
4;0.3050537109375;-1.9610595703125E-07
4;0.295013427734375;-1.93817138671875E-07
4;0.284912109375;-1.91192626953125E-07
4;0.27484130859375;-1.8902587890625E-07
4;0.264801025390625;-1.86981201171875E-07
4;0.254730224609375;-1.84844970703125E-07
4;0.24468994140625;-1.8292236328125E-07
4;0.23455810546875;-1.81243896484375E-07
4;0.224456787109375;-1.79718017578125E-07
4;0.21441650390625;-1.78436279296875E-07
4;0.20440673828125;-1.771240234375E-07
4;0.194305419921875;-1.76239013671875E-07
4;0.1842041015625;-1.7547607421875E-07
4;0.174163818359375;-1.75201416015625E-07
4;0.16412353515625;-1.75262451171875E-07
4;0.154022216796875;-1.75537109375E-07
4;0.143951416015625;-1.7626953125E-07
4;0.1339111328125;-1.776123046875E-07
4;0.1239013671875;-1.793212890625E-07
4;0.11383056640625;-1.8170166015625E-07
4;0.103790283203125;-1.846923828125E-07
4;0.09368896484375;-1.881103515625E-07
4;0.0836181640625;-1.92413330078125E-07
4;0.073577880859375;-1.97509765625E-07
4;0.063507080078125;-2.03369140625E-07
4;0.053466796875;-2.10205078125E-07
4;0.0432373046875;-2.178955078125E-07
4;0.0331756591796875;-2.264404296875E-07
4;0.023101806640625;-2.36328125E-07
4;0.013043212890625;-2.4725341796875E-07
4;0.0029937744140625;-2.593994140625E-07
4;-0.00708923339843751;-2.72552490234375E-07
4;-0.01717529296875;-2.86895751953125E-07
4;-0.0272186279296875;-3.0242919921875E-07
4;-0.0373443603515625;-3.1890869140625E-07
4;-0.0474212646484375;-3.3642578125E-07
4;-0.057525634765625;-3.54827880859375E-07
4;-0.067596435546875;-3.7396240234375E-07
4;-0.077667236328125;-3.93585205078125E-07
4;-0.0877685546875;-4.13665771484375E-07
4;-0.097808837890625;-4.33685302734375E-07
4;-0.10784912109375;-4.5458984375E-07
4;-0.11798095703125;-4.7454833984375E-07
4;-0.1280517578125;-4.9468994140625E-07
4;-0.13812255859375;-5.145263671875E-07
4;-0.148193359375;-5.3375244140625E-07
4;-0.158233642578125;-5.5267333984375E-07
4;-0.1683349609375;-5.70068359375E-07
4;-0.1783447265625;-5.8685302734375E-07
4;-0.18841552734375;-6.024169921875E-07
4;-0.19854736328125;-6.16455078125E-07
4;-0.20867919921875;-6.2957763671875E-07
4;-0.218719482421875;-6.40869140625E-07
4;-0.228729248046875;-6.50634765625E-07
4;-0.23883056640625;-6.591796875E-07
4;-0.2489013671875;-6.6558837890625E-07
4;-0.25897216796875;-6.7108154296875E-07
4;-0.26898193359375;-6.7535400390625E-07
4;-0.279083251953125;-6.7901611328125E-07
4;-0.289215087890625;-6.8206787109375E-07
4;-0.29925537109375;-6.84814453125E-07
4;-0.309326171875;-6.8756103515625E-07
4;-0.319427490234375;-6.903076171875E-07
4;-0.329498291015625;-6.9183349609375E-07
4;-0.339599609375;-6.927490234375E-07
4;-0.349639892578125;-6.927490234375E-07
4;-0.359710693359375;-6.9091796875E-07
4;-0.36981201171875;-6.8756103515625E-07
4;-0.3798828125;-6.8359375E-07
4;-0.389984130859375;-6.787109375E-07
4;-0.400054931640625;-6.7352294921875E-07
4;-0.41009521484375;-6.683349609375E-07
4;-0.420166015625;-6.6375732421875E-07
4;-0.43023681640625;-6.6009521484375E-07
4;-0.4403076171875;-6.5704345703125E-07
4;-0.450408935546875;-6.5460205078125E-07
4;-0.460418701171875;-6.53076171875E-07
4;-0.47052001953125;-6.524658203125E-07
4;-0.480560302734375;-6.524658203125E-07
4;-0.49066162109375;-6.53076171875E-07
4;-0.500762939453125;-6.5460205078125E-07
4;-0.5108642578125;-6.5704345703125E-07
4;-0.520904541015625;-6.5948486328125E-07
4;-0.531036376953125;-6.62841796875E-07
4;-0.54107666015625;-6.6680908203125E-07
4;-0.55108642578125;-6.719970703125E-07
4;-0.561248779296875;-6.77490234375E-07
4;-0.5712890625;-6.842041015625E-07
4;-0.581329345703125;-6.9183349609375E-07
4;-0.5914306640625;-7.0068359375E-07
4;-0.601470947265625;-7.1075439453125E-07
4;-0.591461181640625;-4.5513916015625E-07
4;-0.5814208984375;-3.27056884765625E-07
4;-0.571319580078125;-2.4505615234375E-07
4;-0.561248779296875;-1.87286376953125E-07
4;-0.5511474609375;-1.4410400390625E-07
4;-0.54107666015625;-1.10687255859375E-07
4;-0.531005859375;-8.4014892578125E-08
4;-0.520965576171875;-6.243896484375E-08
4;-0.51092529296875;-4.4403076171875E-08
4;-0.500823974609375;-2.9119873046875E-08
4;-0.490753173828125;-1.6015625E-08
4;-0.480712890625;-4.705810546875E-09
4;-0.47064208984375;5.2093505859375E-09
4;-0.460540771484375;1.3818359375E-08
4;-0.450531005859375;2.15667724609375E-08
4;-0.440399169921875;2.82745361328125E-08
4;-0.430389404296875;3.42681884765625E-08
4;-0.420318603515625;3.973388671875E-08
4;-0.410247802734375;4.4464111328125E-08
4;-0.400146484375;4.901123046875E-08
4;-0.39007568359375;5.3192138671875E-08
4;-0.380096435546875;5.6854248046875E-08
4;-0.37005615234375;6.0333251953125E-08
4;-0.35992431640625;6.3690185546875E-08
4;-0.349853515625;6.6741943359375E-08
4;-0.339813232421875;6.9854736328125E-08
4;-0.329742431640625;7.269287109375E-08
4;-0.319671630859375;7.5439453125E-08
4;-0.309539794921875;7.830810546875E-08
4;-0.29949951171875;8.0841064453125E-08
4;-0.2894287109375;8.31298828125E-08
4;-0.279327392578125;8.53271484375E-08
4;-0.269287109375;8.7371826171875E-08
4;-0.2591552734375;8.9263916015625E-08
4;-0.2491455078125;9.08203125E-08
4;-0.23907470703125;9.2437744140625E-08
4;-0.22900390625;9.356689453125E-08
4;-0.21893310546875;9.46044921875E-08
4;-0.2088623046875;9.539794921875E-08
4;-0.19873046875;9.6160888671875E-08
4;-0.188690185546875;9.6710205078125E-08
4;-0.178619384765625;9.72900390625E-08
4;-0.168548583984375;9.796142578125E-08
4;-0.15850830078125;9.8724365234375E-08
4;-0.1484375;9.94873046875E-08
4;-0.1383056640625;1.0040283203125E-07
4;-0.12823486328125;1.0137939453125E-07
4;-0.1181640625;1.0284423828125E-07
4;-0.10809326171875;1.04705810546875E-07
4;-0.098052978515625;1.065673828125E-07
4;-0.0880126953125;1.0919189453125E-07
4;-0.077911376953125;1.121826171875E-07
4;-0.06787109375;1.15997314453125E-07
4;-0.05780029296875;1.20330810546875E-07
4;-0.0474212646484375;1.2542724609375E-07
4;-0.03736572265625;1.3153076171875E-07
4;-0.027288818359375;1.383056640625E-07
4;-0.0172149658203125;1.461181640625E-07
4;-0.00713500976562501;1.54998779296875E-07
4;0.0029144287109375;1.64764404296875E-07
4;0.013006591796875;1.75567626953125E-07
4;0.023065185546875;1.87042236328125E-07
4;0.0331329345703125;1.9921875E-07
4;0.04320068359375;2.1240234375E-07
4;0.052825927734375;2.25982666015625E-07
4;0.06280517578125;2.398681640625E-07
4;0.0728759765625;2.540283203125E-07
4;0.082916259765625;2.6800537109375E-07
4;0.09295654296875;2.82135009765625E-07
4;0.102996826171875;2.95806884765625E-07
4;0.113037109375;3.089599609375E-07
4;0.123565673828125;3.2171630859375E-07
4;0.13360595703125;3.33770751953125E-07
4;0.143707275390625;3.4515380859375E-07
4;0.15374755859375;3.555908203125E-07
4;0.163848876953125;3.656005859375E-07
4;0.17388916015625;3.743896484375E-07
4;0.183929443359375;3.82171630859375E-07
5;0.194000244140625;3.8916015625E-07
5;0.204071044921875;3.95263671875E-07
5;0.214141845703125;4.00482177734375E-07
5;0.2242431640625;4.04693603515625E-07
5;0.234283447265625;4.08203125E-07
5;0.244354248046875;4.10888671875E-07
5;0.254425048828125;4.122314453125E-07
5;0.264495849609375;4.13604736328125E-07
5;0.2745361328125;4.1400146484375E-07
5;0.284576416015625;4.13848876953125E-07
5;0.294677734375;4.13116455078125E-07
5;0.304718017578125;4.11834716796875E-07
5;0.3148193359375;4.107666015625E-07
5;0.32489013671875;4.08935546875E-07
5;0.3349609375;4.06646728515625E-07
5;0.345062255859375;4.044189453125E-07
5;0.3551025390625;4.0185546875E-07
5;0.365142822265625;3.99383544921875E-07
5;0.37518310546875;3.96484375E-07
5;0.385284423828125;3.9410400390625E-07
5;0.39532470703125;3.91693115234375E-07
5;0.405426025390625;3.89373779296875E-07
5;0.41546630859375;3.87237548828125E-07
5;0.425537109375;3.85162353515625E-07
5;0.43560791015625;3.83453369140625E-07
5;0.4456787109375;3.82171630859375E-07
5;0.455718994140625;3.8128662109375E-07
5;0.465789794921875;3.80462646484375E-07
5;0.47589111328125;3.807373046875E-07
5;0.485992431640625;3.81072998046875E-07
5;0.496002197265625;3.81866455078125E-07
5;0.506011962890625;3.83453369140625E-07
5;0.51617431640625;3.8555908203125E-07
5;0.52618408203125;3.8836669921875E-07
5;0.536285400390625;3.91510009765625E-07
5;0.546295166015625;3.953857421875E-07
5;0.556427001953125;3.99688720703125E-07
5;0.56646728515625;4.0435791015625E-07
5;0.5765380859375;4.09698486328125E-07
5;0.586578369140625;4.1522216796875E-07
5;0.596649169921875;4.2120361328125E-07
5;0.60675048828125;4.27337646484375E-07
5;0.6168212890625;4.3353271484375E-07
5;0.626861572265625;4.40216064453125E-07
5;0.636932373046875;4.468994140625E-07
5;0.64697265625;4.53521728515625E-07
5;0.657012939453125;4.6044921875E-07
5;0.667083740234375;4.67529296875E-07
5;0.67718505859375;4.7430419921875E-07
5;0.687255859375;4.8126220703125E-07
5;0.697418212890625;4.8858642578125E-07
5;0.707427978515625;4.9530029296875E-07
5;0.717498779296875;5.0262451171875E-07
5;0.72760009765625;5.0933837890625E-07
5;0.7376708984375;5.16357421875E-07
5;0.747802734375;5.2337646484375E-07
5;0.75775146484375;5.3009033203125E-07
5;0.767822265625;5.37109375E-07
5;0.77789306640625;5.4412841796875E-07
5;0.78765869140625;5.511474609375E-07
5;0.7977294921875;5.57861328125E-07
5;0.80780029296875;5.6488037109375E-07
5;0.8184814453125;5.7159423828125E-07
5;0.82763671875;5.7861328125E-07
5;0.838623046875;5.859375E-07
5;0.84869384765625;5.9326171875E-07
5;0.8575439453125;6.011962890625E-07
5;0.86822509765625;6.0943603515625E-07
5;0.8782958984375;6.182861328125E-07
5;0.888671875;6.280517578125E-07
5;0.89874267578125;6.390380859375E-07
5;0.90850830078125;6.512451171875E-07
5;0.89813232421875;4.0057373046875E-07
5;0.88897705078125;2.96051025390625E-07
5;0.87860107421875;2.30926513671875E-07
5;0.86822509765625;1.8572998046875E-07
5;0.85784912109375;1.52191162109375E-07
5;0.848388671875;1.27105712890625E-07
5;0.8380126953125;1.0797119140625E-07
5;0.8282470703125;9.3292236328125E-08
5;0.81756591796875;8.1878662109375E-08
5;0.80810546875;7.330322265625E-08
5;0.7977294921875;6.6680908203125E-08
5;0.7879638671875;6.1614990234375E-08
5;0.77789306640625;5.74951171875E-08
5;0.767822265625;5.4534912109375E-08
5;0.75775146484375;5.194091796875E-08
5;0.74774169921875;4.925537109375E-08
5;0.7376708984375;4.6722412109375E-08
5;0.727569580078125;4.3487548828125E-08
5;0.717498779296875;4.0069580078125E-08
5;0.70745849609375;3.56109619140625E-08
5;0.697418212890625;3.0377197265625E-08
5;0.6873779296875;2.40325927734375E-08
5;0.677276611328125;1.673583984375E-08
5;0.667205810546875;8.1787109375E-09
5;0.657135009765625;-1.26953125E-09
5;0.6470947265625;-1.1907958984375E-08
5;0.6370849609375;-2.3291015625E-08
5;0.626983642578125;-3.55682373046875E-08
5;0.616943359375;-4.840087890625E-08
5;0.60693359375;-6.1859130859375E-08
5;0.59686279296875;-7.550048828125E-08
5;0.58673095703125;-8.9141845703125E-08
5;0.576751708984375;-1.0272216796875E-07
5;0.566680908203125;-1.15997314453125E-07
5;0.556640625;-1.28570556640625E-07
5;0.546539306640625;-1.40777587890625E-07
5;0.5364990234375;-1.519775390625E-07
5;0.526458740234375;-1.6229248046875E-07
5;0.51641845703125;-1.717529296875E-07
5;0.506378173828125;-1.80206298828125E-07
5;0.49627685546875;-1.87469482421875E-07
5;0.48626708984375;-1.93939208984375E-07
5;0.4761962890625;-1.9940185546875E-07
5;0.466156005859375;-2.04010009765625E-07
5;0.456085205078125;-2.0751953125E-07
5;0.446014404296875;-2.10296630859375E-07
5;0.435882568359375;-2.1240234375E-07
5;0.4259033203125;-2.13714599609375E-07
5;0.415802001953125;-2.14263916015625E-07
5;0.405792236328125;-2.14324951171875E-07
5;0.39569091796875;-2.13958740234375E-07
5;0.38555908203125;-2.13104248046875E-07
5;0.375579833984375;-2.1185302734375E-07
5;0.365509033203125;-2.10174560546875E-07
5;0.355377197265625;-2.08526611328125E-07
5;0.345367431640625;-2.0623779296875E-07
5;0.3353271484375;-2.0404052734375E-07
5;0.3251953125;-2.01904296875E-07
5;0.315155029296875;-1.9952392578125E-07
5;0.305023193359375;-1.971435546875E-07
5;0.29498291015625;-1.94793701171875E-07
5;0.28485107421875;-1.9244384765625E-07
5;0.274871826171875;-1.90185546875E-07
5;0.264801025390625;-1.8804931640625E-07
5;0.25469970703125;-1.8585205078125E-07
5;0.24462890625;-1.8408203125E-07
5;0.234588623046875;-1.82373046875E-07
5;0.22454833984375;-1.806640625E-07
5;0.2144775390625;-1.79351806640625E-07
5;0.204345703125;-1.78192138671875E-07
5;0.194305419921875;-1.77154541015625E-07
5;0.1842041015625;-1.7669677734375E-07
5;0.17413330078125;-1.76116943359375E-07
5;0.164093017578125;-1.76177978515625E-07
5;0.154052734375;-1.76544189453125E-07
5;0.14398193359375;-1.7730712890625E-07
5;0.133941650390625;-1.7828369140625E-07
5;0.1239013671875;-1.800537109375E-07
5;0.11383056640625;-1.82403564453125E-07
5;0.103729248046875;-1.851806640625E-07
5;0.09368896484375;-1.88720703125E-07
5;0.0836181640625;-1.9305419921875E-07
5;0.07354736328125;-1.97906494140625E-07
5;0.06353759765625;-2.0355224609375E-07
5;0.053436279296875;-2.10174560546875E-07
5;0.0432464599609375;-2.1795654296875E-07
5;0.0331817626953125;-2.2650146484375E-07
5;0.0231109619140625;-2.3638916015625E-07
5;0.0130401611328125;-2.46856689453125E-07
5;0.0029937744140625;-2.59033203125E-07
5;-0.007098388671875;-2.7227783203125E-07
5;-0.0171600341796875;-2.86590576171875E-07
5;-0.027227783203125;-3.01971435546875E-07
5;-0.037347412109375;-3.18511962890625E-07
5;-0.0474029541015625;-3.36090087890625E-07
5;-0.057525634765625;-3.54339599609375E-07
5;-0.067626953125;-3.73504638671875E-07
5;-0.077667236328125;-3.9324951171875E-07
5;-0.087738037109375;-4.1351318359375E-07
5;-0.0977783203125;-4.33746337890625E-07
5;-0.10791015625;-4.5428466796875E-07
5;-0.118011474609375;-4.7454833984375E-07
5;-0.1280517578125;-4.9468994140625E-07
5;-0.138153076171875;-5.145263671875E-07
5;-0.148162841796875;-5.3375244140625E-07
5;-0.15826416015625;-5.523681640625E-07
5;-0.1683349609375;-5.70068359375E-07
5;-0.17840576171875;-5.865478515625E-07
5;-0.18841552734375;-6.0211181640625E-07
5;-0.198486328125;-6.16455078125E-07
5;-0.20855712890625;-6.2896728515625E-07
5;-0.218658447265625;-6.4056396484375E-07
5;-0.228729248046875;-6.5032958984375E-07
5;-0.23883056640625;-6.585693359375E-07
5;-0.248931884765625;-6.6497802734375E-07
5;-0.25897216796875;-6.7047119140625E-07
5;-0.269012451171875;-6.744384765625E-07
5;-0.279083251953125;-6.781005859375E-07
5;-0.289154052734375;-6.8084716796875E-07
5;-0.29925537109375;-6.8328857421875E-07
5;-0.30926513671875;-6.8572998046875E-07
5;-0.319488525390625;-6.8817138671875E-07
5;-0.329559326171875;-6.9000244140625E-07
5;-0.339630126953125;-6.9061279296875E-07
5;-0.349609375;-6.903076171875E-07
5;-0.35968017578125;-6.884765625E-07
5;-0.369873046875;-6.854248046875E-07
5;-0.379852294921875;-6.8115234375E-07
5;-0.389984130859375;-6.7596435546875E-07
5;-0.400054931640625;-6.7108154296875E-07
5;-0.410125732421875;-6.658935546875E-07
5;-0.420166015625;-6.610107421875E-07
5;-0.430267333984375;-6.573486328125E-07
5;-0.4403076171875;-6.54296875E-07
5;-0.45037841796875;-6.5185546875E-07
5;-0.460418701171875;-6.5032958984375E-07
5;-0.470550537109375;-6.500244140625E-07
5;-0.48065185546875;-6.500244140625E-07
5;-0.49066162109375;-6.50634765625E-07
5;-0.500762939453125;-6.5216064453125E-07
5;-0.510833740234375;-6.54296875E-07
5;-0.52093505859375;-6.5704345703125E-07
5;-0.53094482421875;-6.60400390625E-07
5;-0.541046142578125;-6.6436767578125E-07
5;-0.5511474609375;-6.6925048828125E-07
5;-0.56121826171875;-6.75048828125E-07
5;-0.571258544921875;-6.817626953125E-07
5;-0.581390380859375;-6.89697265625E-07
5;-0.591461181640625;-6.982421875E-07
5;-0.601531982421875;-7.0831298828125E-07
5;-0.59149169921875;-4.53460693359375E-07
5;-0.581451416015625;-3.25897216796875E-07
5;-0.57135009765625;-2.44049072265625E-07
5;-0.56134033203125;-1.8658447265625E-07
5;-0.551177978515625;-1.43341064453125E-07
5;-0.541107177734375;-1.1016845703125E-07
5;-0.531036376953125;-8.349609375E-08
5;-0.52099609375;-6.201171875E-08
5;-0.5108642578125;-4.4158935546875E-08
5;-0.50079345703125;-2.89459228515625E-08
5;-0.49078369140625;-1.59423828125E-08
5;-0.480682373046875;-4.638671875E-09
5;-0.4705810546875;5.13916015625E-09
5;-0.460540771484375;1.38458251953125E-08
5;-0.450531005859375;2.1429443359375E-08
5;-0.440399169921875;2.8118896484375E-08
5;-0.430328369140625;3.42559814453125E-08
5;-0.4202880859375;3.94287109375E-08
5;-0.410247802734375;4.4281005859375E-08
5;-0.400115966796875;4.8675537109375E-08
5;-0.39013671875;5.2978515625E-08
5;-0.38006591796875;5.6915283203125E-08
5;-0.3699951171875;6.0302734375E-08
5;-0.35992431640625;6.353759765625E-08
5;-0.34991455078125;6.6558837890625E-08
5;-0.33984375;6.9671630859375E-08
5;-0.329742431640625;7.2723388671875E-08
5;-0.3197021484375;7.5225830078125E-08
5;-0.3095703125;7.8125E-08
5;-0.299530029296875;8.062744140625E-08
5;-0.2894287109375;8.3038330078125E-08
5;-0.279388427734375;8.5205078125E-08
5;-0.26922607421875;8.7188720703125E-08
5;-0.259185791015625;8.905029296875E-08
5;-0.2491455078125;9.063720703125E-08
5;-0.23907470703125;9.2041015625E-08
5;-0.22900390625;9.332275390625E-08
5;-0.218963623046875;9.442138671875E-08
5;-0.2088623046875;9.527587890625E-08
5;-0.19879150390625;9.5977783203125E-08
5;-0.18865966796875;9.66796875E-08
5;-0.1785888671875;9.7259521484375E-08
5;-0.1685791015625;9.783935546875E-08
5;-0.15850830078125;9.8419189453125E-08
5;-0.148406982421875;9.918212890625E-08
5;-0.13836669921875;1.002197265625E-07
5;-0.128265380859375;1.01348876953125E-07
5;-0.118194580078125;1.02630615234375E-07
5;-0.10809326171875;1.04339599609375E-07
5;-0.09808349609375;1.064453125E-07
5;-0.087982177734375;1.08917236328125E-07
5;-0.077972412109375;1.12060546875E-07
5;-0.06787109375;1.15753173828125E-07
5;-0.05780029296875;1.199951171875E-07
5;-0.04742431640625;1.25152587890625E-07
5;-0.037347412109375;1.31134033203125E-07
5;-0.027276611328125;1.3812255859375E-07
5;-0.0172149658203125;1.458740234375E-07
5;-0.0071380615234375;1.54693603515625E-07
5;0.00294189453125;1.6448974609375E-07
5;0.0130096435546875;1.7523193359375E-07
5;0.02308349609375;1.8658447265625E-07
5;0.0331512451171875;1.990966796875E-07
5;0.0432098388671875;2.12066650390625E-07
5;0.05279541015625;2.25860595703125E-07
5;0.0628662109375;2.39501953125E-07
5;0.07293701171875;2.5360107421875E-07
5;0.08294677734375;2.6788330078125E-07
5;0.092987060546875;2.8192138671875E-07
5;0.10302734375;2.95654296875E-07
5;0.113006591796875;3.089599609375E-07
5;0.123565673828125;3.216552734375E-07
5;0.1336669921875;3.336181640625E-07
5;0.1436767578125;3.4527587890625E-07
5;0.153778076171875;3.55804443359375E-07
5;0.163848876953125;3.6566162109375E-07
5;0.173858642578125;3.74542236328125E-07
5;0.183990478515625;3.82415771484375E-07
