# Supplementary material for: Daily electric field treatment improves functional outcomes after thoracic contusion spinal cord injury in rats
Source: Nat Commun. 2025 Jun 26;16:5372. doi: 10.1038/s41467-025-60332-0 (PMC12202812; doi:10.1038/s41467-025-60332-0)
Supplement: Supplementary file 6 — Source Data [file 41467_2025_60332_MOESM6_ESM.zip › SFig4/37C/before_stim/P1/e28_eis.txt]

Frequency (Hz)	Z (Ω)	-Phase (°)	Z' (Ω)	-Z'' (Ω)
100000	5944.77429285821	4.58814225213461	5925.72399503796	475.538145325016
56234	5919.63039650311	2.56842051785302	5913.68365767919	265.272742854634
31623	5914.09462529314	1.51552839084409	5912.02583799963	156.41524141216
17783	5913.78832372135	0.954629765817334	5912.9674990307	98.527626529642
10000	5922.48777723331	0.666938221125384	5922.08654554751	68.9377873384981
5623.4	5927.7240472589	0.54707525652816	5927.45383592392	56.598616964105
3162.3	5933.05505407598	0.558786934198413	5932.77289621074	57.8622215585313
1778.3	5941.15522316104	0.69855023246131	5940.71366741353	72.432779180198
1000	5952.27597282424	1.00250012285106	5951.36487378726	104.141229644407
562.34	5969.35014153724	1.53900246052255	5967.19684268065	160.321405223266
316.23	5992.40529701429	2.44205800695576	5986.96312677522	255.330692081428
177.83	6031.59906007731	3.94545144606137	6017.30423022033	415.01448468463
100	6100.50728219279	6.44910519234603	6061.90339442786	685.212621535321
56.234	6226.09768223136	10.6443559421603	6118.96302377349	1150.0364613261
31.623	6501.61981070291	17.4879790923418	6201.11506764034	1953.77380492435
17.783	7168.435869206	27.7252476553286	6345.41846365866	3334.98685634276
10	8731.99118558607	40.7423147469028	6615.81525013922	5699.00505712868
5.6234	12048.9392656176	53.8169358931722	7113.29751023	9725.11881456963
3.1623	18462.1439644116	64.1019005318703	8063.74660780204	16608.0327073323
1.7783	30089.1637385708	70.8200366040902	9885.3847444225	28418.9539381952
1	50075.1685308049	74.3415018130896	13515.4410035301	48216.753912604
0.56234	83699.1212286233	75.6979864539263	20676.4505970695	81105.0385928687
0.31623	139516.780567199	75.6157658536042	34659.2269230088	135143.146511154
0.17783	228746.366008644	74.5657080069575	60876.976956151	220496.924329662
0.1	377408.463887881	73.0750446517858	109870.740265981	361061.724705922
