# Supplementary material for: Daily electric field treatment improves functional outcomes after thoracic contusion spinal cord injury in rats
Source: Nat Commun. 2025 Jun 26;16:5372. doi: 10.1038/s41467-025-60332-0 (PMC12202812; doi:10.1038/s41467-025-60332-0)
Supplement: Supplementary file 6 — Source Data [file 41467_2025_60332_MOESM6_ESM.zip › SFig4/37C/before_stim/P1/e30_cv.txt]

System.Collections.Generic.List`1[System.Int32]
Scan;WE(1).Potential (V);WE(1).Current (A)
1;0.198028564453125;5.3436279296875E-08
1;0.208160400390625;8.0078125E-08
1;0.2181396484375;1.02630615234375E-07
1;0.22821044921875;1.23321533203125E-07
1;0.238311767578125;1.4288330078125E-07
1;0.2484130859375;1.6131591796875E-07
1;0.258392333984375;1.788330078125E-07
1;0.268524169921875;1.953125E-07
1;0.278594970703125;2.109375E-07
1;0.28863525390625;2.255859375E-07
1;0.298675537109375;2.3907470703125E-07
1;0.3087158203125;2.51739501953125E-07
1;0.318817138671875;2.63458251953125E-07
1;0.32891845703125;2.73834228515625E-07
1;0.3389892578125;2.8338623046875E-07
1;0.3489990234375;2.91900634765625E-07
1;0.359100341796875;2.99591064453125E-07
1;0.369140625;3.06060791015625E-07
1;0.37921142578125;3.1207275390625E-07
1;0.3892822265625;3.17291259765625E-07
1;0.39935302734375;3.21990966796875E-07
1;0.409423828125;3.25714111328125E-07
1;0.41943359375;3.29254150390625E-07
1;0.429473876953125;3.32122802734375E-07
1;0.439544677734375;3.34686279296875E-07
1;0.44964599609375;3.36883544921875E-07
1;0.459716796875;3.38897705078125E-07
1;0.4697265625;3.406982421875E-07
1;0.479827880859375;3.42041015625E-07
1;0.4898681640625;3.4307861328125E-07
1;0.499969482421875;3.4454345703125E-07
1;0.510040283203125;3.45184326171875E-07
1;0.520050048828125;3.458251953125E-07
1;0.530181884765625;3.46221923828125E-07
1;0.54022216796875;3.46405029296875E-07
1;0.550262451171875;3.4722900390625E-07
1;0.56036376953125;3.4759521484375E-07
1;0.570404052734375;3.4759521484375E-07
1;0.580535888671875;3.50799560546875E-07
1;0.59051513671875;3.4869384765625E-07
1;0.600677490234375;3.4796142578125E-07
1;0.610626220703125;3.4832763671875E-07
1;0.620697021484375;3.50311279296875E-07
1;0.630828857421875;3.49578857421875E-07
1;0.640899658203125;3.51348876953125E-07
1;0.650970458984375;3.52691650390625E-07
1;0.6610107421875;3.54034423828125E-07
1;0.671142578125;3.56170654296875E-07
1;0.68121337890625;3.5809326171875E-07
1;0.69122314453125;3.61083984375E-07
1;0.701385498046875;3.63677978515625E-07
1;0.711456298828125;3.66912841796875E-07
1;0.721527099609375;3.7139892578125E-07
1;0.73162841796875;3.74908447265625E-07
1;0.741607666015625;3.80828857421875E-07
1;0.7513427734375;3.86383056640625E-07
1;0.76141357421875;3.9263916015625E-07
1;0.771484375;3.9935302734375E-07
1;0.7818603515625;4.06982421875E-07
1;0.7916259765625;4.14581298828125E-07
1;0.802001953125;4.23126220703125E-07
1;0.811767578125;4.32159423828125E-07
1;0.82183837890625;4.41741943359375E-07
1;0.83221435546875;4.51995849609375E-07
1;0.84259033203125;4.62860107421875E-07
1;0.85205078125;4.74212646484375E-07
1;0.8624267578125;4.87060546875E-07
1;0.8721923828125;5.0018310546875E-07
1;0.882568359375;5.1422119140625E-07
1;0.89263916015625;5.2978515625E-07
1;0.90301513671875;5.46875E-07
1;0.892333984375;3.5504150390625E-07
1;0.8819580078125;2.7264404296875E-07
1;0.8721923828125;2.20245361328125E-07
1;0.86212158203125;1.837158203125E-07
1;0.85235595703125;1.56982421875E-07
1;0.84197998046875;1.373291015625E-07
1;0.83160400390625;1.22100830078125E-07
1;0.82244873046875;1.1016845703125E-07
1;0.811767578125;1.0076904296875E-07
1;0.802001953125;9.2803955078125E-08
1;0.79193115234375;8.599853515625E-08
1;0.78155517578125;7.9986572265625E-08
1;0.7720947265625;7.403564453125E-08
1;0.76202392578125;6.805419921875E-08
1;0.7513427734375;6.1859130859375E-08
1;0.7415771484375;5.4718017578125E-08
1;0.7315673828125;4.7119140625E-08
1;0.721466064453125;3.8848876953125E-08
1;0.711456298828125;2.9876708984375E-08
1;0.701416015625;1.97052001953125E-08
1;0.69134521484375;9.0576171875E-09
1;0.68133544921875;-2.4810791015625E-09
1;0.6712646484375;-1.4984130859375E-08
1;0.6612548828125;-2.77069091796875E-08
1;0.65106201171875;-4.107666015625E-08
1;0.64105224609375;-5.4718017578125E-08
1;0.6309814453125;-6.87255859375E-08
1;0.620941162109375;-8.2672119140625E-08
1;0.61090087890625;-9.6282958984375E-08
1;0.60089111328125;-1.0968017578125E-07
1;0.5908203125;-1.22802734375E-07
1;0.580780029296875;-1.3482666015625E-07
1;0.570709228515625;-1.46820068359375E-07
1;0.56060791015625;-1.5673828125E-07
1;0.55059814453125;-1.6680908203125E-07
1;0.54058837890625;-1.75048828125E-07
1;0.530487060546875;-1.83135986328125E-07
1;0.520416259765625;-1.8963623046875E-07
1;0.510345458984375;-1.9537353515625E-07
1;0.50030517578125;-1.9989013671875E-07
1;0.490234375;-2.034912109375E-07
1;0.48016357421875;-2.06390380859375E-07
1;0.4700927734375;-2.0855712890625E-07
1;0.46002197265625;-2.0989990234375E-07
1;0.449951171875;-2.10723876953125E-07
1;0.43994140625;-2.10601806640625E-07
1;0.4298095703125;-2.1051025390625E-07
1;0.419830322265625;-2.0953369140625E-07
1;0.409698486328125;-2.083740234375E-07
1;0.399688720703125;-2.06939697265625E-07
1;0.389556884765625;-2.05108642578125E-07
1;0.37945556640625;-2.03125E-07
1;0.369415283203125;-2.01019287109375E-07
1;0.359405517578125;-1.9873046875E-07
1;0.34930419921875;-1.96441650390625E-07
1;0.339263916015625;-1.94244384765625E-07
1;0.3292236328125;-1.920166015625E-07
1;0.319091796875;-1.898193359375E-07
1;0.3089599609375;-1.87713623046875E-07
1;0.29888916015625;-1.8560791015625E-07
1;0.288909912109375;-1.83807373046875E-07
1;0.278778076171875;-1.82159423828125E-07
1;0.26873779296875;-1.80206298828125E-07
1;0.258636474609375;-1.78985595703125E-07
1;0.24853515625;-1.7767333984375E-07
1;0.238525390625;-1.76666259765625E-07
1;0.228515625;-1.759033203125E-07
1;0.21832275390625;-1.754150390625E-07
1;0.208282470703125;-1.7529296875E-07
1;0.198211669921875;-1.75689697265625E-07
1;0.188140869140625;-1.75994873046875E-07
1;0.17816162109375;-1.778564453125E-07
1;0.168060302734375;-1.78924560546875E-07
1;0.157958984375;-1.80938720703125E-07
1;0.14794921875;-1.83868408203125E-07
1;0.137908935546875;-1.8701171875E-07
1;0.127838134765625;-1.9091796875E-07
1;0.117767333984375;-1.95648193359375E-07
1;0.107757568359375;-2.0111083984375E-07
1;0.097747802734375;-2.073974609375E-07
1;0.087677001953125;-2.14263916015625E-07
1;0.0775146484375;-2.22259521484375E-07
1;0.067535400390625;-2.3095703125E-07
1;0.0574951171875;-2.40447998046875E-07
1;0.0472259521484375;-2.513427734375E-07
1;0.0371673583984375;-2.63031005859375E-07
1;0.027099609375;-2.75421142578125E-07
1;0.01702880859375;-2.8900146484375E-07
1;0.00696411132812499;-3.0340576171875E-07
1;-0.00316162109375;-3.18572998046875E-07
1;-0.0132232666015625;-3.34564208984375E-07
1;-0.023297119140625;-3.51287841796875E-07
1;-0.033349609375;-3.68377685546875E-07
1;-0.0434295654296875;-3.8641357421875E-07
1;-0.053497314453125;-4.04510498046875E-07
1;-0.063629150390625;-4.23065185546875E-07
1;-0.07373046875;-4.4195556640625E-07
1;-0.08380126953125;-4.60784912109375E-07
1;-0.09381103515625;-4.7967529296875E-07
1;-0.10394287109375;-4.98046875E-07
1;-0.114013671875;-5.169677734375E-07
1;-0.12408447265625;-5.352783203125E-07
1;-0.1341552734375;-5.5328369140625E-07
1;-0.1441650390625;-5.7098388671875E-07
1;-0.154296875;-5.8837890625E-07
1;-0.164337158203125;-6.048583984375E-07
1;-0.174407958984375;-6.207275390625E-07
1;-0.1844482421875;-6.353759765625E-07
1;-0.194549560546875;-6.494140625E-07
1;-0.20465087890625;-6.6192626953125E-07
1;-0.2147216796875;-6.7352294921875E-07
1;-0.224761962890625;-6.8359375E-07
1;-0.234832763671875;-6.927490234375E-07
1;-0.24493408203125;-7.000732421875E-07
1;-0.2550048828125;-7.061767578125E-07
1;-0.26507568359375;-7.11669921875E-07
1;-0.275177001953125;-7.159423828125E-07
1;-0.28521728515625;-7.1990966796875E-07
1;-0.295257568359375;-7.232666015625E-07
1;-0.3052978515625;-7.269287109375E-07
1;-0.315521240234375;-7.3028564453125E-07
1;-0.32550048828125;-7.32421875E-07
1;-0.335601806640625;-7.342529296875E-07
1;-0.345672607421875;-7.342529296875E-07
1;-0.355712890625;-7.3272705078125E-07
1;-0.36578369140625;-7.2998046875E-07
1;-0.3758544921875;-7.257080078125E-07
1;-0.385955810546875;-7.2052001953125E-07
1;-0.39605712890625;-7.1502685546875E-07
1;-0.406097412109375;-7.09228515625E-07
1;-0.41619873046875;-7.0404052734375E-07
1;-0.426239013671875;-6.9915771484375E-07
1;-0.436309814453125;-6.951904296875E-07
1;-0.44647216796875;-6.9183349609375E-07
1;-0.456512451171875;-6.8939208984375E-07
1;-0.466583251953125;-6.884765625E-07
1;-0.476654052734375;-6.878662109375E-07
1;-0.486663818359375;-6.878662109375E-07
1;-0.49676513671875;-6.8817138671875E-07
1;-0.506805419921875;-6.8939208984375E-07
1;-0.51690673828125;-6.915283203125E-07
1;-0.526947021484375;-6.939697265625E-07
1;-0.537109375;-6.97021484375E-07
1;-0.547119140625;-7.0098876953125E-07
1;-0.5572509765625;-7.0587158203125E-07
1;-0.56732177734375;-7.1136474609375E-07
1;-0.577392578125;-7.177734375E-07
1;-0.587493896484375;-7.257080078125E-07
1;-0.59759521484375;-7.3455810546875E-07
1;-0.607574462890625;-7.4432373046875E-07
1;-0.597503662109375;-4.80255126953125E-07
1;-0.5875244140625;-3.4466552734375E-07
1;-0.57745361328125;-2.5738525390625E-07
1;-0.56732177734375;-1.95281982421875E-07
1;-0.557281494140625;-1.4898681640625E-07
1;-0.54718017578125;-1.13616943359375E-07
1;-0.537200927734375;-8.4716796875E-08
1;-0.527008056640625;-6.1279296875E-08
1;-0.5169677734375;-4.16259765625E-08
1;-0.506927490234375;-2.54791259765625E-08
1;-0.496856689453125;-1.1334228515625E-08
1;-0.48681640625;1.0040283203125E-09
1;-0.476776123046875;1.156005859375E-08
1;-0.466644287109375;2.09716796875E-08
1;-0.456573486328125;2.9217529296875E-08
1;-0.446563720703125;3.68682861328125E-08
1;-0.43646240234375;4.2755126953125E-08
1;-0.4263916015625;4.8828125E-08
1;-0.416351318359375;5.413818359375E-08
1;-0.40625;5.8807373046875E-08
1;-0.396209716796875;6.365966796875E-08
1;-0.386199951171875;6.73828125E-08
1;-0.376129150390625;7.1136474609375E-08
1;-0.36602783203125;7.45849609375E-08
1;-0.35589599609375;7.7728271484375E-08
1;-0.34588623046875;8.0780029296875E-08
1;-0.33587646484375;8.367919921875E-08
1;-0.325836181640625;8.6334228515625E-08
1;-0.315673828125;8.8836669921875E-08
1;-0.30560302734375;9.173583984375E-08
1;-0.2955322265625;9.423828125E-08
1;-0.2855224609375;9.6405029296875E-08
1;-0.275360107421875;9.8388671875E-08
1;-0.265350341796875;1.00311279296875E-07
1;-0.25518798828125;1.02020263671875E-07
1;-0.24517822265625;1.03668212890625E-07
1;-0.235137939453125;1.05224609375E-07
1;-0.225067138671875;1.06231689453125E-07
1;-0.214996337890625;1.0723876953125E-07
1;-0.204833984375;1.08123779296875E-07
1;-0.194732666015625;1.08978271484375E-07
1;-0.184722900390625;1.094970703125E-07
1;-0.174713134765625;1.10107421875E-07
1;-0.164581298828125;1.1077880859375E-07
1;-0.15447998046875;1.1138916015625E-07
1;-0.1444091796875;1.121826171875E-07
1;-0.13433837890625;1.12945556640625E-07
1;-0.12432861328125;1.141357421875E-07
1;-0.114227294921875;1.15570068359375E-07
1;-0.10418701171875;1.171875E-07
1;-0.094146728515625;1.19293212890625E-07
1;-0.08404541015625;1.21917724609375E-07
1;-0.074005126953125;1.248779296875E-07
1;-0.06390380859375;1.282958984375E-07
1;-0.05377197265625;1.32659912109375E-07
1;-0.043438720703125;1.37847900390625E-07
1;-0.0333770751953125;1.43951416015625E-07
1;-0.023309326171875;1.507568359375E-07
1;-0.0132415771484375;1.58447265625E-07
1;-0.0031768798828125;1.67022705078125E-07
1;0.006915283203125;1.76727294921875E-07
1;0.0169830322265625;1.8731689453125E-07
1;0.0270538330078125;1.99432373046875E-07
1;0.0370880126953125;2.11029052734375E-07
1;0.04716796875;2.2381591796875E-07
1;0.0567626953125;2.37152099609375E-07
1;0.066802978515625;2.51007080078125E-07
1;0.07684326171875;2.64801025390625E-07
1;0.086883544921875;2.78839111328125E-07
1;0.096923828125;2.92755126953125E-07
1;0.10687255859375;3.067626953125E-07
1;0.117462158203125;3.19183349609375E-07
1;0.1275634765625;3.30718994140625E-07
1;0.137603759765625;3.4417724609375E-07
1;0.147674560546875;3.53607177734375E-07
1;0.157745361328125;3.65142822265625E-07
1;0.16778564453125;3.73931884765625E-07
1;0.177886962890625;3.82354736328125E-07
1;0.187896728515625;3.90380859375E-07
2;0.197998046875;3.9666748046875E-07
2;0.208099365234375;4.02923583984375E-07
2;0.218109130859375;4.06982421875E-07
2;0.22821044921875;4.10980224609375E-07
2;0.238250732421875;4.14154052734375E-07
2;0.248321533203125;4.166259765625E-07
2;0.258331298828125;4.1790771484375E-07
2;0.268463134765625;4.19158935546875E-07
2;0.278564453125;4.19281005859375E-07
2;0.28857421875;4.19158935546875E-07
2;0.29864501953125;4.185791015625E-07
2;0.30865478515625;4.1741943359375E-07
2;0.31878662109375;4.16168212890625E-07
2;0.328826904296875;4.14306640625E-07
2;0.33892822265625;4.12261962890625E-07
2;0.3489990234375;4.10003662109375E-07
2;0.359100341796875;4.078369140625E-07
2;0.369110107421875;4.052734375E-07
2;0.379150390625;4.029541015625E-07
2;0.389190673828125;4.00604248046875E-07
2;0.399322509765625;3.983154296875E-07
2;0.409332275390625;3.96026611328125E-07
2;0.41943359375;3.94073486328125E-07
2;0.429534912109375;3.922119140625E-07
2;0.4395751953125;3.90899658203125E-07
2;0.449676513671875;3.8946533203125E-07
2;0.459716796875;3.88671875E-07
2;0.469757080078125;3.88275146484375E-07
2;0.4798583984375;3.88275146484375E-07
2;0.489898681640625;3.88702392578125E-07
2;0.500030517578125;3.89617919921875E-07
2;0.510040283203125;3.9117431640625E-07
2;0.520111083984375;3.93157958984375E-07
2;0.530181884765625;3.9569091796875E-07
2;0.540191650390625;3.98895263671875E-07
2;0.55029296875;4.02679443359375E-07
2;0.560394287109375;4.0679931640625E-07
2;0.570465087890625;4.11468505859375E-07
2;0.580535888671875;4.1656494140625E-07
2;0.590545654296875;4.2181396484375E-07
2;0.60064697265625;4.27581787109375E-07
2;0.61065673828125;4.3359375E-07
2;0.62078857421875;4.3975830078125E-07
2;0.63079833984375;4.462890625E-07
2;0.640869140625;4.5294189453125E-07
2;0.650970458984375;4.59625244140625E-07
2;0.661041259765625;4.66522216796875E-07
2;0.671112060546875;4.732666015625E-07
2;0.681182861328125;4.80133056640625E-07
2;0.69122314453125;4.8736572265625E-07
2;0.7012939453125;4.94384765625E-07
2;0.711456298828125;5.0140380859375E-07
2;0.72149658203125;5.084228515625E-07
2;0.731597900390625;5.1544189453125E-07
2;0.74163818359375;5.224609375E-07
2;0.7513427734375;5.2947998046875E-07
2;0.76171875;5.3680419921875E-07
2;0.77178955078125;5.438232421875E-07
2;0.78155517578125;5.5084228515625E-07
2;0.79193115234375;5.57861328125E-07
2;0.802001953125;5.645751953125E-07
2;0.811767578125;5.718994140625E-07
2;0.82183837890625;5.7861328125E-07
2;0.8319091796875;5.859375E-07
2;0.84197998046875;5.9326171875E-07
2;0.85235595703125;6.0089111328125E-07
2;0.8624267578125;6.09130859375E-07
2;0.8721923828125;6.1767578125E-07
2;0.88287353515625;6.2713623046875E-07
2;0.892333984375;6.378173828125E-07
2;0.9027099609375;6.494140625E-07
2;0.89263916015625;3.9923095703125E-07
2;0.8819580078125;2.9437255859375E-07
2;0.8721923828125;2.29339599609375E-07
2;0.8624267578125;1.83837890625E-07
2;0.85235595703125;1.50634765625E-07
2;0.84197998046875;1.2542724609375E-07
2;0.83221435546875;1.065673828125E-07
2;0.82244873046875;9.2010498046875E-08
2;0.81207275390625;8.074951171875E-08
2;0.80169677734375;7.220458984375E-08
2;0.79193115234375;6.573486328125E-08
2;0.78155517578125;6.06689453125E-08
2;0.77178955078125;5.6549072265625E-08
2;0.76202392578125;5.322265625E-08
2;0.751953125;5.0506591796875E-08
2;0.74163818359375;4.7515869140625E-08
2;0.731597900390625;4.461669921875E-08
2;0.721435546875;4.13818359375E-08
2;0.711395263671875;3.7139892578125E-08
2;0.70135498046875;3.231201171875E-08
2;0.6912841796875;2.64923095703125E-08
2;0.6812744140625;1.982421875E-08
2;0.671173095703125;1.19354248046875E-08
2;0.66119384765625;3.0517578125E-09
2;0.651092529296875;-7.01904296875E-09
2;0.6409912109375;-1.7840576171875E-08
2;0.6309814453125;-2.9571533203125E-08
2;0.621002197265625;-4.19921875E-08
2;0.61090087890625;-5.4931640625E-08
2;0.600799560546875;-6.8328857421875E-08
2;0.59075927734375;-8.203125E-08
2;0.5806884765625;-9.552001953125E-08
2;0.570648193359375;-1.09161376953125E-07
2;0.560638427734375;-1.2213134765625E-07
2;0.550537109375;-1.34490966796875E-07
2;0.54046630859375;-1.4642333984375E-07
2;0.5303955078125;-1.575927734375E-07
2;0.5203857421875;-1.67572021484375E-07
2;0.510284423828125;-1.766357421875E-07
2;0.500274658203125;-1.8487548828125E-07
2;0.49017333984375;-1.92047119140625E-07
2;0.48016357421875;-1.98211669921875E-07
2;0.470062255859375;-2.0355224609375E-07
2;0.460052490234375;-2.07611083984375E-07
2;0.449951171875;-2.11273193359375E-07
2;0.43994140625;-2.138671875E-07
2;0.429901123046875;-2.15728759765625E-07
2;0.4197998046875;-2.17041015625E-07
2;0.40972900390625;-2.17376708984375E-07
2;0.399688720703125;-2.17498779296875E-07
2;0.38958740234375;-2.1710205078125E-07
2;0.379547119140625;-2.16278076171875E-07
2;0.3695068359375;-2.1478271484375E-07
2;0.359405517578125;-2.13409423828125E-07
2;0.349334716796875;-2.11700439453125E-07
2;0.339263916015625;-2.09686279296875E-07
2;0.329193115234375;-2.07550048828125E-07
2;0.319091796875;-2.0550537109375E-07
2;0.308990478515625;-2.03338623046875E-07
2;0.2989501953125;-2.00927734375E-07
2;0.288909912109375;-1.9879150390625E-07
2;0.278839111328125;-1.96746826171875E-07
2;0.26873779296875;-1.94488525390625E-07
2;0.258697509765625;-1.92535400390625E-07
2;0.2486572265625;-1.9061279296875E-07
2;0.238525390625;-1.88934326171875E-07
2;0.228515625;-1.8731689453125E-07
2;0.2183837890625;-1.85943603515625E-07
2;0.2083740234375;-1.845703125E-07
2;0.1982421875;-1.8353271484375E-07
2;0.188140869140625;-1.82647705078125E-07
2;0.178131103515625;-1.8182373046875E-07
2;0.168060302734375;-1.81488037109375E-07
2;0.15802001953125;-1.81488037109375E-07
2;0.14794921875;-1.81915283203125E-07
2;0.137939453125;-1.82525634765625E-07
2;0.12786865234375;-1.839599609375E-07
2;0.117767333984375;-1.85516357421875E-07
2;0.10772705078125;-1.87835693359375E-07
2;0.09765625;-1.90673828125E-07
2;0.087615966796875;-1.943359375E-07
2;0.077545166015625;-1.9866943359375E-07
2;0.0675048828125;-2.03857421875E-07
2;0.05743408203125;-2.09747314453125E-07
2;0.0472137451171875;-2.16522216796875E-07
2;0.03714599609375;-2.24517822265625E-07
2;0.0270751953125;-2.33306884765625E-07
2;0.017022705078125;-2.43133544921875E-07
2;0.0069732666015625;-2.5439453125E-07
2;-0.00311889648437499;-2.66632080078125E-07
2;-0.013201904296875;-2.80029296875E-07
2;-0.0232421875;-2.94677734375E-07
2;-0.0333221435546875;-3.1048583984375E-07
2;-0.0434356689453125;-3.2720947265625E-07
2;-0.053558349609375;-3.4503173828125E-07
2;-0.063629150390625;-3.6376953125E-07
2;-0.073760986328125;-3.83270263671875E-07
2;-0.08380126953125;-4.0338134765625E-07
2;-0.093902587890625;-4.23919677734375E-07
2;-0.10394287109375;-4.4476318359375E-07
2;-0.114013671875;-4.65606689453125E-07
2;-0.124053955078125;-4.8614501953125E-07
2;-0.1341552734375;-5.06591796875E-07
2;-0.144195556640625;-5.267333984375E-07
2;-0.154296875;-5.4656982421875E-07
2;-0.164337158203125;-5.65185546875E-07
2;-0.17437744140625;-5.8319091796875E-07
2;-0.184478759765625;-6.0028076171875E-07
2;-0.194580078125;-6.158447265625E-07
2;-0.20465087890625;-6.3018798828125E-07
2;-0.214752197265625;-6.43310546875E-07
2;-0.2247314453125;-6.5460205078125E-07
2;-0.234832763671875;-6.6497802734375E-07
2;-0.244903564453125;-6.732177734375E-07
2;-0.2550048828125;-6.805419921875E-07
2;-0.265045166015625;-6.8634033203125E-07
2;-0.27520751953125;-6.915283203125E-07
2;-0.285247802734375;-6.9610595703125E-07
2;-0.2952880859375;-7.000732421875E-07
2;-0.305419921875;-7.037353515625E-07
2;-0.3154296875;-7.073974609375E-07
2;-0.3255615234375;-7.098388671875E-07
2;-0.3355712890625;-7.110595703125E-07
2;-0.345703125;-7.11669921875E-07
2;-0.35577392578125;-7.1075439453125E-07
2;-0.36578369140625;-7.0770263671875E-07
2;-0.37591552734375;-7.037353515625E-07
2;-0.386016845703125;-6.988525390625E-07
2;-0.396087646484375;-6.9366455078125E-07
2;-0.406097412109375;-6.8817138671875E-07
2;-0.416168212890625;-6.8328857421875E-07
2;-0.426239013671875;-6.7901611328125E-07
2;-0.43634033203125;-6.7535400390625E-07
2;-0.446380615234375;-6.72607421875E-07
2;-0.45648193359375;-6.70166015625E-07
2;-0.466552734375;-6.6925048828125E-07
2;-0.476593017578125;-6.6864013671875E-07
2;-0.486724853515625;-6.6864013671875E-07
2;-0.49676513671875;-6.695556640625E-07
2;-0.50689697265625;-6.707763671875E-07
2;-0.5169677734375;-6.732177734375E-07
2;-0.527008056640625;-6.7596435546875E-07
2;-0.537078857421875;-6.793212890625E-07
2;-0.54718017578125;-6.8359375E-07
2;-0.5572509765625;-6.884765625E-07
2;-0.567291259765625;-6.9427490234375E-07
2;-0.577362060546875;-7.012939453125E-07
2;-0.58746337890625;-7.098388671875E-07
2;-0.5975341796875;-7.1929931640625E-07
2;-0.60760498046875;-7.2998046875E-07
2;-0.597564697265625;-4.69879150390625E-07
2;-0.587493896484375;-3.37249755859375E-07
2;-0.577484130859375;-2.51678466796875E-07
2;-0.567413330078125;-1.91070556640625E-07
2;-0.557281494140625;-1.4599609375E-07
2;-0.547210693359375;-1.1102294921875E-07
2;-0.537139892578125;-8.3160400390625E-08
2;-0.527130126953125;-6.048583984375E-08
2;-0.5169677734375;-4.16259765625E-08
2;-0.50689697265625;-2.58758544921875E-08
2;-0.496856689453125;-1.20025634765625E-08
2;-0.48675537109375;-2.62451171875E-10
2;-0.476715087890625;9.979248046875E-09
2;-0.466644287109375;1.8829345703125E-08
2;-0.456573486328125;2.664794921875E-08
2;-0.446624755859375;3.3612060546875E-08
2;-0.436492919921875;3.9703369140625E-08
2;-0.426361083984375;4.5318603515625E-08
2;-0.41632080078125;5.0262451171875E-08
2;-0.406280517578125;5.4779052734375E-08
2;-0.396209716796875;5.8837890625E-08
2;-0.38616943359375;6.2530517578125E-08
2;-0.3760986328125;6.591796875E-08
2;-0.366058349609375;6.9305419921875E-08
2;-0.356048583984375;7.2265625E-08
2;-0.345916748046875;7.501220703125E-08
2;-0.3358154296875;7.794189453125E-08
2;-0.3258056640625;8.062744140625E-08
2;-0.315673828125;8.3282470703125E-08
2;-0.30560302734375;8.58154296875E-08
2;-0.2955322265625;8.8134765625E-08
2;-0.285430908203125;9.033203125E-08
2;-0.275360107421875;9.2529296875E-08
2;-0.265350341796875;9.4390869140625E-08
2;-0.255279541015625;9.60693359375E-08
2;-0.245147705078125;9.759521484375E-08
2;-0.235076904296875;9.912109375E-08
2;-0.225006103515625;1.0052490234375E-07
2;-0.214935302734375;1.01318359375E-07
2;-0.204925537109375;1.02386474609375E-07
2;-0.19476318359375;1.031494140625E-07
2;-0.18475341796875;1.03790283203125E-07
2;-0.1746826171875;1.044921875E-07
2;-0.16455078125;1.0528564453125E-07
2;-0.154541015625;1.063232421875E-07
2;-0.14447021484375;1.07086181640625E-07
2;-0.13433837890625;1.0809326171875E-07
2;-0.124237060546875;1.09375E-07
2;-0.1142578125;1.1102294921875E-07
2;-0.10418701171875;1.13006591796875E-07
2;-0.0941162109375;1.1541748046875E-07
2;-0.08404541015625;1.1822509765625E-07
2;-0.073974609375;1.21673583984375E-07
2;-0.063873291015625;1.258544921875E-07
2;-0.053863525390625;1.3043212890625E-07
2;-0.0434478759765625;1.35955810546875E-07
2;-0.03338623046875;1.42608642578125E-07
2;-0.023291015625;1.5008544921875E-07
2;-0.0132354736328125;1.58172607421875E-07
2;-0.00316467285156249;1.6741943359375E-07
2;0.00692138671875001;1.7755126953125E-07
2;0.0169830322265625;1.8853759765625E-07
2;0.02703857421875;2.00469970703125E-07
2;0.037091064453125;2.130126953125E-07
2;0.047174072265625;2.261962890625E-07
2;0.056732177734375;2.39776611328125E-07
2;0.06683349609375;2.5347900390625E-07
2;0.07684326171875;2.67486572265625E-07
2;0.0869140625;2.8143310546875E-07
2;0.096954345703125;2.95135498046875E-07
2;0.10693359375;3.0841064453125E-07
2;0.117462158203125;3.212890625E-07
2;0.1275634765625;3.3355712890625E-07
2;0.13763427734375;3.4503173828125E-07
2;0.147674560546875;3.5614013671875E-07
2;0.15771484375;3.6614990234375E-07
2;0.16778564453125;3.75335693359375E-07
2;0.177825927734375;3.83453369140625E-07
2;0.187957763671875;3.90899658203125E-07
3;0.197998046875;3.9715576171875E-07
3;0.208038330078125;4.02679443359375E-07
3;0.2181396484375;4.07135009765625E-07
3;0.228179931640625;4.10919189453125E-07
3;0.23828125;4.13848876953125E-07
3;0.248321533203125;4.16168212890625E-07
3;0.25836181640625;4.17388916015625E-07
3;0.2684326171875;4.183349609375E-07
3;0.27850341796875;4.18426513671875E-07
3;0.28857421875;4.1827392578125E-07
3;0.298614501953125;4.171142578125E-07
3;0.308685302734375;4.1595458984375E-07
3;0.31884765625;4.14581298828125E-07
3;0.328887939453125;4.12750244140625E-07
3;0.338958740234375;4.1058349609375E-07
3;0.349029541015625;4.08294677734375E-07
3;0.359100341796875;4.06005859375E-07
3;0.369171142578125;4.03411865234375E-07
3;0.379150390625;4.01031494140625E-07
3;0.3892822265625;3.9862060546875E-07
3;0.3992919921875;3.96514892578125E-07
3;0.409332275390625;3.94256591796875E-07
3;0.41943359375;3.92425537109375E-07
3;0.429443359375;3.90533447265625E-07
3;0.439605712890625;3.89251708984375E-07
3;0.44964599609375;3.88153076171875E-07
3;0.459716796875;3.87481689453125E-07
3;0.4697265625;3.8726806640625E-07
3;0.4798583984375;3.87664794921875E-07
3;0.4898681640625;3.88397216796875E-07
3;0.49993896484375;3.8983154296875E-07
3;0.510009765625;3.91845703125E-07
3;0.5201416015625;3.94195556640625E-07
3;0.530181884765625;3.97247314453125E-07
3;0.540252685546875;4.01153564453125E-07
3;0.550262451171875;4.05303955078125E-07
3;0.560333251953125;4.09912109375E-07
3;0.5704345703125;4.15130615234375E-07
3;0.580535888671875;4.205322265625E-07
3;0.590545654296875;4.26300048828125E-07
3;0.600616455078125;4.32464599609375E-07
3;0.61065673828125;4.38751220703125E-07
3;0.620758056640625;4.45343017578125E-07
3;0.63079833984375;4.52056884765625E-07
3;0.640869140625;4.59075927734375E-07
3;0.65093994140625;4.6588134765625E-07
3;0.6610107421875;4.72869873046875E-07
3;0.671112060546875;4.79766845703125E-07
3;0.681182861328125;4.8675537109375E-07
3;0.69122314453125;4.937744140625E-07
3;0.701263427734375;5.010986328125E-07
3;0.71142578125;5.0811767578125E-07
3;0.72149658203125;5.1513671875E-07
3;0.731536865234375;5.2215576171875E-07
3;0.74163818359375;5.291748046875E-07
3;0.75103759765625;5.364990234375E-07
3;0.76141357421875;5.43212890625E-07
3;0.77178955078125;5.5023193359375E-07
3;0.78155517578125;5.572509765625E-07
3;0.791015625;5.6427001953125E-07
3;0.802001953125;5.712890625E-07
3;0.81207275390625;5.780029296875E-07
3;0.82244873046875;5.8502197265625E-07
3;0.83221435546875;5.92041015625E-07
3;0.8416748046875;5.9967041015625E-07
3;0.85235595703125;6.072998046875E-07
3;0.86212158203125;6.1553955078125E-07
3;0.87188720703125;6.2408447265625E-07
3;0.88287353515625;6.3323974609375E-07
3;0.892333984375;6.4361572265625E-07
3;0.9027099609375;6.5521240234375E-07
3;0.892333984375;4.014892578125E-07
3;0.882568359375;2.957763671875E-07
3;0.8721923828125;2.3016357421875E-07
3;0.8624267578125;1.84326171875E-07
3;0.8526611328125;1.50543212890625E-07
3;0.8428955078125;1.25335693359375E-07
3;0.83221435546875;1.06201171875E-07
3;0.82183837890625;9.14306640625E-08
3;0.811767578125;8.013916015625E-08
3;0.8013916015625;7.147216796875E-08
3;0.79193115234375;6.488037109375E-08
3;0.7818603515625;5.9783935546875E-08
3;0.77239990234375;5.5511474609375E-08
3;0.76202392578125;5.242919921875E-08
3;0.75164794921875;4.9652099609375E-08
3;0.74163818359375;4.6875E-08
3;0.731597900390625;4.40673828125E-08
3;0.721527099609375;4.0960693359375E-08
3;0.71142578125;3.7298583984375E-08
3;0.701385498046875;3.25347900390625E-08
3;0.691314697265625;2.71697998046875E-08
3;0.68121337890625;2.07916259765625E-08
3;0.671173095703125;1.33331298828125E-08
3;0.661102294921875;4.5440673828125E-09
3;0.651031494140625;-4.99267578125E-09
3;0.6409912109375;-1.5625E-08
3;0.630950927734375;-2.7105712890625E-08
3;0.62091064453125;-3.87115478515625E-08
3;0.610870361328125;-5.1971435546875E-08
3;0.600799560546875;-6.524658203125E-08
3;0.5908203125;-7.8399658203125E-08
3;0.58074951171875;-9.2437744140625E-08
3;0.570648193359375;-1.05865478515625E-07
3;0.560638427734375;-1.18896484375E-07
3;0.550537109375;-1.31622314453125E-07
3;0.540496826171875;-1.43463134765625E-07
3;0.5303955078125;-1.54815673828125E-07
3;0.52044677734375;-1.649169921875E-07
3;0.510345458984375;-1.74224853515625E-07
3;0.50030517578125;-1.82586669921875E-07
3;0.49029541015625;-1.9000244140625E-07
3;0.480133056640625;-1.96136474609375E-07
3;0.4700927734375;-2.012939453125E-07
3;0.4600830078125;-2.06024169921875E-07
3;0.45001220703125;-2.1014404296875E-07
3;0.43994140625;-2.12493896484375E-07
3;0.429840087890625;-2.14447021484375E-07
3;0.4197998046875;-2.1563720703125E-07
3;0.409698486328125;-2.1630859375E-07
3;0.399627685546875;-2.16522216796875E-07
3;0.389556884765625;-2.1612548828125E-07
3;0.379486083984375;-2.15301513671875E-07
3;0.369476318359375;-2.14111328125E-07
3;0.35931396484375;-2.127685546875E-07
3;0.349334716796875;-2.10968017578125E-07
3;0.339263916015625;-2.091064453125E-07
3;0.3292236328125;-2.0703125E-07
3;0.31915283203125;-2.0489501953125E-07
3;0.3089599609375;-2.02667236328125E-07
3;0.2989501953125;-2.00469970703125E-07
3;0.288909912109375;-1.9805908203125E-07
3;0.27880859375;-1.959228515625E-07
3;0.268707275390625;-1.937255859375E-07
3;0.258636474609375;-1.9183349609375E-07
3;0.2486572265625;-1.8988037109375E-07
3;0.23858642578125;-1.88232421875E-07
3;0.228485107421875;-1.8646240234375E-07
3;0.218414306640625;-1.8499755859375E-07
3;0.2083740234375;-1.8359375E-07
3;0.19830322265625;-1.822509765625E-07
3;0.188232421875;-1.81304931640625E-07
3;0.178192138671875;-1.806640625E-07
3;0.1680908203125;-1.80633544921875E-07
3;0.157989501953125;-1.8048095703125E-07
3;0.14788818359375;-1.8096923828125E-07
3;0.137939453125;-1.81610107421875E-07
3;0.127838134765625;-1.82525634765625E-07
3;0.117767333984375;-1.84661865234375E-07
3;0.107696533203125;-1.8719482421875E-07
3;0.09765625;-1.89697265625E-07
3;0.08758544921875;-1.932373046875E-07
3;0.077545166015625;-1.97540283203125E-07
3;0.06744384765625;-2.02423095703125E-07
3;0.05743408203125;-2.08404541015625E-07
3;0.047210693359375;-2.15118408203125E-07
3;0.0371337890625;-2.230224609375E-07
3;0.0270782470703125;-2.31689453125E-07
3;0.017022705078125;-2.41485595703125E-07
3;0.0069549560546875;-2.525634765625E-07
3;-0.00312194824218751;-2.64892578125E-07
3;-0.0131866455078125;-2.781982421875E-07
3;-0.0232513427734375;-2.92755126953125E-07
3;-0.0333251953125;-3.08380126953125E-07
3;-0.04344482421875;-3.250732421875E-07
3;-0.053619384765625;-3.431396484375E-07
3;-0.063629150390625;-3.6187744140625E-07
3;-0.073760986328125;-3.81439208984375E-07
3;-0.08380126953125;-4.01641845703125E-07
3;-0.0938720703125;-4.222412109375E-07
3;-0.103912353515625;-4.43206787109375E-07
3;-0.113983154296875;-4.642333984375E-07
3;-0.12408447265625;-4.8492431640625E-07
3;-0.1341552734375;-5.0567626953125E-07
3;-0.1441650390625;-5.2581787109375E-07
3;-0.154296875;-5.45654296875E-07
3;-0.164398193359375;-5.645751953125E-07
3;-0.174407958984375;-5.82275390625E-07
3;-0.18450927734375;-6.0028076171875E-07
3;-0.194549560546875;-6.1553955078125E-07
3;-0.20458984375;-6.3018798828125E-07
3;-0.21466064453125;-6.4300537109375E-07
3;-0.224761962890625;-6.54296875E-07
3;-0.234832763671875;-6.6436767578125E-07
3;-0.24493408203125;-6.72607421875E-07
3;-0.2550048828125;-6.7962646484375E-07
3;-0.265106201171875;-6.854248046875E-07
3;-0.275146484375;-6.903076171875E-07
3;-0.28515625;-6.9427490234375E-07
3;-0.295318603515625;-6.976318359375E-07
3;-0.305328369140625;-7.012939453125E-07
3;-0.315460205078125;-7.049560546875E-07
3;-0.325592041015625;-7.06787109375E-07
3;-0.33563232421875;-7.086181640625E-07
3;-0.34564208984375;-7.086181640625E-07
3;-0.355743408203125;-7.073974609375E-07
3;-0.365814208984375;-7.0465087890625E-07
3;-0.375823974609375;-7.0037841796875E-07
3;-0.385986328125;-6.9549560546875E-07
3;-0.39605712890625;-6.9061279296875E-07
3;-0.406158447265625;-6.8511962890625E-07
3;-0.4161376953125;-6.7962646484375E-07
3;-0.42626953125;-6.7535400390625E-07
3;-0.4364013671875;-6.7169189453125E-07
3;-0.446441650390625;-6.689453125E-07
3;-0.456512451171875;-6.6680908203125E-07
3;-0.466583251953125;-6.65283203125E-07
3;-0.4766845703125;-6.6497802734375E-07
3;-0.486724853515625;-6.6497802734375E-07
3;-0.496734619140625;-6.6558837890625E-07
3;-0.5068359375;-6.671142578125E-07
3;-0.51690673828125;-6.6925048828125E-07
3;-0.527008056640625;-6.719970703125E-07
3;-0.537078857421875;-6.7535400390625E-07
3;-0.547149658203125;-6.793212890625E-07
3;-0.557220458984375;-6.842041015625E-07
3;-0.56732177734375;-6.9000244140625E-07
3;-0.577392578125;-6.97021484375E-07
3;-0.587432861328125;-7.0556640625E-07
3;-0.59747314453125;-7.1502685546875E-07
3;-0.60760498046875;-7.2601318359375E-07
3;-0.597564697265625;-4.6636962890625E-07
3;-0.58746337890625;-3.343505859375E-07
3;-0.577423095703125;-2.4945068359375E-07
3;-0.567352294921875;-1.89422607421875E-07
3;-0.5572509765625;-1.4453125E-07
3;-0.547210693359375;-1.10076904296875E-07
3;-0.537109375;-8.2366943359375E-08
3;-0.527099609375;-6.0028076171875E-08
3;-0.5169677734375;-4.1351318359375E-08
3;-0.506927490234375;-2.55035400390625E-08
3;-0.496856689453125;-1.23748779296875E-08
3;-0.486785888671875;-5.37109375E-10
3;-0.47674560546875;9.4757080078125E-09
3;-0.466705322265625;1.80755615234375E-08
3;-0.45660400390625;2.59307861328125E-08
3;-0.446563720703125;3.27056884765625E-08
3;-0.43646240234375;3.86962890625E-08
3;-0.42633056640625;4.40673828125E-08
3;-0.416351318359375;4.901123046875E-08
3;-0.40625;5.3375244140625E-08
3;-0.39630126953125;5.7373046875E-08
3;-0.386199951171875;6.11572265625E-08
3;-0.376129150390625;6.45751953125E-08
3;-0.3660888671875;6.7718505859375E-08
3;-0.35601806640625;7.0709228515625E-08
3;-0.345947265625;7.366943359375E-08
3;-0.33587646484375;7.6416015625E-08
3;-0.32574462890625;7.9071044921875E-08
3;-0.315704345703125;8.160400390625E-08
3;-0.30560302734375;8.4228515625E-08
3;-0.2955322265625;8.660888671875E-08
3;-0.285491943359375;8.868408203125E-08
3;-0.275421142578125;9.0850830078125E-08
3;-0.265228271484375;9.2529296875E-08
3;-0.255218505859375;9.442138671875E-08
3;-0.245208740234375;9.58251953125E-08
3;-0.235076904296875;9.7259521484375E-08
3;-0.225006103515625;9.8358154296875E-08
3;-0.214996337890625;9.9334716796875E-08
3;-0.20489501953125;1.002197265625E-07
3;-0.19482421875;1.0089111328125E-07
3;-0.184722900390625;1.01776123046875E-07
3;-0.17462158203125;1.02294921875E-07
3;-0.16461181640625;1.03271484375E-07
3;-0.15447998046875;1.0382080078125E-07
3;-0.144439697265625;1.0491943359375E-07
3;-0.134368896484375;1.05804443359375E-07
3;-0.124267578125;1.06964111328125E-07
3;-0.114227294921875;1.08551025390625E-07
3;-0.10418701171875;1.10504150390625E-07
3;-0.0941162109375;1.12945556640625E-07
3;-0.084014892578125;1.158447265625E-07
3;-0.073944091796875;1.19384765625E-07
3;-0.063873291015625;1.2347412109375E-07
3;-0.05377197265625;1.28204345703125E-07
3;-0.0434661865234375;1.336669921875E-07
3;-0.033380126953125;1.4031982421875E-07
3;-0.0233062744140625;1.47674560546875E-07
3;-0.01324462890625;1.56097412109375E-07
3;-0.003155517578125;1.6534423828125E-07
3;0.0069122314453125;1.75628662109375E-07
3;0.01697998046875;1.86737060546875E-07
3;0.0270416259765625;1.98455810546875E-07
3;0.037109375;2.11090087890625E-07
3;0.04716796875;2.242431640625E-07
3;0.0567626953125;2.3779296875E-07
3;0.0667724609375;2.51739501953125E-07
3;0.0767822265625;2.65472412109375E-07
3;0.086883544921875;2.7972412109375E-07
3;0.096893310546875;2.9345703125E-07
3;0.106903076171875;3.06640625E-07
3;0.117431640625;3.19549560546875E-07
3;0.127593994140625;3.3184814453125E-07
3;0.13763427734375;3.43414306640625E-07
3;0.147613525390625;3.5443115234375E-07
3;0.15771484375;3.64410400390625E-07
3;0.167816162109375;3.7371826171875E-07
3;0.177825927734375;3.81866455078125E-07
3;0.18792724609375;3.8922119140625E-07
4;0.198028564453125;3.95538330078125E-07
4;0.208099365234375;4.00909423828125E-07
4;0.2181396484375;4.05548095703125E-07
4;0.228179931640625;4.093017578125E-07
4;0.238250732421875;4.12322998046875E-07
4;0.248291015625;4.14398193359375E-07
4;0.25836181640625;4.1571044921875E-07
4;0.268463134765625;4.16656494140625E-07
4;0.278472900390625;4.1668701171875E-07
4;0.28851318359375;4.163818359375E-07
4;0.298614501953125;4.15313720703125E-07
4;0.308685302734375;4.14276123046875E-07
4;0.31884765625;4.12689208984375E-07
4;0.328857421875;4.1070556640625E-07
4;0.33892822265625;4.08538818359375E-07
4;0.348968505859375;4.06158447265625E-07
4;0.3590087890625;4.039306640625E-07
4;0.369171142578125;4.01519775390625E-07
4;0.37921142578125;3.9910888671875E-07
4;0.389251708984375;3.96575927734375E-07
4;0.39935302734375;3.94439697265625E-07
4;0.409393310546875;3.92059326171875E-07
4;0.41943359375;3.90289306640625E-07
4;0.42950439453125;3.885498046875E-07
4;0.439605712890625;3.87298583984375E-07
4;0.44964599609375;3.86077880859375E-07
4;0.459716796875;3.8555908203125E-07
4;0.469757080078125;3.85498046875E-07
4;0.4798583984375;3.85986328125E-07
4;0.489898681640625;3.8690185546875E-07
4;0.500030517578125;3.88671875E-07
4;0.510040283203125;3.90716552734375E-07
4;0.52008056640625;3.9361572265625E-07
4;0.530120849609375;3.968505859375E-07
4;0.540252685546875;4.0081787109375E-07
4;0.550262451171875;4.052734375E-07
4;0.56036376953125;4.100341796875E-07
4;0.570465087890625;4.154052734375E-07
4;0.5804443359375;4.21142578125E-07
4;0.590545654296875;4.2718505859375E-07
4;0.600616455078125;4.3365478515625E-07
4;0.610687255859375;4.39971923828125E-07
4;0.6207275390625;4.46685791015625E-07
4;0.630859375;4.53765869140625E-07
4;0.640869140625;4.60540771484375E-07
4;0.65093994140625;4.6734619140625E-07
4;0.66094970703125;4.74456787109375E-07
4;0.671142578125;4.815673828125E-07
4;0.68121337890625;4.888916015625E-07
4;0.691253662109375;4.9560546875E-07
4;0.701385498046875;5.029296875E-07
4;0.711395263671875;5.1025390625E-07
4;0.72149658203125;5.1727294921875E-07
4;0.7315673828125;5.242919921875E-07
4;0.741607666015625;5.316162109375E-07
4;0.751953125;5.38330078125E-07
4;0.76171875;5.45654296875E-07
4;0.7720947265625;5.5267333984375E-07
4;0.78155517578125;5.596923828125E-07
4;0.7916259765625;5.670166015625E-07
4;0.8013916015625;5.7373046875E-07
4;0.811767578125;5.8074951171875E-07
4;0.821533203125;5.8746337890625E-07
4;0.83221435546875;5.950927734375E-07
4;0.84228515625;6.0211181640625E-07
4;0.85205078125;6.1004638671875E-07
4;0.86273193359375;6.1798095703125E-07
4;0.87249755859375;6.268310546875E-07
4;0.88226318359375;6.35986328125E-07
4;0.892333984375;6.4605712890625E-07
4;0.9027099609375;6.5765380859375E-07
4;0.892333984375;4.0264892578125E-07
4;0.88287353515625;2.9638671875E-07
4;0.87249755859375;2.30438232421875E-07
4;0.8624267578125;1.84814453125E-07
4;0.85205078125;1.51031494140625E-07
4;0.84228515625;1.2567138671875E-07
4;0.8319091796875;1.0638427734375E-07
4;0.82183837890625;9.130859375E-08
4;0.81207275390625;8.0078125E-08
4;0.8013916015625;7.1136474609375E-08
4;0.79193115234375;6.4666748046875E-08
4;0.782470703125;5.9600830078125E-08
4;0.771484375;5.5389404296875E-08
4;0.76202392578125;5.224609375E-08
4;0.75164794921875;4.949951171875E-08
4;0.741668701171875;4.69970703125E-08
4;0.731597900390625;4.443359375E-08
4;0.72149658203125;4.1168212890625E-08
4;0.71148681640625;3.76129150390625E-08
4;0.701416015625;3.309326171875E-08
4;0.69134521484375;2.7899169921875E-08
4;0.6812744140625;2.17681884765625E-08
4;0.67120361328125;1.42852783203125E-08
4;0.661102294921875;5.96923828125E-09
4;0.651123046875;-3.546142578125E-09
4;0.6409912109375;-1.40167236328125E-08
4;0.6309814453125;-2.55096435546875E-08
4;0.620941162109375;-3.7628173828125E-08
4;0.610870361328125;-5.0445556640625E-08
4;0.600799560546875;-6.341552734375E-08
4;0.590728759765625;-7.70263671875E-08
4;0.580718994140625;-9.0728759765625E-08
4;0.570709228515625;-1.038818359375E-07
4;0.560638427734375;-1.17156982421875E-07
4;0.550506591796875;-1.29852294921875E-07
4;0.54046630859375;-1.41815185546875E-07
4;0.5303955078125;-1.52923583984375E-07
4;0.520355224609375;-1.632080078125E-07
4;0.510345458984375;-1.72576904296875E-07
4;0.500244140625;-1.80938720703125E-07
4;0.490234375;-1.883544921875E-07
4;0.48016357421875;-1.94793701171875E-07
4;0.4700927734375;-2.0013427734375E-07
4;0.460052490234375;-2.04681396484375E-07
4;0.449920654296875;-2.08221435546875E-07
4;0.43988037109375;-2.10968017578125E-07
4;0.4298095703125;-2.13043212890625E-07
4;0.419769287109375;-2.1429443359375E-07
4;0.40972900390625;-2.15057373046875E-07
4;0.399627685546875;-2.15087890625E-07
4;0.389556884765625;-2.1478271484375E-07
4;0.379486083984375;-2.1392822265625E-07
4;0.3695068359375;-2.127685546875E-07
4;0.359405517578125;-2.113037109375E-07
4;0.349334716796875;-2.0965576171875E-07
4;0.3392333984375;-2.0770263671875E-07
4;0.3292236328125;-2.05657958984375E-07
4;0.31915283203125;-2.034912109375E-07
4;0.30902099609375;-2.01416015625E-07
4;0.2989501953125;-1.99249267578125E-07
4;0.288848876953125;-1.9677734375E-07
4;0.27886962890625;-1.94580078125E-07
4;0.26873779296875;-1.9244384765625E-07
4;0.258758544921875;-1.90521240234375E-07
4;0.2486572265625;-1.88568115234375E-07
4;0.238555908203125;-1.86798095703125E-07
4;0.22845458984375;-1.85089111328125E-07
4;0.218414306640625;-1.83563232421875E-07
4;0.208343505859375;-1.82281494140625E-07
4;0.19830322265625;-1.812744140625E-07
4;0.188232421875;-1.80328369140625E-07
4;0.178131103515625;-1.7962646484375E-07
4;0.168121337890625;-1.7919921875E-07
4;0.15802001953125;-1.79290771484375E-07
4;0.147918701171875;-1.7974853515625E-07
4;0.13787841796875;-1.80450439453125E-07
4;0.127838134765625;-1.8170166015625E-07
4;0.11773681640625;-1.83380126953125E-07
4;0.107696533203125;-1.85791015625E-07
4;0.097686767578125;-1.88629150390625E-07
4;0.087615966796875;-1.92291259765625E-07
4;0.0775146484375;-1.9677734375E-07
4;0.0675048828125;-2.015380859375E-07
4;0.057403564453125;-2.076416015625E-07
4;0.047210693359375;-2.14569091796875E-07
4;0.0371490478515625;-2.22503662109375E-07
4;0.02708740234375;-2.31292724609375E-07
4;0.0170379638671875;-2.41119384765625E-07
4;0.00695190429687501;-2.5238037109375E-07
4;-0.0031097412109375;-2.64617919921875E-07
4;-0.0131866455078125;-2.7825927734375E-07
4;-0.0232452392578125;-2.9296875E-07
4;-0.0333251953125;-3.08685302734375E-07
4;-0.043450927734375;-3.25531005859375E-07
4;-0.053558349609375;-3.43414306640625E-07
4;-0.063690185546875;-3.6212158203125E-07
4;-0.07373046875;-3.8177490234375E-07
4;-0.083770751953125;-4.0216064453125E-07
4;-0.0938720703125;-4.228515625E-07
4;-0.10394287109375;-4.43756103515625E-07
4;-0.11395263671875;-4.65057373046875E-07
4;-0.124053955078125;-4.8553466796875E-07
4;-0.1341552734375;-5.0628662109375E-07
4;-0.1441650390625;-5.267333984375E-07
4;-0.15423583984375;-5.4656982421875E-07
4;-0.16436767578125;-5.6549072265625E-07
4;-0.174407958984375;-5.8349609375E-07
4;-0.184478759765625;-6.005859375E-07
4;-0.194549560546875;-6.16455078125E-07
4;-0.204620361328125;-6.304931640625E-07
4;-0.214691162109375;-6.4361572265625E-07
4;-0.224761962890625;-6.549072265625E-07
4;-0.234893798828125;-6.6497802734375E-07
4;-0.24493408203125;-6.7291259765625E-07
4;-0.254974365234375;-6.7962646484375E-07
4;-0.264984130859375;-6.854248046875E-07
4;-0.275054931640625;-6.9000244140625E-07
4;-0.285247802734375;-6.939697265625E-07
4;-0.295318603515625;-6.9732666015625E-07
4;-0.305328369140625;-7.0068359375E-07
4;-0.31549072265625;-7.037353515625E-07
4;-0.32550048828125;-7.0587158203125E-07
4;-0.335662841796875;-7.0709228515625E-07
4;-0.345672607421875;-7.0709228515625E-07
4;-0.35577392578125;-7.0556640625E-07
4;-0.36590576171875;-7.0281982421875E-07
4;-0.375885009765625;-6.9854736328125E-07
4;-0.386016845703125;-6.93359375E-07
4;-0.396026611328125;-6.8817138671875E-07
4;-0.406097412109375;-6.82373046875E-07
4;-0.41619873046875;-6.77490234375E-07
4;-0.426239013671875;-6.7291259765625E-07
4;-0.43634033203125;-6.6925048828125E-07
4;-0.4464111328125;-6.6650390625E-07
4;-0.45654296875;-6.640625E-07
4;-0.46661376953125;-6.62841796875E-07
4;-0.4766845703125;-6.6192626953125E-07
4;-0.486724853515625;-6.622314453125E-07
4;-0.496795654296875;-6.62841796875E-07
4;-0.506866455078125;-6.6436767578125E-07
4;-0.51690673828125;-6.6650390625E-07
4;-0.527008056640625;-6.689453125E-07
4;-0.537139892578125;-6.7230224609375E-07
4;-0.54718017578125;-6.768798828125E-07
4;-0.5572509765625;-6.8145751953125E-07
4;-0.56732177734375;-6.87255859375E-07
4;-0.577362060546875;-6.94580078125E-07
4;-0.58746337890625;-7.0281982421875E-07
4;-0.5975341796875;-7.122802734375E-07
4;-0.607574462890625;-7.232666015625E-07
4;-0.5975341796875;-4.64019775390625E-07
4;-0.58746337890625;-3.32611083984375E-07
4;-0.57745361328125;-2.4786376953125E-07
4;-0.5673828125;-1.88140869140625E-07
4;-0.557281494140625;-1.43585205078125E-07
4;-0.547210693359375;-1.092529296875E-07
4;-0.537139892578125;-8.160400390625E-08
4;-0.527099609375;-5.9478759765625E-08
4;-0.516998291015625;-4.107666015625E-08
4;-0.5069580078125;-2.54425048828125E-08
4;-0.49688720703125;-1.22161865234375E-08
4;-0.486785888671875;-7.232666015625E-10
4;-0.476715087890625;9.271240234375E-09
4;-0.4666748046875;1.7864990234375E-08
4;-0.45660400390625;2.56744384765625E-08
4;-0.446563720703125;3.2196044921875E-08
4;-0.436431884765625;3.8330078125E-08
4;-0.426422119140625;4.351806640625E-08
4;-0.41632080078125;4.8553466796875E-08
4;-0.40631103515625;5.2825927734375E-08
4;-0.396209716796875;5.6671142578125E-08
4;-0.38616943359375;6.0455322265625E-08
4;-0.3760986328125;6.390380859375E-08
4;-0.36602783203125;6.689453125E-08
4;-0.35595703125;6.988525390625E-08
4;-0.34588623046875;7.2723388671875E-08
4;-0.335845947265625;7.5592041015625E-08
4;-0.325775146484375;7.8216552734375E-08
4;-0.315704345703125;8.0810546875E-08
4;-0.3055419921875;8.349609375E-08
4;-0.2955322265625;8.5784912109375E-08
4;-0.285430908203125;8.7921142578125E-08
4;-0.275360107421875;8.9874267578125E-08
4;-0.26531982421875;9.1888427734375E-08
4;-0.25518798828125;9.36279296875E-08
4;-0.2451171875;9.503173828125E-08
4;-0.23504638671875;9.619140625E-08
4;-0.225067138671875;9.7381591796875E-08
4;-0.214996337890625;9.8358154296875E-08
4;-0.20489501953125;9.918212890625E-08
4;-0.194793701171875;9.9884033203125E-08
4;-0.1846923828125;1.00677490234375E-07
4;-0.174652099609375;1.0125732421875E-07
4;-0.16461181640625;1.01898193359375E-07
4;-0.154541015625;1.026611328125E-07
4;-0.144439697265625;1.03546142578125E-07
4;-0.134368896484375;1.04583740234375E-07
4;-0.124267578125;1.058349609375E-07
4;-0.114227294921875;1.07421875E-07
4;-0.10418701171875;1.0943603515625E-07
4;-0.094085693359375;1.116943359375E-07
4;-0.083984375;1.14410400390625E-07
4;-0.073974609375;1.17950439453125E-07
4;-0.0638427734375;1.22039794921875E-07
4;-0.053802490234375;1.26800537109375E-07
4;-0.04344482421875;1.32354736328125E-07
4;-0.033380126953125;1.38946533203125E-07
4;-0.023297119140625;1.46331787109375E-07
4;-0.0132415771484375;1.54449462890625E-07
4;-0.003173828125;1.63909912109375E-07
4;0.0069305419921875;1.74163818359375E-07
4;0.016998291015625;1.8505859375E-07
4;0.02703857421875;1.9696044921875E-07
4;0.0371063232421875;2.09686279296875E-07
4;0.047161865234375;2.22686767578125E-07
4;0.05682373046875;2.3651123046875E-07
4;0.06683349609375;2.50213623046875E-07
4;0.076873779296875;2.64312744140625E-07
4;0.086883544921875;2.7825927734375E-07
4;0.096923828125;2.92022705078125E-07
4;0.106903076171875;3.05389404296875E-07
4;0.117462158203125;3.18206787109375E-07
4;0.1275634765625;3.30657958984375E-07
4;0.13763427734375;3.421630859375E-07
4;0.147674560546875;3.531494140625E-07
4;0.157684326171875;3.63250732421875E-07
4;0.167755126953125;3.72406005859375E-07
4;0.1778564453125;3.8079833984375E-07
4;0.18792724609375;3.880615234375E-07
5;0.197998046875;3.94561767578125E-07
5;0.20806884765625;3.99932861328125E-07
5;0.218109130859375;4.0460205078125E-07
5;0.22821044921875;4.083251953125E-07
5;0.238250732421875;4.11376953125E-07
5;0.248321533203125;4.134521484375E-07
5;0.25836181640625;4.1485595703125E-07
5;0.268402099609375;4.15557861328125E-07
5;0.27850341796875;4.156494140625E-07
5;0.28857421875;4.15374755859375E-07
5;0.298675537109375;4.1448974609375E-07
5;0.3087158203125;4.13055419921875E-07
5;0.31878662109375;4.117431640625E-07
5;0.328887939453125;4.09820556640625E-07
5;0.338897705078125;4.075927734375E-07
5;0.34893798828125;4.0521240234375E-07
5;0.359100341796875;4.0289306640625E-07
5;0.369140625;4.0045166015625E-07
5;0.379180908203125;3.97857666015625E-07
5;0.389251708984375;3.95721435546875E-07
5;0.399322509765625;3.9337158203125E-07
5;0.409393310546875;3.91082763671875E-07
5;0.419464111328125;3.89190673828125E-07
5;0.42950439453125;3.87664794921875E-07
5;0.43963623046875;3.8629150390625E-07
5;0.4495849609375;3.8525390625E-07
5;0.459686279296875;3.84857177734375E-07
5;0.469818115234375;3.848876953125E-07
5;0.479888916015625;3.85284423828125E-07
5;0.489898681640625;3.86322021484375E-07
5;0.5;3.87969970703125E-07
5;0.51007080078125;3.9019775390625E-07
5;0.520111083984375;3.93157958984375E-07
5;0.53021240234375;3.963623046875E-07
5;0.540283203125;4.0020751953125E-07
5;0.55029296875;4.0496826171875E-07
5;0.560394287109375;4.09912109375E-07
5;0.5704345703125;4.15252685546875E-07
5;0.580474853515625;4.2108154296875E-07
5;0.590576171875;4.27398681640625E-07
5;0.6005859375;4.33685302734375E-07
5;0.6107177734375;4.4012451171875E-07
5;0.620697021484375;4.47174072265625E-07
5;0.63079833984375;4.53857421875E-07
5;0.640899658203125;4.609375E-07
5;0.650909423828125;4.6795654296875E-07
5;0.6610107421875;4.7491455078125E-07
5;0.67108154296875;4.8248291015625E-07
5;0.68115234375;4.89501953125E-07
5;0.691253662109375;4.9652099609375E-07
5;0.70135498046875;5.035400390625E-07
5;0.71142578125;5.1116943359375E-07
5;0.72149658203125;5.181884765625E-07
5;0.7315673828125;5.2520751953125E-07
5;0.74163818359375;5.322265625E-07
5;0.7513427734375;5.3924560546875E-07
5;0.76141357421875;5.4656982421875E-07
5;0.7720947265625;5.535888671875E-07
5;0.78216552734375;5.609130859375E-07
5;0.7916259765625;5.67626953125E-07
5;0.80169677734375;5.7464599609375E-07
5;0.811767578125;5.816650390625E-07
5;0.82183837890625;5.8868408203125E-07
5;0.83221435546875;5.95703125E-07
5;0.84228515625;6.0302734375E-07
5;0.85235595703125;6.1065673828125E-07
5;0.86273193359375;6.18896484375E-07
5;0.8721923828125;6.2744140625E-07
5;0.882568359375;6.3629150390625E-07
5;0.89202880859375;6.4697265625E-07
5;0.9027099609375;6.585693359375E-07
5;0.892333984375;4.029541015625E-07
5;0.882568359375;2.9669189453125E-07
5;0.8721923828125;2.30743408203125E-07
5;0.86334228515625;1.84906005859375E-07
5;0.85235595703125;1.51336669921875E-07
5;0.84197998046875;1.25701904296875E-07
5;0.83221435546875;1.064453125E-07
5;0.82183837890625;9.1461181640625E-08
5;0.81146240234375;8.0108642578125E-08
5;0.802001953125;7.14111328125E-08
5;0.79193115234375;6.4697265625E-08
5;0.7818603515625;5.94482421875E-08
5;0.77178955078125;5.52978515625E-08
5;0.76141357421875;5.2337646484375E-08
5;0.75164794921875;4.9102783203125E-08
5;0.74163818359375;4.6844482421875E-08
5;0.731536865234375;4.40673828125E-08
5;0.72149658203125;4.1064453125E-08
5;0.711456298828125;3.770751953125E-08
5;0.70135498046875;3.3221435546875E-08
5;0.6912841796875;2.80609130859375E-08
5;0.681243896484375;2.1942138671875E-08
5;0.671142578125;1.4678955078125E-08
5;0.6611328125;6.378173828125E-09
5;0.651123046875;-2.752685546875E-09
5;0.64105224609375;-1.35467529296875E-08
5;0.630950927734375;-2.5140380859375E-08
5;0.620941162109375;-3.72711181640625E-08
5;0.610870361328125;-4.9713134765625E-08
5;0.600799560546875;-6.28662109375E-08
5;0.590789794921875;-7.635498046875E-08
5;0.580718994140625;-9.04541015625E-08
5;0.570709228515625;-1.03485107421875E-07
5;0.56060791015625;-1.16363525390625E-07
5;0.550537109375;-1.29119873046875E-07
5;0.54046630859375;-1.4111328125E-07
5;0.530426025390625;-1.5228271484375E-07
5;0.520416259765625;-1.62567138671875E-07
5;0.51031494140625;-1.71875E-07
5;0.500274658203125;-1.80511474609375E-07
5;0.490203857421875;-1.87957763671875E-07
5;0.48016357421875;-1.9415283203125E-07
5;0.4700927734375;-1.99798583984375E-07
5;0.460052490234375;-2.0452880859375E-07
5;0.449981689453125;-2.081298828125E-07
5;0.439910888671875;-2.10723876953125E-07
5;0.42987060546875;-2.1295166015625E-07
5;0.419769287109375;-2.1417236328125E-07
5;0.40972900390625;-2.1490478515625E-07
5;0.399627685546875;-2.149658203125E-07
5;0.389617919921875;-2.1478271484375E-07
5;0.3795166015625;-2.1392822265625E-07
5;0.36944580078125;-2.12738037109375E-07
5;0.359405517578125;-2.11334228515625E-07
5;0.34930419921875;-2.095947265625E-07
5;0.33917236328125;-2.0770263671875E-07
5;0.3292236328125;-2.0574951171875E-07
5;0.319091796875;-2.034912109375E-07
5;0.30902099609375;-2.015380859375E-07
5;0.298919677734375;-1.990966796875E-07
5;0.28887939453125;-1.96807861328125E-07
5;0.27886962890625;-1.947021484375E-07
5;0.268707275390625;-1.92626953125E-07
5;0.258697509765625;-1.9049072265625E-07
5;0.24859619140625;-1.88751220703125E-07
5;0.238555908203125;-1.8682861328125E-07
5;0.22845458984375;-1.85272216796875E-07
5;0.21844482421875;-1.837158203125E-07
5;0.208404541015625;-1.8243408203125E-07
5;0.19830322265625;-1.8133544921875E-07
5;0.188232421875;-1.8035888671875E-07
5;0.17816162109375;-1.7987060546875E-07
5;0.16815185546875;-1.79443359375E-07
5;0.157989501953125;-1.7938232421875E-07
5;0.14801025390625;-1.79901123046875E-07
5;0.137939453125;-1.80572509765625E-07
5;0.12786865234375;-1.81854248046875E-07
5;0.117706298828125;-1.8365478515625E-07
5;0.107757568359375;-1.85791015625E-07
5;0.09771728515625;-1.8878173828125E-07
5;0.087554931640625;-1.9244384765625E-07
5;0.0775146484375;-1.96746826171875E-07
5;0.067474365234375;-2.01812744140625E-07
5;0.057373046875;-2.0782470703125E-07
5;0.047216796875;-2.14569091796875E-07
5;0.0371612548828125;-2.22320556640625E-07
5;0.0270782470703125;-2.31170654296875E-07
5;0.017022705078125;-2.40875244140625E-07
5;0.00695190429687501;-2.520751953125E-07
5;-0.0031158447265625;-2.64404296875E-07
5;-0.01319580078125;-2.7777099609375E-07
5;-0.023272705078125;-2.92449951171875E-07
5;-0.0333282470703125;-3.08319091796875E-07
5;-0.043450927734375;-3.251953125E-07
5;-0.053558349609375;-3.43231201171875E-07
5;-0.063568115234375;-3.61846923828125E-07
5;-0.073699951171875;-3.81591796875E-07
5;-0.083770751953125;-4.02008056640625E-07
5;-0.093841552734375;-4.2266845703125E-07
5;-0.1038818359375;-4.43634033203125E-07
5;-0.114013671875;-4.6490478515625E-07
5;-0.12408447265625;-4.8553466796875E-07
5;-0.13409423828125;-5.0628662109375E-07
5;-0.144195556640625;-5.267333984375E-07
5;-0.154266357421875;-5.4656982421875E-07
5;-0.164398193359375;-5.657958984375E-07
5;-0.1744384765625;-5.8380126953125E-07
5;-0.184478759765625;-6.005859375E-07
5;-0.194549560546875;-6.16455078125E-07
5;-0.20458984375;-6.3079833984375E-07
5;-0.214691162109375;-6.4361572265625E-07
5;-0.224761962890625;-6.5460205078125E-07
5;-0.23486328125;-6.646728515625E-07
5;-0.2449951171875;-6.72607421875E-07
5;-0.2550048828125;-6.793212890625E-07
5;-0.26507568359375;-6.84814453125E-07
5;-0.275177001953125;-6.8939208984375E-07
5;-0.28521728515625;-6.9305419921875E-07
5;-0.29534912109375;-6.964111328125E-07
5;-0.305419921875;-6.9915771484375E-07
5;-0.3155517578125;-7.025146484375E-07
5;-0.3255615234375;-7.0404052734375E-07
5;-0.335662841796875;-7.0526123046875E-07
5;-0.345703125;-7.0526123046875E-07
5;-0.355743408203125;-7.037353515625E-07
5;-0.36578369140625;-7.0068359375E-07
5;-0.375885009765625;-6.964111328125E-07
5;-0.386016845703125;-6.915283203125E-07
5;-0.396087646484375;-6.8603515625E-07
5;-0.4061279296875;-6.8023681640625E-07
5;-0.41619873046875;-6.75048828125E-07
5;-0.426239013671875;-6.707763671875E-07
5;-0.436370849609375;-6.6680908203125E-07
5;-0.446441650390625;-6.6375732421875E-07
5;-0.456512451171875;-6.6162109375E-07
5;-0.466522216796875;-6.60400390625E-07
5;-0.47662353515625;-6.5948486328125E-07
5;-0.486724853515625;-6.597900390625E-07
5;-0.496795654296875;-6.60400390625E-07
5;-0.506866455078125;-6.6162109375E-07
5;-0.51690673828125;-6.640625E-07
5;-0.527008056640625;-6.6650390625E-07
5;-0.53704833984375;-6.695556640625E-07
5;-0.547119140625;-6.7413330078125E-07
5;-0.557220458984375;-6.7901611328125E-07
5;-0.56732177734375;-6.84814453125E-07
5;-0.577423095703125;-6.9183349609375E-07
5;-0.58746337890625;-7.0037841796875E-07
5;-0.5975341796875;-7.098388671875E-07
5;-0.607574462890625;-7.208251953125E-07
5;-0.597564697265625;-4.62310791015625E-07
5;-0.587493896484375;-3.31207275390625E-07
5;-0.57745361328125;-2.46795654296875E-07
5;-0.5673828125;-1.87164306640625E-07
5;-0.55731201171875;-1.42669677734375E-07
5;-0.547210693359375;-1.08612060546875E-07
5;-0.537109375;-8.1207275390625E-08
5;-0.527130126953125;-5.9112548828125E-08
5;-0.51702880859375;-4.0740966796875E-08
5;-0.5069580078125;-2.51922607421875E-08
5;-0.49688720703125;-1.16851806640625E-08
5;-0.48675537109375;-3.173828125E-10
5;-0.47674560546875;9.564208984375E-09
5;-0.4666748046875;1.8035888671875E-08
5;-0.45660400390625;2.57354736328125E-08
5;-0.446533203125;3.24249267578125E-08
5;-0.436431884765625;3.8360595703125E-08
5;-0.4263916015625;4.364013671875E-08
5;-0.416290283203125;4.852294921875E-08
5;-0.40625;5.2886962890625E-08
5;-0.396209716796875;5.6732177734375E-08
5;-0.3861083984375;6.04248046875E-08
5;-0.376129150390625;6.3751220703125E-08
5;-0.366058349609375;6.689453125E-08
5;-0.356048583984375;6.9854736328125E-08
5;-0.345916748046875;7.269287109375E-08
5;-0.335845947265625;7.550048828125E-08
5;-0.32574462890625;7.806396484375E-08
5;-0.315704345703125;8.0657958984375E-08
5;-0.30560302734375;8.319091796875E-08
5;-0.295562744140625;8.5418701171875E-08
5;-0.285491943359375;8.7799072265625E-08
5;-0.275360107421875;8.978271484375E-08
5;-0.265350341796875;9.16748046875E-08
5;-0.255218505859375;9.326171875E-08
5;-0.245269775390625;9.4818115234375E-08
5;-0.235107421875;9.5947265625E-08
5;-0.22503662109375;9.716796875E-08
5;-0.214935302734375;9.814453125E-08
5;-0.204833984375;9.8907470703125E-08
5;-0.194793701171875;9.9639892578125E-08
5;-0.1846923828125;1.0040283203125E-07
5;-0.174652099609375;1.0101318359375E-07
5;-0.164581298828125;1.0162353515625E-07
5;-0.154510498046875;1.02325439453125E-07
5;-0.14447021484375;1.03271484375E-07
5;-0.1343994140625;1.04248046875E-07
5;-0.124298095703125;1.0540771484375E-07
5;-0.114227294921875;1.070556640625E-07
5;-0.1041259765625;1.09039306640625E-07
5;-0.094085693359375;1.1114501953125E-07
5;-0.084014892578125;1.14013671875E-07
5;-0.073944091796875;1.17462158203125E-07
5;-0.06390380859375;1.21551513671875E-07
5;-0.053802490234375;1.26312255859375E-07
5;-0.04345703125;1.317138671875E-07
5;-0.033380126953125;1.3818359375E-07
5;-0.0233123779296875;1.45538330078125E-07
5;-0.013250732421875;1.536865234375E-07
5;-0.003173828125;1.63055419921875E-07
5;0.0069000244140625;1.73187255859375E-07
5;0.016973876953125;1.84356689453125E-07
5;0.02703857421875;1.9598388671875E-07
5;0.0371124267578125;2.0867919921875E-07
5;0.0471710205078125;2.2210693359375E-07
5;0.056732177734375;2.357177734375E-07
5;0.066802978515625;2.493896484375E-07
5;0.07684326171875;2.63580322265625E-07
5;0.086822509765625;2.7752685546875E-07
5;0.096923828125;2.913818359375E-07
5;0.10693359375;3.046875E-07
5;0.117462158203125;3.17657470703125E-07
5;0.1275634765625;3.30169677734375E-07
5;0.13763427734375;3.41766357421875E-07
5;0.147674560546875;3.5284423828125E-07
5;0.157745361328125;3.62884521484375E-07
5;0.16778564453125;3.72283935546875E-07
5;0.1778564453125;3.80523681640625E-07
5;0.18792724609375;3.87939453125E-07
