# Supplementary material for: Daily electric field treatment improves functional outcomes after thoracic contusion spinal cord injury in rats
Source: Nat Commun. 2025 Jun 26;16:5372. doi: 10.1038/s41467-025-60332-0 (PMC12202812; doi:10.1038/s41467-025-60332-0)
Supplement: Supplementary file 6 — Source Data [file 41467_2025_60332_MOESM6_ESM.zip › SFig4/37C/before_stim/P1/e30_eis.txt]

Frequency (Hz)	Z (Ω)	-Phase (°)	Z' (Ω)	-Z'' (Ω)
100000	6100.52742797649	4.7203133110023	6079.83611159864	502.023660393207
56234	6074.69873970643	2.64251313715344	6068.23912208251	280.069161847885
31623	6074.29438463271	1.56644349557664	6072.02439961238	166.048070426631
17783	6077.20506722518	0.989781922741414	6076.29829780468	104.978212993666
10000	6085.2136488488	0.691823290648315	6084.77005486126	73.4747004038729
5623.4	6089.12798210684	0.56517190175229	6088.831746373	60.0628573812484
3162.3	6095.93949899337	0.572474051981706	6095.63521900728	60.9069141035397
1778.3	6104.25470425048	0.711044256763884	6103.78465314536	75.7522434732221
1000	6115.97159496737	1.01504858274059	6115.01185739151	108.344517207995
562.34	6132.40685615702	1.55033355569068	6130.16204663258	165.913023801706
316.23	6161.21154749963	2.44497079186096	6155.6027171142	262.836302856075
177.83	6202.68236330174	3.91995682770633	6188.17136003702	424.032686042048
100	6272.51256953926	6.37005569315321	6233.7863283692	695.932430100207
56.234	6398.91419450193	10.4661368036184	6292.45188491056	1162.39070225283
31.623	6677.02053676446	17.165076494706	6379.61554330038	1970.56052128691
17.783	7342.48777577909	27.2563677177716	6527.22381613273	3362.65906561684
10	8895.81636023738	40.1935531246551	6795.23523536944	5741.10850019929
5.6234	12215.6239522191	53.3334097252195	7294.65173191635	9798.44501194344
3.1623	18649.2505739893	63.7283220957688	8254.68031665414	16722.8825219004
1.7783	30347.1387050624	70.5327604174001	10113.7248758316	28612.2595528609
1	50437.8328923751	74.1329375349736	13790.0212073371	48516.0829208248
0.56234	84441.5685202486	75.5888957558185	21015.6148591006	81784.6099596604
0.31623	139963.07928966	75.412537394316	35250.7651322044	135451.272130748
0.17783	230827.184522343	74.559633198199	61454.3422103036	222496.186344869
0.1	378214.437796862	72.9974060652998	110595.574420834	361683.259049299
