# Supplementary material for: Daily electric field treatment improves functional outcomes after thoracic contusion spinal cord injury in rats
Source: Nat Commun. 2025 Jun 26;16:5372. doi: 10.1038/s41467-025-60332-0 (PMC12202812; doi:10.1038/s41467-025-60332-0)
Supplement: Supplementary file 6 — Source Data [file 41467_2025_60332_MOESM6_ESM.zip › SFig4/37C/before_stim/P2/elec12_CV.txt]

System.Collections.Generic.List`1[System.Int32]
Scan;WE(1).Potential (V);WE(1).Current (A)
1;0.2779541015625;4.4342041015625E-08
1;0.288055419921875;6.7962646484375E-08
1;0.298126220703125;8.7921142578125E-08
1;0.30816650390625;1.05682373046875E-07
1;0.318359375;1.22222900390625E-07
1;0.328369140625;1.37603759765625E-07
1;0.338470458984375;1.5228271484375E-07
1;0.34857177734375;1.66229248046875E-07
1;0.358673095703125;1.78863525390625E-07
1;0.3687744140625;1.912841796875E-07
1;0.378875732421875;2.02850341796875E-07
1;0.389007568359375;2.1368408203125E-07
1;0.3990478515625;2.23968505859375E-07
1;0.409149169921875;2.335205078125E-07
1;0.41925048828125;2.42584228515625E-07
1;0.429351806640625;2.5091552734375E-07
1;0.439453125;2.5909423828125E-07
1;0.449554443359375;2.66357421875E-07
1;0.45953369140625;2.7313232421875E-07
1;0.46966552734375;2.79327392578125E-07
1;0.479736328125;2.85247802734375E-07
1;0.48980712890625;2.90374755859375E-07
1;0.49993896484375;2.95013427734375E-07
1;0.510009765625;2.99407958984375E-07
1;0.52008056640625;3.03436279296875E-07
1;0.530242919921875;3.06640625E-07
1;0.540252685546875;3.10272216796875E-07
1;0.550323486328125;3.12652587890625E-07
1;0.5604248046875;3.1524658203125E-07
1;0.57049560546875;3.17626953125E-07
1;0.58056640625;3.1964111328125E-07
1;0.590667724609375;3.21533203125E-07
1;0.6007080078125;3.231201171875E-07
1;0.61083984375;3.243408203125E-07
1;0.620941162109375;3.26141357421875E-07
1;0.63104248046875;3.272705078125E-07
1;0.64111328125;3.28338623046875E-07
1;0.65118408203125;3.297119140625E-07
1;0.6612548828125;3.30963134765625E-07
1;0.67138671875;3.32183837890625E-07
1;0.681488037109375;3.33831787109375E-07
1;0.691558837890625;3.35357666015625E-07
1;0.70166015625;3.3721923828125E-07
1;0.71173095703125;3.39385986328125E-07
1;0.721832275390625;3.41888427734375E-07
1;0.73187255859375;3.4466552734375E-07
1;0.742034912109375;3.4735107421875E-07
1;0.7513427734375;3.51165771484375E-07
1;0.7611083984375;3.55499267578125E-07
1;0.77117919921875;3.60565185546875E-07
1;0.78033447265625;3.6572265625E-07
1;0.79132080078125;3.71795654296875E-07
1;0.80078125;3.7823486328125E-07
1;0.8111572265625;3.86138916015625E-07
1;0.8209228515625;3.94012451171875E-07
1;0.8306884765625;4.03350830078125E-07
1;0.841064453125;4.1351318359375E-07
1;0.8514404296875;4.2449951171875E-07
1;0.8612060546875;4.36309814453125E-07
1;0.87158203125;4.49432373046875E-07
1;0.88134765625;4.6282958984375E-07
1;0.8917236328125;4.7796630859375E-07
1;0.9014892578125;4.93865966796875E-07
1;0.89141845703125;3.272705078125E-07
1;0.8819580078125;2.53753662109375E-07
1;0.87158203125;2.07122802734375E-07
1;0.8612060546875;1.74346923828125E-07
1;0.8514404296875;1.5093994140625E-07
1;0.84075927734375;1.3299560546875E-07
1;0.831298828125;1.19354248046875E-07
1;0.82122802734375;1.08245849609375E-07
1;0.8111572265625;9.9365234375E-08
1;0.8013916015625;9.1583251953125E-08
1;0.79132080078125;8.416748046875E-08
1;0.7806396484375;7.72705078125E-08
1;0.7708740234375;7.0098876953125E-08
1;0.7611083984375;6.280517578125E-08
1;0.750732421875;5.462646484375E-08
1;0.741790771484375;4.5684814453125E-08
1;0.731658935546875;3.6224365234375E-08
1;0.7215576171875;2.5604248046875E-08
1;0.71148681640625;1.441650390625E-08
1;0.701385498046875;2.67333984375E-09
1;0.691314697265625;-1.0211181640625E-08
1;0.68115234375;-2.32940673828125E-08
1;0.671112060546875;-3.7017822265625E-08
1;0.660980224609375;-5.126953125E-08
1;0.650909423828125;-6.561279296875E-08
1;0.64080810546875;-7.977294921875E-08
1;0.630767822265625;-9.3597412109375E-08
1;0.620635986328125;-1.072998046875E-07
1;0.610565185546875;-1.20697021484375E-07
1;0.6004638671875;-1.32598876953125E-07
1;0.590362548828125;-1.43646240234375E-07
1;0.580291748046875;-1.53656005859375E-07
1;0.57012939453125;-1.6290283203125E-07
1;0.560150146484375;-1.70562744140625E-07
1;0.54998779296875;-1.7730712890625E-07
1;0.539947509765625;-1.82891845703125E-07
1;0.529876708984375;-1.87530517578125E-07
1;0.519775390625;-1.910400390625E-07
1;0.509613037109375;-1.93603515625E-07
1;0.499603271484375;-1.95068359375E-07
1;0.489532470703125;-1.9561767578125E-07
1;0.47943115234375;-1.95892333984375E-07
1;0.469390869140625;-1.95343017578125E-07
1;0.459259033203125;-1.9439697265625E-07
1;0.44915771484375;-1.9287109375E-07
1;0.439117431640625;-1.9146728515625E-07
1;0.429046630859375;-1.890869140625E-07
1;0.4189453125;-1.8682861328125E-07
1;0.40887451171875;-1.84814453125E-07
1;0.39874267578125;-1.8212890625E-07
1;0.388702392578125;-1.796875E-07
1;0.37860107421875;-1.77276611328125E-07
1;0.3685302734375;-1.74652099609375E-07
1;0.3583984375;-1.724853515625E-07
1;0.348388671875;-1.70196533203125E-07
1;0.338287353515625;-1.680908203125E-07
1;0.3282470703125;-1.66229248046875E-07
1;0.318115234375;-1.64886474609375E-07
1;0.30804443359375;-1.63238525390625E-07
1;0.297943115234375;-1.6241455078125E-07
1;0.287872314453125;-1.61346435546875E-07
1;0.27783203125;-1.61224365234375E-07
1;0.26776123046875;-1.612548828125E-07
1;0.25762939453125;-1.61102294921875E-07
1;0.247589111328125;-1.6241455078125E-07
1;0.2374267578125;-1.63299560546875E-07
1;0.2274169921875;-1.651611328125E-07
1;0.21734619140625;-1.67633056640625E-07
1;0.207244873046875;-1.70654296875E-07
1;0.197113037109375;-1.7376708984375E-07
1;0.18701171875;-1.77764892578125E-07
1;0.176971435546875;-1.82281494140625E-07
1;0.16693115234375;-1.8743896484375E-07
1;0.15673828125;-1.9378662109375E-07
1;0.146697998046875;-2.00347900390625E-07
1;0.13665771484375;-2.08282470703125E-07
1;0.126556396484375;-2.16766357421875E-07
1;0.116455078125;-2.26165771484375E-07
1;0.1063232421875;-2.36297607421875E-07
1;0.096282958984375;-2.470703125E-07
1;0.08612060546875;-2.58697509765625E-07
1;0.076080322265625;-2.71392822265625E-07
1;0.066070556640625;-2.84393310546875E-07
1;0.055908203125;-2.9779052734375E-07
1;0.0460205078125;-3.1182861328125E-07
1;0.0359588623046875;-3.25958251953125E-07
1;0.025872802734375;-3.4100341796875E-07
1;0.0158050537109375;-3.55712890625E-07
1;0.00570068359375001;-3.71368408203125E-07
1;-0.00437011718749999;-3.87298583984375E-07
1;-0.01446533203125;-4.03167724609375E-07
1;-0.0245269775390625;-4.19036865234375E-07
1;-0.0346435546875;-4.356689453125E-07
1;-0.0447174072265625;-4.5184326171875E-07
1;-0.05511474609375;-4.6832275390625E-07
1;-0.065277099609375;-4.8492431640625E-07
1;-0.0753173828125;-5.01953125E-07
1;-0.08538818359375;-5.186767578125E-07
1;-0.09552001953125;-5.36376953125E-07
1;-0.1055908203125;-5.53131103515625E-07
1;-0.11572265625;-5.704345703125E-07
1;-0.125732421875;-5.86151123046875E-07
1;-0.135894775390625;-6.031494140625E-07
1;-0.14556884765625;-6.18896484375E-07
1;-0.15570068359375;-6.341552734375E-07
1;-0.165771484375;-6.4849853515625E-07
1;-0.17584228515625;-6.6162109375E-07
1;-0.18603515625;-6.7413330078125E-07
1;-0.19598388671875;-6.8450927734375E-07
1;-0.206085205078125;-6.94580078125E-07
1;-0.21612548828125;-7.025146484375E-07
1;-0.226287841796875;-7.0892333984375E-07
1;-0.236328125;-7.135009765625E-07
1;-0.246368408203125;-7.171630859375E-07
1;-0.256500244140625;-7.1990966796875E-07
1;-0.266510009765625;-7.2113037109375E-07
1;-0.27667236328125;-7.2235107421875E-07
1;-0.286712646484375;-7.232666015625E-07
1;-0.29681396484375;-7.2357177734375E-07
1;-0.306915283203125;-7.2418212890625E-07
1;-0.3170166015625;-7.23876953125E-07
1;-0.3270263671875;-7.2296142578125E-07
1;-0.337158203125;-7.21435546875E-07
1;-0.347259521484375;-7.1807861328125E-07
1;-0.35723876953125;-7.12890625E-07
1;-0.36737060546875;-7.0709228515625E-07
1;-0.37744140625;-7.0037841796875E-07
1;-0.387542724609375;-6.9366455078125E-07
1;-0.397613525390625;-6.87255859375E-07
1;-0.407745361328125;-6.8145751953125E-07
1;-0.41778564453125;-6.768798828125E-07
1;-0.42791748046875;-6.732177734375E-07
1;-0.437896728515625;-6.695556640625E-07
1;-0.447998046875;-6.6802978515625E-07
1;-0.45806884765625;-6.671142578125E-07
1;-0.46820068359375;-6.671142578125E-07
1;-0.478271484375;-6.67724609375E-07
1;-0.488311767578125;-6.689453125E-07
1;-0.4984130859375;-6.7138671875E-07
1;-0.50848388671875;-6.7413330078125E-07
1;-0.518585205078125;-6.7779541015625E-07
1;-0.528656005859375;-6.8206787109375E-07
1;-0.538848876953125;-6.8695068359375E-07
1;-0.548828125;-6.927490234375E-07
1;-0.55902099609375;-6.988525390625E-07
1;-0.569000244140625;-7.0587158203125E-07
1;-0.579071044921875;-7.135009765625E-07
1;-0.5892333984375;-7.2235107421875E-07
1;-0.599273681640625;-7.318115234375E-07
1;-0.609344482421875;-7.421875E-07
1;-0.599273681640625;-4.74639892578125E-07
1;-0.589141845703125;-3.4173583984375E-07
1;-0.579071044921875;-2.55859375E-07
1;-0.5689697265625;-1.9525146484375E-07
1;-0.55889892578125;-1.49810791015625E-07
1;-0.54888916015625;-1.13006591796875E-07
1;-0.538787841796875;-8.4442138671875E-08
1;-0.528594970703125;-6.134033203125E-08
1;-0.5185546875;-4.2022705078125E-08
1;-0.508453369140625;-2.568359375E-08
1;-0.4984130859375;-1.151123046875E-08
1;-0.48834228515625;7.2021484375E-10
1;-0.478240966796875;1.12091064453125E-08
1;-0.468170166015625;2.05078125E-08
1;-0.458099365234375;2.9095458984375E-08
1;-0.44793701171875;3.64837646484375E-08
1;-0.4378662109375;4.3060302734375E-08
1;-0.427886962890625;4.87060546875E-08
1;-0.417694091796875;5.4229736328125E-08
1;-0.407684326171875;5.92041015625E-08
1;-0.397552490234375;6.38427734375E-08
1;-0.38751220703125;6.7718505859375E-08
1;-0.377288818359375;7.196044921875E-08
1;-0.3671875;7.5347900390625E-08
1;-0.35723876953125;7.9132080078125E-08
1;-0.347137451171875;8.2427978515625E-08
1;-0.336944580078125;8.5601806640625E-08
1;-0.326904296875;8.8623046875E-08
1;-0.316864013671875;9.1522216796875E-08
1;-0.306793212890625;9.4268798828125E-08
1;-0.29669189453125;9.70458984375E-08
1;-0.286590576171875;9.9273681640625E-08
1;-0.2764892578125;1.0162353515625E-07
1;-0.266387939453125;1.0345458984375E-07
1;-0.25634765625;1.051025390625E-07
1;-0.246246337890625;1.06781005859375E-07
1;-0.236236572265625;1.07666015625E-07
1;-0.2261962890625;1.0858154296875E-07
1;-0.216033935546875;1.09405517578125E-07
1;-0.2059326171875;1.103515625E-07
1;-0.195831298828125;1.10992431640625E-07
1;-0.185791015625;1.1151123046875E-07
1;-0.17572021484375;1.1199951171875E-07
1;-0.165679931640625;1.12762451171875E-07
1;-0.155517578125;1.1334228515625E-07
1;-0.14544677734375;1.14105224609375E-07
1;-0.1353759765625;1.148681640625E-07
1;-0.12530517578125;1.15997314453125E-07
1;-0.115234375;1.17279052734375E-07
1;-0.105072021484375;1.18896484375E-07
1;-0.095001220703125;1.20819091796875E-07
1;-0.0849609375;1.23443603515625E-07
1;-0.074859619140625;1.2615966796875E-07
1;-0.0648193359375;1.2982177734375E-07
1;-0.05474853515625;1.33941650390625E-07
1;-0.0446624755859375;1.38824462890625E-07
1;-0.034600830078125;1.44439697265625E-07
1;-0.02452392578125;1.51153564453125E-07
1;-0.0144500732421875;1.58447265625E-07
1;-0.00435791015625001;1.67388916015625E-07
1;0.00574645996093751;1.76849365234375E-07
1;0.0158172607421875;1.8731689453125E-07
1;0.025909423828125;1.98486328125E-07
1;0.035968017578125;2.10357666015625E-07
1;0.046051025390625;2.22930908203125E-07
1;0.0562744140625;2.36053466796875E-07
1;0.06640625;2.49481201171875E-07
1;0.076385498046875;2.62725830078125E-07
1;0.086578369140625;2.76275634765625E-07
1;0.096710205078125;2.89459228515625E-07
1;0.106719970703125;3.0242919921875E-07
1;0.116851806640625;3.1451416015625E-07
1;0.12689208984375;3.26202392578125E-07
1;0.136993408203125;3.37432861328125E-07
1;0.1470947265625;3.47412109375E-07
1;0.157196044921875;3.56597900390625E-07
1;0.16729736328125;3.656005859375E-07
1;0.177337646484375;3.72772216796875E-07
1;0.187408447265625;3.795166015625E-07
1;0.197540283203125;3.84979248046875E-07
1;0.2076416015625;3.89617919921875E-07
1;0.21771240234375;3.931884765625E-07
1;0.22784423828125;3.95721435546875E-07
1;0.237884521484375;3.97918701171875E-07
1;0.247955322265625;3.98956298828125E-07
1;0.257965087890625;3.9935302734375E-07
1;0.26812744140625;3.9959716796875E-07
2;0.2781982421875;3.9874267578125E-07
2;0.288330078125;3.9776611328125E-07
2;0.298309326171875;3.96209716796875E-07
2;0.308441162109375;3.94561767578125E-07
2;0.318511962890625;3.927001953125E-07
2;0.328582763671875;3.902587890625E-07
2;0.338653564453125;3.8836669921875E-07
2;0.348724365234375;3.86322021484375E-07
2;0.35882568359375;3.8421630859375E-07
2;0.368927001953125;3.8238525390625E-07
2;0.378997802734375;3.8079833984375E-07
2;0.3890380859375;3.79180908203125E-07
2;0.399169921875;3.7835693359375E-07
2;0.4091796875;3.775634765625E-07
2;0.419342041015625;3.773193359375E-07
2;0.42938232421875;3.7750244140625E-07
2;0.439422607421875;3.780517578125E-07
2;0.44952392578125;3.7921142578125E-07
2;0.45965576171875;3.809814453125E-07
2;0.469696044921875;3.8330078125E-07
2;0.479888916015625;3.86138916015625E-07
2;0.489959716796875;3.89434814453125E-07
2;0.499969482421875;3.93280029296875E-07
2;0.510101318359375;3.97735595703125E-07
2;0.520263671875;4.02923583984375E-07
2;0.530303955078125;4.08172607421875E-07
2;0.540252685546875;4.13848876953125E-07
2;0.5504150390625;4.1949462890625E-07
2;0.56048583984375;4.2620849609375E-07
2;0.57061767578125;4.32861328125E-07
2;0.580718994140625;4.3963623046875E-07
2;0.59075927734375;4.4635009765625E-07
2;0.600921630859375;4.53216552734375E-07
2;0.610931396484375;4.60113525390625E-07
2;0.621002197265625;4.66827392578125E-07
2;0.631103515625;4.73785400390625E-07
2;0.64117431640625;4.8028564453125E-07
2;0.6512451171875;4.87091064453125E-07
2;0.661407470703125;4.93865966796875E-07
2;0.671539306640625;5.00762939453125E-07
2;0.681549072265625;5.0750732421875E-07
2;0.691619873046875;5.1446533203125E-07
2;0.701751708984375;5.21484375E-07
2;0.71185302734375;5.28717041015625E-07
2;0.72198486328125;5.35980224609375E-07
2;0.7320556640625;5.43609619140625E-07
2;0.74212646484375;5.51239013671875E-07
2;0.7501220703125;5.58563232421875E-07
2;0.76080322265625;5.66436767578125E-07
2;0.770263671875;5.73883056640625E-07
2;0.78094482421875;5.81939697265625E-07
2;0.79132080078125;5.894775390625E-07
2;0.80169677734375;5.9747314453125E-07
2;0.81085205078125;6.0516357421875E-07
2;0.821533203125;6.109619140625E-07
2;0.83099365234375;6.1920166015625E-07
2;0.84197998046875;6.268310546875E-07
2;0.8514404296875;6.3446044921875E-07
2;0.86090087890625;6.4208984375E-07
2;0.87127685546875;6.5032958984375E-07
2;0.88165283203125;6.5826416015625E-07
2;0.8917236328125;6.671142578125E-07
2;0.9014892578125;6.7657470703125E-07
2;0.8917236328125;4.1168212890625E-07
2;0.88134765625;2.9888916015625E-07
2;0.87127685546875;2.29156494140625E-07
2;0.86151123046875;1.802978515625E-07
2;0.85113525390625;1.44744873046875E-07
2;0.84136962890625;1.1822509765625E-07
2;0.83099365234375;9.735107421875E-08
2;0.82061767578125;8.1207275390625E-08
2;0.81085205078125;6.8817138671875E-08
2;0.80108642578125;5.9356689453125E-08
2;0.79071044921875;5.17578125E-08
2;0.78094482421875;4.620361328125E-08
2;0.77056884765625;4.16351318359375E-08
2;0.7611083984375;3.809814453125E-08
2;0.75042724609375;3.5528564453125E-08
2;0.74176025390625;3.314208984375E-08
2;0.731689453125;3.10272216796875E-08
2;0.721588134765625;2.8717041015625E-08
2;0.71148681640625;2.5750732421875E-08
2;0.701385498046875;2.26318359375E-08
2;0.691314697265625;1.84112548828125E-08
2;0.68121337890625;1.38397216796875E-08
2;0.67108154296875;7.43408203125E-09
2;0.661041259765625;8.056640625E-10
2;0.650970458984375;-7.257080078125E-09
2;0.640869140625;-1.6314697265625E-08
2;0.63079833984375;-2.6495361328125E-08
2;0.620635986328125;-3.77532958984375E-08
2;0.61053466796875;-4.96826171875E-08
2;0.600494384765625;-6.1981201171875E-08
2;0.59039306640625;-7.51953125E-08
2;0.580322265625;-8.837890625E-08
2;0.57025146484375;-1.01654052734375E-07
2;0.560150146484375;-1.1444091796875E-07
2;0.550018310546875;-1.27105712890625E-07
2;0.539947509765625;-1.3861083984375E-07
2;0.529876708984375;-1.4984130859375E-07
2;0.51971435546875;-1.6009521484375E-07
2;0.5096435546875;-1.69586181640625E-07
2;0.499603271484375;-1.77215576171875E-07
2;0.489532470703125;-1.84356689453125E-07
2;0.4794921875;-1.90185546875E-07
2;0.469268798828125;-1.95220947265625E-07
2;0.459228515625;-1.9970703125E-07
2;0.449249267578125;-2.0281982421875E-07
2;0.4390869140625;-2.0526123046875E-07
2;0.42901611328125;-2.0672607421875E-07
2;0.418914794921875;-2.07550048828125E-07
2;0.40887451171875;-2.08038330078125E-07
2;0.3988037109375;-2.08038330078125E-07
2;0.388702392578125;-2.07366943359375E-07
2;0.37860107421875;-2.06146240234375E-07
2;0.3685302734375;-2.04925537109375E-07
2;0.35845947265625;-2.02789306640625E-07
2;0.348388671875;-2.01080322265625E-07
2;0.338165283203125;-1.988525390625E-07
2;0.32818603515625;-1.9683837890625E-07
2;0.318145751953125;-1.947021484375E-07
2;0.30804443359375;-1.92596435546875E-07
2;0.2979736328125;-1.90216064453125E-07
2;0.28790283203125;-1.8841552734375E-07
2;0.27783203125;-1.8646240234375E-07
2;0.2677001953125;-1.84661865234375E-07
2;0.25762939453125;-1.83013916015625E-07
2;0.247589111328125;-1.81060791015625E-07
2;0.237518310546875;-1.79595947265625E-07
2;0.22735595703125;-1.78314208984375E-07
2;0.21734619140625;-1.77459716796875E-07
2;0.207244873046875;-1.763916015625E-07
2;0.1971435546875;-1.75811767578125E-07
2;0.187042236328125;-1.75537109375E-07
2;0.177001953125;-1.759033203125E-07
2;0.166900634765625;-1.76177978515625E-07
2;0.156829833984375;-1.7724609375E-07
2;0.146820068359375;-1.78314208984375E-07
2;0.136627197265625;-1.80267333984375E-07
2;0.126556396484375;-1.82586669921875E-07
2;0.116455078125;-1.85638427734375E-07
2;0.10638427734375;-1.8914794921875E-07
2;0.09625244140625;-1.93634033203125E-07
2;0.086273193359375;-1.98944091796875E-07
2;0.07611083984375;-2.04986572265625E-07
2;0.066009521484375;-2.120361328125E-07
2;0.0560302734375;-2.198486328125E-07
2;0.0460296630859375;-2.291259765625E-07
2;0.0359283447265625;-2.3944091796875E-07
2;0.0258697509765625;-2.509765625E-07
2;0.01578369140625;-2.6397705078125E-07
2;0.0057037353515625;-2.78076171875E-07
2;-0.0043670654296875;-2.93792724609375E-07
2;-0.014459228515625;-3.11309814453125E-07
2;-0.024530029296875;-3.2904052734375E-07
2;-0.0346343994140625;-3.482666015625E-07
2;-0.0447113037109375;-3.68072509765625E-07
2;-0.055023193359375;-3.88702392578125E-07
2;-0.065155029296875;-4.09912109375E-07
2;-0.07525634765625;-4.31396484375E-07
2;-0.08538818359375;-4.5269775390625E-07
2;-0.095458984375;-4.74273681640625E-07
2;-0.10552978515625;-4.9566650390625E-07
2;-0.115570068359375;-5.1666259765625E-07
2;-0.125732421875;-5.36651611328125E-07
2;-0.135833740234375;-5.56793212890625E-07
2;-0.14593505859375;-5.75775146484375E-07
2;-0.15606689453125;-5.93994140625E-07
2;-0.166107177734375;-6.10687255859375E-07
2;-0.175872802734375;-6.2591552734375E-07
2;-0.18597412109375;-6.396484375E-07
2;-0.196014404296875;-6.5185546875E-07
2;-0.2060546875;-6.622314453125E-07
2;-0.216094970703125;-6.7108154296875E-07
2;-0.22625732421875;-6.781005859375E-07
2;-0.236297607421875;-6.8267822265625E-07
2;-0.246368408203125;-6.866455078125E-07
2;-0.256500244140625;-6.890869140625E-07
2;-0.26654052734375;-6.903076171875E-07
2;-0.276641845703125;-6.9122314453125E-07
2;-0.286712646484375;-6.9122314453125E-07
2;-0.29681396484375;-6.9183349609375E-07
2;-0.306915283203125;-6.92138671875E-07
2;-0.316986083984375;-6.9183349609375E-07
2;-0.3270263671875;-6.915283203125E-07
2;-0.33709716796875;-6.890869140625E-07
2;-0.347137451171875;-6.8572998046875E-07
2;-0.357269287109375;-6.8084716796875E-07
2;-0.3673095703125;-6.744384765625E-07
2;-0.37750244140625;-6.6802978515625E-07
2;-0.387542724609375;-6.6131591796875E-07
2;-0.39764404296875;-6.5460205078125E-07
2;-0.40777587890625;-6.4849853515625E-07
2;-0.417724609375;-6.43310546875E-07
2;-0.427886962890625;-6.390380859375E-07
2;-0.43798828125;-6.34765625E-07
2;-0.447967529296875;-6.3232421875E-07
2;-0.458099365234375;-6.3018798828125E-07
2;-0.468231201171875;-6.292724609375E-07
2;-0.478302001953125;-6.28662109375E-07
2;-0.488433837890625;-6.292724609375E-07
2;-0.4984130859375;-6.304931640625E-07
2;-0.508514404296875;-6.3201904296875E-07
2;-0.51861572265625;-6.34765625E-07
2;-0.528656005859375;-6.38427734375E-07
2;-0.53875732421875;-6.427001953125E-07
2;-0.548797607421875;-6.475830078125E-07
2;-0.558868408203125;-6.5338134765625E-07
2;-0.569000244140625;-6.6070556640625E-07
2;-0.579010009765625;-6.689453125E-07
2;-0.589202880859375;-6.7840576171875E-07
2;-0.599273681640625;-6.8939208984375E-07
2;-0.609375;-7.012939453125E-07
2;-0.599273681640625;-4.40277099609375E-07
2;-0.589141845703125;-3.1317138671875E-07
2;-0.5791015625;-2.3211669921875E-07
2;-0.5689697265625;-1.75262451171875E-07
2;-0.55889892578125;-1.33056640625E-07
2;-0.54876708984375;-9.906005859375E-08
2;-0.538787841796875;-7.31201171875E-08
2;-0.528656005859375;-5.2398681640625E-08
2;-0.5185546875;-3.5003662109375E-08
2;-0.50848388671875;-2.0550537109375E-08
2;-0.49835205078125;-7.8277587890625E-09
2;-0.48828125;2.7557373046875E-09
2;-0.47821044921875;1.204833984375E-08
2;-0.468109130859375;1.981201171875E-08
2;-0.45806884765625;2.725830078125E-08
2;-0.447906494140625;3.3599853515625E-08
2;-0.437896728515625;3.924560546875E-08
2;-0.427764892578125;4.3975830078125E-08
2;-0.417724609375;4.9224853515625E-08
2;-0.407562255859375;5.2978515625E-08
2;-0.397491455078125;5.7037353515625E-08
2;-0.387359619140625;6.060791015625E-08
2;-0.377349853515625;6.3873291015625E-08
2;-0.367279052734375;6.6802978515625E-08
2;-0.35723876953125;6.97021484375E-08
2;-0.347076416015625;7.3089599609375E-08
2;-0.337005615234375;7.5897216796875E-08
2;-0.326904296875;7.861328125E-08
2;-0.316864013671875;8.11767578125E-08
2;-0.3067626953125;8.3740234375E-08
2;-0.2967529296875;8.6273193359375E-08
2;-0.286651611328125;8.85009765625E-08
2;-0.2764892578125;9.027099609375E-08
2;-0.266448974609375;9.2437744140625E-08
2;-0.256378173828125;9.36279296875E-08
2;-0.246337890625;9.5550537109375E-08
2;-0.236175537109375;9.6099853515625E-08
2;-0.22613525390625;9.7259521484375E-08
2;-0.215972900390625;9.8297119140625E-08
2;-0.20599365234375;9.8968505859375E-08
2;-0.195892333984375;9.9853515625E-08
2;-0.185760498046875;1.005859375E-07
2;-0.17572021484375;1.01593017578125E-07
2;-0.165618896484375;1.02508544921875E-07
2;-0.15557861328125;1.03424072265625E-07
2;-0.1455078125;1.0479736328125E-07
2;-0.1353759765625;1.05804443359375E-07
2;-0.12530517578125;1.07513427734375E-07
2;-0.115234375;1.09161376953125E-07
2;-0.1051025390625;1.11175537109375E-07
2;-0.095001220703125;1.1358642578125E-07
2;-0.0849609375;1.16668701171875E-07
2;-0.074859619140625;1.204833984375E-07
2;-0.06475830078125;1.2451171875E-07
2;-0.0546875;1.29241943359375E-07
2;-0.044671630859375;1.35009765625E-07
2;-0.0345947265625;1.416015625E-07
2;-0.0245147705078125;1.49139404296875E-07
2;-0.0144561767578125;1.57379150390625E-07
2;-0.004376220703125;1.66961669921875E-07
2;0.0057342529296875;1.77001953125E-07
2;0.0158294677734375;1.88140869140625E-07
2;0.0259002685546875;2.0001220703125E-07
2;0.0359771728515625;2.12432861328125E-07
2;0.0460601806640625;2.25433349609375E-07
2;0.056304931640625;2.38372802734375E-07
2;0.06646728515625;2.515869140625E-07
2;0.07647705078125;2.6495361328125E-07
2;0.0865478515625;2.78228759765625E-07
2;0.096649169921875;2.90985107421875E-07
2;0.106719970703125;3.0340576171875E-07
2;0.116851806640625;3.15521240234375E-07
2;0.126922607421875;3.26934814453125E-07
2;0.13702392578125;3.37493896484375E-07
2;0.1470947265625;3.46923828125E-07
2;0.157196044921875;3.56048583984375E-07
2;0.167266845703125;3.64349365234375E-07
2;0.177398681640625;3.7109375E-07
2;0.18743896484375;3.77044677734375E-07
2;0.197479248046875;3.82171630859375E-07
2;0.207550048828125;3.8665771484375E-07
2;0.21771240234375;3.89892578125E-07
2;0.227813720703125;3.9215087890625E-07
2;0.237884521484375;3.9398193359375E-07
2;0.24798583984375;3.95111083984375E-07
2;0.258087158203125;3.95294189453125E-07
2;0.26806640625;3.9501953125E-07
3;0.278167724609375;3.9447021484375E-07
3;0.288299560546875;3.93157958984375E-07
3;0.29827880859375;3.9166259765625E-07
3;0.308502197265625;3.90167236328125E-07
3;0.318511962890625;3.87969970703125E-07
3;0.328582763671875;3.85955810546875E-07
3;0.338623046875;3.84033203125E-07
3;0.34869384765625;3.82049560546875E-07
3;0.35882568359375;3.8006591796875E-07
3;0.368865966796875;3.78662109375E-07
3;0.3790283203125;3.77044677734375E-07
3;0.389068603515625;3.76129150390625E-07
3;0.399139404296875;3.75274658203125E-07
3;0.409271240234375;3.74969482421875E-07
3;0.419342041015625;3.7493896484375E-07
3;0.42938232421875;3.75762939453125E-07
3;0.439483642578125;3.768310546875E-07
3;0.449554443359375;3.78692626953125E-07
3;0.459625244140625;3.80828857421875E-07
3;0.469696044921875;3.84368896484375E-07
3;0.47979736328125;3.88336181640625E-07
3;0.489959716796875;3.92913818359375E-07
3;0.5;3.98101806640625E-07
3;0.509979248046875;4.034423828125E-07
3;0.5201416015625;4.0960693359375E-07
3;0.530242919921875;4.16534423828125E-07
3;0.540283203125;4.23553466796875E-07
3;0.55047607421875;4.30908203125E-07
3;0.560577392578125;4.38720703125E-07
3;0.570556640625;4.464111328125E-07
3;0.5806884765625;4.53948974609375E-07
3;0.590728759765625;4.61761474609375E-07
3;0.600860595703125;4.69207763671875E-07
3;0.6109619140625;4.76593017578125E-07
3;0.621124267578125;4.83856201171875E-07
3;0.631134033203125;4.90936279296875E-07
3;0.641204833984375;4.97222900390625E-07
3;0.6512451171875;5.0384521484375E-07
3;0.661376953125;5.10772705078125E-07
3;0.671539306640625;5.1727294921875E-07
3;0.68157958984375;5.23834228515625E-07
3;0.691741943359375;5.30426025390625E-07
3;0.701751708984375;5.37445068359375E-07
3;0.7119140625;5.44525146484375E-07
3;0.72198486328125;5.5126953125E-07
3;0.73199462890625;5.584716796875E-07
3;0.742156982421875;5.6561279296875E-07
3;0.750732421875;5.73028564453125E-07
3;0.76080322265625;5.80718994140625E-07
3;0.770263671875;5.87982177734375E-07
3;0.78125;5.9552001953125E-07
3;0.79071044921875;6.02783203125E-07
3;0.80078125;6.0882568359375E-07
3;0.8111572265625;6.1614990234375E-07
3;0.821533203125;6.2286376953125E-07
3;0.83099365234375;6.304931640625E-07
3;0.841064453125;6.3751220703125E-07
3;0.85113525390625;6.4483642578125E-07
3;0.86090087890625;6.5155029296875E-07
3;0.87127685546875;6.591796875E-07
3;0.88165283203125;6.671142578125E-07
3;0.89080810546875;6.7535400390625E-07
3;0.90240478515625;6.8450927734375E-07
3;0.89111328125;4.14215087890625E-07
3;0.88134765625;2.996826171875E-07
3;0.87158203125;2.29766845703125E-07
3;0.86151123046875;1.80938720703125E-07
3;0.85113525390625;1.44989013671875E-07
3;0.841064453125;1.18011474609375E-07
3;0.8306884765625;9.698486328125E-08
3;0.82122802734375;8.062744140625E-08
3;0.81146240234375;6.7779541015625E-08
3;0.80108642578125;5.743408203125E-08
3;0.7904052734375;5.0018310546875E-08
3;0.7806396484375;4.38232421875E-08
3;0.7708740234375;3.9398193359375E-08
3;0.760498046875;3.59222412109375E-08
3;0.750732421875;3.29559326171875E-08
3;0.741729736328125;3.05572509765625E-08
3;0.731689453125;2.877197265625E-08
3;0.72161865234375;2.68890380859375E-08
3;0.711456298828125;2.39532470703125E-08
3;0.70135498046875;2.08709716796875E-08
3;0.6912841796875;1.72515869140625E-08
3;0.6812744140625;1.3348388671875E-08
3;0.671142578125;8.099365234375E-09
3;0.6610107421875;1.50146484375E-09
3;0.650970458984375;-6.1492919921875E-09
3;0.640960693359375;-1.46453857421875E-08
3;0.630767822265625;-2.38067626953125E-08
3;0.62066650390625;-3.5003662109375E-08
3;0.610565185546875;-4.6356201171875E-08
3;0.600555419921875;-5.859375E-08
3;0.590423583984375;-7.1258544921875E-08
3;0.580291748046875;-8.447265625E-08
3;0.570159912109375;-9.7503662109375E-08
3;0.56011962890625;-1.10443115234375E-07
3;0.550048828125;-1.23382568359375E-07
3;0.539886474609375;-1.348876953125E-07
3;0.5299072265625;-1.463623046875E-07
3;0.519744873046875;-1.56951904296875E-07
3;0.509674072265625;-1.66473388671875E-07
3;0.499664306640625;-1.74591064453125E-07
3;0.489471435546875;-1.8218994140625E-07
3;0.47943115234375;-1.88690185546875E-07
3;0.469329833984375;-1.94610595703125E-07
3;0.459320068359375;-1.9866943359375E-07
3;0.44915771484375;-2.02362060546875E-07
3;0.439117431640625;-2.04925537109375E-07
3;0.42901611328125;-2.069091796875E-07
3;0.4189453125;-2.083740234375E-07
3;0.408843994140625;-2.08770751953125E-07
3;0.39874267578125;-2.08984375E-07
3;0.388702392578125;-2.08343505859375E-07
3;0.378570556640625;-2.07794189453125E-07
3;0.3685302734375;-2.060546875E-07
3;0.358428955078125;-2.04620361328125E-07
3;0.34832763671875;-2.03216552734375E-07
3;0.3382568359375;-2.01171875E-07
3;0.32818603515625;-1.98974609375E-07
3;0.318084716796875;-1.96990966796875E-07
3;0.308013916015625;-1.94976806640625E-07
3;0.298004150390625;-1.92718505859375E-07
3;0.287811279296875;-1.9073486328125E-07
3;0.277801513671875;-1.89056396484375E-07
3;0.26776123046875;-1.8695068359375E-07
3;0.257720947265625;-1.85302734375E-07
3;0.24755859375;-1.837158203125E-07
3;0.237548828125;-1.82037353515625E-07
3;0.227447509765625;-1.806640625E-07
3;0.217315673828125;-1.79473876953125E-07
3;0.20721435546875;-1.7852783203125E-07
3;0.197113037109375;-1.78009033203125E-07
3;0.18701171875;-1.77337646484375E-07
3;0.177032470703125;-1.76971435546875E-07
3;0.166900634765625;-1.7724609375E-07
3;0.156768798828125;-1.77978515625E-07
3;0.146728515625;-1.7889404296875E-07
3;0.136627197265625;-1.805419921875E-07
3;0.126556396484375;-1.82525634765625E-07
3;0.116455078125;-1.84783935546875E-07
3;0.106475830078125;-1.88201904296875E-07
3;0.096343994140625;-1.92230224609375E-07
3;0.08624267578125;-1.97052001953125E-07
3;0.076080322265625;-2.02728271484375E-07
3;0.066070556640625;-2.0904541015625E-07
3;0.055999755859375;-2.16583251953125E-07
3;0.046051025390625;-2.25189208984375E-07
3;0.035955810546875;-2.3504638671875E-07
3;0.0258453369140625;-2.46490478515625E-07
3;0.0157928466796875;-2.58758544921875E-07
3;0.005718994140625;-2.72705078125E-07
3;-0.00438537597656249;-2.88330078125E-07
3;-0.01446533203125;-3.05023193359375E-07
3;-0.024542236328125;-3.2281494140625E-07
3;-0.0346160888671875;-3.4185791015625E-07
3;-0.044696044921875;-3.61724853515625E-07
3;-0.055023193359375;-3.82659912109375E-07
3;-0.065185546875;-4.0423583984375E-07
3;-0.07525634765625;-4.25872802734375E-07
3;-0.08538818359375;-4.48089599609375E-07
3;-0.095428466796875;-4.698486328125E-07
3;-0.10552978515625;-4.9200439453125E-07
3;-0.11566162109375;-5.13702392578125E-07
3;-0.125762939453125;-5.34210205078125E-07
3;-0.13580322265625;-5.5426025390625E-07
3;-0.145965576171875;-5.7366943359375E-07
3;-0.15606689453125;-5.9222412109375E-07
3;-0.1661376953125;-6.08612060546875E-07
3;-0.175811767578125;-6.2408447265625E-07
3;-0.185943603515625;-6.38427734375E-07
3;-0.196014404296875;-6.500244140625E-07
3;-0.2060546875;-6.6070556640625E-07
3;-0.21612548828125;-6.6925048828125E-07
3;-0.226226806640625;-6.7626953125E-07
3;-0.236328125;-6.8023681640625E-07
3;-0.246337890625;-6.8359375E-07
3;-0.256439208984375;-6.8603515625E-07
3;-0.266571044921875;-6.8695068359375E-07
3;-0.276641845703125;-6.87255859375E-07
3;-0.286712646484375;-6.87255859375E-07
3;-0.296783447265625;-6.8756103515625E-07
3;-0.306854248046875;-6.8756103515625E-07
3;-0.316986083984375;-6.8695068359375E-07
3;-0.327117919921875;-6.854248046875E-07
3;-0.337127685546875;-6.8389892578125E-07
3;-0.347137451171875;-6.8023681640625E-07
3;-0.357330322265625;-6.75048828125E-07
3;-0.367279052734375;-6.689453125E-07
3;-0.37744140625;-6.62841796875E-07
3;-0.387451171875;-6.5582275390625E-07
3;-0.397552490234375;-6.494140625E-07
3;-0.40771484375;-6.4361572265625E-07
3;-0.41790771484375;-6.3812255859375E-07
3;-0.427886962890625;-6.3385009765625E-07
3;-0.43792724609375;-6.2957763671875E-07
3;-0.448028564453125;-6.268310546875E-07
3;-0.458099365234375;-6.2469482421875E-07
3;-0.46820068359375;-6.23779296875E-07
3;-0.478240966796875;-6.2255859375E-07
3;-0.488372802734375;-6.2255859375E-07
3;-0.49847412109375;-6.231689453125E-07
3;-0.508514404296875;-6.2469482421875E-07
3;-0.5185546875;-6.268310546875E-07
3;-0.528717041015625;-6.298828125E-07
3;-0.538787841796875;-6.33544921875E-07
3;-0.548858642578125;-6.38427734375E-07
3;-0.55889892578125;-6.4361572265625E-07
3;-0.56903076171875;-6.50634765625E-07
3;-0.579132080078125;-6.585693359375E-07
3;-0.58917236328125;-6.683349609375E-07
3;-0.599273681640625;-6.787109375E-07
3;-0.609375;-6.903076171875E-07
3;-0.5992431640625;-4.3096923828125E-07
3;-0.58917236328125;-3.04779052734375E-07
3;-0.579010009765625;-2.25311279296875E-07
3;-0.5689697265625;-1.6986083984375E-07
3;-0.55889892578125;-1.28753662109375E-07
3;-0.548828125;-9.5306396484375E-08
3;-0.538726806640625;-7.037353515625E-08
3;-0.528656005859375;-5.0384521484375E-08
3;-0.5185546875;-3.3062744140625E-08
3;-0.508392333984375;-1.9189453125E-08
3;-0.4984130859375;-7.3883056640625E-09
3;-0.488311767578125;2.8717041015625E-09
3;-0.47821044921875;1.1932373046875E-08
3;-0.468170166015625;1.937255859375E-08
3;-0.45806884765625;2.666015625E-08
3;-0.447967529296875;3.27178955078125E-08
3;-0.437896728515625;3.81439208984375E-08
3;-0.4278564453125;4.2633056640625E-08
3;-0.417724609375;4.742431640625E-08
3;-0.4075927734375;5.1239013671875E-08
3;-0.397552490234375;5.450439453125E-08
3;-0.387420654296875;5.810546875E-08
3;-0.377349853515625;6.1614990234375E-08
3;-0.367279052734375;6.45751953125E-08
3;-0.35723876953125;6.7626953125E-08
3;-0.347076416015625;7.03125E-08
3;-0.337005615234375;7.281494140625E-08
3;-0.326934814453125;7.5836181640625E-08
3;-0.316864013671875;7.8033447265625E-08
3;-0.306793212890625;8.0596923828125E-08
3;-0.296661376953125;8.28857421875E-08
3;-0.286590576171875;8.5205078125E-08
3;-0.27655029296875;8.673095703125E-08
3;-0.266448974609375;8.8592529296875E-08
3;-0.256317138671875;9.0118408203125E-08
3;-0.246307373046875;9.16748046875E-08
3;-0.236175537109375;9.246826171875E-08
3;-0.226165771484375;9.344482421875E-08
3;-0.216033935546875;9.4451904296875E-08
3;-0.20599365234375;9.539794921875E-08
3;-0.19580078125;9.6221923828125E-08
3;-0.185821533203125;9.6832275390625E-08
3;-0.17578125;9.7900390625E-08
3;-0.165618896484375;9.857177734375E-08
3;-0.15557861328125;1.00006103515625E-07
3;-0.1455078125;1.0076904296875E-07
3;-0.135345458984375;1.02264404296875E-07
3;-0.12530517578125;1.03485107421875E-07
3;-0.115203857421875;1.05316162109375E-07
3;-0.105072021484375;1.0748291015625E-07
3;-0.095062255859375;1.10107421875E-07
3;-0.0849609375;1.12945556640625E-07
3;-0.07489013671875;1.1651611328125E-07
3;-0.064788818359375;1.20941162109375E-07
3;-0.054718017578125;1.256103515625E-07
3;-0.044677734375;1.314697265625E-07
3;-0.034613037109375;1.37939453125E-07
3;-0.0245025634765625;1.46087646484375E-07
3;-0.014453125;1.5386962890625E-07
3;-0.0043609619140625;1.6351318359375E-07
3;0.00573120117187501;1.73675537109375E-07
3;0.015814208984375;1.84783935546875E-07
3;0.0258880615234375;1.96502685546875E-07
3;0.035980224609375;2.0916748046875E-07
3;0.0460662841796875;2.21832275390625E-07
3;0.056304931640625;2.35137939453125E-07
3;0.06634521484375;2.48626708984375E-07
3;0.076416015625;2.6202392578125E-07
3;0.086578369140625;2.75146484375E-07
3;0.09661865234375;2.87994384765625E-07
3;0.10675048828125;3.00445556640625E-07
3;0.116851806640625;3.1268310546875E-07
3;0.126983642578125;3.2391357421875E-07
3;0.136993408203125;3.34747314453125E-07
3;0.147064208984375;3.44207763671875E-07
3;0.157257080078125;3.53271484375E-07
3;0.167266845703125;3.61480712890625E-07
3;0.1773681640625;3.68255615234375E-07
3;0.18743896484375;3.74664306640625E-07
3;0.197479248046875;3.79425048828125E-07
3;0.2076416015625;3.8397216796875E-07
3;0.21771240234375;3.86962890625E-07
3;0.227783203125;3.895263671875E-07
3;0.2379150390625;3.914794921875E-07
3;0.247955322265625;3.924560546875E-07
3;0.25799560546875;3.927001953125E-07
3;0.268096923828125;3.92303466796875E-07
4;0.27813720703125;3.9154052734375E-07
4;0.28826904296875;3.90411376953125E-07
4;0.298309326171875;3.89434814453125E-07
4;0.3084716796875;3.87481689453125E-07
4;0.318450927734375;3.85650634765625E-07
4;0.32855224609375;3.8397216796875E-07
4;0.338653564453125;3.8189697265625E-07
4;0.34869384765625;3.80126953125E-07
4;0.35888671875;3.7841796875E-07
4;0.36895751953125;3.76220703125E-07
4;0.378997802734375;3.74847412109375E-07
4;0.38909912109375;3.740234375E-07
4;0.399200439453125;3.73291015625E-07
4;0.409271240234375;3.72802734375E-07
4;0.4193115234375;3.731689453125E-07
4;0.429443359375;3.740234375E-07
4;0.43951416015625;3.751220703125E-07
4;0.4495849609375;3.76861572265625E-07
4;0.45965576171875;3.79669189453125E-07
4;0.469818115234375;3.83209228515625E-07
4;0.479827880859375;3.87237548828125E-07
4;0.489898681640625;3.92120361328125E-07
4;0.500030517578125;3.97613525390625E-07
4;0.510040283203125;4.03961181640625E-07
4;0.52020263671875;4.107666015625E-07
4;0.530242919921875;4.178466796875E-07
4;0.540435791015625;4.25537109375E-07
4;0.55047607421875;4.3341064453125E-07
4;0.560546875;4.41436767578125E-07
4;0.570587158203125;4.49462890625E-07
4;0.580657958984375;4.57916259765625E-07
4;0.59075927734375;4.65789794921875E-07
4;0.600921630859375;4.73663330078125E-07
4;0.6109619140625;4.81109619140625E-07
4;0.621063232421875;4.88433837890625E-07
4;0.63116455078125;4.9554443359375E-07
4;0.641204833984375;5.02166748046875E-07
4;0.651336669921875;5.09033203125E-07
4;0.661468505859375;5.15411376953125E-07
4;0.67156982421875;5.2215576171875E-07
4;0.68157958984375;5.286865234375E-07
4;0.691680908203125;5.357666015625E-07
4;0.701812744140625;5.4205322265625E-07
4;0.71185302734375;5.4888916015625E-07
4;0.72198486328125;5.56182861328125E-07
4;0.73199462890625;5.62896728515625E-07
4;0.7421875;5.69976806640625E-07
4;0.75042724609375;5.7745361328125E-07
4;0.760498046875;5.84869384765625E-07
4;0.77056884765625;5.9228515625E-07
4;0.78155517578125;5.9991455078125E-07
4;0.791015625;6.07147216796875E-07
4;0.80169677734375;6.1279296875E-07
4;0.8111572265625;6.1981201171875E-07
4;0.82122802734375;6.26220703125E-07
4;0.83160400390625;6.3385009765625E-07
4;0.84136962890625;6.4056396484375E-07
4;0.85174560546875;6.4727783203125E-07
4;0.8612060546875;6.5399169921875E-07
4;0.87188720703125;6.6192626953125E-07
4;0.88134765625;6.6925048828125E-07
4;0.89080810546875;6.7718505859375E-07
4;0.90179443359375;6.8572998046875E-07
4;0.8917236328125;4.14337158203125E-07
4;0.88165283203125;3.00140380859375E-07
4;0.87188720703125;2.3004150390625E-07
4;0.86181640625;1.81365966796875E-07
4;0.85113525390625;1.4532470703125E-07
4;0.84136962890625;1.18408203125E-07
4;0.83099365234375;9.7564697265625E-08
4;0.821533203125;8.0322265625E-08
4;0.8111572265625;6.7779541015625E-08
4;0.80078125;5.7342529296875E-08
4;0.791015625;4.9713134765625E-08
4;0.7806396484375;4.3365478515625E-08
4;0.7708740234375;3.90289306640625E-08
4;0.760498046875;3.54888916015625E-08
4;0.75042724609375;3.23486328125E-08
4;0.74176025390625;3.009033203125E-08
4;0.731689453125;2.7618408203125E-08
4;0.721527099609375;2.57354736328125E-08
4;0.711456298828125;2.3333740234375E-08
4;0.701385498046875;2.08587646484375E-08
4;0.69134521484375;1.70196533203125E-08
4;0.68115234375;1.30035400390625E-08
4;0.671173095703125;7.82470703125E-09
4;0.66107177734375;1.7120361328125E-09
4;0.650909423828125;-5.6549072265625E-09
4;0.640899658203125;-1.38427734375E-08
4;0.630767822265625;-2.33551025390625E-08
4;0.6207275390625;-3.3746337890625E-08
4;0.610565185546875;-4.510498046875E-08
4;0.6004638671875;-5.6976318359375E-08
4;0.5904541015625;-7.0220947265625E-08
4;0.580322265625;-8.2733154296875E-08
4;0.570220947265625;-9.5855712890625E-08
4;0.5601806640625;-1.0919189453125E-07
4;0.54998779296875;-1.21917724609375E-07
4;0.539947509765625;-1.3348388671875E-07
4;0.52984619140625;-1.451416015625E-07
4;0.519805908203125;-1.55670166015625E-07
4;0.509613037109375;-1.65313720703125E-07
4;0.4996337890625;-1.73309326171875E-07
4;0.489532470703125;-1.81427001953125E-07
4;0.47943115234375;-1.87774658203125E-07
4;0.4693603515625;-1.93572998046875E-07
4;0.459259033203125;-1.983642578125E-07
4;0.449188232421875;-2.0208740234375E-07
4;0.4390869140625;-2.0489501953125E-07
4;0.42901611328125;-2.06573486328125E-07
4;0.418914794921875;-2.081298828125E-07
4;0.408905029296875;-2.08709716796875E-07
4;0.398773193359375;-2.08984375E-07
4;0.388641357421875;-2.08404541015625E-07
4;0.378631591796875;-2.0770263671875E-07
4;0.368499755859375;-2.066650390625E-07
4;0.35833740234375;-2.05078125E-07
4;0.348358154296875;-2.034912109375E-07
4;0.33819580078125;-2.015380859375E-07
4;0.32818603515625;-1.99371337890625E-07
4;0.31805419921875;-1.9744873046875E-07
4;0.30804443359375;-1.9573974609375E-07
4;0.297943115234375;-1.9378662109375E-07
4;0.28790283203125;-1.91558837890625E-07
4;0.27783203125;-1.89666748046875E-07
4;0.267730712890625;-1.8756103515625E-07
4;0.257659912109375;-1.85882568359375E-07
4;0.24755859375;-1.842041015625E-07
4;0.23748779296875;-1.8267822265625E-07
4;0.227386474609375;-1.81243896484375E-07
4;0.21728515625;-1.80023193359375E-07
4;0.207244873046875;-1.79107666015625E-07
4;0.19708251953125;-1.7828369140625E-07
4;0.1871337890625;-1.77520751953125E-07
4;0.177001953125;-1.77459716796875E-07
4;0.16693115234375;-1.77825927734375E-07
4;0.156768798828125;-1.78253173828125E-07
4;0.146759033203125;-1.790771484375E-07
4;0.136688232421875;-1.80419921875E-07
4;0.1265869140625;-1.82281494140625E-07
4;0.116455078125;-1.8475341796875E-07
4;0.106353759765625;-1.878662109375E-07
4;0.0963134765625;-1.91802978515625E-07
4;0.086273193359375;-1.962890625E-07
4;0.076171875;-2.0166015625E-07
4;0.06610107421875;-2.08404541015625E-07
4;0.05596923828125;-2.1551513671875E-07
4;0.04605712890625;-2.2412109375E-07
4;0.0359649658203125;-2.3394775390625E-07
4;0.0258514404296875;-2.44598388671875E-07
4;0.0158111572265625;-2.57415771484375E-07
4;0.0057220458984375;-2.70843505859375E-07
4;-0.0043914794921875;-2.8662109375E-07
4;-0.0144744873046875;-3.028564453125E-07
4;-0.0245391845703125;-3.2098388671875E-07
4;-0.0346435546875;-3.40240478515625E-07
4;-0.0446868896484375;-3.602294921875E-07
4;-0.05499267578125;-3.817138671875E-07
4;-0.06512451171875;-4.03167724609375E-07
4;-0.075286865234375;-4.25048828125E-07
4;-0.085357666015625;-4.4708251953125E-07
4;-0.095489501953125;-4.69512939453125E-07
4;-0.105560302734375;-4.91363525390625E-07
4;-0.11572265625;-5.13580322265625E-07
4;-0.12567138671875;-5.3369140625E-07
4;-0.135833740234375;-5.5438232421875E-07
4;-0.145965576171875;-5.74127197265625E-07
4;-0.156036376953125;-5.92498779296875E-07
4;-0.16607666015625;-6.09344482421875E-07
4;-0.175811767578125;-6.2469482421875E-07
4;-0.185943603515625;-6.3873291015625E-07
4;-0.196014404296875;-6.5093994140625E-07
4;-0.206146240234375;-6.6162109375E-07
4;-0.216156005859375;-6.695556640625E-07
4;-0.226226806640625;-6.7626953125E-07
4;-0.236297607421875;-6.805419921875E-07
4;-0.246429443359375;-6.8359375E-07
4;-0.256439208984375;-6.8511962890625E-07
4;-0.2666015625;-6.8572998046875E-07
4;-0.276611328125;-6.8603515625E-07
4;-0.2867431640625;-6.8572998046875E-07
4;-0.296783447265625;-6.8572998046875E-07
4;-0.306884765625;-6.8511962890625E-07
4;-0.316986083984375;-6.842041015625E-07
4;-0.327056884765625;-6.829833984375E-07
4;-0.337158203125;-6.8084716796875E-07
4;-0.347198486328125;-6.7718505859375E-07
4;-0.357269287109375;-6.719970703125E-07
4;-0.36737060546875;-6.658935546875E-07
4;-0.377410888671875;-6.5948486328125E-07
4;-0.387481689453125;-6.524658203125E-07
4;-0.397674560546875;-6.463623046875E-07
4;-0.407745361328125;-6.402587890625E-07
4;-0.417724609375;-6.34765625E-07
4;-0.427947998046875;-6.3079833984375E-07
4;-0.437957763671875;-6.26220703125E-07
4;-0.44805908203125;-6.2347412109375E-07
4;-0.4581298828125;-6.2103271484375E-07
4;-0.46820068359375;-6.1981201171875E-07
4;-0.478271484375;-6.18896484375E-07
4;-0.488250732421875;-6.1859130859375E-07
4;-0.498443603515625;-6.195068359375E-07
4;-0.508514404296875;-6.207275390625E-07
4;-0.518524169921875;-6.2255859375E-07
4;-0.5286865234375;-6.2530517578125E-07
4;-0.53887939453125;-6.2896728515625E-07
4;-0.548797607421875;-6.3385009765625E-07
4;-0.55889892578125;-6.390380859375E-07
4;-0.569061279296875;-6.45751953125E-07
4;-0.5791015625;-6.5338134765625E-07
4;-0.589202880859375;-6.6314697265625E-07
4;-0.599273681640625;-6.7352294921875E-07
4;-0.609405517578125;-6.8572998046875E-07
4;-0.599273681640625;-4.2608642578125E-07
4;-0.58917236328125;-3.00994873046875E-07
4;-0.5791015625;-2.22076416015625E-07
4;-0.56903076171875;-1.6680908203125E-07
4;-0.558929443359375;-1.263427734375E-07
4;-0.548919677734375;-9.344482421875E-08
4;-0.538726806640625;-6.8695068359375E-08
4;-0.528656005859375;-4.8919677734375E-08
4;-0.518524169921875;-3.2794189453125E-08
4;-0.50848388671875;-1.8743896484375E-08
4;-0.498382568359375;-7.0068359375E-09
4;-0.488250732421875;2.72216796875E-09
4;-0.478240966796875;1.1865234375E-08
4;-0.468109130859375;1.9000244140625E-08
4;-0.458038330078125;2.61260986328125E-08
4;-0.447845458984375;3.20343017578125E-08
4;-0.437835693359375;3.729248046875E-08
4;-0.4278564453125;4.1534423828125E-08
4;-0.41766357421875;4.62646484375E-08
4;-0.4075927734375;4.9957275390625E-08
4;-0.39752197265625;5.35888671875E-08
4;-0.387451171875;5.6793212890625E-08
4;-0.37738037109375;5.9967041015625E-08
4;-0.36724853515625;6.298828125E-08
4;-0.357177734375;6.5948486328125E-08
4;-0.347076416015625;6.8634033203125E-08
4;-0.33697509765625;7.1380615234375E-08
4;-0.32696533203125;7.403564453125E-08
4;-0.31683349609375;7.6385498046875E-08
4;-0.306732177734375;7.8857421875E-08
4;-0.296630859375;8.087158203125E-08
4;-0.28668212890625;8.294677734375E-08
4;-0.27655029296875;8.50830078125E-08
4;-0.2664794921875;8.6639404296875E-08
4;-0.256439208984375;8.831787109375E-08
4;-0.246246337890625;8.917236328125E-08
4;-0.23614501953125;9.0484619140625E-08
4;-0.22607421875;9.1339111328125E-08
4;-0.216094970703125;9.2071533203125E-08
4;-0.205963134765625;9.3353271484375E-08
4;-0.1959228515625;9.3780517578125E-08
4;-0.185821533203125;9.4635009765625E-08
4;-0.175750732421875;9.55810546875E-08
4;-0.165679931640625;9.625244140625E-08
4;-0.155548095703125;9.7442626953125E-08
4;-0.145477294921875;9.8541259765625E-08
4;-0.135406494140625;9.9884033203125E-08
4;-0.12530517578125;1.01104736328125E-07
4;-0.115203857421875;1.0302734375E-07
4;-0.1051025390625;1.0491943359375E-07
4;-0.095062255859375;1.07635498046875E-07
4;-0.0849609375;1.1041259765625E-07
4;-0.074920654296875;1.14166259765625E-07
4;-0.0648193359375;1.18133544921875E-07
4;-0.054718017578125;1.23046875E-07
4;-0.044683837890625;1.28936767578125E-07
4;-0.03458251953125;1.35345458984375E-07
4;-0.024530029296875;1.4288330078125E-07
4;-0.014434814453125;1.514892578125E-07
4;-0.004351806640625;1.60858154296875E-07
4;0.0057403564453125;1.710205078125E-07
4;0.0158294677734375;1.820068359375E-07
4;0.0259063720703125;1.9384765625E-07
4;0.035992431640625;2.06207275390625E-07
4;0.046087646484375;2.19512939453125E-07
4;0.0562744140625;2.32666015625E-07
4;0.06640625;2.45880126953125E-07
4;0.07647705078125;2.593994140625E-07
4;0.086639404296875;2.72613525390625E-07
4;0.096649169921875;2.85614013671875E-07
4;0.106689453125;2.98126220703125E-07
4;0.11676025390625;3.09967041015625E-07
4;0.126922607421875;3.21380615234375E-07
4;0.13702392578125;3.32244873046875E-07
4;0.1470947265625;3.4185791015625E-07
4;0.157135009765625;3.5076904296875E-07
4;0.167266845703125;3.5888671875E-07
4;0.17730712890625;3.6602783203125E-07
4;0.187469482421875;3.7249755859375E-07
4;0.197540283203125;3.77227783203125E-07
4;0.20758056640625;3.8165283203125E-07
4;0.2176513671875;3.8507080078125E-07
4;0.227691650390625;3.875732421875E-07
4;0.237823486328125;3.89129638671875E-07
4;0.247955322265625;3.9013671875E-07
4;0.25799560546875;3.905029296875E-07
4;0.267974853515625;3.90411376953125E-07
5;0.27813720703125;3.89801025390625E-07
5;0.28826904296875;3.887939453125E-07
5;0.298370361328125;3.87725830078125E-07
5;0.308380126953125;3.861083984375E-07
5;0.318511962890625;3.8433837890625E-07
5;0.328521728515625;3.8232421875E-07
5;0.338623046875;3.80767822265625E-07
5;0.3487548828125;3.78936767578125E-07
5;0.35888671875;3.76953125E-07
5;0.368927001953125;3.7554931640625E-07
5;0.378997802734375;3.74359130859375E-07
5;0.38909912109375;3.734130859375E-07
5;0.399169921875;3.72344970703125E-07
5;0.40924072265625;3.72283935546875E-07
5;0.419342041015625;3.7225341796875E-07
5;0.429412841796875;3.73077392578125E-07
5;0.43951416015625;3.74420166015625E-07
5;0.449615478515625;3.76312255859375E-07
5;0.45965576171875;3.78814697265625E-07
5;0.469696044921875;3.82476806640625E-07
5;0.479766845703125;3.87115478515625E-07
5;0.489959716796875;3.91937255859375E-07
5;0.5;3.973388671875E-07
5;0.510040283203125;4.03472900390625E-07
5;0.52020263671875;4.10858154296875E-07
5;0.5302734375;4.1839599609375E-07
5;0.540313720703125;4.2596435546875E-07
5;0.550445556640625;4.34234619140625E-07
5;0.560516357421875;4.429931640625E-07
5;0.570587158203125;4.51202392578125E-07
5;0.5806884765625;4.5953369140625E-07
5;0.59075927734375;4.67864990234375E-07
5;0.60089111328125;4.7564697265625E-07
5;0.6109619140625;4.83551025390625E-07
5;0.62103271484375;4.91119384765625E-07
5;0.631195068359375;4.98291015625E-07
5;0.641204833984375;5.05096435546875E-07
5;0.651275634765625;5.1171875E-07
5;0.661376953125;5.184326171875E-07
5;0.6715087890625;5.24932861328125E-07
5;0.681610107421875;5.31463623046875E-07
5;0.691650390625;5.3778076171875E-07
5;0.701812744140625;5.44647216796875E-07
5;0.71185302734375;5.5169677734375E-07
5;0.722015380859375;5.582275390625E-07
5;0.7320556640625;5.6536865234375E-07
5;0.742156982421875;5.726318359375E-07
5;0.75042724609375;5.79437255859375E-07
5;0.760498046875;5.87188720703125E-07
5;0.770263671875;5.94451904296875E-07
5;0.78125;6.0211181640625E-07
5;0.79132080078125;6.0760498046875E-07
5;0.80108642578125;6.146240234375E-07
5;0.8111572265625;6.219482421875E-07
5;0.82122802734375;6.280517578125E-07
5;0.8319091796875;6.353759765625E-07
5;0.84136962890625;6.4208984375E-07
5;0.8514404296875;6.488037109375E-07
5;0.8612060546875;6.55517578125E-07
5;0.87066650390625;6.6253662109375E-07
5;0.88134765625;6.70166015625E-07
5;0.89111328125;6.781005859375E-07
5;0.9014892578125;6.866455078125E-07
5;0.89141845703125;4.149169921875E-07
5;0.88134765625;3.00262451171875E-07
5;0.87188720703125;2.30072021484375E-07
5;0.8612060546875;1.8157958984375E-07
5;0.85205078125;1.45538330078125E-07
5;0.84136962890625;1.1883544921875E-07
5;0.83099365234375;9.735107421875E-08
5;0.82061767578125;8.09326171875E-08
5;0.8111572265625;6.7840576171875E-08
5;0.80108642578125;5.7708740234375E-08
5;0.791015625;4.974365234375E-08
5;0.78125;4.34722900390625E-08
5;0.77117919921875;3.86993408203125E-08
5;0.760498046875;3.5076904296875E-08
5;0.7513427734375;3.25408935546875E-08
5;0.74176025390625;2.9827880859375E-08
5;0.731719970703125;2.79632568359375E-08
5;0.721649169921875;2.564697265625E-08
5;0.711456298828125;2.3419189453125E-08
5;0.701416015625;2.06634521484375E-08
5;0.6912841796875;1.73797607421875E-08
5;0.681182861328125;1.339111328125E-08
5;0.671173095703125;8.0780029296875E-09
5;0.66107177734375;2.423095703125E-09
5;0.65093994140625;-5.0689697265625E-09
5;0.640869140625;-1.34246826171875E-08
5;0.63079833984375;-2.2747802734375E-08
5;0.62066650390625;-3.294677734375E-08
5;0.610595703125;-4.4464111328125E-08
5;0.600555419921875;-5.6365966796875E-08
5;0.59039306640625;-6.92138671875E-08
5;0.580291748046875;-8.197021484375E-08
5;0.57025146484375;-9.5123291015625E-08
5;0.56011962890625;-1.0797119140625E-07
5;0.550018310546875;-1.20574951171875E-07
5;0.53997802734375;-1.32843017578125E-07
5;0.52984619140625;-1.4404296875E-07
5;0.51983642578125;-1.5509033203125E-07
5;0.5096435546875;-1.6448974609375E-07
5;0.49957275390625;-1.7291259765625E-07
5;0.4896240234375;-1.8060302734375E-07
5;0.479461669921875;-1.87408447265625E-07
5;0.4693603515625;-1.92901611328125E-07
5;0.459259033203125;-1.9732666015625E-07
5;0.44921875;-2.0147705078125E-07
5;0.43902587890625;-2.0428466796875E-07
5;0.428985595703125;-2.061767578125E-07
5;0.418975830078125;-2.07427978515625E-07
5;0.4088134765625;-2.08648681640625E-07
5;0.398773193359375;-2.083740234375E-07
5;0.388763427734375;-2.0819091796875E-07
5;0.378570556640625;-2.07244873046875E-07
5;0.368560791015625;-2.06329345703125E-07
5;0.358428955078125;-2.05047607421875E-07
5;0.34844970703125;-2.03369140625E-07
5;0.338226318359375;-2.01416015625E-07
5;0.328125;-1.99462890625E-07
5;0.318145751953125;-1.97662353515625E-07
5;0.30804443359375;-1.95281982421875E-07
5;0.29791259765625;-1.934814453125E-07
5;0.28790283203125;-1.9140625E-07
5;0.27783203125;-1.89605712890625E-07
5;0.267730712890625;-1.875E-07
5;0.257598876953125;-1.85821533203125E-07
5;0.247528076171875;-1.84173583984375E-07
5;0.237457275390625;-1.82342529296875E-07
5;0.22735595703125;-1.81365966796875E-07
5;0.217315673828125;-1.79901123046875E-07
5;0.20721435546875;-1.7913818359375E-07
5;0.197052001953125;-1.78009033203125E-07
5;0.18707275390625;-1.7742919921875E-07
5;0.17694091796875;-1.7730712890625E-07
5;0.166961669921875;-1.7742919921875E-07
5;0.156768798828125;-1.781005859375E-07
5;0.146759033203125;-1.7877197265625E-07
5;0.136688232421875;-1.80328369140625E-07
5;0.1265869140625;-1.82342529296875E-07
5;0.11651611328125;-1.8438720703125E-07
5;0.1064453125;-1.8731689453125E-07
5;0.09637451171875;-1.91436767578125E-07
5;0.08624267578125;-1.9580078125E-07
5;0.076202392578125;-2.010498046875E-07
5;0.066070556640625;-2.07916259765625E-07
5;0.05596923828125;-2.1533203125E-07
5;0.0460479736328125;-2.235107421875E-07
5;0.035955810546875;-2.3345947265625E-07
5;0.0258819580078125;-2.44171142578125E-07
5;0.01580810546875;-2.56622314453125E-07
5;0.00572814941406249;-2.70660400390625E-07
5;-0.00438232421875;-2.86224365234375E-07
5;-0.0144866943359375;-3.03009033203125E-07
5;-0.0245513916015625;-3.2080078125E-07
5;-0.0346282958984375;-3.4002685546875E-07
5;-0.0447052001953125;-3.6004638671875E-07
5;-0.0550537109375;-3.8153076171875E-07
5;-0.065155029296875;-4.034423828125E-07
5;-0.075225830078125;-4.25628662109375E-07
5;-0.0853271484375;-4.4769287109375E-07
5;-0.095458984375;-4.70306396484375E-07
5;-0.10546875;-4.92279052734375E-07
5;-0.11566162109375;-5.1470947265625E-07
5;-0.125701904296875;-5.35308837890625E-07
5;-0.135894775390625;-5.55938720703125E-07
5;-0.14593505859375;-5.75439453125E-07
5;-0.155975341796875;-5.94024658203125E-07
5;-0.166107177734375;-6.109619140625E-07
5;-0.175811767578125;-6.26220703125E-07
5;-0.1859130859375;-6.3995361328125E-07
5;-0.1959228515625;-6.5216064453125E-07
5;-0.206085205078125;-6.6253662109375E-07
5;-0.21612548828125;-6.707763671875E-07
5;-0.22625732421875;-6.768798828125E-07
5;-0.236358642578125;-6.8115234375E-07
5;-0.246429443359375;-6.8389892578125E-07
5;-0.2564697265625;-6.8511962890625E-07
5;-0.266571044921875;-6.8572998046875E-07
5;-0.276611328125;-6.854248046875E-07
5;-0.2867431640625;-6.8511962890625E-07
5;-0.296783447265625;-6.8450927734375E-07
5;-0.306793212890625;-6.8389892578125E-07
5;-0.31695556640625;-6.8267822265625E-07
5;-0.326995849609375;-6.8115234375E-07
5;-0.337127685546875;-6.787109375E-07
5;-0.34722900390625;-6.75048828125E-07
5;-0.35723876953125;-6.695556640625E-07
5;-0.3673095703125;-6.6375732421875E-07
5;-0.37750244140625;-6.5704345703125E-07
5;-0.3875732421875;-6.5032958984375E-07
5;-0.39764404296875;-6.439208984375E-07
5;-0.407684326171875;-6.378173828125E-07
5;-0.41778564453125;-6.3232421875E-07
5;-0.4278564453125;-6.2774658203125E-07
5;-0.43792724609375;-6.2347412109375E-07
5;-0.448028564453125;-6.207275390625E-07
5;-0.458038330078125;-6.1798095703125E-07
5;-0.4681396484375;-6.170654296875E-07
5;-0.478271484375;-6.1614990234375E-07
5;-0.488311767578125;-6.158447265625E-07
5;-0.4984130859375;-6.16455078125E-07
5;-0.508453369140625;-6.1737060546875E-07
5;-0.518524169921875;-6.195068359375E-07
5;-0.5286865234375;-6.2225341796875E-07
5;-0.538665771484375;-6.2591552734375E-07
5;-0.548797607421875;-6.304931640625E-07
5;-0.558929443359375;-6.35986328125E-07
5;-0.5689697265625;-6.4239501953125E-07
5;-0.579132080078125;-6.50634765625E-07
5;-0.58917236328125;-6.597900390625E-07
5;-0.599273681640625;-6.70166015625E-07
5;-0.609344482421875;-6.8267822265625E-07
5;-0.5992431640625;-4.23187255859375E-07
5;-0.589202880859375;-2.982177734375E-07
5;-0.579071044921875;-2.19512939453125E-07
5;-0.569000244140625;-1.64825439453125E-07
5;-0.558837890625;-1.24755859375E-07
5;-0.548828125;-9.2315673828125E-08
5;-0.53875732421875;-6.7626953125E-08
5;-0.528656005859375;-4.8095703125E-08
5;-0.51861572265625;-3.20037841796875E-08
5;-0.5084228515625;-1.84783935546875E-08
5;-0.498382568359375;-6.878662109375E-09
5;-0.488311767578125;3.0181884765625E-09
5;-0.478240966796875;1.16363525390625E-08
5;-0.4681396484375;1.903076171875E-08
5;-0.458038330078125;2.5872802734375E-08
5;-0.447967529296875;3.16864013671875E-08
5;-0.437774658203125;3.67431640625E-08
5;-0.42779541015625;4.144287109375E-08
5;-0.417724609375;4.57763671875E-08
5;-0.407623291015625;4.94384765625E-08
5;-0.39752197265625;5.2978515625E-08
5;-0.387451171875;5.6488037109375E-08
5;-0.3773193359375;5.926513671875E-08
5;-0.3673095703125;6.2255859375E-08
5;-0.357208251953125;6.53076171875E-08
5;-0.34710693359375;6.7840576171875E-08
5;-0.3370361328125;7.025146484375E-08
5;-0.326904296875;7.2906494140625E-08
5;-0.31683349609375;7.5469970703125E-08
5;-0.3067626953125;7.80029296875E-08
5;-0.296661376953125;7.99560546875E-08
5;-0.28662109375;8.209228515625E-08
5;-0.276519775390625;8.3770751953125E-08
5;-0.266448974609375;8.544921875E-08
5;-0.256378173828125;8.709716796875E-08
5;-0.246307373046875;8.8104248046875E-08
5;-0.236175537109375;8.917236328125E-08
5;-0.226104736328125;8.9874267578125E-08
5;-0.216033935546875;9.1064453125E-08
5;-0.2059326171875;9.19189453125E-08
5;-0.195892333984375;9.2041015625E-08
5;-0.18585205078125;9.3109130859375E-08
5;-0.17572021484375;9.393310546875E-08
5;-0.165618896484375;9.4696044921875E-08
5;-0.155487060546875;9.5733642578125E-08
5;-0.145477294921875;9.6954345703125E-08
5;-0.135284423828125;9.820556640625E-08
5;-0.125335693359375;9.9761962890625E-08
5;-0.115203857421875;1.0125732421875E-07
5;-0.1051025390625;1.03240966796875E-07
5;-0.095001220703125;1.06109619140625E-07
5;-0.08489990234375;1.0894775390625E-07
5;-0.074859619140625;1.1212158203125E-07
5;-0.064788818359375;1.160888671875E-07
5;-0.0546875;1.2127685546875E-07
5;-0.0446807861328125;1.26922607421875E-07
5;-0.0346160888671875;1.33514404296875E-07
5;-0.024530029296875;1.4080810546875E-07
5;-0.0144439697265625;1.49078369140625E-07
5;-0.004351806640625;1.5863037109375E-07
5;0.0057342529296875;1.690673828125E-07
5;0.01580810546875;1.79962158203125E-07
5;0.0258880615234375;1.91741943359375E-07
5;0.035992431640625;2.04010009765625E-07
5;0.0460662841796875;2.16888427734375E-07
5;0.056304931640625;2.30224609375E-07
5;0.06634521484375;2.435302734375E-07
5;0.07647705078125;2.5750732421875E-07
5;0.086517333984375;2.7044677734375E-07
5;0.0966796875;2.83721923828125E-07
5;0.10675048828125;2.96112060546875E-07
5;0.116851806640625;3.08074951171875E-07
5;0.126953125;3.193359375E-07
5;0.136993408203125;3.30230712890625E-07
5;0.1470947265625;3.39874267578125E-07
5;0.15716552734375;3.487548828125E-07
5;0.16729736328125;3.57208251953125E-07
5;0.177337646484375;3.643798828125E-07
5;0.18743896484375;3.70269775390625E-07
5;0.197509765625;3.753662109375E-07
5;0.207611083984375;3.79913330078125E-07
5;0.217681884765625;3.834228515625E-07
5;0.227752685546875;3.85894775390625E-07
5;0.2379150390625;3.8812255859375E-07
5;0.247894287109375;3.88916015625E-07
5;0.25799560546875;3.8958740234375E-07
5;0.268157958984375;3.8934326171875E-07
