# Supplementary material for: Daily electric field treatment improves functional outcomes after thoracic contusion spinal cord injury in rats
Source: Nat Commun. 2025 Jun 26;16:5372. doi: 10.1038/s41467-025-60332-0 (PMC12202812; doi:10.1038/s41467-025-60332-0)
Supplement: Supplementary file 6 — Source Data [file 41467_2025_60332_MOESM6_ESM.zip › SFig4/37C/before_stim/P2/elec12_EIS.txt]

Frequency (Hz)	Z (Ω)	-Phase (°)	Z' (Ω)	-Z'' (Ω)
100000	6330.51943706305	2.79565740035524	6322.98508659413	308.765182203651
56234	6302.96247161085	1.55273814891267	6300.64806677988	170.791853194877
31623	6291.93937071813	0.879773593844308	6291.19764629264	96.6085921377972
17783	6286.3274986165	0.528738372403656	6286.05982823382	58.0108242223061
10000	6288.0360854525	0.370784710697912	6287.90441695352	40.6922008398898
5623.4	6287.91718920722	0.346552704473991	6287.80217041212	38.0321454606094
3162.3	6288.44095580439	0.427109737799004	6288.26623498319	46.8765677959012
1778.3	6295.87668617316	0.619836911666553	6295.50827602267	68.1086927551634
1000	6307.09846246873	0.960477794966506	6306.21228880684	105.724092699002
562.34	6324.69951346719	1.52745771955289	6322.45212933457	168.591245101563
316.23	6351.55733180353	2.45312618478461	6345.73658921236	271.859668797649
177.83	6395.29979684735	3.96686777903995	6379.9780737496	442.42430994466
100	6472.71355947258	6.46142837321609	6431.59784176796	728.402378322584
56.234	6608.70880339468	10.6098652651732	6495.72408121188	1216.79937082102
31.623	6903.93877251172	17.3877949093501	6588.45644325961	2063.15590052269
17.783	7612.55723411601	27.6006825027357	6746.23345573333	3526.94794453169
10	9273.1808667676	40.6615139916363	7034.37706794207	6042.30276085164
5.6234	12821.7846356631	53.8272553517791	7567.69595191028	10350.2724226354
3.1623	19704.6653882861	64.118062420681	8601.44471687043	17728.1975069927
1.7783	32244.1579772353	70.7948694523862	10606.7547676372	30449.6712126767
1	53750.9499992044	74.3725332334012	14479.5123906433	51763.9676488016
0.56234	89970.3608715426	75.8351037325213	22016.9514915222	87234.8535986366
0.31623	150435.067451809	76.0458466617226	36276.7262685575	145995.577503109
0.17783	250903.858492196	75.4707487208063	62945.3150417031	242879.874671766
0.1	414859.929931589	74.0789895006532	113801.004454753	398946.228015671
