# Supplementary material for: Daily electric field treatment improves functional outcomes after thoracic contusion spinal cord injury in rats
Source: Nat Commun. 2025 Jun 26;16:5372. doi: 10.1038/s41467-025-60332-0 (PMC12202812; doi:10.1038/s41467-025-60332-0)
Supplement: Supplementary file 6 — Source Data [file 41467_2025_60332_MOESM6_ESM.zip › SFig4/37C/before_stim/P2/elec14_CV.txt]

System.Collections.Generic.List`1[System.Int32]
Scan;WE(1).Potential (V);WE(1).Current (A)
1;0.279327392578125;4.3609619140625E-08
1;0.2894287109375;6.7474365234375E-08
1;0.29949951171875;8.734130859375E-08
1;0.309661865234375;1.0565185546875E-07
1;0.3197021484375;1.2176513671875E-07
1;0.329803466796875;1.37542724609375E-07
1;0.339874267578125;1.519775390625E-07
1;0.350006103515625;1.6595458984375E-07
1;0.360076904296875;1.7901611328125E-07
1;0.370147705078125;1.91314697265625E-07
1;0.380340576171875;2.030029296875E-07
1;0.390350341796875;2.14141845703125E-07
1;0.40045166015625;2.23968505859375E-07
1;0.4105224609375;2.3394775390625E-07
1;0.42059326171875;2.43011474609375E-07
1;0.430694580078125;2.51220703125E-07
1;0.4407958984375;2.58758544921875E-07
1;0.450927734375;2.662353515625E-07
1;0.46087646484375;2.72979736328125E-07
1;0.4710693359375;2.78961181640625E-07
1;0.481170654296875;2.84912109375E-07
1;0.49127197265625;2.896728515625E-07
1;0.501312255859375;2.94281005859375E-07
1;0.5113525390625;2.9827880859375E-07
1;0.521453857421875;3.02398681640625E-07
1;0.531463623046875;3.057861328125E-07
1;0.5416259765625;3.08685302734375E-07
1;0.551727294921875;3.1170654296875E-07
1;0.561798095703125;3.13873291015625E-07
1;0.57183837890625;3.16070556640625E-07
1;0.581939697265625;3.18359375E-07
1;0.592071533203125;3.1964111328125E-07
1;0.60211181640625;3.21502685546875E-07
1;0.6121826171875;3.228759765625E-07
1;0.62237548828125;3.240966796875E-07
1;0.632415771484375;3.2537841796875E-07
1;0.6424560546875;3.26751708984375E-07
1;0.652557373046875;3.27880859375E-07
1;0.662628173828125;3.29010009765625E-07
1;0.6727294921875;3.3038330078125E-07
1;0.68280029296875;3.3203125E-07
1;0.69293212890625;3.33404541015625E-07
1;0.7030029296875;3.350830078125E-07
1;0.713104248046875;3.3746337890625E-07
1;0.723175048828125;3.3990478515625E-07
1;0.733154296875;3.4283447265625E-07
1;0.74334716796875;3.46160888671875E-07
1;0.751953125;3.4967041015625E-07
1;0.7623291015625;3.5406494140625E-07
1;0.77178955078125;3.5882568359375E-07
1;0.78216552734375;3.64166259765625E-07
1;0.79193115234375;3.70391845703125E-07
1;0.80230712890625;3.77197265625E-07
1;0.8123779296875;3.85223388671875E-07
1;0.82305908203125;3.93341064453125E-07
1;0.83221435546875;4.0289306640625E-07
1;0.8428955078125;4.12811279296875E-07
1;0.8526611328125;4.2431640625E-07
1;0.86273193359375;4.3634033203125E-07
1;0.87310791015625;4.49066162109375E-07
1;0.88226318359375;4.630126953125E-07
1;0.89324951171875;4.78302001953125E-07
1;0.9027099609375;4.94354248046875E-07
1;0.8929443359375;3.29193115234375E-07
1;0.882568359375;2.550048828125E-07
1;0.87249755859375;2.07916259765625E-07
1;0.86334228515625;1.75445556640625E-07
1;0.8526611328125;1.51702880859375E-07
1;0.84320068359375;1.33758544921875E-07
1;0.83221435546875;1.20391845703125E-07
1;0.8221435546875;1.09100341796875E-07
1;0.8123779296875;1.00494384765625E-07
1;0.8026123046875;9.2803955078125E-08
1;0.7928466796875;8.58154296875E-08
1;0.782470703125;7.87353515625E-08
1;0.77239990234375;7.220458984375E-08
1;0.76202392578125;6.4971923828125E-08
1;0.75164794921875;5.706787109375E-08
1;0.743133544921875;4.8492431640625E-08
1;0.7330322265625;3.9190673828125E-08
1;0.722991943359375;2.91778564453125E-08
1;0.712890625;1.81854248046875E-08
1;0.702789306640625;6.402587890625E-09
1;0.692657470703125;-6.1248779296875E-09
1;0.682586669921875;-1.9256591796875E-08
1;0.6724853515625;-3.2928466796875E-08
1;0.66241455078125;-4.736328125E-08
1;0.65228271484375;-6.1126708984375E-08
1;0.642181396484375;-7.574462890625E-08
1;0.632110595703125;-8.9752197265625E-08
1;0.6219482421875;-1.03179931640625E-07
1;0.6119384765625;-1.16546630859375E-07
1;0.601837158203125;-1.28753662109375E-07
1;0.59173583984375;-1.40167236328125E-07
1;0.5816650390625;-1.50360107421875E-07
1;0.57159423828125;-1.59698486328125E-07
1;0.561492919921875;-1.67572021484375E-07
1;0.551361083984375;-1.74713134765625E-07
1;0.541290283203125;-1.80328369140625E-07
1;0.531341552734375;-1.85028076171875E-07
1;0.5211181640625;-1.88629150390625E-07
1;0.510986328125;-1.915283203125E-07
1;0.500946044921875;-1.929931640625E-07
1;0.490936279296875;-1.9390869140625E-07
1;0.480804443359375;-1.94183349609375E-07
1;0.470672607421875;-1.9384765625E-07
1;0.460662841796875;-1.9281005859375E-07
1;0.4505615234375;-1.91497802734375E-07
1;0.440521240234375;-1.89605712890625E-07
1;0.430389404296875;-1.87713623046875E-07
1;0.420379638671875;-1.85272216796875E-07
1;0.41021728515625;-1.832275390625E-07
1;0.40020751953125;-1.806640625E-07
1;0.390106201171875;-1.77978515625E-07
1;0.380035400390625;-1.7572021484375E-07
1;0.369964599609375;-1.732177734375E-07
1;0.35980224609375;-1.710205078125E-07
1;0.3497314453125;-1.68701171875E-07
1;0.339569091796875;-1.67144775390625E-07
1;0.32958984375;-1.64947509765625E-07
1;0.319488525390625;-1.63330078125E-07
1;0.30950927734375;-1.61956787109375E-07
1;0.29937744140625;-1.6046142578125E-07
1;0.289306640625;-1.597900390625E-07
1;0.2791748046875;-1.59576416015625E-07
1;0.269073486328125;-1.59149169921875E-07
1;0.259002685546875;-1.5948486328125E-07
1;0.2489013671875;-1.6015625E-07
1;0.23883056640625;-1.61224365234375E-07
1;0.228729248046875;-1.63238525390625E-07
1;0.218719482421875;-1.6534423828125E-07
1;0.208587646484375;-1.6845703125E-07
1;0.19842529296875;-1.71600341796875E-07
1;0.1884765625;-1.75750732421875E-07
1;0.178375244140625;-1.80389404296875E-07
1;0.168243408203125;-1.8560791015625E-07
1;0.15814208984375;-1.915283203125E-07
1;0.1480712890625;-1.982421875E-07
1;0.138031005859375;-2.056884765625E-07
1;0.127899169921875;-2.14324951171875E-07
1;0.11785888671875;-2.236328125E-07
1;0.107757568359375;-2.3345947265625E-07
1;0.097686767578125;-2.44232177734375E-07
1;0.087615966796875;-2.56103515625E-07
1;0.077423095703125;-2.68341064453125E-07
1;0.067352294921875;-2.81036376953125E-07
1;0.057342529296875;-2.94525146484375E-07
1;0.0474151611328125;-3.08563232421875E-07
1;0.037335205078125;-3.23150634765625E-07
1;0.0272735595703125;-3.3770751953125E-07
1;0.0171630859375;-3.52752685546875E-07
1;0.00708923339843751;-3.67950439453125E-07
1;-0.00299072265625;-3.83331298828125E-07
1;-0.01307373046875;-3.9935302734375E-07
1;-0.023162841796875;-4.1510009765625E-07
1;-0.0332427978515625;-4.31121826171875E-07
1;-0.0433380126953125;-4.47357177734375E-07
1;-0.053741455078125;-4.642333984375E-07
1;-0.063812255859375;-4.805908203125E-07
1;-0.073883056640625;-4.97467041015625E-07
1;-0.084075927734375;-5.14373779296875E-07
1;-0.094146728515625;-5.31524658203125E-07
1;-0.104217529296875;-5.48095703125E-07
1;-0.1142578125;-5.6524658203125E-07
1;-0.1243896484375;-5.8160400390625E-07
1;-0.134490966796875;-5.9735107421875E-07
1;-0.14459228515625;-6.1358642578125E-07
1;-0.154327392578125;-6.28662109375E-07
1;-0.1644287109375;-6.427001953125E-07
1;-0.17449951171875;-6.5643310546875E-07
1;-0.184600830078125;-6.6864013671875E-07
1;-0.19464111328125;-6.7962646484375E-07
1;-0.204681396484375;-6.8878173828125E-07
1;-0.214752197265625;-6.9671630859375E-07
1;-0.224884033203125;-7.037353515625E-07
1;-0.234954833984375;-7.086181640625E-07
1;-0.2449951171875;-7.122802734375E-07
1;-0.255096435546875;-7.1502685546875E-07
1;-0.265228271484375;-7.16552734375E-07
1;-0.275299072265625;-7.1746826171875E-07
1;-0.285369873046875;-7.183837890625E-07
1;-0.29541015625;-7.1868896484375E-07
1;-0.30548095703125;-7.1929931640625E-07
1;-0.31561279296875;-7.1929931640625E-07
1;-0.325714111328125;-7.183837890625E-07
1;-0.33575439453125;-7.171630859375E-07
1;-0.345855712890625;-7.1380615234375E-07
1;-0.35589599609375;-7.0892333984375E-07
1;-0.365966796875;-7.0281982421875E-07
1;-0.3760986328125;-6.964111328125E-07
1;-0.3861083984375;-6.89697265625E-07
1;-0.396240234375;-6.829833984375E-07
1;-0.406402587890625;-6.7718505859375E-07
1;-0.4163818359375;-6.719970703125E-07
1;-0.42645263671875;-6.67724609375E-07
1;-0.436614990234375;-6.646728515625E-07
1;-0.446624755859375;-6.62841796875E-07
1;-0.45672607421875;-6.6162109375E-07
1;-0.466827392578125;-6.6192626953125E-07
1;-0.476898193359375;-6.622314453125E-07
1;-0.48699951171875;-6.6375732421875E-07
1;-0.4970703125;-6.658935546875E-07
1;-0.507080078125;-6.6925048828125E-07
1;-0.51715087890625;-6.72607421875E-07
1;-0.52728271484375;-6.7657470703125E-07
1;-0.537384033203125;-6.817626953125E-07
1;-0.547515869140625;-6.8756103515625E-07
1;-0.55755615234375;-6.939697265625E-07
1;-0.56768798828125;-7.012939453125E-07
1;-0.577789306640625;-7.098388671875E-07
1;-0.587799072265625;-7.183837890625E-07
1;-0.597930908203125;-7.2845458984375E-07
1;-0.60797119140625;-7.391357421875E-07
1;-0.597900390625;-4.7515869140625E-07
1;-0.58782958984375;-3.4429931640625E-07
1;-0.577728271484375;-2.60101318359375E-07
1;-0.567657470703125;-2.00103759765625E-07
1;-0.5574951171875;-1.55242919921875E-07
1;-0.547515869140625;-1.18621826171875E-07
1;-0.53741455078125;-9.0179443359375E-08
1;-0.527313232421875;-6.707763671875E-08
1;-0.5172119140625;-4.77294921875E-08
1;-0.50714111328125;-3.16619873046875E-08
1;-0.49700927734375;-1.712646484375E-08
1;-0.48687744140625;-4.8431396484375E-09
1;-0.476837158203125;5.657958984375E-09
1;-0.466766357421875;1.4984130859375E-08
1;-0.4566650390625;2.35626220703125E-08
1;-0.446624755859375;3.0908203125E-08
1;-0.436492919921875;3.741455078125E-08
1;-0.426422119140625;4.327392578125E-08
1;-0.41632080078125;4.901123046875E-08
1;-0.406280517578125;5.340576171875E-08
1;-0.396087646484375;5.7952880859375E-08
1;-0.386016845703125;6.21337890625E-08
1;-0.376007080078125;6.585693359375E-08
1;-0.36590576171875;6.93359375E-08
1;-0.355804443359375;7.2967529296875E-08
1;-0.345733642578125;7.568359375E-08
1;-0.33563232421875;7.89794921875E-08
1;-0.32550048828125;8.172607421875E-08
1;-0.315460205078125;8.453369140625E-08
1;-0.305419921875;8.7158203125E-08
1;-0.2952880859375;8.966064453125E-08
1;-0.285247802734375;9.2010498046875E-08
1;-0.275146484375;9.43603515625E-08
1;-0.265045166015625;9.613037109375E-08
1;-0.254974365234375;9.7625732421875E-08
1;-0.244903564453125;9.8907470703125E-08
1;-0.234832763671875;1.00189208984375E-07
1;-0.224761962890625;1.01287841796875E-07
1;-0.214630126953125;1.01959228515625E-07
1;-0.20458984375;1.02752685546875E-07
1;-0.1944580078125;1.033935546875E-07
1;-0.184417724609375;1.03851318359375E-07
1;-0.174346923828125;1.046142578125E-07
1;-0.164306640625;1.0546875E-07
1;-0.154205322265625;1.06231689453125E-07
1;-0.144134521484375;1.0699462890625E-07
1;-0.13397216796875;1.0833740234375E-07
1;-0.1239013671875;1.0955810546875E-07
1;-0.113861083984375;1.10931396484375E-07
1;-0.103729248046875;1.126708984375E-07
1;-0.093658447265625;1.1480712890625E-07
1;-0.083526611328125;1.17431640625E-07
1;-0.073486328125;1.20880126953125E-07
1;-0.06341552734375;1.24481201171875E-07
1;-0.0533447265625;1.28997802734375E-07
1;-0.0433135986328125;1.337890625E-07
1;-0.03323974609375;1.402587890625E-07
1;-0.02314453125;1.474609375E-07
1;-0.01307373046875;1.5533447265625E-07
1;-0.0029937744140625;1.640625E-07
1;0.0071075439453125;1.73614501953125E-07
1;0.0171783447265625;1.84417724609375E-07
1;0.0272705078125;1.95648193359375E-07
1;0.0373382568359375;2.07763671875E-07
1;0.04744873046875;2.2021484375E-07
1;0.057586669921875;2.3333740234375E-07
1;0.067718505859375;2.46307373046875E-07
1;0.077880859375;2.59490966796875E-07
1;0.087921142578125;2.72796630859375E-07
1;0.0980224609375;2.85308837890625E-07
1;0.108154296875;2.978515625E-07
1;0.1181640625;3.09478759765625E-07
1;0.128265380859375;3.20892333984375E-07
1;0.13836669921875;3.31451416015625E-07
1;0.14849853515625;3.41522216796875E-07
1;0.15850830078125;3.5015869140625E-07
1;0.16864013671875;3.58428955078125E-07
1;0.17877197265625;3.64990234375E-07
1;0.1888427734375;3.7109375E-07
1;0.19891357421875;3.7591552734375E-07
1;0.209014892578125;3.80035400390625E-07
1;0.2191162109375;3.8311767578125E-07
1;0.229095458984375;3.8543701171875E-07
1;0.2392578125;3.8702392578125E-07
1;0.24932861328125;3.88153076171875E-07
1;0.259368896484375;3.87908935546875E-07
1;0.26947021484375;3.8751220703125E-07
2;0.27960205078125;3.8653564453125E-07
2;0.28961181640625;3.85345458984375E-07
2;0.299713134765625;3.83636474609375E-07
2;0.309814453125;3.81805419921875E-07
2;0.319915771484375;3.8006591796875E-07
2;0.329925537109375;3.7799072265625E-07
2;0.34002685546875;3.75732421875E-07
2;0.35009765625;3.73748779296875E-07
2;0.360198974609375;3.71917724609375E-07
2;0.370269775390625;3.70391845703125E-07
2;0.38037109375;3.69110107421875E-07
2;0.39044189453125;3.6810302734375E-07
2;0.40045166015625;3.673095703125E-07
2;0.41058349609375;3.67156982421875E-07
2;0.42071533203125;3.67156982421875E-07
2;0.430755615234375;3.68316650390625E-07
2;0.440826416015625;3.69537353515625E-07
2;0.45098876953125;3.71673583984375E-07
2;0.461029052734375;3.73992919921875E-07
2;0.471099853515625;3.7750244140625E-07
2;0.481109619140625;3.80859375E-07
2;0.49139404296875;3.8543701171875E-07
2;0.5013427734375;3.90380859375E-07
2;0.511444091796875;3.956298828125E-07
2;0.521575927734375;4.01702880859375E-07
2;0.531524658203125;4.0771484375E-07
2;0.54168701171875;4.14794921875E-07
2;0.551788330078125;4.21783447265625E-07
2;0.5618896484375;4.29107666015625E-07
2;0.571929931640625;4.36492919921875E-07
2;0.58209228515625;4.43878173828125E-07
2;0.592132568359375;4.5123291015625E-07
2;0.60223388671875;4.58709716796875E-07
2;0.612274169921875;4.66094970703125E-07
2;0.62249755859375;4.73602294921875E-07
2;0.632537841796875;4.80743408203125E-07
2;0.642608642578125;4.87823486328125E-07
2;0.652679443359375;4.94903564453125E-07
2;0.662841796875;5.0201416015625E-07
2;0.672882080078125;5.0909423828125E-07
2;0.682952880859375;5.16357421875E-07
2;0.69305419921875;5.2337646484375E-07
2;0.703125;5.30853271484375E-07
2;0.713226318359375;5.3826904296875E-07
2;0.723358154296875;5.4583740234375E-07
2;0.73333740234375;5.53314208984375E-07
2;0.743438720703125;5.61370849609375E-07
2;0.75286865234375;5.6927490234375E-07
2;0.7623291015625;5.7666015625E-07
2;0.7720947265625;5.8447265625E-07
2;0.7818603515625;5.9234619140625E-07
2;0.792236328125;6.004638671875E-07
2;0.8026123046875;6.06689453125E-07
2;0.8123779296875;6.146240234375E-07
2;0.8221435546875;6.2164306640625E-07
2;0.83251953125;6.292724609375E-07
2;0.84259033203125;6.3629150390625E-07
2;0.8526611328125;6.4361572265625E-07
2;0.86334228515625;6.512451171875E-07
2;0.87310791015625;6.5887451171875E-07
2;0.88287353515625;6.6650390625E-07
2;0.89263916015625;6.7474365234375E-07
2;0.90301513671875;6.842041015625E-07
2;0.8935546875;4.15924072265625E-07
2;0.88287353515625;3.02398681640625E-07
2;0.8721923828125;2.320556640625E-07
2;0.863037109375;1.8353271484375E-07
2;0.85205078125;1.47491455078125E-07
2;0.8428955078125;1.2115478515625E-07
2;0.8331298828125;1.00128173828125E-07
2;0.82244873046875;8.3953857421875E-08
2;0.81207275390625;7.1624755859375E-08
2;0.80169677734375;6.16455078125E-08
2;0.79254150390625;5.4656982421875E-08
2;0.78216552734375;4.852294921875E-08
2;0.7720947265625;4.443359375E-08
2;0.7623291015625;4.09881591796875E-08
2;0.751953125;3.84033203125E-08
2;0.74310302734375;3.64105224609375E-08
2;0.733062744140625;3.42437744140625E-08
2;0.722930908203125;3.23577880859375E-08
2;0.712860107421875;3.01605224609375E-08
2;0.702789306640625;2.77313232421875E-08
2;0.6927490234375;2.36724853515625E-08
2;0.682647705078125;1.95281982421875E-08
2;0.672515869140625;1.35986328125E-08
2;0.66241455078125;7.2723388671875E-09
2;0.652313232421875;-2.0751953125E-10
2;0.642181396484375;-8.306884765625E-09
2;0.63214111328125;-1.87835693359375E-08
2;0.62213134765625;-2.916259765625E-08
2;0.612030029296875;-4.0655517578125E-08
2;0.601837158203125;-5.2703857421875E-08
2;0.5916748046875;-6.55517578125E-08
2;0.58172607421875;-7.8582763671875E-08
2;0.57159423828125;-9.136962890625E-08
2;0.561492919921875;-1.0400390625E-07
2;0.55145263671875;-1.1639404296875E-07
2;0.541412353515625;-1.28082275390625E-07
2;0.531219482421875;-1.38946533203125E-07
2;0.521148681640625;-1.4898681640625E-07
2;0.51104736328125;-1.5802001953125E-07
2;0.50103759765625;-1.6583251953125E-07
2;0.4908447265625;-1.724853515625E-07
2;0.48089599609375;-1.7840576171875E-07
2;0.470794677734375;-1.83349609375E-07
2;0.460662841796875;-1.87225341796875E-07
2;0.450531005859375;-1.9012451171875E-07
2;0.44049072265625;-1.920166015625E-07
2;0.430389404296875;-1.932373046875E-07
2;0.420318603515625;-1.94000244140625E-07
2;0.4102783203125;-1.93817138671875E-07
2;0.400177001953125;-1.93450927734375E-07
2;0.39007568359375;-1.925048828125E-07
2;0.3800048828125;-1.91070556640625E-07
2;0.369873046875;-1.89239501953125E-07
2;0.35980224609375;-1.87744140625E-07
2;0.349700927734375;-1.85821533203125E-07
2;0.339630126953125;-1.8316650390625E-07
2;0.32958984375;-1.80938720703125E-07
2;0.3194580078125;-1.78558349609375E-07
2;0.30938720703125;-1.76361083984375E-07
2;0.299407958984375;-1.74072265625E-07
2;0.28924560546875;-1.7193603515625E-07
2;0.2791748046875;-1.70135498046875E-07
2;0.269073486328125;-1.6796875E-07
2;0.25897216796875;-1.66259765625E-07
2;0.24896240234375;-1.649169921875E-07
2;0.238861083984375;-1.6351318359375E-07
2;0.228790283203125;-1.6241455078125E-07
2;0.218658447265625;-1.6168212890625E-07
2;0.208648681640625;-1.60858154296875E-07
2;0.198516845703125;-1.60980224609375E-07
2;0.18841552734375;-1.610107421875E-07
2;0.178436279296875;-1.61285400390625E-07
2;0.168304443359375;-1.6241455078125E-07
2;0.158203125;-1.6400146484375E-07
2;0.148162841796875;-1.6595458984375E-07
2;0.138031005859375;-1.6839599609375E-07
2;0.127960205078125;-1.7181396484375E-07
2;0.1177978515625;-1.75750732421875E-07
2;0.107818603515625;-1.7999267578125E-07
2;0.097747802734375;-1.85516357421875E-07
2;0.087646484375;-1.9158935546875E-07
2;0.077484130859375;-1.99066162109375E-07
2;0.067413330078125;-2.0733642578125E-07
2;0.057342529296875;-2.16766357421875E-07
2;0.0474395751953125;-2.27294921875E-07
2;0.0373260498046875;-2.3931884765625E-07
2;0.0272613525390625;-2.5213623046875E-07
2;0.0171875;-2.66510009765625E-07
2;0.0070953369140625;-2.81524658203125E-07
2;-0.003009033203125;-2.9827880859375E-07
2;-0.0130950927734375;-3.15826416015625E-07
2;-0.0231597900390625;-3.3392333984375E-07
2;-0.033258056640625;-3.53057861328125E-07
2;-0.0433135986328125;-3.731689453125E-07
2;-0.053741455078125;-3.93829345703125E-07
2;-0.063812255859375;-4.14581298828125E-07
2;-0.07391357421875;-4.35882568359375E-07
2;-0.084014892578125;-4.5709228515625E-07
2;-0.0941162109375;-4.78607177734375E-07
2;-0.10418701171875;-4.9951171875E-07
2;-0.114288330078125;-5.206298828125E-07
2;-0.124359130859375;-5.40069580078125E-07
2;-0.13446044921875;-5.60302734375E-07
2;-0.144561767578125;-5.7891845703125E-07
2;-0.154632568359375;-5.97076416015625E-07
2;-0.16473388671875;-6.13677978515625E-07
2;-0.174407958984375;-6.28662109375E-07
2;-0.184539794921875;-6.427001953125E-07
2;-0.19464111328125;-6.5521240234375E-07
2;-0.204681396484375;-6.6497802734375E-07
2;-0.214813232421875;-6.732177734375E-07
2;-0.224884033203125;-6.8023681640625E-07
2;-0.23492431640625;-6.8511962890625E-07
2;-0.244964599609375;-6.8878173828125E-07
2;-0.255096435546875;-6.9091796875E-07
2;-0.265106201171875;-6.915283203125E-07
2;-0.2752685546875;-6.9183349609375E-07
2;-0.28533935546875;-6.9183349609375E-07
2;-0.295440673828125;-6.9183349609375E-07
2;-0.30548095703125;-6.9183349609375E-07
2;-0.31561279296875;-6.9091796875E-07
2;-0.325714111328125;-6.9061279296875E-07
2;-0.335723876953125;-6.884765625E-07
2;-0.345855712890625;-6.8511962890625E-07
2;-0.35589599609375;-6.79931640625E-07
2;-0.365966796875;-6.73828125E-07
2;-0.376068115234375;-6.671142578125E-07
2;-0.3861083984375;-6.60400390625E-07
2;-0.396209716796875;-6.536865234375E-07
2;-0.4063720703125;-6.4788818359375E-07
2;-0.41644287109375;-6.4239501953125E-07
2;-0.426513671875;-6.378173828125E-07
2;-0.436614990234375;-6.3446044921875E-07
2;-0.4466552734375;-6.317138671875E-07
2;-0.456756591796875;-6.304931640625E-07
2;-0.46685791015625;-6.2957763671875E-07
2;-0.476898193359375;-6.292724609375E-07
2;-0.48699951171875;-6.298828125E-07
2;-0.497039794921875;-6.3140869140625E-07
2;-0.507110595703125;-6.33544921875E-07
2;-0.517303466796875;-6.3629150390625E-07
2;-0.527313232421875;-6.3995361328125E-07
2;-0.537353515625;-6.4422607421875E-07
2;-0.54754638671875;-6.4971923828125E-07
2;-0.5576171875;-6.5582275390625E-07
2;-0.567626953125;-6.6314697265625E-07
2;-0.577728271484375;-6.7169189453125E-07
2;-0.587799072265625;-6.8115234375E-07
2;-0.597930908203125;-6.9183349609375E-07
2;-0.608001708984375;-7.037353515625E-07
2;-0.59783935546875;-4.45892333984375E-07
2;-0.58782958984375;-3.19976806640625E-07
2;-0.57769775390625;-2.4005126953125E-07
2;-0.567657470703125;-1.83685302734375E-07
2;-0.5574951171875;-1.4178466796875E-07
2;-0.54754638671875;-1.0772705078125E-07
2;-0.537353515625;-8.1939697265625E-08
2;-0.527252197265625;-6.18896484375E-08
2;-0.5172119140625;-4.4158935546875E-08
2;-0.507110595703125;-3.00933837890625E-08
2;-0.497039794921875;-1.76116943359375E-08
2;-0.4869384765625;-7.70263671875E-09
2;-0.47686767578125;1.556396484375E-09
2;-0.466766357421875;8.782958984375E-09
2;-0.456634521484375;1.59088134765625E-08
2;-0.44659423828125;2.19268798828125E-08
2;-0.43658447265625;2.70843505859375E-08
2;-0.42633056640625;3.18511962890625E-08
2;-0.4163818359375;3.5736083984375E-08
2;-0.406219482421875;3.9520263671875E-08
2;-0.396209716796875;4.296875E-08
2;-0.38604736328125;4.6356201171875E-08
2;-0.376007080078125;4.9407958984375E-08
2;-0.36590576171875;5.21240234375E-08
2;-0.3558349609375;5.5145263671875E-08
2;-0.3458251953125;5.74951171875E-08
2;-0.335693359375;6.005859375E-08
2;-0.32562255859375;6.2774658203125E-08
2;-0.3154296875;6.5093994140625E-08
2;-0.305419921875;6.7474365234375E-08
2;-0.29541015625;6.99462890625E-08
2;-0.285308837890625;7.21435546875E-08
2;-0.275146484375;7.4188232421875E-08
2;-0.26513671875;7.5836181640625E-08
2;-0.25494384765625;7.769775390625E-08
2;-0.244964599609375;7.91015625E-08
2;-0.23480224609375;8.0291748046875E-08
2;-0.2247314453125;8.16650390625E-08
2;-0.21466064453125;8.2672119140625E-08
2;-0.204559326171875;8.355712890625E-08
2;-0.194549560546875;8.428955078125E-08
2;-0.184478759765625;8.5723876953125E-08
2;-0.174407958984375;8.6578369140625E-08
2;-0.164306640625;8.807373046875E-08
2;-0.15423583984375;8.9141845703125E-08
2;-0.14404296875;9.0789794921875E-08
2;-0.134033203125;9.246826171875E-08
2;-0.123931884765625;9.423828125E-08
2;-0.113861083984375;9.6221923828125E-08
2;-0.10369873046875;9.881591796875E-08
2;-0.093658447265625;1.019287109375E-07
2;-0.08355712890625;1.05072021484375E-07
2;-0.073577880859375;1.09375E-07
2;-0.06341552734375;1.143798828125E-07
2;-0.053375244140625;1.2005615234375E-07
2;-0.043316650390625;1.265869140625E-07
2;-0.0332427978515625;1.33819580078125E-07
2;-0.023150634765625;1.422119140625E-07
2;-0.01307373046875;1.5130615234375E-07
2;-0.00296936035156251;1.612548828125E-07
2;0.0070953369140625;1.7218017578125E-07
2;0.017181396484375;1.83807373046875E-07
2;0.0272552490234375;1.95709228515625E-07
2;0.03736572265625;2.0831298828125E-07
2;0.0474639892578125;2.20947265625E-07
2;0.057647705078125;2.3382568359375E-07
2;0.0677490234375;2.46917724609375E-07
2;0.07781982421875;2.59918212890625E-07
2;0.08795166015625;2.72552490234375E-07
2;0.09808349609375;2.84759521484375E-07
2;0.108123779296875;2.96417236328125E-07
2;0.118133544921875;3.074951171875E-07
2;0.128326416015625;3.18328857421875E-07
2;0.138427734375;3.27972412109375E-07
2;0.148529052734375;3.36883544921875E-07
2;0.158599853515625;3.4429931640625E-07
2;0.1685791015625;3.5174560546875E-07
2;0.178802490234375;3.5748291015625E-07
2;0.1888427734375;3.62640380859375E-07
2;0.198883056640625;3.66912841796875E-07
2;0.208984375;3.70208740234375E-07
2;0.2191162109375;3.72802734375E-07
2;0.229095458984375;3.74481201171875E-07
2;0.2392578125;3.75457763671875E-07
2;0.249359130859375;3.75701904296875E-07
2;0.25933837890625;3.759765625E-07
2;0.269439697265625;3.7493896484375E-07
3;0.27947998046875;3.740234375E-07
3;0.289581298828125;3.72894287109375E-07
3;0.29974365234375;3.71002197265625E-07
3;0.30987548828125;3.6962890625E-07
3;0.31982421875;3.6785888671875E-07
3;0.329986572265625;3.66058349609375E-07
3;0.34002685546875;3.642578125E-07
3;0.35009765625;3.6279296875E-07
3;0.36016845703125;3.61724853515625E-07
3;0.3702392578125;3.607177734375E-07
3;0.38037109375;3.60107421875E-07
3;0.390380859375;3.59619140625E-07
3;0.4005126953125;3.6004638671875E-07
3;0.410614013671875;3.61083984375E-07
3;0.42071533203125;3.62518310546875E-07
3;0.4307861328125;3.6456298828125E-07
3;0.440826416015625;3.67584228515625E-07
3;0.450958251953125;3.7158203125E-07
3;0.4610595703125;3.7603759765625E-07
3;0.471099853515625;3.81195068359375E-07
3;0.481201171875;3.876953125E-07
3;0.4913330078125;3.94775390625E-07
3;0.501373291015625;4.01824951171875E-07
3;0.511383056640625;4.09698486328125E-07
3;0.5216064453125;4.18243408203125E-07
3;0.53155517578125;4.271240234375E-07
3;0.541717529296875;4.359130859375E-07
3;0.5518798828125;4.45220947265625E-07
3;0.561859130859375;4.54498291015625E-07
3;0.571990966796875;4.63623046875E-07
3;0.582122802734375;4.7222900390625E-07
3;0.592193603515625;4.8065185546875E-07
3;0.60223388671875;4.891357421875E-07
3;0.6123046875;4.97222900390625E-07
3;0.62249755859375;5.04425048828125E-07
3;0.632537841796875;5.11627197265625E-07
3;0.642578125;5.186767578125E-07
3;0.65277099609375;5.25299072265625E-07
3;0.662811279296875;5.32196044921875E-07
3;0.67291259765625;5.38818359375E-07
3;0.6829833984375;5.45196533203125E-07
3;0.69305419921875;5.52215576171875E-07
3;0.703125;5.58868408203125E-07
3;0.713287353515625;5.65826416015625E-07
3;0.723388671875;5.73211669921875E-07
3;0.73345947265625;5.79681396484375E-07
3;0.7435302734375;5.8721923828125E-07
3;0.751953125;5.94085693359375E-07
3;0.7623291015625;6.01287841796875E-07
3;0.77239990234375;6.06689453125E-07
3;0.782470703125;6.1309814453125E-07
3;0.792236328125;6.2042236328125E-07
3;0.802001953125;6.268310546875E-07
3;0.8123779296875;6.3385009765625E-07
3;0.82275390625;6.3934326171875E-07
3;0.83282470703125;6.4605712890625E-07
3;0.84320068359375;6.5216064453125E-07
3;0.85296630859375;6.5826416015625E-07
3;0.8624267578125;6.646728515625E-07
3;0.872802734375;6.7108154296875E-07
3;0.882568359375;6.7840576171875E-07
3;0.8929443359375;6.8603515625E-07
3;0.9033203125;6.9427490234375E-07
3;0.89263916015625;4.18853759765625E-07
3;0.88287353515625;3.03253173828125E-07
3;0.87249755859375;2.32940673828125E-07
3;0.86212158203125;1.8414306640625E-07
3;0.8526611328125;1.48284912109375E-07
3;0.8428955078125;1.2139892578125E-07
3;0.83221435546875;1.0009765625E-07
3;0.82244873046875;8.331298828125E-08
3;0.8123779296875;7.0404052734375E-08
3;0.802001953125;6.04248046875E-08
3;0.7928466796875;5.2276611328125E-08
3;0.782470703125;4.620361328125E-08
3;0.7720947265625;4.2205810546875E-08
3;0.76171875;3.80615234375E-08
3;0.75286865234375;3.55377197265625E-08
3;0.743194580078125;3.3673095703125E-08
3;0.73309326171875;3.145751953125E-08
3;0.72296142578125;2.9876708984375E-08
3;0.712799072265625;2.7838134765625E-08
3;0.702728271484375;2.528076171875E-08
3;0.692657470703125;2.230224609375E-08
3;0.6826171875;1.85546875E-08
3;0.672454833984375;1.35498046875E-08
3;0.662445068359375;8.21533203125E-09
3;0.65234375;1.55029296875E-09
3;0.642181396484375;-6.597900390625E-09
3;0.632171630859375;-1.53472900390625E-08
3;0.62200927734375;-2.59429931640625E-08
3;0.61199951171875;-3.662109375E-08
3;0.6019287109375;-4.8583984375E-08
3;0.591796875;-6.11572265625E-08
3;0.581695556640625;-7.3638916015625E-08
3;0.571563720703125;-8.6669921875E-08
3;0.56146240234375;-9.9365234375E-08
3;0.55145263671875;-1.11541748046875E-07
3;0.5413818359375;-1.23443603515625E-07
3;0.53118896484375;-1.34857177734375E-07
3;0.52117919921875;-1.45172119140625E-07
3;0.511077880859375;-1.54876708984375E-07
3;0.50103759765625;-1.62933349609375E-07
3;0.490966796875;-1.70196533203125E-07
3;0.48077392578125;-1.7669677734375E-07
3;0.470733642578125;-1.8243408203125E-07
3;0.46063232421875;-1.86737060546875E-07
3;0.4505615234375;-1.90216064453125E-07
3;0.440399169921875;-1.92230224609375E-07
3;0.430389404296875;-1.942138671875E-07
3;0.420318603515625;-1.95220947265625E-07
3;0.410186767578125;-1.95587158203125E-07
3;0.4000244140625;-1.9549560546875E-07
3;0.390106201171875;-1.9464111328125E-07
3;0.380035400390625;-1.93756103515625E-07
3;0.369903564453125;-1.92047119140625E-07
3;0.359832763671875;-1.90460205078125E-07
3;0.3497314453125;-1.88690185546875E-07
3;0.339630126953125;-1.8658447265625E-07
3;0.329559326171875;-1.845703125E-07
3;0.31951904296875;-1.8218994140625E-07
3;0.309417724609375;-1.79962158203125E-07
3;0.299285888671875;-1.778564453125E-07
3;0.289337158203125;-1.7578125E-07
3;0.279205322265625;-1.7388916015625E-07
3;0.26904296875;-1.717529296875E-07
3;0.259002685546875;-1.69647216796875E-07
3;0.24896240234375;-1.68304443359375E-07
3;0.238861083984375;-1.6680908203125E-07
3;0.2288818359375;-1.656494140625E-07
3;0.21868896484375;-1.64794921875E-07
3;0.2086181640625;-1.64031982421875E-07
3;0.198486328125;-1.63604736328125E-07
3;0.188446044921875;-1.630859375E-07
3;0.17840576171875;-1.63238525390625E-07
3;0.168304443359375;-1.63909912109375E-07
3;0.158233642578125;-1.6510009765625E-07
3;0.14813232421875;-1.66534423828125E-07
3;0.137969970703125;-1.68548583984375E-07
3;0.127960205078125;-1.71417236328125E-07
3;0.117889404296875;-1.7462158203125E-07
3;0.107818603515625;-1.78192138671875E-07
3;0.097625732421875;-1.8341064453125E-07
3;0.087554931640625;-1.88507080078125E-07
3;0.077484130859375;-1.954345703125E-07
3;0.067474365234375;-2.03125E-07
3;0.057403564453125;-2.11944580078125E-07
3;0.0474365234375;-2.2174072265625E-07
3;0.0373443603515625;-2.3297119140625E-07
3;0.0272552490234375;-2.45330810546875E-07
3;0.0171722412109375;-2.5927734375E-07
3;0.00708923339843751;-2.73956298828125E-07
3;-0.0030029296875;-2.90435791015625E-07
3;-0.013092041015625;-3.077392578125E-07
3;-0.0231475830078125;-3.25775146484375E-07
3;-0.0332366943359375;-3.4539794921875E-07
3;-0.0432952880859375;-3.65234375E-07
3;-0.053741455078125;-3.8629150390625E-07
3;-0.06378173828125;-4.07562255859375E-07
3;-0.0738525390625;-4.29229736328125E-07
3;-0.08392333984375;-4.50836181640625E-07
3;-0.094024658203125;-4.73052978515625E-07
3;-0.1041259765625;-4.942626953125E-07
3;-0.11419677734375;-5.1556396484375E-07
3;-0.124298095703125;-5.36102294921875E-07
3;-0.13446044921875;-5.56121826171875E-07
3;-0.14459228515625;-5.7537841796875E-07
3;-0.154693603515625;-5.93597412109375E-07
3;-0.164764404296875;-6.10321044921875E-07
3;-0.1744384765625;-6.256103515625E-07
3;-0.1845703125;-6.396484375E-07
3;-0.194671630859375;-6.5185546875E-07
3;-0.20465087890625;-6.6131591796875E-07
3;-0.21478271484375;-6.6986083984375E-07
3;-0.224822998046875;-6.7657470703125E-07
3;-0.234954833984375;-6.8115234375E-07
3;-0.2449951171875;-6.8389892578125E-07
3;-0.255126953125;-6.8603515625E-07
3;-0.265167236328125;-6.866455078125E-07
3;-0.27520751953125;-6.866455078125E-07
3;-0.285308837890625;-6.8634033203125E-07
3;-0.295440673828125;-6.8603515625E-07
3;-0.305572509765625;-6.8572998046875E-07
3;-0.3155517578125;-6.84814453125E-07
3;-0.325653076171875;-6.8359375E-07
3;-0.335723876953125;-6.8145751953125E-07
3;-0.3458251953125;-6.7840576171875E-07
3;-0.355926513671875;-6.732177734375E-07
3;-0.365966796875;-6.6741943359375E-07
3;-0.376068115234375;-6.6070556640625E-07
3;-0.386138916015625;-6.5399169921875E-07
3;-0.396270751953125;-6.4788818359375E-07
3;-0.40631103515625;-6.4178466796875E-07
3;-0.416412353515625;-6.3629150390625E-07
3;-0.42645263671875;-6.317138671875E-07
3;-0.43658447265625;-6.280517578125E-07
3;-0.446685791015625;-6.2530517578125E-07
3;-0.45672607421875;-6.2286376953125E-07
3;-0.46685791015625;-6.2286376953125E-07
3;-0.476898193359375;-6.219482421875E-07
3;-0.4869384765625;-6.2225341796875E-07
3;-0.497100830078125;-6.2286376953125E-07
3;-0.507232666015625;-6.2469482421875E-07
3;-0.5172119140625;-6.2652587890625E-07
3;-0.52728271484375;-6.2957763671875E-07
3;-0.537445068359375;-6.33544921875E-07
3;-0.547393798828125;-6.3873291015625E-07
3;-0.55755615234375;-6.4453125E-07
3;-0.56756591796875;-6.5093994140625E-07
3;-0.57769775390625;-6.591796875E-07
3;-0.587738037109375;-6.6864013671875E-07
3;-0.597900390625;-6.7901611328125E-07
3;-0.6080322265625;-6.9091796875E-07
3;-0.597900390625;-4.33502197265625E-07
3;-0.587799072265625;-3.0877685546875E-07
3;-0.57769775390625;-2.294921875E-07
3;-0.567626953125;-1.7449951171875E-07
3;-0.557525634765625;-1.33544921875E-07
3;-0.547515869140625;-1.00738525390625E-07
3;-0.537353515625;-7.574462890625E-08
3;-0.52728271484375;-5.523681640625E-08
3;-0.5172119140625;-3.900146484375E-08
3;-0.507080078125;-2.5164794921875E-08
3;-0.49700927734375;-1.32781982421875E-08
3;-0.48699951171875;-2.9388427734375E-09
3;-0.47686767578125;5.95703125E-09
3;-0.46673583984375;1.3055419921875E-08
3;-0.45660400390625;2.02972412109375E-08
3;-0.446563720703125;2.56134033203125E-08
3;-0.436431884765625;3.09844970703125E-08
3;-0.42645263671875;3.564453125E-08
3;-0.416290283203125;3.9703369140625E-08
3;-0.406280517578125;4.35791015625E-08
3;-0.396148681640625;4.7027587890625E-08
3;-0.38604736328125;5.06591796875E-08
3;-0.37591552734375;5.340576171875E-08
3;-0.3658447265625;5.60302734375E-08
3;-0.35577392578125;5.8685302734375E-08
3;-0.345794677734375;6.1431884765625E-08
3;-0.335723876953125;6.4056396484375E-08
3;-0.325592041015625;6.6497802734375E-08
3;-0.31549072265625;6.8939208984375E-08
3;-0.30535888671875;7.122802734375E-08
3;-0.295257568359375;7.3822021484375E-08
3;-0.285247802734375;7.568359375E-08
3;-0.27520751953125;7.77587890625E-08
3;-0.26513671875;7.9437255859375E-08
3;-0.25494384765625;8.0413818359375E-08
3;-0.244903564453125;8.2000732421875E-08
3;-0.234832763671875;8.3221435546875E-08
3;-0.224761962890625;8.404541015625E-08
3;-0.214630126953125;8.5205078125E-08
3;-0.20458984375;8.6151123046875E-08
3;-0.194580078125;8.660888671875E-08
3;-0.184478759765625;8.782958984375E-08
3;-0.174346923828125;8.8470458984375E-08
3;-0.16424560546875;8.9630126953125E-08
3;-0.154205322265625;9.04541015625E-08
3;-0.14404296875;9.1796875E-08
3;-0.134033203125;9.3109130859375E-08
3;-0.123931884765625;9.4573974609375E-08
3;-0.1138916015625;9.6710205078125E-08
3;-0.103759765625;9.8480224609375E-08
3;-0.093658447265625;1.01287841796875E-07
3;-0.08355712890625;1.0430908203125E-07
3;-0.073516845703125;1.0821533203125E-07
3;-0.06341552734375;1.1236572265625E-07
3;-0.0533447265625;1.17462158203125E-07
3;-0.0433013916015625;1.234130859375E-07
3;-0.0332305908203125;1.30035400390625E-07
3;-0.0231597900390625;1.3812255859375E-07
3;-0.0130615234375;1.46270751953125E-07
3;-0.003021240234375;1.56402587890625E-07
3;0.007098388671875;1.66748046875E-07
3;0.017181396484375;1.7803955078125E-07
3;0.0272705078125;1.89727783203125E-07
3;0.0373443603515625;2.02178955078125E-07
3;0.04744873046875;2.1514892578125E-07
3;0.057586669921875;2.28607177734375E-07
3;0.067718505859375;2.4169921875E-07
3;0.0777587890625;2.54669189453125E-07
3;0.08795166015625;2.68096923828125E-07
3;0.098052978515625;2.80914306640625E-07
3;0.108154296875;2.92724609375E-07
3;0.1181640625;3.04107666015625E-07
3;0.128326416015625;3.1549072265625E-07
3;0.138397216796875;3.25653076171875E-07
3;0.14849853515625;3.3514404296875E-07
3;0.15850830078125;3.43414306640625E-07
3;0.168609619140625;3.51287841796875E-07
3;0.17877197265625;3.57666015625E-07
3;0.188812255859375;3.63494873046875E-07
3;0.19891357421875;3.677978515625E-07
3;0.208953857421875;3.7164306640625E-07
3;0.21905517578125;3.7481689453125E-07
3;0.229095458984375;3.77044677734375E-07
3;0.23919677734375;3.7835693359375E-07
3;0.249267578125;3.7890625E-07
3;0.25933837890625;3.78997802734375E-07
3;0.26953125;3.78509521484375E-07
4;0.279510498046875;3.77532958984375E-07
4;0.28961181640625;3.76220703125E-07
4;0.29974365234375;3.7469482421875E-07
4;0.309814453125;3.73046875E-07
4;0.31982421875;3.7091064453125E-07
4;0.3299560546875;3.69232177734375E-07
4;0.34002685546875;3.670654296875E-07
4;0.35015869140625;3.65325927734375E-07
4;0.360137939453125;3.6376953125E-07
4;0.37030029296875;3.623046875E-07
4;0.380401611328125;3.6138916015625E-07
4;0.390411376953125;3.60443115234375E-07
4;0.4005126953125;3.602294921875E-07
4;0.41064453125;3.60443115234375E-07
4;0.420684814453125;3.61907958984375E-07
4;0.4307861328125;3.62884521484375E-07
4;0.440887451171875;3.65325927734375E-07
4;0.450958251953125;3.68377685546875E-07
4;0.4610595703125;3.719482421875E-07
4;0.47113037109375;3.7677001953125E-07
4;0.481231689453125;3.82171630859375E-07
4;0.491363525390625;3.88702392578125E-07
4;0.501373291015625;3.95355224609375E-07
4;0.511383056640625;4.0301513671875E-07
4;0.521575927734375;4.11224365234375E-07
4;0.53167724609375;4.195556640625E-07
4;0.541778564453125;4.288330078125E-07
4;0.55181884765625;4.38079833984375E-07
4;0.561920166015625;4.47052001953125E-07
4;0.571929931640625;4.56298828125E-07
4;0.582061767578125;4.64996337890625E-07
4;0.592132568359375;4.736328125E-07
4;0.60223388671875;4.8236083984375E-07
4;0.61236572265625;4.89898681640625E-07
4;0.622406005859375;4.97833251953125E-07
4;0.63250732421875;5.05584716796875E-07
4;0.64263916015625;5.12359619140625E-07
4;0.65264892578125;5.18829345703125E-07
4;0.66278076171875;5.26123046875E-07
4;0.67291259765625;5.32501220703125E-07
4;0.682952880859375;5.39398193359375E-07
4;0.693084716796875;5.4638671875E-07
4;0.703155517578125;5.5316162109375E-07
4;0.7132568359375;5.59967041015625E-07
4;0.723419189453125;5.673828125E-07
4;0.733428955078125;5.7415771484375E-07
4;0.7435302734375;5.81695556640625E-07
4;0.75225830078125;5.88897705078125E-07
4;0.76202392578125;5.9600830078125E-07
4;0.7720947265625;6.0333251953125E-07
4;0.78216552734375;6.0882568359375E-07
4;0.79193115234375;6.1614990234375E-07
4;0.80230712890625;6.2255859375E-07
4;0.81207275390625;6.292724609375E-07
4;0.82275390625;6.353759765625E-07
4;0.83251953125;6.4178466796875E-07
4;0.8428955078125;6.48193359375E-07
4;0.8526611328125;6.5460205078125E-07
4;0.863037109375;6.6131591796875E-07
4;0.872802734375;6.6802978515625E-07
4;0.88226318359375;6.7474365234375E-07
4;0.8929443359375;6.82373046875E-07
4;0.90301513671875;6.9061279296875E-07
4;0.89324951171875;4.15985107421875E-07
4;0.88348388671875;3.0078125E-07
4;0.8734130859375;2.3089599609375E-07
4;0.8624267578125;1.820068359375E-07
4;0.85296630859375;1.46392822265625E-07
4;0.84320068359375;1.192626953125E-07
4;0.83282470703125;9.808349609375E-08
4;0.82244873046875;8.123779296875E-08
4;0.8123779296875;6.8267822265625E-08
4;0.80291748046875;5.8013916015625E-08
4;0.79254150390625;5.035400390625E-08
4;0.7818603515625;4.351806640625E-08
4;0.7720947265625;3.8421630859375E-08
4;0.7623291015625;3.49639892578125E-08
4;0.751953125;3.18328857421875E-08
4;0.743072509765625;2.95867919921875E-08
4;0.733001708984375;2.777099609375E-08
4;0.7230224609375;2.58514404296875E-08
4;0.712860107421875;2.35382080078125E-08
4;0.702789306640625;2.09136962890625E-08
4;0.69268798828125;1.77825927734375E-08
4;0.682586669921875;1.46484375E-08
4;0.6724853515625;1.0003662109375E-08
4;0.66241455078125;4.3914794921875E-09
4;0.652374267578125;-2.264404296875E-09
4;0.6422119140625;-1.01287841796875E-08
4;0.632171630859375;-1.88507080078125E-08
4;0.6220703125;-2.916259765625E-08
4;0.611968994140625;-3.9764404296875E-08
4;0.601898193359375;-5.13916015625E-08
4;0.591766357421875;-6.3812255859375E-08
4;0.5816650390625;-7.6446533203125E-08
4;0.571533203125;-8.935546875E-08
4;0.561492919921875;-1.02203369140625E-07
4;0.551513671875;-1.14776611328125E-07
4;0.5413818359375;-1.2701416015625E-07
4;0.53125;-1.3836669921875E-07
4;0.521209716796875;-1.48895263671875E-07
4;0.510986328125;-1.590576171875E-07
4;0.501007080078125;-1.676025390625E-07
4;0.49090576171875;-1.75140380859375E-07
4;0.480804443359375;-1.81854248046875E-07
4;0.470703125;-1.87652587890625E-07
4;0.460662841796875;-1.9256591796875E-07
4;0.450531005859375;-1.96563720703125E-07
4;0.440460205078125;-1.99554443359375E-07
4;0.430419921875;-2.01568603515625E-07
4;0.420257568359375;-2.02972412109375E-07
4;0.41015625;-2.0367431640625E-07
4;0.400146484375;-2.037353515625E-07
4;0.39007568359375;-2.03369140625E-07
4;0.37994384765625;-2.02728271484375E-07
4;0.369873046875;-2.01690673828125E-07
4;0.359771728515625;-2.0013427734375E-07
4;0.349761962890625;-1.98455810546875E-07
4;0.339599609375;-1.966552734375E-07
4;0.329559326171875;-1.94671630859375E-07
4;0.319488525390625;-1.9244384765625E-07
4;0.3094482421875;-1.90521240234375E-07
4;0.299285888671875;-1.8817138671875E-07
4;0.289215087890625;-1.86065673828125E-07
4;0.2791748046875;-1.84051513671875E-07
4;0.2691650390625;-1.8218994140625E-07
4;0.259033203125;-1.8011474609375E-07
4;0.248931884765625;-1.78558349609375E-07
4;0.23876953125;-1.7706298828125E-07
4;0.228729248046875;-1.75689697265625E-07
4;0.218658447265625;-1.7425537109375E-07
4;0.2086181640625;-1.73248291015625E-07
4;0.198486328125;-1.72454833984375E-07
4;0.188446044921875;-1.7169189453125E-07
4;0.178375244140625;-1.71875E-07
4;0.1683349609375;-1.717529296875E-07
4;0.158233642578125;-1.7242431640625E-07
4;0.148162841796875;-1.7340087890625E-07
4;0.1380615234375;-1.748046875E-07
4;0.12799072265625;-1.76544189453125E-07
4;0.11785888671875;-1.7901611328125E-07
4;0.1077880859375;-1.820068359375E-07
4;0.097686767578125;-1.8585205078125E-07
4;0.087646484375;-1.90521240234375E-07
4;0.077545166015625;-1.96136474609375E-07
4;0.067474365234375;-2.0257568359375E-07
4;0.057373046875;-2.10205078125E-07
4;0.0474517822265625;-2.18658447265625E-07
4;0.0373504638671875;-2.28607177734375E-07
4;0.02723388671875;-2.39501953125E-07
4;0.0171661376953125;-2.520751953125E-07
4;0.00708923339843751;-2.6593017578125E-07
4;-0.003033447265625;-2.81158447265625E-07
4;-0.0130889892578125;-2.977294921875E-07
4;-0.0231842041015625;-3.1536865234375E-07
4;-0.0332672119140625;-3.34259033203125E-07
4;-0.0433319091796875;-3.541259765625E-07
4;-0.0537109375;-3.75030517578125E-07
4;-0.0638427734375;-3.96575927734375E-07
4;-0.0738525390625;-4.18304443359375E-07
4;-0.08392333984375;-4.40338134765625E-07
4;-0.0941162109375;-4.62310791015625E-07
4;-0.10418701171875;-4.84405517578125E-07
4;-0.11419677734375;-5.059814453125E-07
4;-0.124298095703125;-5.2740478515625E-07
4;-0.13433837890625;-5.47576904296875E-07
4;-0.144561767578125;-5.66864013671875E-07
4;-0.154632568359375;-5.85601806640625E-07
4;-0.164703369140625;-6.02813720703125E-07
4;-0.174468994140625;-6.182861328125E-07
4;-0.1845703125;-6.3232421875E-07
4;-0.19464111328125;-6.4483642578125E-07
4;-0.204681396484375;-6.5460205078125E-07
4;-0.214813232421875;-6.634521484375E-07
4;-0.22491455078125;-6.70166015625E-07
4;-0.23492431640625;-6.75048828125E-07
4;-0.245025634765625;-6.7779541015625E-07
4;-0.25506591796875;-6.7962646484375E-07
4;-0.2652587890625;-6.8023681640625E-07
4;-0.27532958984375;-6.805419921875E-07
4;-0.285369873046875;-6.79931640625E-07
4;-0.295440673828125;-6.7962646484375E-07
4;-0.3055419921875;-6.793212890625E-07
4;-0.3155517578125;-6.7840576171875E-07
4;-0.325653076171875;-6.7779541015625E-07
4;-0.33575439453125;-6.756591796875E-07
4;-0.3458251953125;-6.719970703125E-07
4;-0.35589599609375;-6.67724609375E-07
4;-0.36602783203125;-6.6192626953125E-07
4;-0.376068115234375;-6.55517578125E-07
4;-0.386199951171875;-6.488037109375E-07
4;-0.396270751953125;-6.4239501953125E-07
4;-0.40631103515625;-6.3690185546875E-07
4;-0.416351318359375;-6.3140869140625E-07
4;-0.42645263671875;-6.2713623046875E-07
4;-0.43658447265625;-6.2347412109375E-07
4;-0.446685791015625;-6.207275390625E-07
4;-0.45672607421875;-6.18896484375E-07
4;-0.46685791015625;-6.1767578125E-07
4;-0.476898193359375;-6.170654296875E-07
4;-0.486968994140625;-6.170654296875E-07
4;-0.4970703125;-6.1767578125E-07
4;-0.50714111328125;-6.195068359375E-07
4;-0.5172119140625;-6.207275390625E-07
4;-0.52728271484375;-6.23779296875E-07
4;-0.537384033203125;-6.2744140625E-07
4;-0.547454833984375;-6.317138671875E-07
4;-0.5576171875;-6.3720703125E-07
4;-0.567596435546875;-6.4422607421875E-07
4;-0.577728271484375;-6.5185546875E-07
4;-0.58782958984375;-6.610107421875E-07
4;-0.59783935546875;-6.7138671875E-07
4;-0.60791015625;-6.8359375E-07
4;-0.597900390625;-4.26544189453125E-07
4;-0.587799072265625;-3.02886962890625E-07
4;-0.5777587890625;-2.24273681640625E-07
4;-0.567596435546875;-1.69708251953125E-07
4;-0.557525634765625;-1.29486083984375E-07
4;-0.547515869140625;-9.66796875E-08
4;-0.537384033203125;-7.21435546875E-08
4;-0.5272216796875;-5.230712890625E-08
4;-0.5172119140625;-3.57574462890625E-08
4;-0.507171630859375;-2.23388671875E-08
4;-0.497039794921875;-1.04034423828125E-08
4;-0.4869384765625;-6.103515625E-10
4;-0.47686767578125;8.0230712890625E-09
4;-0.46673583984375;1.56951904296875E-08
4;-0.45672607421875;2.2412109375E-08
4;-0.446563720703125;2.84698486328125E-08
4;-0.436492919921875;3.348388671875E-08
4;-0.42645263671875;3.8201904296875E-08
4;-0.41632080078125;4.2449951171875E-08
4;-0.40618896484375;4.632568359375E-08
4;-0.396209716796875;4.986572265625E-08
4;-0.3861083984375;5.3131103515625E-08
4;-0.375946044921875;5.5755615234375E-08
4;-0.365875244140625;5.8990478515625E-08
4;-0.355804443359375;6.1676025390625E-08
4;-0.34576416015625;6.4453125E-08
4;-0.33563232421875;6.7169189453125E-08
4;-0.325531005859375;6.97021484375E-08
4;-0.31549072265625;7.244873046875E-08
4;-0.305389404296875;7.4310302734375E-08
4;-0.2952880859375;7.6873779296875E-08
4;-0.2852783203125;7.891845703125E-08
4;-0.275115966796875;8.038330078125E-08
4;-0.26507568359375;8.21533203125E-08
4;-0.254974365234375;8.36181640625E-08
4;-0.244873046875;8.4564208984375E-08
4;-0.234832763671875;8.58154296875E-08
4;-0.224700927734375;8.6517333984375E-08
4;-0.214691162109375;8.740234375E-08
4;-0.204620361328125;8.807373046875E-08
4;-0.194488525390625;8.868408203125E-08
4;-0.184478759765625;8.941650390625E-08
4;-0.174346923828125;9.0362548828125E-08
4;-0.164276123046875;9.14306640625E-08
4;-0.154205322265625;9.210205078125E-08
4;-0.144073486328125;9.31396484375E-08
4;-0.133941650390625;9.442138671875E-08
4;-0.12396240234375;9.5733642578125E-08
4;-0.113861083984375;9.7259521484375E-08
4;-0.103790283203125;9.9334716796875E-08
4;-0.09368896484375;1.019287109375E-07
4;-0.08355712890625;1.0479736328125E-07
4;-0.073486328125;1.08612060546875E-07
4;-0.06341552734375;1.12396240234375E-07
4;-0.0533447265625;1.16912841796875E-07
4;-0.0433074951171875;1.22833251953125E-07
4;-0.033245849609375;1.2933349609375E-07
4;-0.0231353759765625;1.3665771484375E-07
4;-0.0130828857421875;1.45111083984375E-07
4;-0.0029876708984375;1.5435791015625E-07
4;0.00708923339843751;1.64520263671875E-07
4;0.017169189453125;1.75750732421875E-07
4;0.0272613525390625;1.87713623046875E-07
4;0.03731689453125;2.00103759765625E-07
4;0.047442626953125;2.12982177734375E-07
4;0.0576171875;2.25830078125E-07
4;0.067779541015625;2.39501953125E-07
4;0.077850341796875;2.52838134765625E-07
4;0.087890625;2.66204833984375E-07
4;0.09808349609375;2.7923583984375E-07
4;0.10809326171875;2.916259765625E-07
4;0.118133544921875;3.03375244140625E-07
4;0.1282958984375;3.14910888671875E-07
4;0.138397216796875;3.255615234375E-07
4;0.1485595703125;3.3514404296875E-07
4;0.158477783203125;3.438720703125E-07
4;0.168609619140625;3.5198974609375E-07
4;0.178741455078125;3.5894775390625E-07
4;0.188812255859375;3.648681640625E-07
4;0.19891357421875;3.701171875E-07
4;0.20892333984375;3.73687744140625E-07
4;0.21905517578125;3.77197265625E-07
4;0.2291259765625;3.79486083984375E-07
4;0.2392578125;3.81561279296875E-07
4;0.249298095703125;3.82080078125E-07
4;0.259429931640625;3.824462890625E-07
4;0.26947021484375;3.81927490234375E-07
5;0.279632568359375;3.8104248046875E-07
5;0.28961181640625;3.80096435546875E-07
5;0.2998046875;3.78143310546875E-07
5;0.309783935546875;3.76739501953125E-07
5;0.31982421875;3.74908447265625E-07
5;0.329986572265625;3.73046875E-07
5;0.34002685546875;3.71002197265625E-07
5;0.35009765625;3.69232177734375E-07
5;0.36016845703125;3.673095703125E-07
5;0.370330810546875;3.65997314453125E-07
5;0.38037109375;3.6474609375E-07
5;0.390472412109375;3.6322021484375E-07
5;0.400543212890625;3.6273193359375E-07
5;0.41058349609375;3.62823486328125E-07
5;0.420654296875;3.63555908203125E-07
5;0.430755615234375;3.64532470703125E-07
5;0.44085693359375;3.66424560546875E-07
5;0.450897216796875;3.68896484375E-07
5;0.460968017578125;3.7176513671875E-07
5;0.47113037109375;3.76220703125E-07
5;0.481231689453125;3.8116455078125E-07
5;0.491241455078125;3.865966796875E-07
5;0.50140380859375;3.9306640625E-07
5;0.511444091796875;3.99993896484375E-07
5;0.52154541015625;4.08050537109375E-07
5;0.53167724609375;4.16168212890625E-07
5;0.541717529296875;4.24835205078125E-07
5;0.55181884765625;4.337158203125E-07
5;0.561859130859375;4.427490234375E-07
5;0.571929931640625;4.517822265625E-07
5;0.58209228515625;4.60540771484375E-07
5;0.592132568359375;4.69390869140625E-07
5;0.60223388671875;4.7784423828125E-07
5;0.612274169921875;4.857177734375E-07
5;0.622406005859375;4.93682861328125E-07
5;0.632537841796875;5.01007080078125E-07
5;0.642547607421875;5.0787353515625E-07
5;0.652679443359375;5.1483154296875E-07
5;0.662841796875;5.21728515625E-07
5;0.6728515625;5.28656005859375E-07
5;0.6829833984375;5.35003662109375E-07
5;0.693023681640625;5.41961669921875E-07
5;0.703155517578125;5.4876708984375E-07
5;0.713134765625;5.55908203125E-07
5;0.723236083984375;5.62652587890625E-07
5;0.7333984375;5.701904296875E-07
5;0.743499755859375;5.77239990234375E-07
5;0.75225830078125;5.8465576171875E-07
5;0.7623291015625;5.9210205078125E-07
5;0.77178955078125;5.99334716796875E-07
5;0.782470703125;6.06414794921875E-07
5;0.79193115234375;6.121826171875E-07
5;0.802001953125;6.18896484375E-07
5;0.8123779296875;6.2591552734375E-07
5;0.82275390625;6.3201904296875E-07
5;0.83282470703125;6.390380859375E-07
5;0.84228515625;6.4544677734375E-07
5;0.85296630859375;6.5155029296875E-07
5;0.86273193359375;6.585693359375E-07
5;0.87249755859375;6.65283203125E-07
5;0.88287353515625;6.7230224609375E-07
5;0.8929443359375;6.8023681640625E-07
5;0.90301513671875;6.8878173828125E-07
5;0.8929443359375;4.15557861328125E-07
5;0.8819580078125;3.013916015625E-07
5;0.872802734375;2.3211669921875E-07
5;0.86273193359375;1.83074951171875E-07
5;0.853271484375;1.4715576171875E-07
5;0.84259033203125;1.201171875E-07
5;0.8319091796875;9.9029541015625E-08
5;0.82244873046875;8.2611083984375E-08
5;0.8123779296875;6.9122314453125E-08
5;0.80230712890625;5.9112548828125E-08
5;0.79254150390625;5.1116943359375E-08
5;0.782470703125;4.4677734375E-08
5;0.7720947265625;3.97979736328125E-08
5;0.76171875;3.6004638671875E-08
5;0.751953125;3.3050537109375E-08
5;0.74310302734375;3.0621337890625E-08
5;0.73309326171875;2.8509521484375E-08
5;0.722991943359375;2.650146484375E-08
5;0.71282958984375;2.4383544921875E-08
5;0.702789306640625;2.20794677734375E-08
5;0.692657470703125;1.871337890625E-08
5;0.6826171875;1.52313232421875E-08
5;0.6724853515625;1.0101318359375E-08
5;0.662445068359375;4.388427734375E-09
5;0.65234375;-2.4871826171875E-09
5;0.64227294921875;-1.01043701171875E-08
5;0.6322021484375;-1.88934326171875E-08
5;0.622039794921875;-2.91900634765625E-08
5;0.611968994140625;-4.0008544921875E-08
5;0.601837158203125;-5.1666259765625E-08
5;0.5916748046875;-6.4208984375E-08
5;0.58172607421875;-7.696533203125E-08
5;0.57159423828125;-8.9935302734375E-08
5;0.5615234375;-1.02752685546875E-07
5;0.5513916015625;-1.15264892578125E-07
5;0.5413818359375;-1.2762451171875E-07
5;0.53125;-1.3916015625E-07
5;0.521209716796875;-1.4984130859375E-07
5;0.51104736328125;-1.59637451171875E-07
5;0.501007080078125;-1.67724609375E-07
5;0.49090576171875;-1.75567626953125E-07
5;0.480743408203125;-1.82464599609375E-07
5;0.470703125;-1.88446044921875E-07
5;0.460662841796875;-1.93115234375E-07
5;0.450531005859375;-1.96868896484375E-07
5;0.440521240234375;-2.0001220703125E-07
5;0.430450439453125;-2.020263671875E-07
5;0.420318603515625;-2.03460693359375E-07
5;0.41015625;-2.04010009765625E-07
5;0.400177001953125;-2.04345703125E-07
5;0.390045166015625;-2.04010009765625E-07
5;0.379974365234375;-2.03369140625E-07
5;0.369873046875;-2.021484375E-07
5;0.35980224609375;-2.0074462890625E-07
5;0.349761962890625;-1.98974609375E-07
5;0.33966064453125;-1.97479248046875E-07
5;0.32958984375;-1.95281982421875E-07
5;0.3194580078125;-1.93023681640625E-07
5;0.30938720703125;-1.91070556640625E-07
5;0.299224853515625;-1.89117431640625E-07
5;0.289215087890625;-1.87042236328125E-07
5;0.279205322265625;-1.84906005859375E-07
5;0.269073486328125;-1.82952880859375E-07
5;0.259002685546875;-1.810302734375E-07
5;0.248931884765625;-1.79412841796875E-07
5;0.2388916015625;-1.77703857421875E-07
5;0.228729248046875;-1.7657470703125E-07
5;0.21875;-1.7529296875E-07
5;0.208587646484375;-1.74072265625E-07
5;0.198455810546875;-1.7333984375E-07
5;0.18841552734375;-1.72698974609375E-07
5;0.1783447265625;-1.724853515625E-07
5;0.16827392578125;-1.72515869140625E-07
5;0.158172607421875;-1.7291259765625E-07
5;0.14813232421875;-1.73980712890625E-07
5;0.138031005859375;-1.75506591796875E-07
5;0.127960205078125;-1.77215576171875E-07
5;0.117828369140625;-1.79840087890625E-07
5;0.1077880859375;-1.8255615234375E-07
5;0.09765625;-1.8658447265625E-07
5;0.087615966796875;-1.9097900390625E-07
5;0.077484130859375;-1.96990966796875E-07
5;0.0673828125;-2.0294189453125E-07
5;0.057342529296875;-2.10479736328125E-07
5;0.0474212646484375;-2.19146728515625E-07
5;0.0373443603515625;-2.29095458984375E-07
5;0.0272308349609375;-2.39990234375E-07
5;0.0171630859375;-2.52410888671875E-07
5;0.0070831298828125;-2.662353515625E-07
5;-0.00299987792968751;-2.81890869140625E-07
5;-0.01309814453125;-2.98431396484375E-07
5;-0.0231781005859375;-3.162841796875E-07
5;-0.0332489013671875;-3.3544921875E-07
5;-0.043310546875;-3.55133056640625E-07
5;-0.053619384765625;-3.76220703125E-07
5;-0.063751220703125;-3.97857666015625E-07
5;-0.07391357421875;-4.19586181640625E-07
5;-0.084014892578125;-4.4189453125E-07
5;-0.094024658203125;-4.64202880859375E-07
5;-0.104095458984375;-4.86114501953125E-07
5;-0.114288330078125;-5.079345703125E-07
5;-0.12432861328125;-5.29022216796875E-07
5;-0.134429931640625;-5.4962158203125E-07
5;-0.14453125;-5.692138671875E-07
5;-0.154632568359375;-5.87738037109375E-07
5;-0.16473388671875;-6.04766845703125E-07
5;-0.174468994140625;-6.201171875E-07
5;-0.1845703125;-6.341552734375E-07
5;-0.194610595703125;-6.4666748046875E-07
5;-0.2047119140625;-6.561279296875E-07
5;-0.21478271484375;-6.65283203125E-07
5;-0.224884033203125;-6.7138671875E-07
5;-0.2349853515625;-6.7596435546875E-07
5;-0.244964599609375;-6.787109375E-07
5;-0.25506591796875;-6.805419921875E-07
5;-0.26513671875;-6.8023681640625E-07
5;-0.2752685546875;-6.8023681640625E-07
5;-0.285400390625;-6.793212890625E-07
5;-0.29547119140625;-6.7901611328125E-07
5;-0.305511474609375;-6.781005859375E-07
5;-0.315460205078125;-6.7718505859375E-07
5;-0.32568359375;-6.7596435546875E-07
5;-0.335662841796875;-6.7352294921875E-07
5;-0.345794677734375;-6.70166015625E-07
5;-0.35589599609375;-6.65283203125E-07
5;-0.36602783203125;-6.597900390625E-07
5;-0.3760986328125;-6.5338134765625E-07
5;-0.38616943359375;-6.4666748046875E-07
5;-0.396270751953125;-6.4056396484375E-07
5;-0.406341552734375;-6.3446044921875E-07
5;-0.4163818359375;-6.292724609375E-07
5;-0.426544189453125;-6.25E-07
5;-0.43658447265625;-6.2103271484375E-07
5;-0.446624755859375;-6.182861328125E-07
5;-0.456695556640625;-6.1614990234375E-07
5;-0.466827392578125;-6.15234375E-07
5;-0.4769287109375;-6.14013671875E-07
5;-0.487030029296875;-6.1431884765625E-07
5;-0.497100830078125;-6.146240234375E-07
5;-0.5072021484375;-6.16455078125E-07
5;-0.517181396484375;-6.1767578125E-07
5;-0.527191162109375;-6.201171875E-07
5;-0.537384033203125;-6.23779296875E-07
5;-0.5474853515625;-6.2835693359375E-07
5;-0.55755615234375;-6.341552734375E-07
5;-0.567626953125;-6.402587890625E-07
5;-0.5777587890625;-6.48193359375E-07
5;-0.587799072265625;-6.5765380859375E-07
5;-0.59796142578125;-6.67724609375E-07
5;-0.60797119140625;-6.79931640625E-07
5;-0.59783935546875;-4.2327880859375E-07
5;-0.587799072265625;-3.00079345703125E-07
5;-0.57763671875;-2.21893310546875E-07
5;-0.56756591796875;-1.671142578125E-07
5;-0.557525634765625;-1.27044677734375E-07
5;-0.547515869140625;-9.5245361328125E-08
5;-0.537445068359375;-7.098388671875E-08
5;-0.52728271484375;-5.1177978515625E-08
5;-0.517181396484375;-3.51409912109375E-08
5;-0.50714111328125;-2.19757080078125E-08
5;-0.497039794921875;-9.8388671875E-09
5;-0.4869384765625;-2.166748046875E-10
5;-0.476837158203125;8.1451416015625E-09
5;-0.466766357421875;1.57867431640625E-08
5;-0.456695556640625;2.23236083984375E-08
5;-0.446563720703125;2.7947998046875E-08
5;-0.43658447265625;3.3380126953125E-08
5;-0.426422119140625;3.77349853515625E-08
5;-0.4163818359375;4.18701171875E-08
5;-0.40625;4.571533203125E-08
5;-0.39617919921875;4.9163818359375E-08
5;-0.3861083984375;5.218505859375E-08
5;-0.375885009765625;5.5694580078125E-08
5;-0.365936279296875;5.8380126953125E-08
5;-0.355804443359375;6.0821533203125E-08
5;-0.345733642578125;6.3446044921875E-08
5;-0.335662841796875;6.646728515625E-08
5;-0.325531005859375;6.8817138671875E-08
5;-0.3154296875;7.1319580078125E-08
5;-0.305450439453125;7.3516845703125E-08
5;-0.29534912109375;7.5714111328125E-08
5;-0.285247802734375;7.7545166015625E-08
5;-0.275146484375;7.9559326171875E-08
5;-0.265045166015625;8.1146240234375E-08
5;-0.25494384765625;8.2305908203125E-08
5;-0.2449951171875;8.367919921875E-08
5;-0.23486328125;8.453369140625E-08
5;-0.224761962890625;8.53271484375E-08
5;-0.21466064453125;8.6181640625E-08
5;-0.204559326171875;8.6822509765625E-08
5;-0.194549560546875;8.7493896484375E-08
5;-0.184417724609375;8.8104248046875E-08
5;-0.174346923828125;8.88671875E-08
5;-0.164276123046875;8.9935302734375E-08
5;-0.15423583984375;9.0576171875E-08
5;-0.14404296875;9.1888427734375E-08
5;-0.134063720703125;9.3109130859375E-08
5;-0.12384033203125;9.442138671875E-08
5;-0.113861083984375;9.619140625E-08
5;-0.10369873046875;9.8114013671875E-08
5;-0.093658447265625;1.00677490234375E-07
5;-0.08355712890625;1.03179931640625E-07
5;-0.073486328125;1.06536865234375E-07
5;-0.063446044921875;1.10626220703125E-07
5;-0.0533447265625;1.15447998046875E-07
5;-0.0433013916015625;1.21124267578125E-07
5;-0.0332275390625;1.27410888671875E-07
5;-0.0231536865234375;1.35040283203125E-07
5;-0.0130615234375;1.43402099609375E-07
5;-0.00296936035156251;1.527099609375E-07
5;0.0071075439453125;1.6265869140625E-07
5;0.017181396484375;1.73614501953125E-07
5;0.027276611328125;1.8548583984375E-07
5;0.0373443603515625;1.97967529296875E-07
5;0.04744873046875;2.11029052734375E-07
5;0.0576171875;2.24365234375E-07
5;0.067718505859375;2.376708984375E-07
5;0.07781982421875;2.5115966796875E-07
5;0.0880126953125;2.64495849609375E-07
5;0.097991943359375;2.772216796875E-07
5;0.108062744140625;2.89703369140625E-07
5;0.118194580078125;3.01788330078125E-07
5;0.128265380859375;3.13323974609375E-07
5;0.138336181640625;3.23822021484375E-07
5;0.14849853515625;3.33465576171875E-07
5;0.158477783203125;3.42315673828125E-07
5;0.168609619140625;3.50555419921875E-07
5;0.178741455078125;3.57452392578125E-07
5;0.1888427734375;3.63037109375E-07
5;0.198944091796875;3.68438720703125E-07
5;0.208953857421875;3.7261962890625E-07
5;0.21905517578125;3.759765625E-07
5;0.229156494140625;3.7799072265625E-07
5;0.239166259765625;3.79852294921875E-07
5;0.249298095703125;3.807373046875E-07
5;0.259429931640625;3.80828857421875E-07
5;0.26947021484375;3.8055419921875E-07
