# Supplementary material for: Daily electric field treatment improves functional outcomes after thoracic contusion spinal cord injury in rats
Source: Nat Commun. 2025 Jun 26;16:5372. doi: 10.1038/s41467-025-60332-0 (PMC12202812; doi:10.1038/s41467-025-60332-0)
Supplement: Supplementary file 6 — Source Data [file 41467_2025_60332_MOESM6_ESM.zip › SFig4/37C/before_stim/P2/elec14_EIS.txt]

Frequency (Hz)	Z (Ω)	-Phase (°)	Z' (Ω)	-Z'' (Ω)
100000	6131.45624930824	2.65622072040215	6124.86847201516	284.151258479942
56234	6100.16034094949	1.47708022626848	6098.13335795318	157.244185621313
31623	6092.77803369368	0.840291032358947	6092.12280671749	89.3525362415952
17783	6090.1976359047	0.508081731420369	6089.95818281822	54.0053321871109
10000	6089.05675535516	0.360308056536819	6088.93635679961	38.2911579892992
5623.4	6090.18376641899	0.342360470033213	6090.07504350782	36.3905646644244
3162.3	6093.64000424327	0.427863810771201	6093.47009749638	45.5046396694358
1778.3	6095.85877253525	0.624766195024315	6095.49637070834	66.4693115383292
1000	6106.97000219912	0.974707457965896	6106.08633521198	103.885873426119
562.34	6123.75730659872	1.55378349192922	6121.50567621598	166.047602140986
316.23	6152.18862689069	2.50100628678929	6146.328392465	268.46264697666
177.83	6194.07677874591	4.04637910941884	6178.63654216964	437.078506409602
100	6268.56126134855	6.59565788111824	6227.07262049213	720.018656978443
56.234	6405.65524574937	10.8376852100656	6291.40264490733	1204.43841148045
31.623	6701.21759676912	17.75231093801	6382.12908670607	2043.21942039233
17.783	7414.25227803955	28.136211299824	6538.10272647677	3496.33373413519
10	9076.65837210612	41.3363637960536	6815.16446585798	5994.93623879611
5.6234	12634.8847807028	54.5015042808096	7336.84487261657	10286.4484024757
3.1623	19502.8571298169	64.7226536237095	8327.72727960918	17635.4867974349
1.7783	32032.4221831835	71.3178655056805	10260.5493509454	30344.6403494673
1	53580.5447037614	74.8318223534403	14019.5190181244	51713.9039065145
0.56234	89898.0500651841	76.27838882371	21324.2295782115	87332.3344381568
0.31623	150875.404612892	76.4396043171	35375.7881848248	146669.496922183
0.17783	252091.582403731	75.8792632386074	61501.7791576748	244474.328057687
0.1	416715.396624238	74.3828222172689	112183.357356811	401331.055508853
