# Supplementary material for: Daily electric field treatment improves functional outcomes after thoracic contusion spinal cord injury in rats
Source: Nat Commun. 2025 Jun 26;16:5372. doi: 10.1038/s41467-025-60332-0 (PMC12202812; doi:10.1038/s41467-025-60332-0)
Supplement: Supplementary file 6 — Source Data [file 41467_2025_60332_MOESM6_ESM.zip › SFig4/55C/e20_CV_after.txt]

System.Collections.Generic.List`1[System.Int32]
Scan;WE(1).Potential (V);WE(1).Current (A)
1;0.353271484375;-2.84820556640625E-08
1;0.3634033203125;-1.2664794921875E-09
1;0.37335205078125;2.22412109375E-08
1;0.38336181640625;4.4281005859375E-08
1;0.393402099609375;6.5216064453125E-08
1;0.403533935546875;8.4716796875E-08
1;0.413604736328125;1.0345458984375E-07
1;0.42364501953125;1.2109375E-07
1;0.43365478515625;1.3787841796875E-07
1;0.44366455078125;1.5380859375E-07
1;0.453643798828125;1.688232421875E-07
1;0.46368408203125;1.83013916015625E-07
1;0.4737548828125;1.96746826171875E-07
1;0.483795166015625;2.09442138671875E-07
1;0.493804931640625;2.21527099609375E-07
1;0.50384521484375;2.33367919921875E-07
1;0.513916015625;2.44232177734375E-07
1;0.52392578125;2.54730224609375E-07
1;0.534027099609375;2.6446533203125E-07
1;0.54400634765625;2.73651123046875E-07
1;0.554046630859375;2.82196044921875E-07
1;0.564117431640625;2.9034423828125E-07
1;0.5740966796875;2.9766845703125E-07
1;0.58416748046875;3.046875E-07
1;0.5948486328125;3.1103515625E-07
1;0.6048583984375;3.16925048828125E-07
1;0.614898681640625;3.2232666015625E-07
1;0.625030517578125;3.27850341796875E-07
1;0.635009765625;3.32855224609375E-07
1;0.6451416015625;3.37249755859375E-07
1;0.655181884765625;3.41400146484375E-07
1;0.665283203125;3.45550537109375E-07
1;0.675384521484375;3.49578857421875E-07
1;0.6854248046875;3.53118896484375E-07
1;0.695556640625;3.56536865234375E-07
1;0.705596923828125;3.597412109375E-07
1;0.715667724609375;3.6309814453125E-07
1;0.725738525390625;3.662109375E-07
1;0.735809326171875;3.69384765625E-07
1;0.745880126953125;3.72406005859375E-07
1;0.7562255859375;3.7567138671875E-07
1;0.7659912109375;3.79302978515625E-07
1;0.7757568359375;3.83026123046875E-07
1;0.7861328125;3.8677978515625E-07
1;0.79620361328125;3.909912109375E-07
1;0.80657958984375;3.95416259765625E-07
1;0.81573486328125;4.00604248046875E-07
1;0.826416015625;4.05792236328125E-07
1;0.836181640625;4.1180419921875E-07
1;0.8465576171875;4.18243408203125E-07
1;0.85662841796875;4.25567626953125E-07
1;0.86639404296875;4.33563232421875E-07
1;0.8770751953125;4.4256591796875E-07
1;0.88653564453125;4.52484130859375E-07
1;0.89691162109375;4.630126953125E-07
1;0.906982421875;4.75067138671875E-07
1;0.8966064453125;3.2275390625E-07
1;0.8868408203125;2.5787353515625E-07
1;0.87615966796875;2.15972900390625E-07
1;0.86639404296875;1.8560791015625E-07
1;0.85693359375;1.61834716796875E-07
1;0.8465576171875;1.42425537109375E-07
1;0.8367919921875;1.2506103515625E-07
1;0.82611083984375;1.09100341796875E-07
1;0.8160400390625;9.3597412109375E-08
1;0.8062744140625;7.8033447265625E-08
1;0.79559326171875;6.256103515625E-08
1;0.7861328125;4.6417236328125E-08
1;0.77606201171875;3.023681640625E-08
1;0.7659912109375;1.32110595703125E-08
1;0.755615234375;-3.7506103515625E-09
1;0.745941162109375;-2.11517333984375E-08
1;0.7359619140625;-3.8726806640625E-08
1;0.725921630859375;-5.6488037109375E-08
1;0.715850830078125;-7.3883056640625E-08
1;0.705780029296875;-9.08203125E-08
1;0.695770263671875;-1.07635498046875E-07
1;0.68572998046875;-1.23809814453125E-07
1;0.6756591796875;-1.387939453125E-07
1;0.665557861328125;-1.52801513671875E-07
1;0.65545654296875;-1.66259765625E-07
1;0.645477294921875;-1.783447265625E-07
1;0.635406494140625;-1.89361572265625E-07
1;0.625244140625;-1.98974609375E-07
1;0.615264892578125;-2.07550048828125E-07
1;0.605316162109375;-2.1502685546875E-07
1;0.59515380859375;-2.21923828125E-07
1;0.585113525390625;-2.27508544921875E-07
1;0.575103759765625;-2.32086181640625E-07
1;0.564971923828125;-2.357177734375E-07
1;0.55487060546875;-2.39166259765625E-07
1;0.54486083984375;-2.41241455078125E-07
1;0.534820556640625;-2.427978515625E-07
1;0.5247802734375;-2.4359130859375E-07
1;0.514678955078125;-2.4383544921875E-07
1;0.504608154296875;-2.43560791015625E-07
1;0.494598388671875;-2.42462158203125E-07
1;0.48443603515625;-2.413330078125E-07
1;0.474395751953125;-2.39593505859375E-07
1;0.464324951171875;-2.37518310546875E-07
1;0.454254150390625;-2.35107421875E-07
1;0.4442138671875;-2.32208251953125E-07
1;0.43408203125;-2.2943115234375E-07
1;0.424041748046875;-2.26593017578125E-07
1;0.41400146484375;-2.23480224609375E-07
1;0.4039306640625;-2.20123291015625E-07
1;0.39385986328125;-2.1722412109375E-07
1;0.383758544921875;-2.1405029296875E-07
1;0.373748779296875;-2.10845947265625E-07
1;0.363677978515625;-2.0758056640625E-07
1;0.353607177734375;-2.047119140625E-07
1;0.34356689453125;-2.01995849609375E-07
1;0.3333740234375;-1.99462890625E-07
1;0.323333740234375;-1.9683837890625E-07
1;0.31329345703125;-1.9464111328125E-07
1;0.303192138671875;-1.9281005859375E-07
1;0.29315185546875;-1.91131591796875E-07
1;0.2830810546875;-1.8975830078125E-07
1;0.272979736328125;-1.88812255859375E-07
1;0.263031005859375;-1.88323974609375E-07
1;0.25286865234375;-1.88079833984375E-07
1;0.242828369140625;-1.88629150390625E-07
1;0.232757568359375;-1.89453125E-07
1;0.22271728515625;-1.9061279296875E-07
1;0.21258544921875;-1.9256591796875E-07
1;0.20257568359375;-1.94915771484375E-07
1;0.1925048828125;-1.976318359375E-07
1;0.18243408203125;-2.00958251953125E-07
1;0.17236328125;-2.0452880859375E-07
1;0.162353515625;-2.08770751953125E-07
1;0.15228271484375;-2.13470458984375E-07
1;0.1422119140625;-2.18414306640625E-07
1;0.132110595703125;-2.23876953125E-07
1;0.122161865234375;-2.29736328125E-07
1;0.11199951171875;-2.359619140625E-07
1;0.10198974609375;-2.423095703125E-07
1;0.091949462890625;-2.489013671875E-07
1;0.081878662109375;-2.559814453125E-07
1;0.071868896484375;-2.63153076171875E-07
1;0.061798095703125;-2.70477294921875E-07
1;0.05169677734375;-2.777099609375E-07
1;0.041436767578125;-2.85186767578125E-07
1;0.0313720703125;-2.92877197265625E-07
1;0.021295166015625;-3.00567626953125E-07
1;0.0112030029296875;-3.08349609375E-07
1;0.001129150390625;-3.16314697265625E-07
1;-0.0089599609375;-3.24493408203125E-07
1;-0.01903076171875;-3.32916259765625E-07
1;-0.029095458984375;-3.4161376953125E-07
1;-0.0391632080078125;-3.50738525390625E-07
1;-0.04923095703125;-3.60107421875E-07
1;-0.059326171875;-3.69781494140625E-07
1;-0.06939697265625;-3.79913330078125E-07
1;-0.07958984375;-3.90716552734375E-07
1;-0.089569091796875;-4.014892578125E-07
1;-0.09967041015625;-4.12689208984375E-07
1;-0.109710693359375;-4.241943359375E-07
1;-0.119781494140625;-4.361572265625E-07
1;-0.1298828125;-4.48577880859375E-07
1;-0.139923095703125;-4.60205078125E-07
1;-0.149932861328125;-4.72808837890625E-07
1;-0.160064697265625;-4.8492431640625E-07
1;-0.170196533203125;-4.974365234375E-07
1;-0.18023681640625;-5.096435546875E-07
1;-0.190338134765625;-5.21240234375E-07
1;-0.20037841796875;-5.340576171875E-07
1;-0.210479736328125;-5.45654296875E-07
1;-0.220458984375;-5.5755615234375E-07
1;-0.2305908203125;-5.694580078125E-07
1;-0.24066162109375;-5.8135986328125E-07
1;-0.250732421875;-5.9326171875E-07
1;-0.260772705078125;-6.060791015625E-07
1;-0.270843505859375;-6.195068359375E-07
1;-0.280975341796875;-6.3323974609375E-07
1;-0.290985107421875;-6.4910888671875E-07
1;-0.30108642578125;-6.646728515625E-07
1;-0.3111572265625;-6.82373046875E-07
1;-0.3212890625;-6.9976806640625E-07
1;-0.331329345703125;-7.159423828125E-07
1;-0.34136962890625;-7.293701171875E-07
1;-0.351531982421875;-7.421875E-07
1;-0.361572265625;-7.5225830078125E-07
1;-0.37164306640625;-7.6019287109375E-07
1;-0.3817138671875;-7.684326171875E-07
1;-0.391754150390625;-7.7362060546875E-07
1;-0.401885986328125;-7.8033447265625E-07
1;-0.411895751953125;-7.855224609375E-07
1;-0.42193603515625;-7.92236328125E-07
1;-0.4320068359375;-7.9864501953125E-07
1;-0.442169189453125;-8.0596923828125E-07
1;-0.452239990234375;-8.1390380859375E-07
1;-0.4622802734375;-8.2244873046875E-07
1;-0.4722900390625;-8.3251953125E-07
1;-0.482452392578125;-8.4228515625E-07
1;-0.492523193359375;-8.53271484375E-07
1;-0.5025634765625;-8.65478515625E-07
1;-0.512603759765625;-8.7890625E-07
1;-0.522705078125;-8.92333984375E-07
1;-0.53277587890625;-9.0728759765625E-07
1;-0.5428466796875;-9.2193603515625E-07
1;-0.552886962890625;-9.3994140625E-07
1;-0.56298828125;-9.5733642578125E-07
1;-0.57305908203125;-9.759521484375E-07
1;-0.583160400390625;-9.94873046875E-07
1;-0.593231201171875;-1.01531982421875E-06
1;-0.603271484375;-1.03759765625E-06
1;-0.59326171875;-6.6131591796875E-07
1;-0.583221435546875;-4.62554931640625E-07
1;-0.573150634765625;-3.33831787109375E-07
1;-0.5631103515625;-2.44110107421875E-07
1;-0.552978515625;-1.77337646484375E-07
1;-0.542938232421875;-1.2603759765625E-07
1;-0.5328369140625;-8.544921875E-08
1;-0.522857666015625;-5.3070068359375E-08
1;-0.5126953125;-2.64801025390625E-08
1;-0.502655029296875;-2.825927734375E-09
1;-0.4925537109375;1.7047119140625E-08
1;-0.4827880859375;3.4210205078125E-08
1;-0.472564697265625;4.96826171875E-08
1;-0.462493896484375;6.43310546875E-08
1;-0.452545166015625;7.71484375E-08
1;-0.442413330078125;8.880615234375E-08
1;-0.432342529296875;9.9639892578125E-08
1;-0.422271728515625;1.103515625E-07
1;-0.412200927734375;1.192626953125E-07
1;-0.40216064453125;1.2896728515625E-07
1;-0.392120361328125;1.3720703125E-07
1;-0.381988525390625;1.45477294921875E-07
1;-0.37188720703125;1.5338134765625E-07
1;-0.36187744140625;1.60552978515625E-07
1;-0.351837158203125;1.68243408203125E-07
1;-0.34173583984375;1.746826171875E-07
1;-0.331695556640625;1.81304931640625E-07
1;-0.321563720703125;1.87225341796875E-07
1;-0.311492919921875;1.932373046875E-07
1;-0.301422119140625;1.98150634765625E-07
1;-0.2913818359375;2.02362060546875E-07
1;-0.281280517578125;2.060546875E-07
1;-0.271270751953125;2.088623046875E-07
1;-0.26116943359375;2.11212158203125E-07
1;-0.2510986328125;2.12554931640625E-07
1;-0.24102783203125;2.132568359375E-07
1;-0.230926513671875;2.130126953125E-07
1;-0.220916748046875;2.12493896484375E-07
1;-0.210784912109375;2.11517333984375E-07
1;-0.20068359375;2.09686279296875E-07
1;-0.190673828125;2.07763671875E-07
1;-0.1805419921875;2.05352783203125E-07
1;-0.1705322265625;2.02728271484375E-07
1;-0.160430908203125;2.001953125E-07
1;-0.150421142578125;1.97357177734375E-07
1;-0.140289306640625;1.94244384765625E-07
1;-0.13018798828125;1.91558837890625E-07
1;-0.120086669921875;1.88690185546875E-07
1;-0.1099853515625;1.8609619140625E-07
1;-0.099945068359375;1.83563232421875E-07
1;-0.08990478515625;1.815185546875E-07
1;-0.079864501953125;1.7950439453125E-07
1;-0.069732666015625;1.78131103515625E-07
1;-0.05963134765625;1.76910400390625E-07
1;-0.049560546875;1.76483154296875E-07
1;-0.03917236328125;1.76483154296875E-07
1;-0.0290985107421875;1.7755126953125E-07
1;-0.019049072265625;1.7926025390625E-07
1;-0.00897827148437499;1.82220458984375E-07
1;0.0010986328125;1.8609619140625E-07
1;0.011163330078125;1.912841796875E-07
1;0.02122802734375;1.97265625E-07
1;0.031298828125;2.04376220703125E-07
1;0.041363525390625;2.12738037109375E-07
1;0.050933837890625;2.2222900390625E-07
1;0.06103515625;2.32086181640625E-07
1;0.071136474609375;2.432861328125E-07
1;0.081146240234375;2.54486083984375E-07
1;0.091217041015625;2.66326904296875E-07
1;0.10125732421875;2.78076171875E-07
1;0.111236572265625;2.8973388671875E-07
1;0.121246337890625;3.01025390625E-07
1;0.13177490234375;3.11859130859375E-07
1;0.141876220703125;3.2208251953125E-07
1;0.15191650390625;3.31756591796875E-07
1;0.1619873046875;3.404541015625E-07
1;0.172088623046875;3.48663330078125E-07
1;0.182098388671875;3.555908203125E-07
1;0.192169189453125;3.61602783203125E-07
1;0.202239990234375;3.6700439453125E-07
1;0.212310791015625;3.7109375E-07
1;0.22235107421875;3.74664306640625E-07
1;0.232421875;3.77044677734375E-07
1;0.24249267578125;3.78875732421875E-07
1;0.2525634765625;3.79852294921875E-07
1;0.262603759765625;3.80615234375E-07
1;0.272735595703125;3.80462646484375E-07
1;0.282806396484375;3.7982177734375E-07
1;0.292816162109375;3.78936767578125E-07
1;0.302825927734375;3.77838134765625E-07
1;0.31298828125;3.76495361328125E-07
1;0.32305908203125;3.74847412109375E-07
1;0.33319091796875;3.73016357421875E-07
1;0.343231201171875;3.71185302734375E-07
2;0.353271484375;3.69354248046875E-07
2;0.36334228515625;3.67645263671875E-07
2;0.373443603515625;3.658447265625E-07
2;0.383453369140625;3.641357421875E-07
2;0.39349365234375;3.62579345703125E-07
2;0.403594970703125;3.61053466796875E-07
2;0.41363525390625;3.59619140625E-07
2;0.423736572265625;3.583984375E-07
2;0.43377685546875;3.57269287109375E-07
2;0.443817138671875;3.55926513671875E-07
2;0.45391845703125;3.54705810546875E-07
2;0.4639892578125;3.5394287109375E-07
2;0.47406005859375;3.533935546875E-07
2;0.48406982421875;3.52935791015625E-07
2;0.49420166015625;3.5198974609375E-07
2;0.5042724609375;3.5205078125E-07
2;0.5142822265625;3.5137939453125E-07
2;0.5244140625;3.51409912109375E-07
2;0.534423828125;3.51165771484375E-07
2;0.54449462890625;3.5125732421875E-07
2;0.5545654296875;3.51470947265625E-07
2;0.564605712890625;3.51898193359375E-07
2;0.574676513671875;3.5260009765625E-07
2;0.584716796875;3.5333251953125E-07
2;0.5948486328125;3.54400634765625E-07
2;0.6048583984375;3.55865478515625E-07
2;0.61492919921875;3.5711669921875E-07
2;0.624969482421875;3.58978271484375E-07
2;0.63507080078125;3.61480712890625E-07
2;0.64508056640625;3.63494873046875E-07
2;0.655242919921875;3.66302490234375E-07
2;0.665283203125;3.6962890625E-07
2;0.67535400390625;3.7286376953125E-07
2;0.68548583984375;3.7677001953125E-07
2;0.695526123046875;3.81072998046875E-07
2;0.705596923828125;3.8543701171875E-07
2;0.71563720703125;3.90289306640625E-07
2;0.725677490234375;3.95904541015625E-07
2;0.735809326171875;4.01123046875E-07
2;0.745880126953125;4.0716552734375E-07
2;0.755615234375;4.13299560546875E-07
2;0.7659912109375;4.2022705078125E-07
2;0.7757568359375;4.26116943359375E-07
2;0.7861328125;4.3310546875E-07
2;0.7958984375;4.40948486328125E-07
2;0.8062744140625;4.48028564453125E-07
2;0.81573486328125;4.56390380859375E-07
2;0.82672119140625;4.64202880859375E-07
2;0.8367919921875;4.7247314453125E-07
2;0.84686279296875;4.82177734375E-07
2;0.85662841796875;4.9163818359375E-07
2;0.86639404296875;5.01708984375E-07
2;0.87738037109375;5.1177978515625E-07
2;0.8868408203125;5.230712890625E-07
2;0.8966064453125;5.3497314453125E-07
2;0.906982421875;5.4718017578125E-07
2;0.897216796875;3.4576416015625E-07
2;0.8868408203125;2.57843017578125E-07
2;0.8770751953125;2.0355224609375E-07
2;0.86700439453125;1.6497802734375E-07
2;0.8563232421875;1.3751220703125E-07
2;0.845947265625;1.16058349609375E-07
2;0.836181640625;1.0003662109375E-07
2;0.82611083984375;8.636474609375E-08
2;0.816650390625;7.53173828125E-08
2;0.80596923828125;6.622314453125E-08
2;0.79559326171875;5.7769775390625E-08
2;0.78582763671875;5.0201416015625E-08
2;0.77606201171875;4.2816162109375E-08
2;0.7659912109375;3.58367919921875E-08
2;0.7562255859375;2.911376953125E-08
2;0.745941162109375;2.13653564453125E-08
2;0.73583984375;1.40228271484375E-08
2;0.725830078125;5.8502197265625E-09
2;0.7156982421875;-2.764892578125E-09
2;0.705657958984375;-1.19415283203125E-08
2;0.695648193359375;-2.198486328125E-08
2;0.685546875;-3.21533203125E-08
2;0.675506591796875;-4.3304443359375E-08
2;0.6654052734375;-5.4901123046875E-08
2;0.6553955078125;-6.7352294921875E-08
2;0.645355224609375;-7.928466796875E-08
2;0.635284423828125;-9.21630859375E-08
2;0.62518310546875;-1.0528564453125E-07
2;0.615203857421875;-1.1773681640625E-07
2;0.605133056640625;-1.30706787109375E-07
2;0.5950927734375;-1.42669677734375E-07
2;0.58502197265625;-1.5509033203125E-07
2;0.574981689453125;-1.66473388671875E-07
2;0.564910888671875;-1.77398681640625E-07
2;0.554840087890625;-1.873779296875E-07
2;0.5447998046875;-1.9696044921875E-07
2;0.534759521484375;-2.054443359375E-07
2;0.524688720703125;-2.1295166015625E-07
2;0.5146484375;-2.20184326171875E-07
2;0.504638671875;-2.26226806640625E-07
2;0.494537353515625;-2.31414794921875E-07
2;0.4844970703125;-2.35504150390625E-07
2;0.474395751953125;-2.3931884765625E-07
2;0.464324951171875;-2.42462158203125E-07
2;0.454254150390625;-2.4481201171875E-07
2;0.4442138671875;-2.459716796875E-07
2;0.43414306640625;-2.471923828125E-07
2;0.42413330078125;-2.47467041015625E-07
2;0.4140625;-2.4774169921875E-07
2;0.403961181640625;-2.4713134765625E-07
2;0.393890380859375;-2.4664306640625E-07
2;0.3837890625;-2.45025634765625E-07
2;0.37371826171875;-2.43621826171875E-07
2;0.36370849609375;-2.41912841796875E-07
2;0.35369873046875;-2.39837646484375E-07
2;0.3436279296875;-2.3760986328125E-07
2;0.333465576171875;-2.35137939453125E-07
2;0.32342529296875;-2.32696533203125E-07
2;0.313323974609375;-2.30224609375E-07
2;0.30322265625;-2.27813720703125E-07
2;0.293212890625;-2.247314453125E-07
2;0.283111572265625;-2.22015380859375E-07
2;0.273040771484375;-2.19573974609375E-07
2;0.26300048828125;-2.1673583984375E-07
2;0.252960205078125;-2.14324951171875E-07
2;0.242889404296875;-2.11639404296875E-07
2;0.2327880859375;-2.09320068359375E-07
2;0.22265625;-2.07244873046875E-07
2;0.21270751953125;-2.0526123046875E-07
2;0.20263671875;-2.032470703125E-07
2;0.1925048828125;-2.0166015625E-07
2;0.18243408203125;-2.00347900390625E-07
2;0.172332763671875;-1.99066162109375E-07
2;0.162322998046875;-1.982421875E-07
2;0.152191162109375;-1.97784423828125E-07
2;0.142181396484375;-1.97418212890625E-07
2;0.132171630859375;-1.9781494140625E-07
2;0.122039794921875;-1.98394775390625E-07
2;0.11199951171875;-1.9940185546875E-07
2;0.101959228515625;-2.00897216796875E-07
2;0.09185791015625;-2.02911376953125E-07
2;0.081817626953125;-2.0574951171875E-07
2;0.07171630859375;-2.088623046875E-07
2;0.06170654296875;-2.125244140625E-07
2;0.0516357421875;-2.17193603515625E-07
2;0.041424560546875;-2.22320556640625E-07
2;0.0313507080078125;-2.2808837890625E-07
2;0.0212860107421875;-2.3455810546875E-07
2;0.0112274169921875;-2.4176025390625E-07
2;0.001141357421875;-2.49725341796875E-07
2;-0.0089111328125;-2.586669921875E-07
2;-0.018988037109375;-2.68280029296875E-07
2;-0.0290618896484375;-2.78656005859375E-07
2;-0.039111328125;-2.89825439453125E-07
2;-0.049188232421875;-3.0194091796875E-07
2;-0.05938720703125;-3.1451416015625E-07
2;-0.0694580078125;-3.27911376953125E-07
2;-0.07952880859375;-3.41583251953125E-07
2;-0.089599609375;-3.55987548828125E-07
2;-0.099609375;-3.7091064453125E-07
2;-0.1097412109375;-3.858642578125E-07
2;-0.11981201171875;-4.010009765625E-07
2;-0.1298828125;-4.1619873046875E-07
2;-0.139892578125;-4.3115234375E-07
2;-0.14996337890625;-4.4622802734375E-07
2;-0.16009521484375;-4.61151123046875E-07
2;-0.170166015625;-4.75799560546875E-07
2;-0.18023681640625;-4.89501953125E-07
2;-0.190338134765625;-5.035400390625E-07
2;-0.200347900390625;-5.1727294921875E-07
2;-0.21044921875;-5.3009033203125E-07
2;-0.22052001953125;-5.4290771484375E-07
2;-0.2305908203125;-5.5572509765625E-07
2;-0.240692138671875;-5.682373046875E-07
2;-0.25067138671875;-5.8074951171875E-07
2;-0.260772705078125;-5.9356689453125E-07
2;-0.270843505859375;-6.06689453125E-07
2;-0.281005859375;-6.2103271484375E-07
2;-0.290985107421875;-6.365966796875E-07
2;-0.301055908203125;-6.5155029296875E-07
2;-0.311126708984375;-6.67724609375E-07
2;-0.321258544921875;-6.8359375E-07
2;-0.3314208984375;-6.9671630859375E-07
2;-0.341461181640625;-7.0831298828125E-07
2;-0.35150146484375;-7.1807861328125E-07
2;-0.361480712890625;-7.2540283203125E-07
2;-0.371612548828125;-7.318115234375E-07
2;-0.38165283203125;-7.354736328125E-07
2;-0.39178466796875;-7.3974609375E-07
2;-0.40185546875;-7.4310302734375E-07
2;-0.411895751953125;-7.464599609375E-07
2;-0.421966552734375;-7.4981689453125E-07
2;-0.432037353515625;-7.537841796875E-07
2;-0.44207763671875;-7.5836181640625E-07
2;-0.452239990234375;-7.635498046875E-07
2;-0.462310791015625;-7.6873779296875E-07
2;-0.472320556640625;-7.75146484375E-07
2;-0.482452392578125;-7.82470703125E-07
2;-0.49249267578125;-7.9071044921875E-07
2;-0.5025634765625;-7.989501953125E-07
2;-0.512664794921875;-8.0902099609375E-07
2;-0.52276611328125;-8.2061767578125E-07
2;-0.53271484375;-8.3221435546875E-07
2;-0.542816162109375;-8.45947265625E-07
2;-0.55291748046875;-8.60595703125E-07
2;-0.563018798828125;-8.7799072265625E-07
2;-0.573089599609375;-8.953857421875E-07
2;-0.5831298828125;-9.161376953125E-07
2;-0.59320068359375;-9.368896484375E-07
2;-0.603302001953125;-9.6099853515625E-07
2;-0.59332275390625;-6.0546875E-07
2;-0.583251953125;-4.22882080078125E-07
2;-0.5731201171875;-3.05023193359375E-07
2;-0.563079833984375;-2.2247314453125E-07
2;-0.55303955078125;-1.60552978515625E-07
2;-0.54290771484375;-1.13433837890625E-07
2;-0.532867431640625;-7.6629638671875E-08
2;-0.522857666015625;-4.644775390625E-08
2;-0.512725830078125;-2.198486328125E-08
2;-0.50262451171875;1.068115234375E-10
2;-0.4925537109375;1.7681884765625E-08
2;-0.482818603515625;3.4210205078125E-08
2;-0.472564697265625;4.7515869140625E-08
2;-0.46240234375;6.11572265625E-08
2;-0.452484130859375;7.2662353515625E-08
2;-0.4423828125;8.33740234375E-08
2;-0.432342529296875;9.2803955078125E-08
2;-0.422271728515625;1.02203369140625E-07
2;-0.412200927734375;1.10626220703125E-07
2;-0.402069091796875;1.1859130859375E-07
2;-0.392059326171875;1.25701904296875E-07
2;-0.38201904296875;1.3299560546875E-07
2;-0.3719482421875;1.3983154296875E-07
2;-0.36175537109375;1.45843505859375E-07
2;-0.35186767578125;1.5203857421875E-07
2;-0.34173583984375;1.57318115234375E-07
2;-0.3316650390625;1.6302490234375E-07
2;-0.321624755859375;1.67755126953125E-07
2;-0.311492919921875;1.7279052734375E-07
2;-0.3013916015625;1.76513671875E-07
2;-0.2913818359375;1.79962158203125E-07
2;-0.28125;1.83135986328125E-07
2;-0.271209716796875;1.8572998046875E-07
2;-0.26116943359375;1.8768310546875E-07
2;-0.251068115234375;1.88690185546875E-07
2;-0.240997314453125;1.89483642578125E-07
2;-0.230926513671875;1.8951416015625E-07
2;-0.2208251953125;1.89483642578125E-07
2;-0.21075439453125;1.884765625E-07
2;-0.20068359375;1.87408447265625E-07
2;-0.190643310546875;1.85638427734375E-07
2;-0.1805419921875;1.8426513671875E-07
2;-0.170440673828125;1.82220458984375E-07
2;-0.160369873046875;1.802978515625E-07
2;-0.150299072265625;1.78497314453125E-07
2;-0.140228271484375;1.763916015625E-07
2;-0.130157470703125;1.7462158203125E-07
2;-0.12005615234375;1.73065185546875E-07
2;-0.110015869140625;1.7138671875E-07
2;-0.099945068359375;1.70257568359375E-07
2;-0.089874267578125;1.69281005859375E-07
2;-0.079833984375;1.688232421875E-07
2;-0.069732666015625;1.6900634765625E-07
2;-0.059661865234375;1.69586181640625E-07
2;-0.049560546875;1.70867919921875E-07
2;-0.0391693115234375;1.7303466796875E-07
2;-0.0291168212890625;1.76239013671875E-07
2;-0.0190399169921875;1.800537109375E-07
2;-0.00898132324218751;1.85211181640625E-07
2;0.0010986328125;1.91375732421875E-07
2;0.0111785888671875;1.98486328125E-07
2;0.02122802734375;2.06451416015625E-07
2;0.0312957763671875;2.15850830078125E-07
2;0.0413787841796875;2.25799560546875E-07
2;0.050994873046875;2.37030029296875E-07
2;0.061004638671875;2.48321533203125E-07
2;0.071014404296875;2.6043701171875E-07
2;0.081085205078125;2.72674560546875E-07
2;0.091156005859375;2.8485107421875E-07
2;0.1011962890625;2.9705810546875E-07
2;0.1112060546875;3.09112548828125E-07
2;0.121673583984375;3.20556640625E-07
2;0.131805419921875;3.31268310546875E-07
2;0.141815185546875;3.41644287109375E-07
2;0.15191650390625;3.50799560546875E-07
2;0.1619873046875;3.59588623046875E-07
2;0.17205810546875;3.6724853515625E-07
2;0.182159423828125;3.7371826171875E-07
2;0.19219970703125;3.792724609375E-07
2;0.202239990234375;3.84002685546875E-07
2;0.212371826171875;3.87847900390625E-07
2;0.222412109375;3.90869140625E-07
2;0.23248291015625;3.9306640625E-07
2;0.24249267578125;3.94622802734375E-07
2;0.252532958984375;3.9532470703125E-07
2;0.26263427734375;3.95477294921875E-07
2;0.27264404296875;3.94989013671875E-07
2;0.28277587890625;3.941650390625E-07
2;0.2928466796875;3.92730712890625E-07
2;0.302886962890625;3.9129638671875E-07
2;0.31298828125;3.89678955078125E-07
2;0.3231201171875;3.8720703125E-07
2;0.333099365234375;3.84796142578125E-07
2;0.343231201171875;3.82598876953125E-07
3;0.353240966796875;3.80096435546875E-07
3;0.36334228515625;3.773193359375E-07
3;0.37335205078125;3.75030517578125E-07
3;0.38348388671875;3.7237548828125E-07
3;0.39349365234375;3.70330810546875E-07
3;0.403533935546875;3.67950439453125E-07
3;0.413665771484375;3.65692138671875E-07
3;0.4237060546875;3.63739013671875E-07
3;0.433746337890625;3.6187744140625E-07
3;0.443817138671875;3.60107421875E-07
3;0.45391845703125;3.5821533203125E-07
3;0.46392822265625;3.56597900390625E-07
3;0.47406005859375;3.55499267578125E-07
3;0.484100341796875;3.546142578125E-07
3;0.49420166015625;3.53546142578125E-07
3;0.504180908203125;3.52813720703125E-07
3;0.514251708984375;3.521728515625E-07
3;0.524383544921875;3.516845703125E-07
3;0.53436279296875;3.515625E-07
3;0.54449462890625;3.51409912109375E-07
3;0.554595947265625;3.519287109375E-07
3;0.564666748046875;3.52630615234375E-07
3;0.574737548828125;3.53363037109375E-07
3;0.584747314453125;3.5479736328125E-07
3;0.5948486328125;3.564453125E-07
3;0.60491943359375;3.5858154296875E-07
3;0.61492919921875;3.60748291015625E-07
3;0.625;3.63372802734375E-07
3;0.63507080078125;3.66485595703125E-07
3;0.645172119140625;3.69659423828125E-07
3;0.65521240234375;3.7347412109375E-07
3;0.665252685546875;3.77655029296875E-07
3;0.67535400390625;3.81927490234375E-07
3;0.6854248046875;3.86474609375E-07
3;0.695526123046875;3.9178466796875E-07
3;0.705535888671875;3.96697998046875E-07
3;0.715667724609375;4.0228271484375E-07
3;0.7257080078125;4.08355712890625E-07
3;0.735809326171875;4.14581298828125E-07
3;0.745849609375;4.20684814453125E-07
3;0.755615234375;4.2724609375E-07
3;0.76568603515625;4.3359375E-07
3;0.7757568359375;4.4171142578125E-07
3;0.78582763671875;4.48577880859375E-07
3;0.7958984375;4.5587158203125E-07
3;0.8062744140625;4.6331787109375E-07
3;0.8160400390625;4.71588134765625E-07
3;0.826416015625;4.79400634765625E-07
3;0.83648681640625;4.876708984375E-07
3;0.8465576171875;4.9591064453125E-07
3;0.8563232421875;5.0445556640625E-07
3;0.86669921875;5.145263671875E-07
3;0.87677001953125;5.2398681640625E-07
3;0.8868408203125;5.3466796875E-07
3;0.89630126953125;5.4595947265625E-07
3;0.906982421875;5.5938720703125E-07
3;0.89691162109375;3.43536376953125E-07
3;0.88653564453125;2.51220703125E-07
3;0.87646484375;1.93878173828125E-07
3;0.86639404296875;1.55242919921875E-07
3;0.85693359375;1.2738037109375E-07
3;0.845947265625;1.06536865234375E-07
3;0.83648681640625;9.0118408203125E-08
3;0.82611083984375;7.72705078125E-08
3;0.81634521484375;6.6802978515625E-08
3;0.80596923828125;5.8197021484375E-08
3;0.79620361328125;5.0323486328125E-08
3;0.78582763671875;4.3121337890625E-08
3;0.7763671875;3.72802734375E-08
3;0.7659912109375;3.109130859375E-08
3;0.7562255859375;2.53814697265625E-08
3;0.74591064453125;1.9232177734375E-08
3;0.735870361328125;1.2982177734375E-08
3;0.725799560546875;6.5673828125E-09
3;0.715728759765625;-4.730224609375E-10
3;0.705657958984375;-8.270263671875E-09
3;0.6956787109375;-1.624755859375E-08
3;0.685546875;-2.52532958984375E-08
3;0.6754150390625;-3.4686279296875E-08
3;0.665435791015625;-4.5135498046875E-08
3;0.655364990234375;-5.5877685546875E-08
3;0.645263671875;-6.7138671875E-08
3;0.635284423828125;-7.879638671875E-08
3;0.625213623046875;-9.1094970703125E-08
3;0.615142822265625;-1.03607177734375E-07
3;0.6051025390625;-1.1627197265625E-07
3;0.5950927734375;-1.28387451171875E-07
3;0.58502197265625;-1.40838623046875E-07
3;0.574951171875;-1.52496337890625E-07
3;0.56494140625;-1.64154052734375E-07
3;0.5548095703125;-1.7547607421875E-07
3;0.54486083984375;-1.85699462890625E-07
3;0.53472900390625;-1.95526123046875E-07
3;0.524658203125;-2.0404052734375E-07
3;0.5146484375;-2.12188720703125E-07
3;0.504608154296875;-2.19268798828125E-07
3;0.494476318359375;-2.26104736328125E-07
3;0.48443603515625;-2.310791015625E-07
3;0.474456787109375;-2.36328125E-07
3;0.464324951171875;-2.40234375E-07
3;0.45428466796875;-2.43682861328125E-07
3;0.4442138671875;-2.46368408203125E-07
3;0.434173583984375;-2.48504638671875E-07
3;0.424041748046875;-2.49908447265625E-07
3;0.4140625;-2.5048828125E-07
3;0.40399169921875;-2.51434326171875E-07
3;0.3939208984375;-2.5115966796875E-07
3;0.38385009765625;-2.5103759765625E-07
3;0.373779296875;-2.5E-07
3;0.363677978515625;-2.48809814453125E-07
3;0.3536376953125;-2.47650146484375E-07
3;0.343536376953125;-2.46002197265625E-07
3;0.333587646484375;-2.4395751953125E-07
3;0.323455810546875;-2.41790771484375E-07
3;0.31341552734375;-2.3980712890625E-07
3;0.303253173828125;-2.3748779296875E-07
3;0.293182373046875;-2.3504638671875E-07
3;0.28314208984375;-2.3236083984375E-07
3;0.273101806640625;-2.29827880859375E-07
3;0.263031005859375;-2.27264404296875E-07
3;0.252960205078125;-2.2454833984375E-07
3;0.242889404296875;-2.22320556640625E-07
3;0.232757568359375;-2.197265625E-07
3;0.222686767578125;-2.17376708984375E-07
3;0.212677001953125;-2.15118408203125E-07
3;0.20257568359375;-2.130126953125E-07
3;0.192535400390625;-2.11090087890625E-07
3;0.182373046875;-2.09228515625E-07
3;0.17242431640625;-2.07916259765625E-07
3;0.162261962890625;-2.06573486328125E-07
3;0.15228271484375;-2.052001953125E-07
3;0.14215087890625;-2.0440673828125E-07
3;0.132080078125;-2.03948974609375E-07
3;0.1220703125;-2.0367431640625E-07
3;0.112030029296875;-2.03857421875E-07
3;0.1019287109375;-2.0440673828125E-07
3;0.091888427734375;-2.0556640625E-07
3;0.08184814453125;-2.07122802734375E-07
3;0.071746826171875;-2.09320068359375E-07
3;0.0616455078125;-2.11883544921875E-07
3;0.051605224609375;-2.1514892578125E-07
3;0.04140625;-2.1917724609375E-07
3;0.0313568115234375;-2.2393798828125E-07
3;0.0212890625;-2.2930908203125E-07
3;0.0112152099609375;-2.35260009765625E-07
3;0.001129150390625;-2.4261474609375E-07
3;-0.00892333984375;-2.5054931640625E-07
3;-0.0189971923828125;-2.5909423828125E-07
3;-0.02906494140625;-2.689208984375E-07
3;-0.0391265869140625;-2.79449462890625E-07
3;-0.0492156982421875;-2.9083251953125E-07
3;-0.0589599609375;-3.03436279296875E-07
3;-0.0694580078125;-3.16314697265625E-07
3;-0.079498291015625;-3.304443359375E-07
3;-0.089599609375;-3.448486328125E-07
3;-0.09967041015625;-3.60198974609375E-07
3;-0.10968017578125;-3.7567138671875E-07
3;-0.11981201171875;-3.91632080078125E-07
3;-0.129852294921875;-4.07501220703125E-07
3;-0.139923095703125;-4.2376708984375E-07
3;-0.14996337890625;-4.39788818359375E-07
3;-0.160064697265625;-4.552001953125E-07
3;-0.170166015625;-4.70733642578125E-07
3;-0.18023681640625;-4.8492431640625E-07
3;-0.1903076171875;-4.9957275390625E-07
3;-0.200439453125;-5.13916015625E-07
3;-0.210479736328125;-5.2734375E-07
3;-0.22052001953125;-5.40771484375E-07
3;-0.2305908203125;-5.5328369140625E-07
3;-0.240631103515625;-5.6610107421875E-07
3;-0.250701904296875;-5.792236328125E-07
3;-0.26080322265625;-5.92041015625E-07
3;-0.270904541015625;-6.0516357421875E-07
3;-0.28094482421875;-6.1920166015625E-07
3;-0.290985107421875;-6.3446044921875E-07
3;-0.301055908203125;-6.4971923828125E-07
3;-0.3111572265625;-6.6497802734375E-07
3;-0.32135009765625;-6.7962646484375E-07
3;-0.331329345703125;-6.927490234375E-07
3;-0.3414306640625;-7.04345703125E-07
3;-0.351531982421875;-7.1380615234375E-07
3;-0.361572265625;-7.2021484375E-07
3;-0.37164306640625;-7.2601318359375E-07
3;-0.3817138671875;-7.305908203125E-07
3;-0.391754150390625;-7.3394775390625E-07
3;-0.40185546875;-7.3638916015625E-07
3;-0.411865234375;-7.3974609375E-07
3;-0.42193603515625;-7.4310302734375E-07
3;-0.43206787109375;-7.4615478515625E-07
3;-0.442108154296875;-7.4981689453125E-07
3;-0.452239990234375;-7.5408935546875E-07
3;-0.4622802734375;-7.5927734375E-07
3;-0.472320556640625;-7.647705078125E-07
3;-0.482421875;-7.708740234375E-07
3;-0.492462158203125;-7.7789306640625E-07
3;-0.502593994140625;-7.855224609375E-07
3;-0.512664794921875;-7.94677734375E-07
3;-0.522735595703125;-8.04443359375E-07
3;-0.53277587890625;-8.1573486328125E-07
3;-0.5428466796875;-8.2794189453125E-07
3;-0.55291748046875;-8.4197998046875E-07
3;-0.56304931640625;-8.5723876953125E-07
3;-0.5731201171875;-8.734130859375E-07
3;-0.5831298828125;-8.9202880859375E-07
3;-0.59320068359375;-9.124755859375E-07
3;-0.603271484375;-9.3475341796875E-07
3;-0.59332275390625;-5.859375E-07
3;-0.58331298828125;-4.07745361328125E-07
3;-0.573150634765625;-2.92877197265625E-07
3;-0.563079833984375;-2.13287353515625E-07
3;-0.55303955078125;-1.53564453125E-07
3;-0.542877197265625;-1.0833740234375E-07
3;-0.532867431640625;-7.2021484375E-08
3;-0.522857666015625;-4.376220703125E-08
3;-0.51275634765625;-1.904296875E-08
3;-0.502685546875;8.42285156249997E-10
3;-0.492523193359375;1.865234375E-08
3;-0.482818603515625;3.4088134765625E-08
3;-0.472503662109375;4.791259765625E-08
3;-0.46246337890625;6.0272216796875E-08
3;-0.45245361328125;7.1563720703125E-08
3;-0.4423828125;8.14208984375E-08
3;-0.43231201171875;9.0972900390625E-08
3;-0.4222412109375;9.991455078125E-08
3;-0.41217041015625;1.08001708984375E-07
3;-0.402069091796875;1.1529541015625E-07
3;-0.39202880859375;1.22802734375E-07
3;-0.3819580078125;1.2969970703125E-07
3;-0.371978759765625;1.363525390625E-07
3;-0.361846923828125;1.42303466796875E-07
3;-0.351776123046875;1.48101806640625E-07
3;-0.34173583984375;1.5350341796875E-07
3;-0.3316650390625;1.58935546875E-07
3;-0.321624755859375;1.63909912109375E-07
3;-0.31146240234375;1.68548583984375E-07
3;-0.30145263671875;1.72698974609375E-07
3;-0.291290283203125;1.759033203125E-07
3;-0.281280517578125;1.79229736328125E-07
3;-0.271209716796875;1.815185546875E-07
3;-0.261138916015625;1.83563232421875E-07
3;-0.2510986328125;1.84478759765625E-07
3;-0.240966796875;1.85455322265625E-07
3;-0.230865478515625;1.85638427734375E-07
3;-0.2208251953125;1.851806640625E-07
3;-0.210723876953125;1.84478759765625E-07
3;-0.200714111328125;1.83563232421875E-07
3;-0.190673828125;1.82220458984375E-07
3;-0.18048095703125;1.80450439453125E-07
3;-0.170440673828125;1.78680419921875E-07
3;-0.16033935546875;1.77459716796875E-07
3;-0.150238037109375;1.7529296875E-07
3;-0.1402587890625;1.74468994140625E-07
3;-0.13018798828125;1.71356201171875E-07
3;-0.12005615234375;1.71234130859375E-07
3;-0.110076904296875;1.68792724609375E-07
3;-0.0999755859375;1.685791015625E-07
3;-0.08984375;1.6717529296875E-07
3;-0.07977294921875;1.67144775390625E-07
3;-0.0697021484375;1.673583984375E-07
3;-0.05963134765625;1.68060302734375E-07
3;-0.049560546875;1.695556640625E-07
3;-0.039190673828125;1.71722412109375E-07
3;-0.02911376953125;1.75140380859375E-07
3;-0.01904296875;1.79229736328125E-07
3;-0.00897827148437499;1.84356689453125E-07
3;0.00110473632812499;1.9085693359375E-07
3;0.011187744140625;1.9805908203125E-07
3;0.0212371826171875;2.0660400390625E-07
3;0.0313201904296875;2.1575927734375E-07
3;0.041363525390625;2.261962890625E-07
3;0.050994873046875;2.37579345703125E-07
3;0.06097412109375;2.4908447265625E-07
3;0.071044921875;2.61474609375E-07
3;0.0810546875;2.73956298828125E-07
3;0.09112548828125;2.867431640625E-07
3;0.101104736328125;2.98980712890625E-07
3;0.111236572265625;3.11126708984375E-07
3;0.121673583984375;3.22723388671875E-07
3;0.1318359375;3.33984375E-07
3;0.141876220703125;3.44390869140625E-07
3;0.15191650390625;3.538818359375E-07
3;0.162017822265625;3.626708984375E-07
3;0.172027587890625;3.7091064453125E-07
3;0.182098388671875;3.77685546875E-07
3;0.192230224609375;3.83575439453125E-07
3;0.2022705078125;3.8885498046875E-07
3;0.21234130859375;3.92913818359375E-07
3;0.222442626953125;3.96270751953125E-07
3;0.232452392578125;3.98590087890625E-07
3;0.242523193359375;4.005126953125E-07
3;0.25262451171875;4.012451171875E-07
3;0.26263427734375;4.01458740234375E-07
3;0.272674560546875;4.010009765625E-07
3;0.28277587890625;4.00482177734375E-07
3;0.292755126953125;3.988037109375E-07
3;0.302886962890625;3.9727783203125E-07
3;0.313018798828125;3.95751953125E-07
3;0.323028564453125;3.93341064453125E-07
3;0.333160400390625;3.90869140625E-07
3;0.34320068359375;3.88641357421875E-07
4;0.353302001953125;3.85894775390625E-07
4;0.36334228515625;3.831787109375E-07
4;0.3734130859375;3.8055419921875E-07
4;0.383392333984375;3.7774658203125E-07
4;0.393463134765625;3.751220703125E-07
4;0.403564453125;3.7274169921875E-07
4;0.413665771484375;3.7005615234375E-07
4;0.42364501953125;3.67919921875E-07
4;0.433807373046875;3.65936279296875E-07
4;0.44390869140625;3.636474609375E-07
4;0.453948974609375;3.61602783203125E-07
4;0.46392822265625;3.59832763671875E-07
4;0.4739990234375;3.58612060546875E-07
4;0.484130859375;3.5723876953125E-07
4;0.494171142578125;3.56048583984375E-07
4;0.50421142578125;3.55010986328125E-07
4;0.514312744140625;3.54339599609375E-07
4;0.524322509765625;3.5400390625E-07
4;0.534423828125;3.53729248046875E-07
4;0.544525146484375;3.53912353515625E-07
4;0.5545654296875;3.544921875E-07
4;0.56463623046875;3.5498046875E-07
4;0.57470703125;3.560791015625E-07
4;0.58477783203125;3.57574462890625E-07
4;0.5948486328125;3.59100341796875E-07
4;0.60491943359375;3.61297607421875E-07
4;0.614959716796875;3.63677978515625E-07
4;0.625030517578125;3.6669921875E-07
4;0.63507080078125;3.6993408203125E-07
4;0.6451416015625;3.734130859375E-07
4;0.655181884765625;3.7738037109375E-07
4;0.665283203125;3.81622314453125E-07
4;0.675384521484375;3.86505126953125E-07
4;0.6854248046875;3.9093017578125E-07
4;0.695526123046875;3.9630126953125E-07
4;0.70562744140625;4.0179443359375E-07
4;0.7156982421875;4.07684326171875E-07
4;0.725738525390625;4.13665771484375E-07
4;0.735809326171875;4.19830322265625E-07
4;0.745819091796875;4.26177978515625E-07
4;0.75531005859375;4.32952880859375E-07
4;0.7659912109375;4.395751953125E-07
4;0.77667236328125;4.4647216796875E-07
4;0.78582763671875;4.5379638671875E-07
4;0.79620361328125;4.60845947265625E-07
4;0.80596923828125;4.69024658203125E-07
4;0.8160400390625;4.76287841796875E-07
4;0.8258056640625;4.8431396484375E-07
4;0.83587646484375;4.925537109375E-07
4;0.84686279296875;5.0048828125E-07
4;0.85662841796875;5.0872802734375E-07
4;0.8660888671875;5.1910400390625E-07
4;0.87646484375;5.2825927734375E-07
4;0.88653564453125;5.3802490234375E-07
4;0.89691162109375;5.499267578125E-07
4;0.9063720703125;5.633544921875E-07
4;0.8966064453125;3.41766357421875E-07
4;0.8868408203125;2.47100830078125E-07
4;0.87615966796875;1.8975830078125E-07
4;0.8660888671875;1.51214599609375E-07
4;0.85662841796875;1.23046875E-07
4;0.84625244140625;1.02630615234375E-07
4;0.836181640625;8.6181640625E-08
4;0.82611083984375;7.3822021484375E-08
4;0.81634521484375;6.3232421875E-08
4;0.80596923828125;5.43212890625E-08
4;0.7958984375;4.7760009765625E-08
4;0.7861328125;4.0283203125E-08
4;0.7763671875;3.50189208984375E-08
4;0.7659912109375;2.89642333984375E-08
4;0.755615234375;2.33428955078125E-08
4;0.74591064453125;1.80084228515625E-08
4;0.735870361328125;1.22344970703125E-08
4;0.725799560546875;6.1279296875E-09
4;0.715728759765625;-3.11279296875E-10
4;0.705718994140625;-7.4127197265625E-09
4;0.69561767578125;-1.50787353515625E-08
4;0.685546875;-2.35321044921875E-08
4;0.67547607421875;-3.22235107421875E-08
4;0.66546630859375;-4.2144775390625E-08
4;0.6553955078125;-5.2032470703125E-08
4;0.64532470703125;-6.3018798828125E-08
4;0.635284423828125;-7.427978515625E-08
4;0.625213623046875;-8.6761474609375E-08
4;0.6151123046875;-9.820556640625E-08
4;0.60516357421875;-1.1065673828125E-07
4;0.5950927734375;-1.226806640625E-07
4;0.585052490234375;-1.35467529296875E-07
4;0.574951171875;-1.46942138671875E-07
4;0.564910888671875;-1.58721923828125E-07
4;0.5548095703125;-1.69769287109375E-07
4;0.5447998046875;-1.8109130859375E-07
4;0.53472900390625;-1.90582275390625E-07
4;0.524749755859375;-1.9952392578125E-07
4;0.5146484375;-2.08282470703125E-07
4;0.50457763671875;-2.16156005859375E-07
4;0.4945068359375;-2.22503662109375E-07
4;0.48443603515625;-2.28912353515625E-07
4;0.474365234375;-2.33856201171875E-07
4;0.46435546875;-2.38433837890625E-07
4;0.454315185546875;-2.4249267578125E-07
4;0.4442138671875;-2.4530029296875E-07
4;0.43414306640625;-2.47650146484375E-07
4;0.424041748046875;-2.4920654296875E-07
4;0.414031982421875;-2.5115966796875E-07
4;0.4039306640625;-2.51678466796875E-07
4;0.3939208984375;-2.52166748046875E-07
4;0.38385009765625;-2.5146484375E-07
4;0.373809814453125;-2.515869140625E-07
4;0.363739013671875;-2.5030517578125E-07
4;0.3536376953125;-2.49420166015625E-07
4;0.343658447265625;-2.481689453125E-07
4;0.33349609375;-2.459716796875E-07
4;0.32342529296875;-2.437744140625E-07
4;0.313385009765625;-2.4993896484375E-07
4;0.30328369140625;-2.33917236328125E-07
4;0.293243408203125;-2.58026123046875E-07
4;0.283203125;-2.4639892578125E-07
4;0.2730712890625;-2.4066162109375E-07
4;0.26312255859375;-2.67364501953125E-07
4;0.252960205078125;-2.36053466796875E-07
4;0.242919921875;-2.50885009765625E-07
4;0.2327880859375;-2.393798828125E-07
4;0.22271728515625;-2.244873046875E-07
4;0.212646484375;-2.32208251953125E-07
4;0.20257568359375;-2.16064453125E-07
4;0.192535400390625;-2.19207763671875E-07
4;0.1824951171875;-2.15301513671875E-07
4;0.17236328125;-2.0458984375E-07
4;0.162322998046875;-2.10174560546875E-07
4;0.15216064453125;-2.03399658203125E-07
4;0.142120361328125;-2.0068359375E-07
4;0.132110595703125;-2.034912109375E-07
4;0.1220703125;-1.97235107421875E-07
4;0.112060546875;-2.00592041015625E-07
4;0.10186767578125;-1.998291015625E-07
4;0.09185791015625;-1.97509765625E-07
4;0.08184814453125;-2.03765869140625E-07
4;0.071746826171875;-2.01019287109375E-07
4;0.06170654296875;-2.04833984375E-07
4;0.051666259765625;-2.09197998046875E-07
4;0.0414093017578125;-2.10113525390625E-07
4;0.03135986328125;-2.17529296875E-07
4;0.0212799072265625;-2.2076416015625E-07
4;0.01121826171875;-2.2747802734375E-07
4;0.00115051269531249;-2.3529052734375E-07
4;-0.0089385986328125;-2.41729736328125E-07
4;-0.018994140625;-2.52288818359375E-07
4;-0.02904052734375;-2.60650634765625E-07
4;-0.03912353515625;-2.71759033203125E-07
4;-0.0491943359375;-2.84515380859375E-07
4;-0.058990478515625;-2.95562744140625E-07
4;-0.069061279296875;-3.10882568359375E-07
4;-0.07952880859375;-3.2373046875E-07
4;-0.089630126953125;-3.42987060546875E-07
4;-0.09967041015625;-3.55926513671875E-07
4;-0.109710693359375;-3.7799072265625E-07
4;-0.1197509765625;-3.89312744140625E-07
4;-0.1298828125;-4.10003662109375E-07
4;-0.139923095703125;-4.21112060546875E-07
4;-0.149993896484375;-4.375E-07
4;-0.160064697265625;-4.5269775390625E-07
4;-0.170166015625;-4.68902587890625E-07
4;-0.180206298828125;-4.852294921875E-07
4;-0.190338134765625;-4.9835205078125E-07
4;-0.20037841796875;-5.133056640625E-07
4;-0.21044921875;-5.267333984375E-07
4;-0.220458984375;-5.6060791015625E-07
4;-0.23052978515625;-5.76171875E-07
4;-0.240692138671875;-5.87158203125E-07
4;-0.250701904296875;-6.1553955078125E-07
4;-0.26080322265625;-6.11572265625E-07
4;-0.270904541015625;-6.268310546875E-07
4;-0.28094482421875;-6.2255859375E-07
4;-0.29107666015625;-6.5216064453125E-07
4;-0.30108642578125;-6.5887451171875E-07
4;-0.3111572265625;-6.67724609375E-07
4;-0.3212890625;-6.8572998046875E-07
4;-0.33135986328125;-6.9091796875E-07
4;-0.341461181640625;-7.1258544921875E-07
4;-0.35150146484375;-7.0770263671875E-07
4;-0.361572265625;-7.2357177734375E-07
4;-0.37164306640625;-7.2509765625E-07
4;-0.381683349609375;-7.2998046875E-07
4;-0.39178466796875;-7.257080078125E-07
4;-0.40185546875;-7.3699951171875E-07
4;-0.411865234375;-7.4432373046875E-07
4;-0.4219970703125;-7.4493408203125E-07
4;-0.4320068359375;-7.427978515625E-07
4;-0.442169189453125;-7.513427734375E-07
4;-0.45220947265625;-7.6019287109375E-07
4;-0.4622802734375;-7.635498046875E-07
4;-0.47235107421875;-7.513427734375E-07
4;-0.482421875;-7.9864501953125E-07
4;-0.492431640625;-8.10546875E-07
4;-0.5025634765625;-8.2275390625E-07
4;-0.51263427734375;-8.6944580078125E-07
4;-0.522674560546875;-8.4930419921875E-07
4;-0.53277587890625;-8.367919921875E-07
4;-0.542816162109375;-8.6181640625E-07
4;-0.552978515625;-8.465576171875E-07
4;-0.563018798828125;-8.67919921875E-07
4;-0.573089599609375;-8.685302734375E-07
4;-0.583160400390625;-8.856201171875E-07
4;-0.593231201171875;-9.08203125E-07
4;-0.603302001953125;-9.173583984375E-07
4;-0.593292236328125;-5.8441162109375E-07
4;-0.583282470703125;-4.05181884765625E-07
4;-0.57318115234375;-2.87872314453125E-07
4;-0.5631103515625;-2.16827392578125E-07
4;-0.553009033203125;-1.49505615234375E-07
4;-0.542938232421875;-1.09130859375E-07
4;-0.5328369140625;-7.3028564453125E-08
4;-0.52276611328125;-4.180908203125E-08
4;-0.512725830078125;-2.12188720703125E-08
4;-0.502716064453125;2.28271484375001E-09
4;-0.492584228515625;1.66351318359375E-08
4;-0.4827880859375;3.33251953125E-08
4;-0.472503662109375;4.58984375E-08
4;-0.462432861328125;5.767822265625E-08
4;-0.452362060546875;6.9122314453125E-08
4;-0.442413330078125;7.7880859375E-08
4;-0.43231201171875;8.7432861328125E-08
4;-0.422210693359375;9.55810546875E-08
4;-0.412139892578125;1.03302001953125E-07
4;-0.40216064453125;1.094970703125E-07
4;-0.392059326171875;1.16607666015625E-07
4;-0.3819580078125;1.2286376953125E-07
4;-0.37188720703125;1.28326416015625E-07
4;-0.36181640625;1.33880615234375E-07
4;-0.351806640625;1.39434814453125E-07
4;-0.341705322265625;1.446533203125E-07
4;-0.331634521484375;1.4874267578125E-07
4;-0.321563720703125;1.5338134765625E-07
4;-0.31146240234375;1.57745361328125E-07
4;-0.301422119140625;1.6162109375E-07
4;-0.291351318359375;1.64825439453125E-07
4;-0.281280517578125;1.67755126953125E-07
4;-0.271209716796875;1.70196533203125E-07
4;-0.26116943359375;1.7193603515625E-07
4;-0.251068115234375;1.734619140625E-07
4;-0.240936279296875;1.7431640625E-07
4;-0.23089599609375;1.7486572265625E-07
4;-0.220794677734375;1.75140380859375E-07
4;-0.21075439453125;1.7462158203125E-07
4;-0.200653076171875;1.73980712890625E-07
4;-0.190582275390625;1.73187255859375E-07
4;-0.180511474609375;1.7230224609375E-07
4;-0.17047119140625;1.71112060546875E-07
4;-0.16033935546875;1.69769287109375E-07
4;-0.1502685546875;1.68701171875E-07
4;-0.140228271484375;1.6741943359375E-07
4;-0.130157470703125;1.66473388671875E-07
4;-0.12005615234375;1.65618896484375E-07
4;-0.110015869140625;1.649169921875E-07
4;-0.099945068359375;1.64520263671875E-07
4;-0.08984375;1.64520263671875E-07
4;-0.079833984375;1.65283203125E-07
4;-0.0697021484375;1.66412353515625E-07
4;-0.0596923828125;1.68182373046875E-07
4;-0.049560546875;1.70684814453125E-07
4;-0.0391632080078125;1.74346923828125E-07
4;-0.0291168212890625;1.78375244140625E-07
4;-0.019036865234375;1.83746337890625E-07
4;-0.0089752197265625;1.89697265625E-07
4;0.0011016845703125;1.97174072265625E-07
4;0.0111785888671875;2.04986572265625E-07
4;0.0212432861328125;2.14813232421875E-07
4;0.0313140869140625;2.2454833984375E-07
4;0.0413818359375;2.357177734375E-07
4;0.05096435546875;2.47222900390625E-07
4;0.061004638671875;2.5970458984375E-07
4;0.07098388671875;2.71942138671875E-07
4;0.081085205078125;2.8509521484375E-07
4;0.091094970703125;2.9736328125E-07
4;0.101165771484375;3.10028076171875E-07
4;0.11163330078125;3.22113037109375E-07
4;0.121795654296875;3.33221435546875E-07
4;0.1318359375;3.41796875E-07
4;0.141845703125;3.582763671875E-07
4;0.151947021484375;3.64776611328125E-07
4;0.162017822265625;3.7579345703125E-07
4;0.1719970703125;3.84552001953125E-07
4;0.18212890625;3.90899658203125E-07
4;0.192230224609375;3.94439697265625E-07
4;0.202301025390625;4.01275634765625E-07
4;0.212310791015625;4.029541015625E-07
4;0.222381591796875;4.05914306640625E-07
4;0.232421875;4.072265625E-07
4;0.242523193359375;4.08843994140625E-07
4;0.25262451171875;4.0875244140625E-07
4;0.262725830078125;4.088134765625E-07
4;0.272705078125;4.08355712890625E-07
4;0.282745361328125;4.07012939453125E-07
4;0.29278564453125;4.05731201171875E-07
4;0.302886962890625;4.03594970703125E-07
4;0.313079833984375;4.0155029296875E-07
4;0.323028564453125;3.99200439453125E-07
4;0.333099365234375;3.96636962890625E-07
4;0.343231201171875;3.939208984375E-07
5;0.353271484375;3.91021728515625E-07
5;0.363311767578125;3.880615234375E-07
5;0.3734130859375;3.851318359375E-07
5;0.3834228515625;3.8232421875E-07
5;0.3935546875;3.79913330078125E-07
5;0.403594970703125;3.7701416015625E-07
5;0.413604736328125;3.73748779296875E-07
5;0.4237060546875;3.71246337890625E-07
5;0.433746337890625;3.69232177734375E-07
5;0.44384765625;3.66790771484375E-07
5;0.453887939453125;3.64471435546875E-07
5;0.46392822265625;3.6285400390625E-07
5;0.474029541015625;3.6102294921875E-07
5;0.484100341796875;3.5980224609375E-07
5;0.494140625;3.58154296875E-07
5;0.5042724609375;3.57940673828125E-07
5;0.514373779296875;3.56658935546875E-07
5;0.52435302734375;3.5699462890625E-07
5;0.534423828125;3.56658935546875E-07
5;0.544464111328125;3.57147216796875E-07
5;0.554595947265625;3.57574462890625E-07
5;0.564605712890625;3.58551025390625E-07
5;0.57476806640625;3.60260009765625E-07
5;0.584747314453125;3.61846923828125E-07
5;0.594879150390625;3.64013671875E-07
5;0.604888916015625;3.662109375E-07
5;0.61492919921875;3.6920166015625E-07
5;0.625;3.720703125E-07
5;0.635101318359375;3.758544921875E-07
5;0.6451416015625;3.79119873046875E-07
5;0.655181884765625;3.84063720703125E-07
5;0.665252685546875;3.89190673828125E-07
5;0.67535400390625;3.92974853515625E-07
5;0.6854248046875;3.994140625E-07
5;0.69549560546875;4.04296875E-07
5;0.70556640625;4.10919189453125E-07
5;0.7156982421875;4.15313720703125E-07
5;0.72576904296875;4.22332763671875E-07
5;0.73577880859375;4.2791748046875E-07
5;0.745880126953125;4.3505859375E-07
5;0.755615234375;4.4091796875E-07
5;0.76568603515625;4.48974609375E-07
5;0.7763671875;4.5538330078125E-07
5;0.7861328125;4.635009765625E-07
5;0.7958984375;4.70550537109375E-07
5;0.80596923828125;4.78759765625E-07
5;0.81573486328125;4.8583984375E-07
5;0.82672119140625;4.9346923828125E-07
5;0.83648681640625;5.01708984375E-07
5;0.8465576171875;5.0933837890625E-07
5;0.8563232421875;5.17578125E-07
5;0.86578369140625;5.267333984375E-07
5;0.87677001953125;5.3680419921875E-07
5;0.8868408203125;5.46875E-07
5;0.89691162109375;5.584716796875E-07
5;0.9063720703125;5.7098388671875E-07
5;0.8966064453125;3.45123291015625E-07
5;0.88653564453125;2.48291015625E-07
5;0.87646484375;1.905517578125E-07
5;0.86669921875;1.5142822265625E-07
5;0.85693359375;1.23382568359375E-07
5;0.84686279296875;1.02630615234375E-07
5;0.83587646484375;8.6761474609375E-08
5;0.8270263671875;7.4005126953125E-08
5;0.81634521484375;6.3812255859375E-08
5;0.8062744140625;5.560302734375E-08
5;0.7958984375;4.7882080078125E-08
5;0.78582763671875;4.119873046875E-08
5;0.77606201171875;3.52294921875E-08
5;0.76568603515625;3.00384521484375E-08
5;0.755615234375;2.43499755859375E-08
5;0.7459716796875;1.93389892578125E-08
5;0.73583984375;1.33392333984375E-08
5;0.72576904296875;7.7972412109375E-09
5;0.715728759765625;1.263427734375E-09
5;0.7056884765625;-5.43212890625E-09
5;0.695648193359375;-1.3031005859375E-08
5;0.685546875;-2.0880126953125E-08
5;0.67547607421875;-2.9791259765625E-08
5;0.665435791015625;-3.8818359375E-08
5;0.655364990234375;-4.8858642578125E-08
5;0.645355224609375;-6.0089111328125E-08
5;0.635284423828125;-7.0404052734375E-08
5;0.625274658203125;-8.203125E-08
5;0.615142822265625;-9.4146728515625E-08
5;0.6051025390625;-1.0626220703125E-07
5;0.59503173828125;-1.18499755859375E-07
5;0.58502197265625;-1.30645751953125E-07
5;0.574920654296875;-1.42486572265625E-07
5;0.564910888671875;-1.54296875E-07
5;0.554840087890625;-1.654052734375E-07
5;0.54473876953125;-1.767578125E-07
5;0.534698486328125;-1.86187744140625E-07
5;0.52471923828125;-1.95709228515625E-07
5;0.514617919921875;-2.0440673828125E-07
5;0.50457763671875;-2.12127685546875E-07
5;0.494537353515625;-2.193603515625E-07
5;0.48443603515625;-2.2552490234375E-07
5;0.474395751953125;-2.31048583984375E-07
5;0.46429443359375;-2.35565185546875E-07
5;0.454254150390625;-2.3974609375E-07
5;0.4442138671875;-2.42950439453125E-07
5;0.434112548828125;-2.45819091796875E-07
5;0.424102783203125;-2.47467041015625E-07
5;0.414031982421875;-2.49114990234375E-07
5;0.40399169921875;-2.50244140625E-07
5;0.39385986328125;-2.5091552734375E-07
5;0.38385009765625;-2.510986328125E-07
5;0.373809814453125;-2.50518798828125E-07
5;0.363739013671875;-2.49664306640625E-07
5;0.3536376953125;-2.48748779296875E-07
5;0.343505859375;-2.4725341796875E-07
5;0.333465576171875;-2.45880126953125E-07
5;0.323486328125;-2.4407958984375E-07
5;0.3133544921875;-2.4200439453125E-07
5;0.3033447265625;-2.40020751953125E-07
5;0.293212890625;-2.3748779296875E-07
5;0.283111572265625;-2.35321044921875E-07
5;0.273040771484375;-2.33001708984375E-07
5;0.263031005859375;-2.3040771484375E-07
5;0.25299072265625;-2.2802734375E-07
5;0.24285888671875;-2.25555419921875E-07
5;0.232818603515625;-2.235107421875E-07
5;0.222686767578125;-2.21099853515625E-07
5;0.212677001953125;-2.18902587890625E-07
5;0.20257568359375;-2.1649169921875E-07
5;0.19256591796875;-2.1490478515625E-07
5;0.18243408203125;-2.12921142578125E-07
5;0.172393798828125;-2.11395263671875E-07
5;0.162322998046875;-2.099609375E-07
5;0.152252197265625;-2.08953857421875E-07
5;0.14215087890625;-2.08038330078125E-07
5;0.132171630859375;-2.07183837890625E-07
5;0.1220703125;-2.0684814453125E-07
5;0.111968994140625;-2.06756591796875E-07
5;0.10198974609375;-2.07366943359375E-07
5;0.0919189453125;-2.0806884765625E-07
5;0.081817626953125;-2.0965576171875E-07
5;0.07171630859375;-2.11395263671875E-07
5;0.06170654296875;-2.138671875E-07
5;0.0516357421875;-2.16705322265625E-07
5;0.04141845703125;-2.2076416015625E-07
5;0.03135986328125;-2.24945068359375E-07
5;0.0212860107421875;-2.30072021484375E-07
5;0.01124267578125;-2.36053466796875E-07
5;0.00115966796875;-2.42889404296875E-07
5;-0.0089080810546875;-2.50732421875E-07
5;-0.01898193359375;-2.59002685546875E-07
5;-0.029058837890625;-2.68707275390625E-07
5;-0.0391326904296875;-2.79205322265625E-07
5;-0.0492156982421875;-2.90557861328125E-07
5;-0.0589599609375;-3.0328369140625E-07
5;-0.06951904296875;-3.16162109375E-07
5;-0.079498291015625;-3.3062744140625E-07
5;-0.089630126953125;-3.4515380859375E-07
5;-0.099639892578125;-3.60504150390625E-07
5;-0.1097412109375;-3.76190185546875E-07
5;-0.119842529296875;-3.9239501953125E-07
5;-0.129852294921875;-4.08782958984375E-07
5;-0.13995361328125;-4.25048828125E-07
5;-0.149993896484375;-4.41070556640625E-07
5;-0.1600341796875;-4.573974609375E-07
5;-0.170166015625;-4.72412109375E-07
5;-0.18017578125;-4.8797607421875E-07
5;-0.1903076171875;-5.029296875E-07
5;-0.200439453125;-5.1727294921875E-07
5;-0.210479736328125;-5.3070068359375E-07
5;-0.220489501953125;-5.4473876953125E-07
5;-0.2305908203125;-5.5755615234375E-07
5;-0.24066162109375;-5.694580078125E-07
5;-0.250762939453125;-5.828857421875E-07
5;-0.2607421875;-5.950927734375E-07
5;-0.2708740234375;-6.0821533203125E-07
5;-0.28094482421875;-6.219482421875E-07
5;-0.291046142578125;-6.3568115234375E-07
5;-0.301025390625;-6.50634765625E-07
5;-0.31121826171875;-6.6558837890625E-07
5;-0.3212890625;-6.793212890625E-07
5;-0.331329345703125;-6.9183349609375E-07
5;-0.341400146484375;-7.025146484375E-07
5;-0.351470947265625;-7.1136474609375E-07
5;-0.361572265625;-7.1746826171875E-07
5;-0.371612548828125;-7.2235107421875E-07
5;-0.38165283203125;-7.26318359375E-07
5;-0.391754150390625;-7.293701171875E-07
5;-0.401824951171875;-7.3150634765625E-07
5;-0.411865234375;-7.3333740234375E-07
5;-0.42193603515625;-7.36083984375E-07
5;-0.432037353515625;-7.3944091796875E-07
5;-0.442108154296875;-7.421875E-07
5;-0.452239990234375;-7.45849609375E-07
5;-0.4622802734375;-7.5042724609375E-07
5;-0.47235107421875;-7.550048828125E-07
5;-0.482452392578125;-7.6019287109375E-07
5;-0.492523193359375;-7.6751708984375E-07
5;-0.5025634765625;-7.7392578125E-07
5;-0.5126953125;-7.8277587890625E-07
5;-0.52276611328125;-7.916259765625E-07
5;-0.53277587890625;-8.013916015625E-07
5;-0.542877197265625;-8.1329345703125E-07
5;-0.55291748046875;-8.258056640625E-07
5;-0.56298828125;-8.3892822265625E-07
5;-0.573089599609375;-8.5479736328125E-07
5;-0.5831298828125;-8.7188720703125E-07
5;-0.593231201171875;-8.905029296875E-07
5;-0.603302001953125;-9.11865234375E-07
5;-0.59332275390625;-5.670166015625E-07
5;-0.583221435546875;-3.94439697265625E-07
5;-0.57318115234375;-2.8271484375E-07
5;-0.5631103515625;-2.0562744140625E-07
5;-0.553009033203125;-1.47918701171875E-07
5;-0.54290771484375;-1.044921875E-07
5;-0.5328369140625;-7.0159912109375E-08
5;-0.52276611328125;-4.2877197265625E-08
5;-0.51275634765625;-1.904296875E-08
5;-0.502593994140625;1.068115234375E-10
5;-0.4925537109375;1.641845703125E-08
5;-0.4827880859375;3.026123046875E-08
5;-0.4725341796875;4.345703125E-08
5;-0.46240234375;5.4412841796875E-08
5;-0.452423095703125;6.463623046875E-08
5;-0.442413330078125;7.3944091796875E-08
5;-0.43231201171875;8.28857421875E-08
5;-0.422271728515625;9.1552734375E-08
5;-0.412139892578125;9.918212890625E-08
5;-0.402069091796875;1.063232421875E-07
5;-0.392059326171875;1.1346435546875E-07
5;-0.381988525390625;1.2042236328125E-07
5;-0.37188720703125;1.2640380859375E-07
5;-0.361785888671875;1.324462890625E-07
5;-0.351806640625;1.38458251953125E-07
5;-0.34173583984375;1.43890380859375E-07
5;-0.33160400390625;1.49139404296875E-07
5;-0.32159423828125;1.5386962890625E-07
5;-0.3115234375;1.5850830078125E-07
5;-0.3013916015625;1.6259765625E-07
5;-0.29132080078125;1.66229248046875E-07
5;-0.28125;1.6912841796875E-07
5;-0.27117919921875;1.71630859375E-07
5;-0.261077880859375;1.73675537109375E-07
5;-0.251068115234375;1.7523193359375E-07
5;-0.24102783203125;1.75872802734375E-07
5;-0.230865478515625;1.76361083984375E-07
5;-0.220855712890625;1.76361083984375E-07
5;-0.210723876953125;1.761474609375E-07
5;-0.20068359375;1.75140380859375E-07
5;-0.190643310546875;1.74163818359375E-07
5;-0.18048095703125;1.73248291015625E-07
5;-0.17041015625;1.717529296875E-07
5;-0.160400390625;1.7034912109375E-07
5;-0.1502685546875;1.68853759765625E-07
5;-0.140167236328125;1.67572021484375E-07
5;-0.13018798828125;1.66259765625E-07
5;-0.12005615234375;1.651611328125E-07
5;-0.110015869140625;1.64276123046875E-07
5;-0.099945068359375;1.6363525390625E-07
5;-0.08990478515625;1.63330078125E-07
5;-0.079803466796875;1.63543701171875E-07
5;-0.069732666015625;1.6424560546875E-07
5;-0.0596923828125;1.65679931640625E-07
5;-0.049560546875;1.67510986328125E-07
5;-0.0391815185546875;1.70562744140625E-07
5;-0.02911376953125;1.74102783203125E-07
5;-0.01904296875;1.788330078125E-07
5;-0.0089752197265625;1.84295654296875E-07
5;0.0010955810546875;1.91162109375E-07
5;0.0111846923828125;1.98944091796875E-07
5;0.02125244140625;2.07550048828125E-07
5;0.03131103515625;2.174072265625E-07
5;0.0413726806640625;2.27874755859375E-07
5;0.050994873046875;2.39715576171875E-07
5;0.061004638671875;2.51617431640625E-07
5;0.07110595703125;2.6409912109375E-07
5;0.0810546875;2.76947021484375E-07
5;0.091064453125;2.9010009765625E-07
5;0.101165771484375;3.02764892578125E-07
5;0.11163330078125;3.14971923828125E-07
5;0.121795654296875;3.270263671875E-07
5;0.131805419921875;3.38531494140625E-07
5;0.141815185546875;3.492431640625E-07
5;0.15191650390625;3.59222412109375E-07
5;0.1619873046875;3.68255615234375E-07
5;0.17205810546875;3.76495361328125E-07
5;0.182098388671875;3.834228515625E-07
5;0.19219970703125;3.8983154296875E-07
5;0.202301025390625;3.9520263671875E-07
5;0.21234130859375;3.9984130859375E-07
5;0.222412109375;4.03289794921875E-07
5;0.232421875;4.05853271484375E-07
5;0.2425537109375;4.0765380859375E-07
5;0.252655029296875;4.08843994140625E-07
5;0.26263427734375;4.09515380859375E-07
5;0.27276611328125;4.09088134765625E-07
5;0.28271484375;4.08294677734375E-07
5;0.29278564453125;4.0716552734375E-07
5;0.3028564453125;4.05670166015625E-07
5;0.312957763671875;4.0374755859375E-07
5;0.32305908203125;4.0142822265625E-07
5;0.33319091796875;3.98956298828125E-07
5;0.34320068359375;3.963623046875E-07
