# Supplementary material for: Daily electric field treatment improves functional outcomes after thoracic contusion spinal cord injury in rats
Source: Nat Commun. 2025 Jun 26;16:5372. doi: 10.1038/s41467-025-60332-0 (PMC12202812; doi:10.1038/s41467-025-60332-0)
Supplement: Supplementary file 6 — Source Data [file 41467_2025_60332_MOESM6_ESM.zip › SFig4/55C/EIS.txt]

Frequency (Hz)	Z (Ω)	-Phase (°)	Z' (Ω)	-Z'' (Ω)
100000	5740.57266018818	-0.287746531275042	5740.50026674401	-28.8297487333136
56234	5677.67381641551	-0.32023693275933	5677.58513412893	-31.7334260423849
31623	5652.78749614581	-0.146555091490323	5652.76900392869	-14.4590734664402
17783	5652.55107221588	0.00822868145295108	5652.55101392109	0.811805728191286
10000	5658.89048211079	0.131841841103315	5658.87550036737	13.0215155059748
5623.4	5659.26566470966	0.256406384507088	5659.20899620327	25.3258968983886
3162.3	5663.05120907028	0.435543596380236	5662.88758906484	43.0482307152563
1778.3	5668.25558183419	0.720361205911248	5667.80759105424	71.2632568881969
1000	5679.03219694306	1.1761530346838	5677.83570029373	116.569525974699
562.34	5695.38902630937	1.91335879017491	5692.21361048187	190.158811655312
316.23	5723.93893253024	3.11245804056722	5715.49548243333	310.786572457017
177.83	5770.11857780585	5.11083946429392	5747.17791449127	514.017919068921
100	5857.45317691374	8.48783019364299	5793.29787604564	864.556209359418
56.234	6035.81918419685	14.1006991365237	5853.95417327306	1470.48759312605
31.623	6465.18677645931	22.9295435804902	5954.33770330844	2518.82960310218
17.783	7507.94125609505	35.1549949676604	6138.4734434042	4322.99961711722
10	9850.65434053463	48.8385598695344	6483.53261754846	7416.14426328662
5.6234	14571.0345453599	60.6592694724693	7139.83994847393	12701.8791220924
3.1623	23262.7414319279	68.7739747971701	8422.22942835833	21684.5841644435
1.7783	38572.6737487405	73.4640191380147	10978.4545995197	36977.3538092312
1	64390.9420759212	75.4915202451809	16131.430449995	62337.5518693316
0.56234	107004.78137487	75.6473605736391	26525.3268096179	103664.990593386
0.31623	176212.454360933	74.6292339400208	46707.6086607354	169909.471087105
0.17783	286374.529105611	73.0888005508124	83303.2616169431	273990.761750172
0.1	451513.145921701	70.0794959012935	153837.763731755	424497.424479966
Frequency (Hz)	Z (Ω)	-Phase (°)	Z' (Ω)	-Z'' (Ω)
100000	5740.75804930123	-0.274635291168264	5740.69210066186	-27.5170131991519
56234	5676.08035037146	-0.308829920689368	5675.99789651696	-30.5944865616285
31623	5654.30558358645	-0.141256414094805	5654.28839974924	-13.9400515816711
17783	5650.69203651187	0.00739466604957967	5650.69198945062	0.729285486612204
10000	5656.24991046969	0.124937196289232	5656.23646312093	12.3338132634913
5623.4	5659.14109541233	0.249438315622422	5659.08746626327	24.6371054839961
3162.3	5663.23813794787	0.428415557113402	5663.07982442754	42.3451209586393
1778.3	5667.46630323923	0.709245487386997	5667.03209175766	70.1538975461573
1000	5676.25398824116	1.16290332747818	5675.0848688145	115.200133577894
562.34	5692.68386446874	1.897486750563	5689.56239122482	188.492379535304
316.23	5722.20386577428	3.09416647099147	5713.86187187351	308.868241540446
177.83	5768.1725118137	5.08837124009478	5745.44064517257	511.59155470175
100	5851.64573185837	8.45910534922396	5787.98632077163	860.797375540123
56.234	6027.34460382611	14.0644622998765	5846.66247812459	1464.72551700367
31.623	6454.60464152528	22.8913646914959	5946.26606785831	2510.74509431695
17.783	7497.43440648628	35.1387395868445	6131.10758498229	4315.21059288384
10	9837.48649628455	48.8651626124351	6471.42631600219	7409.23626301221
5.6234	14558.7031416303	60.7225072893721	7119.78588772616	12698.9954751962
3.1623	23277.1447611891	68.8595383678796	8395.0316684499	21710.5714231357
1.7783	38647.417530351	73.5788761982078	10925.4362366683	37070.9822476256
1	64576.6996733182	75.6151590120094	16043.0230022543	62552.1506716361
0.56234	107538.772991001	75.7833704720484	26410.3125532412	104245.302470903
0.31623	177013.271760981	74.7841556881816	46458.2005359703	170807.886183532
0.17783	287543.11753626	73.3045164365441	82606.8294044349	275421.778692641
0.1	453719.909782107	70.7578895660655	149528.22480761	428372.579092742
Frequency (Hz)	Z (Ω)	-Phase (°)	Z' (Ω)	-Z'' (Ω)
100000	5746.56886574572	-0.274591367280555	5746.50287146755	-27.5404606575901
56234	5680.74035163191	-0.308216752025588	5680.65815744364	-30.5588109736921
31623	5660.69825219041	-0.136952789345644	5660.68208121183	-13.5306244831546
17783	5659.7969271875	0.0147514970188125	5659.79673960264	1.45718371031223
10000	5661.83781892693	0.140674066116368	5661.82075378016	13.9010753364478
5623.4	5664.32212507826	0.27837654051386	5664.25526958532	27.5204946553444
3162.3	5669.09445417165	0.480873713430153	5668.89479100355	47.5791850778443
1778.3	5675.10388776526	0.801759238906923	5674.54826578866	79.4110581928626
1000	5684.30761083013	1.3166751851386	5682.80674973378	130.615694774681
562.34	5704.36546808548	2.14756729933736	5700.35887902822	213.76165177629
316.23	5733.71501362335	3.50562919994669	5722.98606145294	350.597201736176
177.83	5789.97594515712	5.77172093175161	5760.62346108817	582.270371097987
100	5887.67405403152	9.60424005492682	5805.15060695427	982.309623842926
56.234	6109.42845857109	15.9016595801789	5875.64124393461	1673.90443663098
31.623	6648.68464957181	25.5655556541249	5997.72602559947	2869.19676761608
17.783	7929.69093848561	38.3772509245784	6216.40207254833	4923.04211360391
10	10731.5659365674	51.8546759915811	6628.43958650846	8439.80426899232
5.6234	16235.5581400779	62.8062595127654	7419.66235036851	14440.9819169742
3.1623	26176.0174297094	70.0026388333514	8951.59235704851	24597.8227238446
1.7783	43480.8501566667	73.958687509372	12015.0803361816	41787.8232845599
1	72456.6086287785	75.5181075417331	18119.5155281369	70154.4246003742
0.56234	119963.903127504	75.4359025398958	30166.4740065527	116109.09481861
0.31623	195382.329618755	74.448602079995	52382.5311965342	188229.448154894
0.17783	314111.353779036	72.8205501751549	92777.6266092915	300097.075250069
0.1	496747.208919766	70.9403990302114	162213.565024998	469515.227539489
Frequency (Hz)	Z (Ω)	-Phase (°)	Z' (Ω)	-Z'' (Ω)
100000	5794.48069567465	-2.71834540160711	5787.96040328022	-274.810666835352
56234	5688.07770248156	-1.63946307027644	5685.74926862979	-162.736608492884
31623	5659.45613438507	-0.917085611942171	5658.73118126166	-90.5823119919654
17783	5651.68984740454	-0.442714104821925	5651.5211347662	-43.6691486804737
10000	5659.39435163923	0.126898556117631	5659.38047105071	12.534402894667
5623.4	5663.87843220889	0.255289825789342	5663.82221038141	25.236165145994
3162.3	5668.2164685547	0.442320251104945	5668.0475634959	43.7578832083149
1778.3	5670.20538969449	0.738596633487722	5669.73426901957	73.092270627579
1000	5681.71934924927	1.21728672164324	5680.43709557947	120.702803605546
562.34	5695.91829803642	1.98855339152861	5692.48809831149	197.647434812904
316.23	5726.36785553721	3.24503539433426	5717.18607801775	324.14837073452
177.83	5775.79969565452	5.34311558506095	5750.70330637842	537.841618258739
100	5866.52278216309	8.88805971429094	5796.07807843224	906.404138536335
56.234	6060.8438121799	14.75269681147	5861.04175734321	1543.37851297684
31.623	6530.99138988935	23.8922485899941	5971.34262300477	2645.16839038563
17.783	7667.05231857755	36.3203490106611	6177.48185807248	4541.19027887963
10	10175.7577820066	49.8918315845986	6555.55565405257	7782.72037944875
5.6234	15178.9513370244	61.3380185989899	7280.45288794595	13318.9928086982
3.1623	24309.511273387	69.0958751006973	8673.76136024659	22709.4298082629
1.7783	40297.3384469201	73.4227276867681	11497.1612695947	38622.4127760884
1	67148.1811539144	75.1918181084239	17161.9885531279	64917.9819555507
0.56234	111437.817610554	75.241701285925	28387.8939107112	107761.378392805
0.31623	181512.395246	74.044085899993	49897.3285659245	174519.357751294
0.17783	291526.500646763	72.5290956387632	87522.5085250284	278078.246327959
0.1	460692.795105056	70.3918289617121	154602.012988143	433977.037459038
Frequency (Hz)	Z (Ω)	-Phase (°)	Z' (Ω)	-Z'' (Ω)
100000	5748.12609917886	-0.293132673733818	5748.05087134829	-29.4080338228391
56234	5684.70041237677	-0.32632564426306	5684.60821181742	-32.3767912947459
31623	5660.26788855409	-0.148508010216052	5660.24887509035	-14.6711361176196
17783	5658.04379965265	0.0096735361528565	5658.0437190106	0.955276138233828
10000	5661.01867941392	0.142084841042794	5661.00127278799	14.0384531222775
5623.4	5665.94555439092	0.286040089434403	5665.87494701935	28.2862167981006
3162.3	5670.51045415052	0.496341514896246	5670.2976866054	49.1218475617184
1778.3	5674.37379578359	0.827920265451082	5673.78139973857	81.9914767282238
1000	5683.32568274713	1.36319079623608	5681.71718636941	135.205881112996
562.34	5706.1249133993	2.22385895987382	5701.8273135885	221.4199930728
316.23	5738.34392666227	3.63334671310882	5726.809939668	363.646718095467
177.83	5794.95775994418	5.98357686336204	5763.38576566093	604.086049925188
100	5901.35189257505	9.95350481071092	5812.52676932705	1020.04250688661
56.234	6138.86207360097	16.4441696709757	5887.75824797127	1737.79468641799
31.623	6710.84476754125	26.3156632488298	6015.36819663043	2975.02654660475
17.783	8073.29963754662	39.1758298820342	6258.51100929159	5099.92225275899
10	11008.190760491	52.465469357012	6706.62409971087	8729.34459192313
5.6234	16710.6796767128	63.1213168620728	7554.94649623442	14905.3546987898
3.1623	26954.906703075	70.0377273055608	9202.44056353996	25335.3919063036
1.7783	44716.9757049062	73.7942336117583	12479.9601785764	42940.1736155587
1	74194.6122139714	75.1693037880124	18991.1272286089	71722.9221948491
0.56234	122071.015814623	74.9155164785664	31768.1317554289	117864.832358017
0.31623	199001.235874469	74.0288383583076	54755.8854705595	191319.849691298
0.17783	318642.605702884	72.3362863566737	96685.618738694	303619.830212454
0.1	501741.589271197	70.4047108324218	168271.140501994	472683.240319079
Frequency (Hz)	Z (Ω)	-Phase (°)	Z' (Ω)	-Z'' (Ω)
100000	5747.08776281944	-0.305806095501054	5747.00590431359	-30.6739194387574
56234	5680.35790113988	-0.331969269297244	5680.26255678387	-32.9115639465289
31623	5656.81786398786	-0.155788411661709	5656.79695336512	-15.380986029018
17783	5655.35320452219	-0.000430020015695658	5655.35320436291	-0.0424449251658233
10000	5660.92759148831	0.127301024060266	5660.9136189292	12.5775631773333
5623.4	5661.08201942953	0.26142742249669	5661.02309088491	25.8301214902078
3162.3	5664.47503411059	0.455217642693633	5664.29625355072	45.0040450790489
1778.3	5667.59341476206	0.762824358247557	5667.09111136412	75.4549571071477
1000	5680.02394542775	1.25593440639129	5678.65938921028	124.497236782387
562.34	5696.88855765052	2.05359810409467	5693.22968849315	204.144439918369
316.23	5727.47793103722	3.35593812421842	5717.65611288702	335.279026012762
177.83	5779.79235921344	5.52851912543756	5752.90688971987	556.832141525338
100	5874.23290403338	9.19669863351343	5798.72243467598	938.845214299912
56.234	6082.89454831092	15.232573164909	5869.18592727782	1598.20606835123
31.623	6581.09979595075	24.5593819550884	5985.71421106451	2735.34274044833
17.783	7778.17863813418	37.0691922588721	6206.27217688627	4688.52307162226
10	10403.3652491017	50.4955379305709	6617.97919595034	8026.97700683053
5.6234	15577.0713637378	61.6541000393668	7395.89086239878	13709.3380811207
3.1623	24981.7271881015	69.1219881366929	8902.97438826285	23341.4596874888
1.7783	41325.1949217302	73.25917864987	11903.427490049	39573.7305457566
1	68665.4501416752	74.8840594021329	17906.1028738826	66289.6336015581
0.56234	113374.468448162	74.8209005566908	29685.6464633161	109419.068219201
0.31623	184821.980910509	73.6689614296799	51969.4678313953	177364.98820513
0.17783	294014.898128585	72.1031186380446	90352.1958122594	279787.850046183
0.1	464262.345929539	70.190988227385	157331.964136062	436790.772463302
Frequency (Hz)	Z (Ω)	-Phase (°)	Z' (Ω)	-Z'' (Ω)
100000	5739.27292520075	-0.207331679700282	5739.2353490339	-20.7682050762127
56234	5677.78219564161	-0.255879022883949	5677.72557534846	-25.3565017074012
31623	5656.94975732119	-0.109276876397264	5656.93946855082	-10.7891616083211
17783	5656.22735889618	0.0335099836656043	5656.22639150969	3.30809838369641
10000	5659.50891674764	0.156537661303466	5659.48779446255	15.4623114536187
5623.4	5661.69741607897	0.29767381204072	5661.62100581921	29.4145831508571
3162.3	5668.20174359895	0.507880252644506	5667.97905917066	50.2433173775937
1778.3	5671.7033933534	0.843545958890273	5671.08871502121	83.4995121878387
1000	5681.48317503397	1.38479769207546	5679.82382508919	137.303984440661
562.34	5700.67225874749	2.25876709768228	5696.24293452976	224.678954228075
316.23	5735.90876567399	3.68939528368307	5724.0213545046	369.091995728749
177.83	5793.67041660956	6.08238745764552	5761.05531049522	613.888105204497
100	5902.9846217905	10.1155152465857	5811.22659789842	1036.76075975759
56.234	6148.10092500917	16.6965512036372	5888.89569988896	1766.36701167337
31.623	6737.98180785686	26.6576079327939	6021.75850696946	3023.04868084372
17.783	8133.83747890501	39.5460651549607	6272.10728630129	5178.80124375962
10	11121.1785072443	52.7492145466307	6731.70384617159	8852.3880799156
5.6234	16907.9493891193	63.2379237544797	7613.42379461302	15096.8384328852
3.1623	27355.7897235583	70.0571610279678	9330.58089336153	25715.3551714141
1.7783	45210.2458126353	73.6551977185985	12722.9380851077	43383.0977792207
1	74955.339781956	74.9710305218046	19436.4740080151	72391.4804377161
0.56234	123089.076764949	74.725696997146	32426.638342756	118741.037323393
0.31623	200691.435940231	73.7442899311223	56178.4881381297	192668.186087547
0.17783	321154.912793057	72.0399133618686	99029.5287898978	305505.532582909
0.1	505372.739229123	69.678362515882	175510.805724865	473917.252935315
Frequency (Hz)	Z (Ω)	-Phase (°)	Z' (Ω)	-Z'' (Ω)
100000	5737.75607564476	-0.218855859673705	5737.71421724215	-21.9167711051531
56234	5674.97532862608	-0.273602219204898	5674.91062522295	-27.0993772322777
31623	5654.16129627395	-0.120459741580973	5654.14880011251	-11.8874079841998
17783	5651.76788759398	0.0237390426455818	5651.76740248932	2.34166558528537
10000	5656.71609512952	0.139083559596772	5656.69942877933	13.7314727917682
5623.4	5658.07182343251	0.272457080989882	5658.00785163173	26.9055755290047
3162.3	5662.42638234687	0.467189637122146	5662.23814261135	46.1708983569944
1778.3	5668.29092369461	0.777791693015445	5667.76865162221	76.9448330118799
1000	5677.7835849541	1.28117977748168	5676.36418224908	126.949234161005
562.34	5696.5949071239	2.09384528189961	5692.79142903864	208.132845399598
316.23	5725.1098043408	3.4205238781796	5714.91063451653	341.582656540172
177.83	5778.33291087154	5.63816409196375	5750.37837811693	567.696871002819
100	5875.5940337075	9.37832540113618	5797.0601158689	957.444129931995
56.234	6092.94332311549	15.5226103355826	5870.70272363081	1630.58513100402
31.623	6611.33488819574	24.9611171909149	5993.79906077237	2790.00391092173
17.783	7845.85477723354	37.5249389093709	6222.45556412871	4778.9626424447
10	10536.5365290035	50.8800758774021	6647.98170851312	8174.53003115775
5.6234	15811.8254348257	61.8581871745878	7457.73453829681	13942.5972880843
3.1623	25375.6772223738	69.1609257180633	9027.25525589854	23715.6837775964
1.7783	41947.0690124295	73.1821407175079	12136.5531338592	40152.9659771546
1	69620.5213043594	74.7246170715845	18342.1253901604	67160.8771746051
0.56234	114990.464616236	74.6433652638027	30452.505012006	110884.858710067
0.31623	186133.809734083	73.3972007443833	53184.9789480207	178373.633534843
0.17783	297455.937940753	71.9394556250982	92217.8258461906	282800.11954102
0.1	466523.232301969	70.0329077476632	159308.528710454	438480.009758242
Frequency (Hz)	Z (Ω)	-Phase (°)	Z' (Ω)	-Z'' (Ω)
100000	5732.51764076401	-0.206839329737783	5732.4802868675	-20.6945003834966
56234	5669.61700903422	-0.267328897836633	5669.55529705291	-26.4530298728007
31623	5649.13084428578	-0.11662731212043	5649.11914102838	-11.498970723699
17783	5650.71624097328	0.0235024732216748	5650.71576557745	2.31789853530325
10000	5653.70621720031	0.142915394455853	5653.68862922787	14.1022746033156
5623.4	5653.23853471013	0.278669875191455	5653.17166934196	27.4955865712469
3162.3	5659.58405764184	0.476174078086933	5659.38860648124	47.035160720537
1778.3	5666.76205217222	0.795188100050392	5666.21630374863	78.6444853271637
1000	5675.13345615682	1.30676116067345	5673.65749669814	129.423163890661
562.34	5693.52909869425	2.13522745651085	5689.57593943015	212.130212689404
316.23	5724.08199618994	3.49321502733448	5713.4467708916	348.770261481855
177.83	5777.05878493797	5.75699619083556	5747.92090190468	579.494184678589
100	5881.86905018254	9.57805651368139	5799.87482432832	978.69073032175
56.234	6100.765275558	15.8432702961634	5869.00995713682	1665.55068085097
31.623	6638.83089487124	25.4229773962201	5995.94778082486	2850.03260688686
17.783	7911.21261838112	38.0677299132199	6228.35864397532	4877.99484370889
10	10682.6830778789	51.3674449297723	6669.45062876852	8344.94733673137
5.6234	16084.1686900006	62.1903871057595	7503.82837664152	14226.4908583355
3.1623	25840.2432409553	69.3222316360196	9124.49611162496	24175.643558356
1.7783	42709.1300565758	73.22801265815	12324.3052915919	40892.3133274354
1	70811.9260785982	74.7221898989978	18658.9049794326	68309.4000846835
0.56234	116700.911791757	74.5584158446259	31072.2910189584	112488.290696679
0.31623	188919.422808809	73.4810854879994	53715.8099862029	181121.948067979
0.17783	302340.878936285	71.7369105818645	94747.8145245791	287111.230568889
0.1	470496.387856241	70.0757876315377	160334.287333281	442334.451847354
Frequency (Hz)	Z (Ω)	-Phase (°)	Z' (Ω)	-Z'' (Ω)
100000	5735.861606166	-0.209663369299495	5735.82320291061	-20.9892839661943
56234	5671.60859101085	-0.26748157295303	5671.54678681795	-26.4774349784851
31623	5651.06654041991	-0.117863121942789	5651.05458373214	-11.624798207996
17783	5646.60740103469	0.0229957158729785	5646.60694624962	2.26627121679647
10000	5651.39866566886	0.140838459296261	5651.38159215166	13.8916598424828
5623.4	5655.49768949917	0.27303453888534	5655.43347546948	26.9503333879334
3162.3	5658.80001651302	0.468192858764209	5658.61108855116	46.2404088826142
1778.3	5665.91735901407	0.783059268089917	5665.38821061864	77.4334692514213
1000	5672.72625522639	1.28874044677594	5671.2913303196	127.584534237436
562.34	5691.68895824778	2.10659877958236	5687.8423263371	209.219664868822
316.23	5724.47701327517	3.44473706977574	5714.13412365475	343.959724968092
177.83	5775.5877276556	5.67860187845982	5747.24456964115	571.483557572919
100	5875.9750659352	9.44937176326349	5796.24429750569	964.694261994386
56.234	6090.41782771307	15.6366205833103	5865.01444846128	1641.58302728359
31.623	6618.86809277427	25.1313354815888	5992.30397060987	2810.99767935844
17.783	7869.92463067471	37.7143718680998	6225.66218125482	4814.23349012011
10	10594.0458996832	51.0373457377132	6661.68129481371	8237.4638603713
5.6234	15922.1882443836	61.9439614031297	7488.76100801416	14051.1400624445
3.1623	25538.0654658528	69.1473989927664	9090.65848015649	23865.303604508
1.7783	42200.1755154309	73.1171415970975	12255.6029517658	40381.3695882376
1	70038.1296291302	74.6474079509468	18543.1768496415	67538.8050995113
0.56234	115394.224300742	74.4930758446252	30851.2030133274	111193.661125985
0.31623	187333.080615244	73.4019656444469	53512.7229542324	179527.356062582
0.17783	299043.935460819	71.7811869052967	93495.1370815834	284052.69700883
0.1	466726.514058065	70.0229773153331	159453.972964354	438643.442251991
Frequency (Hz)	Z (Ω)	-Phase (°)	Z' (Ω)	-Z'' (Ω)
100000	5725.79895518841	-0.277060705468937	5725.7320114657	-27.6876888469435
56234	5665.30205744121	-0.29999342053667	5665.22440228865	-29.6626661104266
31623	5643.00829991411	-0.126540032360409	5642.9945376105	-12.4628005492784
17783	5642.77864662549	0.027231636832108	5642.77800929421	2.68190945911823
10000	5644.32909016353	0.160874290970976	5644.3068411852	15.8480477097456
5623.4	5647.97884712942	0.31396074184167	5647.89405268334	30.9487848803008
3162.3	5654.03627033498	0.541546712616012	5653.78371767666	53.4398727342463
1778.3	5658.75760712139	0.899900346030851	5658.05965482483	88.8740603200033
1000	5671.10474038368	1.47863467529725	5669.21635740376	146.338201942866
562.34	5693.20438513131	2.41011218773584	5688.16831239062	239.410569511035
316.23	5730.24601293946	3.9362501253097	5716.72863173583	393.361309612815
177.83	5789.43787404426	6.4916412070708	5752.31808343602	654.543783404163
100	5911.28674470472	10.7886594158432	5806.80073164307	1106.51535963642
56.234	6187.32436977188	17.7322756271987	5893.36498145464	1884.47129246829
31.623	6850.36782466354	28.0475875050558	6045.8425745429	3221.0754255419
17.783	8384.98455505132	41.0386444857153	6324.51642556606	5505.31179600159
10	11623.3612243729	53.9178307544373	6845.5190586182	9393.68910334754
5.6234	17803.8221968001	63.8846153936455	7836.89153233291	15986.2195632901
3.1623	28808.5250503192	70.1871091638599	9764.6379880665	27103.1909659523
1.7783	47548.8531941613	73.4529365165604	13542.0482168013	45579.6705799168
1	78447.4511875126	74.5317115678686	20922.3269514357	75605.944427369
0.56234	128836.126923932	74.2033840400029	35072.2105020928	123970.511216403
0.31623	207263.713379526	72.9722132473682	60694.1627238299	198177.863282264
0.17783	331266.12124677	70.9693578903749	108017.195214658	313160.547680959
0.1	505043.215674197	67.8551329445326	190375.884471387	467788.063454243
Frequency (Hz)	Z (Ω)	-Phase (°)	Z' (Ω)	-Z'' (Ω)
100000	5725.22744154872	-0.28531896508999	5725.15645470503	-28.5101142022397
56234	5662.36542024051	-0.306207648694554	5662.28455652949	-30.2614147571174
31623	5642.92718180489	-0.135368937927992	5642.91143229561	-13.3321573636431
17783	5640.53737037735	0.0166242125824537	5640.53713295183	1.63658635602202
10000	5645.1321231524	0.142399799674316	5645.11468833579	14.0300884765303
5623.4	5647.22666063674	0.283097423184151	5647.15772704498	27.9027325288193
3162.3	5647.22476038447	0.489238829685396	5647.01888756559	48.220097230189
1778.3	5654.86998677625	0.816615165214999	5654.29563906626	80.5940033690896
1000	5666.52349481805	1.34445045162017	5664.96354327257	132.953265163868
562.34	5683.96785981762	2.19579721021383	5679.79429026366	217.778446426892
316.23	5718.71526386393	3.58882669094253	5707.50060185783	357.968083692863
177.83	5774.11365356525	5.91668484775724	5743.3540331276	595.208311808152
100	5879.04799451672	9.83336016861328	5792.67671263215	1004.04274050476
56.234	6113.08438822723	16.2249965065527	5869.61172028521	1708.05708062639
31.623	6680.58411593248	25.9250932910096	6008.29282437273	2920.72276442673
17.783	8011.83344456261	38.5839107829276	6262.81521686491	4996.66095535981
10	10860.2658702898	51.7129697159182	6729.03561838175	8524.40346416869
5.6234	16403.3004752558	62.2853565784472	7628.65532609656	14521.4284558078
3.1623	26307.759613593	69.1776126858884	9351.67723735413	24589.5170496483
1.7783	43422.6195516955	72.8803517314543	12782.2329352751	41498.6555194221
1	71808.0482514513	74.21380656446	19535.262728132	69099.7055263307
0.56234	117969.476108924	73.8777706157488	32758.6361117831	113329.912439346
0.31623	190920.926315966	72.6462297562844	56946.1288860222	182230.454398388
0.17783	303828.966674195	70.1172026098151	103331.387139288	285717.807324254
0.1	457239.859006782	66.7439159395725	180537.234175829	420088.795066809
Frequency (Hz)	Z (Ω)	-Phase (°)	Z' (Ω)	-Z'' (Ω)
100000	5720.45867542876	-0.286027817169413	5720.3873948473	-28.5571385181191
56234	5659.74368334753	-0.301100874277045	5659.66553054855	-29.7429573653832
31623	5641.43209856776	-0.130534830553673	5641.41745770275	-12.8526525387569
17783	5639.53294606862	0.0264132520478949	5639.53234681368	2.5998145260737
10000	5643.65508472588	0.160184801110256	5643.63302868627	15.7782405141064
5623.4	5647.34134501545	0.31037322133785	5647.25848668012	30.5916939746343
3162.3	5647.28635942133	0.534973511329776	5647.04019462092	52.7282243389519
1778.3	5652.70733697629	0.891662020116952	5652.02283767014	87.9663569823717
1000	5667.17557188189	1.46718836679789	5665.31759876929	145.105022690091
562.34	5688.69808469454	2.39260498177717	5683.7388287926	237.484367659544
316.23	5722.02814496469	3.91079750682729	5708.70407912933	390.261231356866
177.83	5785.67445842227	6.4495414623833	5749.05787809946	649.894186081344
100	5903.34800835546	10.7167266416517	5800.38507160011	1097.74802614853
56.234	6177.58188600607	17.6219910802229	5887.69603257506	1870.17469406207
31.623	6834.85966186873	27.8920056497747	6040.8602392654	3197.39177566696
17.783	8350.5745243371	40.8510959288036	6316.47510544529	5462.07260376477
10	11559.3173123459	53.7301341656543	6838.36758987284	9319.57860813875
5.6234	17673.9126226828	63.7093800889507	7828.2074624159	15845.7046331049
3.1623	28603.1089586373	70.0560571665534	9756.53766519217	26887.6889093756
1.7783	47157.7210094533	73.3058617182376	13546.6461088277	45170.1121318911
1	77719.5631794204	74.3779991063001	20929.0734755829	74848.5429668045
0.56234	127263.474523277	73.9941159714851	35091.1305458777	122329.900289131
0.31623	205967.974582578	72.9425076500417	60416.8214095776	196907.628710552
0.17783	330345.144519244	69.5618397529538	115355.275876222	309549.79378924
0.1	511898.328630105	67.6137367914161	194955.814740986	473320.324043849
Frequency (Hz)	Z (Ω)	-Phase (°)	Z' (Ω)	-Z'' (Ω)
100000	5722.98636076049	-0.287432118703074	5722.91434672774	-28.7100238314318
56234	5659.02666660112	-0.306888983106705	5658.94549052812	-30.3108649506776
31623	5640.79537245212	-0.137425898073012	5640.77914680434	-13.5296287652992
17783	5636.37976994782	0.0169513589269852	5636.37952326777	1.6675625316087
10000	5640.13509805805	0.14393858012037	5640.117300171	14.1691445803926
5623.4	5643.4878856191	0.284694444846049	5643.41821824698	28.0415600055643
3162.3	5647.6467579352	0.493383425371635	5647.43736660656	48.6322184561735
1778.3	5652.17382723468	0.8232916616731	5651.59032810786	81.2141398675991
1000	5660.48247128519	1.35425458456098	5658.90137397694	133.779846496903
562.34	5681.87071215169	2.2148498894883	5677.62597698	219.586099580724
316.23	5712.83954182583	3.62053082280614	5701.43765443132	360.755184690939
177.83	5771.07044089024	5.96737586960733	5739.79846733765	599.972989446578
100	5879.8997466342	9.91922731468105	5792.00450467013	1012.86961073467
56.234	6118.41113274164	16.3540699369221	5870.86021768604	1722.77540429629
31.623	6690.89373584458	26.1064250578991	6008.27695439909	2944.26001290664
17.783	8037.51772359881	38.7800328964249	6265.69744782848	5034.15600169886
10	10926.4680637715	51.8820478267928	6744.71654897196	8596.30752257288
5.6234	16508.9809634915	62.3784142225594	7654.05674958766	14627.435446004
3.1623	26500.3644697249	69.1878122755171	9415.73337515004	24771.2188241988
1.7783	43721.8179168444	72.83905092066	12900.4238413035	41775.3088159552
1	72294.5737266882	74.1062145326302	19798.2234549626	69530.8258138139
0.56234	118344.354893059	73.671324783209	33272.1643892308	113570.900374657
0.31623	191983.917898401	72.700016120234	57091.1418386874	183298.735007023
0.17783	303809.241071297	70.0202887350003	103807.781116571	285524.078739379
0.1	467648.983567755	67.386251834781	179818.907790278	431695.184398745
Frequency (Hz)	Z (Ω)	-Phase (°)	Z' (Ω)	-Z'' (Ω)
100000	5718.12630100007	-0.30277261063328	5718.04646281722	-30.2166055717384
56234	5657.70272790458	-0.308872228940074	5657.62051849358	-30.4996075282127
31623	5634.49358421959	-0.134719292401456	5634.47800882656	-13.2483456150178
17783	5633.475290002	0.0255221047451821	5633.47473110201	2.50940196464609
10000	5639.08660414069	0.159007056933685	5639.06488883118	15.6495543192857
5623.4	5641.17309736029	0.311321666859724	5641.0898229068	30.651660295346
3162.3	5646.53092479158	0.537639352836835	5646.28233381346	52.9838795646372
1778.3	5652.92319835496	0.895115208191892	5652.23336075308	88.3103736238642
1000	5664.27891262141	1.47282046582329	5662.40760547587	145.587463116358
562.34	5682.77689924626	2.40193919831514	5677.78408095468	238.162164636993
316.23	5718.88265387929	3.92336806964764	5705.48019982616	391.298477166827
177.83	5783.15249951737	6.470961013897	5746.30862705871	651.759154339047
100	5903.83750265988	10.7486819323299	5800.25283392323	1101.07416661134
56.234	6177.5083129728	17.6644557646626	5886.23823430463	1874.51551230133
31.623	6833.6172543086	27.9395751404843	6037.10594619454	3201.82394469258
17.783	8360.79668662964	40.8987487586847	6319.65672521701	5474.01681679702
10	11576.9656749036	53.7471220256472	6846.04045130259	9335.83763660367
5.6234	17701.5968768926	63.6700680607302	7851.35680166867	15865.1419270331
3.1623	28618.8105105685	69.9905484714688	9792.64579761358	26891.2700206276
1.7783	47151.3884188631	73.310203234749	13541.4047044599	45165.0726608131
1	77795.9105515409	74.2543005232753	21111.3369026615	74876.6662767893
0.56234	126914.824934196	73.8807412608225	35236.3252160138	121925.281108345
0.31623	204062.794116543	71.973112595509	63149.9387725687	194045.636837501
0.17783	325505.73293322	70.5831747282336	108210.507694401	306992.619124488
0.1	504653.81389003	67.7179460483559	191347.74408313	466970.569423867
Frequency (Hz)	Z (Ω)	-Phase (°)	Z' (Ω)	-Z'' (Ω)
100000	5719.72493729122	-0.293845998872068	5719.64971639653	-29.3339393226212
56234	5656.18447814538	-0.312872697982709	5656.10014805603	-30.8863395896656
31623	5635.03097345858	-0.138973264136784	5635.01439732071	-13.6679854374695
17783	5633.87329218955	0.0146338769503207	5633.87310842971	1.43894381603452
10000	5637.01436936642	0.143616750060513	5636.99666078211	14.1296417101371
5623.4	5639.78769961311	0.28796554922202	5639.71646884142	28.3451545449697
3162.3	5642.02284139083	0.495274856141262	5641.8120516663	48.7700363824185
1778.3	5651.77757730094	0.828669513826584	5651.18647186308	81.7388739429149
1000	5660.0733703323	1.36380358302596	5658.47001437619	134.713228564909
562.34	5680.26828650751	2.22649876550275	5675.97999941252	220.678166051708
316.23	5711.98989957137	3.64112773195051	5700.45967319984	362.750778121467
177.83	5769.31313811582	6.00141888196923	5737.69330112057	603.199525788836
100	5877.0154584105	9.97271568750651	5788.21571069813	1017.77678536275
56.234	6121.42832390734	16.4385422791202	5871.20777494725	1732.28288340384
31.623	6697.51969133664	26.2136926952129	6008.69875731786	2958.43020192277
17.783	8051.32447617629	38.9029054772641	6265.63171492646	5056.25207377788
10	10959.134442636	51.9628271955766	6752.71833589606	8631.5365264722
5.6234	16566.4999622486	62.4113491003445	7672.28553975271	14682.8115698488
3.1623	26600.4620210573	69.1612055167006	9462.84419498347	24860.3933893891
1.7783	43877.9382667974	72.7927559096383	12980.3589914144	41914.0041871317
1	72361.3846437702	73.9982643521162	19947.6078287115	69557.6230867299
0.56234	118499.706484046	73.6403565724313	33377.301497537	113701.962083104
0.31623	192562.064028728	72.3965560500568	58236.0029316077	183544.862269565
0.17783	300803.5993214	70.2595403594807	101599.422941781	283126.054298446
0.1	466247.57661696	66.1606348320578	188445.066781793	426468.356981844
Frequency (Hz)	Z (Ω)	-Phase (°)	Z' (Ω)	-Z'' (Ω)
100000	5708.42250689481	-0.296464297762696	5708.34609082796	-29.5368338238769
56234	5648.02354561812	-0.306087229501967	5647.94295014926	-30.1728970413312
31623	5628.84036156222	-0.128835770201938	5628.82613118526	-12.6570469650866
17783	5624.04435721411	0.0328589712255225	5624.04343234262	3.22537372115614
10000	5629.06435399736	0.171342323973645	5629.03918360788	16.8336226301995
5623.4	5632.5564708951	0.328021996605098	5632.46416380863	32.2465693345322
3162.3	5639.38201572566	0.558365883940739	5639.11422806115	54.9567299638202
1778.3	5646.36841281024	0.921004998113843	5645.63894089943	90.7590336070421
1000	5657.82221506281	1.50110433963518	5655.88056502615	148.213533179725
562.34	5678.81141647614	2.43237887628828	5673.69484075493	241.010285860639
316.23	5717.4474950734	3.96113850837701	5703.78927852734	394.960409506712
177.83	5778.48315163124	6.52440842399693	5741.0590373181	656.588656400863
100	5900.76556714053	10.8253336767173	5795.75733060371	1108.25594656861
56.234	6178.85008471515	17.7782656279497	5883.78086346121	1886.61366478461
31.623	6845.29662615072	28.089532129959	6039.0090194015	3223.1127754979
17.783	8386.42719802464	41.0459374179177	6324.90364427458	5507.06410335032
10	11628.227151204	53.8608406139689	6857.72892287382	9390.80511459898
5.6234	17796.097610033	63.7407863346728	7873.57924380775	15959.5689176526
3.1623	28777.777858034	69.9794381020791	9852.28380763479	27038.7315201762
1.7783	47350.553021532	73.1471314338008	13727.6366077455	45316.9600106913
1	78212.8759960539	74.1718696977613	21332.7676984511	75247.3720065893
0.56234	127145.569543299	73.7916338951807	35490.3108341187	122091.906739912
0.31623	207467.518616525	72.6025840266029	62032.3224948221	197976.670966042
0.17783	329237.349704406	68.92265446035	118402.934995932	307209.989135657
0.1	494028.243624817	68.4036939487511	181834.311717869	459347.568384889
Frequency (Hz)	Z (Ω)	-Phase (°)	Z' (Ω)	-Z'' (Ω)
100000	5704.007112146	-0.306815441285493	5703.92533005964	-30.5444678486096
56234	5643.98010545427	-0.309490486934678	5643.89776679968	-30.4865327181061
31623	5622.92948642464	-0.13001453489006	5622.915009677	-12.7594377930437
17783	5621.10304237137	0.0271267859424073	5621.10241236787	2.66132086149817
10000	5625.89168725352	0.159096885529823	5625.86999827078	15.6217561425961
5623.4	5628.76286733882	0.305848077161513	5628.68267217665	30.0465084610199
3162.3	5632.96094746484	0.523766254213955	5632.72558701628	51.4926891519505
1778.3	5639.1141258627	0.863518033322323	5638.47369798824	84.9851845858561
1000	5652.32849200209	1.39940603076293	5650.64264551385	138.040118077746
562.34	5675.13796322815	2.2646154785637	5670.70561813345	224.2514083415
316.23	5708.7810599544	3.68021994120278	5697.00862350577	366.434078921392
177.83	5766.14863252959	6.05146457563495	5734.01736879002	607.877345224518
100	5874.64618932319	10.0487829572163	5784.52646135054	1025.04705631732
56.234	6120.68065055528	16.5495209417248	5867.12472992723	1743.43885168313
31.623	6707.06537123134	26.3589099908861	6009.73448510314	2977.88806245846
17.783	8075.72796488224	39.0487862433299	6271.68968728819	5087.56234646259
10	11005.9545329278	52.0642471424988	6766.21291514363	8680.40309938524
5.6234	16650.1867584987	62.4651742106382	7697.17612471762	14764.2202231598
3.1623	26738.6721554959	69.1629610076981	9511.24538445469	24989.8539386644
1.7783	44083.2038700347	72.7135062042279	13099.3153111445	42092.0040129507
1	72837.9645768437	73.9174922847559	20177.6688356913	69987.3614594429
0.56234	119175.576872285	73.5649974068708	33718.0431508564	114306.218942448
0.31623	192329.573518587	72.1790273381199	58861.2742677695	183101.106608933
0.17783	307588.302994882	69.804514384394	106186.942207924	288677.843700902
0.1	461568.098330746	68.1066803360204	172109.327892985	428279.685076103
Frequency (Hz)	Z (Ω)	-Phase (°)	Z' (Ω)	-Z'' (Ω)
100000	5681.4379040899	-0.287923452352369	5681.36616825254	-28.5503111181494
56234	5621.23699978006	-0.28359012956577	5621.16814438552	-27.8226569867124
31623	5605.31228786724	-0.0930364618737787	5605.3048980988	-9.10186052480625
17783	5604.66623630192	0.0732665069094106	5604.66165398198	7.1669189093238
10000	5608.1251255224	0.222969498242409	5608.08266035902	21.8242547670702
5623.4	5615.82820130117	0.394901534834234	5615.6948140026	38.7058459906644
3162.3	5623.35560767634	0.636793119823836	5623.00830147169	62.4974556709899
1778.3	5634.90994408375	0.998615168159116	5634.05409529203	98.2065642259298
1000	5650.37011193552	1.56456641540501	5648.26360615115	154.274551636326
562.34	5671.75155552273	2.48488445788644	5666.41837524439	245.903445008914
316.23	5712.26949698507	4.00430879399964	5698.32471364513	398.896307387288
177.83	5775.16372916004	6.56821079424644	5737.25776549673	660.597782961068
100	5898.45161656411	10.8846432058371	5792.33469719311	1113.81786151978
56.234	6177.36835167819	17.8549208295398	5879.84115830666	1894.02948905194
31.623	6851.68344558412	28.1846789493247	6039.27784538252	3236.1534488901
17.783	8398.87188933461	41.1291443572742	6326.27312727598	5524.4291408761
10	11651.2526089852	53.8980715815964	6865.19244445748	9413.86318463084
5.6234	17828.3843133131	63.7204766294783	7893.53091979438	15985.7266597874
3.1623	28835.7427092897	69.9335717389689	9893.81395270621	27085.2820377708
1.7783	47442.3151015076	73.0616418862341	13821.9717746702	45384.208249687
1	78062.1914633462	74.0434163369089	21459.9890778728	75054.4775802064
0.56234	127428.801494202	73.5895574656679	36000.7126784464	122237.670694809
0.31623	203769.840014053	71.8998146887923	63307.1127999103	193686.23381204
0.17783	328626.412478802	70.274425532017	110916.494240039	309342.609874855
0.1	496274.040762425	67.4880728285727	190011.293878642	458457.884361508
Frequency (Hz)	Z (Ω)	-Phase (°)	Z' (Ω)	-Z'' (Ω)
100000	5674.99160548098	-0.282745552722471	5674.92250506736	-28.0050666769251
56234	5615.69508076129	-0.27996656664228	5615.6280398766	-27.4400772277584
31623	5594.85292823737	-0.0947058759733277	5594.84528517918	-9.2478924404687
17783	5595.92074779623	0.0756424234642348	5595.91587108432	7.38778471140864
10000	5601.59989988248	0.223340752207113	5601.55734276304	21.8351574511597
5623.4	5607.87715784887	0.392194458027183	5607.74577930608	38.3860938093079
3162.3	5613.64774152132	0.626008094498871	5613.31267929192	61.3329470027452
1778.3	5626.95755170019	0.965651266639158	5626.15840092087	94.8310939690376
1000	5643.5602389999	1.48398186007167	5641.66741248582	146.153953474204
562.34	5666.71061868882	2.32750295097516	5662.03567340865	230.133154952748
316.23	5701.58810257157	3.73411220332163	5689.48374958669	371.324056013994
177.83	5759.86667821451	6.1070985322673	5727.17811668677	612.776444186639
100	5872.04574369285	10.1133824753188	5780.80703034969	1031.11167866577
56.234	6120.63998449434	16.6361798093217	5864.44213537863	1752.29913558919
31.623	6712.72859404251	26.4697683447074	6009.03103821937	2992.03461861528
17.783	8090.56524440632	39.1633708080264	6273.00670933418	5109.46502078679
10	11036.8212965342	52.146432287154	6772.69602798626	8714.471460974
5.6234	16703.1075499388	62.489941866073	7715.23751304743	14814.4831817411
3.1623	26816.1783722816	69.1045924266539	9564.34181562619	25052.5605104127
1.7783	44186.3570750989	72.642203912623	13182.4614615736	42174.1254963546
1	73110.8629550761	73.8423162352403	20345.4223805997	70222.9454679232
0.56234	120278.3927226	73.1776060805065	34809.2814173732	115131.254154283
0.31623	191187.013643572	72.1314463533877	58662.7327687853	181964.716277759
0.17783	304084.121033281	68.6109719720098	110899.017711657	283140.531424189
0.1	471516.838763271	67.1316249504775	183238.720860905	434455.636877424
Frequency (Hz)	Z (Ω)	-Phase (°)	Z' (Ω)	-Z'' (Ω)
100000	5628.12203324658	-0.253559599329777	5628.066921059	-24.9068905559698
56234	5571.35880216604	-0.219567523674947	5571.31789291353	-21.3503764496478
31623	5553.64969507799	-0.00435695175320778	5553.64967902083	-0.422317035530112
17783	5556.21121377403	0.19582060897644	5556.17876338879	18.9895059387804
10000	5568.86823802415	0.37760968598479	5568.74729624268	36.7015403502698
5623.4	5581.44706678523	0.580719949521727	5581.16038419265	56.569649494888
3162.3	5598.43594601345	0.826192106167661	5597.85391515583	80.725375130778
1778.3	5615.49676997762	1.16302151720196	5614.33992941287	113.978641110702
1000	5636.6854291439	1.70243021503536	5634.19740137547	167.458261835825
562.34	5663.01836619176	2.61518832724477	5657.12038683852	258.391069197887
316.23	5701.41942296899	4.1612551080967	5686.38919719414	413.716490657396
177.83	5773.15676526995	6.787941408173	5732.68927832128	682.358171785471
100	5900.5337858678	11.2191248791953	5787.77615953331	1148.01832969047
56.234	6194.92418398323	18.3507249880064	5879.89446280094	1950.36579943946
31.623	6903.64196042224	28.8415282117726	6047.29538466832	3330.23885754037
17.783	8520.8071280336	41.8328805167026	6348.79691329187	5683.03896405118
10	11889.288762172	54.4507199113096	6912.4676955999	9673.31265015228
5.6234	18258.354878141	64.0106487131196	8000.88585286988	16411.9879486149
3.1623	29541.548333222	69.9956179697421	10105.927672085	27759.2021465077
1.7783	48561.9046020814	72.9594778656408	14230.9677077471	46429.9271664593
1	79947.3325789511	73.8365634369643	22255.5973834736	76787.1367586664
0.56234	131775.256305758	73.0020018421566	38522.9534174551	126018.650343688
0.31623	211051.543673342	69.5696304364468	73671.5098475597	197775.789023028
0.17783	312642.357181614	64.2569860056269	135791.653618153	281612.979657762
0.1	500676.96970032	66.9434225126653	196085.079712398	460682.178407715
Frequency (Hz)	Z (Ω)	-Phase (°)	Z' (Ω)	-Z'' (Ω)
100000	5616.58108135314	-0.262164004460647	5616.52228611702	-25.699279461369
56234	5559.51311035801	-0.225971365804088	5559.46987214304	-21.9263534689956
31623	5541.3773291596	-0.0103697827597371	5541.37723840225	-1.00291643237501
17783	5544.85096949302	0.190817496133936	5544.82021910489	18.4665019225047
10000	5556.17030922417	0.375844350304952	5556.05076880229	36.4466678275725
5623.4	5569.12305214156	0.580616097701823	5568.83710485349	56.4346480592307
3162.3	5586.87264445299	0.822739963601152	5586.29665937167	80.2220594978502
1778.3	5607.4500690281	1.13270116011808	5606.35433108474	110.848504593709
1000	5628.60144967665	1.61595316459016	5626.36296570992	158.726360098192
562.34	5655.16658576827	2.43582639261501	5650.05686234125	240.346760120674
316.23	5691.71373135115	3.83924816937842	5678.94059185428	381.102287897886
177.83	5751.22473775047	6.23484893907277	5717.2067712538	624.60605091742
100	5867.91788920981	10.2936310416335	5773.47320731263	1048.55494798877
56.234	6122.11728062895	16.8949739752374	5857.88107239055	1779.19907247732
31.623	6728.35197925028	26.8044211434251	6005.39745228626	3034.12619987286
17.783	8140.91114959776	39.5003738045098	6281.69339050862	5178.29725810381
10	11138.6558640115	52.3825939367522	6798.87768102369	8822.97663690411
5.6234	16887.2508567392	62.5703580513076	7779.26466848259	14988.7385298476
3.1623	27139.1610478555	69.1351122895067	9666.03092252753	25359.4540277621
1.7783	44644.5179365408	72.4444545265036	13466.136672505	42565.1987532483
1	73450.0163674447	73.4972903334459	20864.2622907254	70424.3385729799
0.56234	119952.100688712	73.0289266453206	35012.6822230651	114728.455682021
0.31623	191607.645527608	71.5958105070359	60494.0627879404	181807.475621995
0.17783	305279.259937984	69.0068620394509	109368.168232969	285015.842236266
0.1	463283.434997136	66.088490458589	187780.466413143	423521.00015986
Frequency (Hz)	Z (Ω)	-Phase (°)	Z' (Ω)	-Z'' (Ω)
100000	5581.34414588994	-0.243234356969053	5581.29385228944	-23.6940763904884
56234	5529.49542835354	-0.177390924981906	5529.46892671706	-17.1195985115179
31623	5516.95481467167	0.0628746407993367	5516.95149285885	6.05413672014332
17783	5521.33865405686	0.290977905366722	5521.26745270847	28.0401220477088
10000	5535.08260035997	0.503604881707263	5534.86879139439	48.6503325383513
5623.4	5557.0966050739	0.725033274197495	5556.65168421452	70.3188341758894
3162.3	5578.60183055567	0.966795940787329	5577.80766794492	94.1275905030101
1778.3	5606.07652546359	1.27946120677916	5604.67880617276	125.17782947374
1000	5628.63152638493	1.78151759982345	5625.91087558529	174.984798727183
562.34	5655.36354216666	2.65571802907384	5649.28958904234	262.038037707593
316.23	5697.40283293892	4.1634631160549	5682.36725941655	413.644013484243
177.83	5766.36719611477	6.75139401334671	5726.38088191006	677.903116767788
100	5891.8837516594	11.1373907495416	5780.9208256382	1138.0898693735
56.234	6183.0750921739	18.207832446194	5873.48447764048	1931.99319004434
31.623	6878.90089116926	28.6290995570441	6037.88469832101	3295.94081262243
17.783	8474.00543672733	41.5712591399387	6339.66647339965	5622.93492295055
10	11796.6244560113	54.209708096512	6898.90476157785	9568.9843581669
5.6234	18087.9480132021	63.8432673171713	7973.6767667106	16235.5887527469
3.1623	29241.1354690353	69.8674365859845	10064.6047475833	27454.4665727345
1.7783	48095.6573611346	72.86421056972	14170.7745123197	45960.6506342181
1	78945.9366080837	73.6823607367542	22180.8227960954	75765.9026674651
0.56234	128099.336175462	73.0734357066774	37295.5803813345	122549.906620174
0.31623	206042.240882058	71.9612528117581	63803.059032517	195914.712785419
0.17783	324454.74997725	69.9544031793789	111212.659049535	304799.32619665
0.1	495564.128079218	67.5404938138744	189320.554461632	457975.471720108
Frequency (Hz)	Z (Ω)	-Phase (°)	Z' (Ω)	-Z'' (Ω)
100000	5570.12033867324	-0.255951855883277	5570.06476038573	-24.882773364822
56234	5515.00317441062	-0.192227633393343	5514.97213583827	-18.5028291535356
31623	5504.99298560263	0.050393487912126	5504.99085633467	4.84181843875397
17783	5507.71575135524	0.28029981200566	5507.64984291941	26.9444895376168
10000	5522.38125988707	0.499770263260591	5522.1711777165	48.1691140575714
5623.4	5539.01723420208	0.731811412392254	5538.56543037267	70.7452773579733
3162.3	5565.03521483509	0.981365905855594	5564.21892578537	95.3136311686938
1778.3	5595.26101564365	1.27165862558511	5593.88295495067	124.17455252188
1000	5619.79447545242	1.72007569728577	5617.26221907094	168.686420685727
562.34	5649.61030320187	2.50876668972754	5644.19535392342	247.296147956377
316.23	5687.34770782871	3.88739283117754	5674.26237502449	385.578071375852
177.83	5749.15560896623	6.27169723263093	5714.74714463598	628.056756179604
100	5864.00137299388	10.3314682976874	5768.92648227952	1051.66503437553
56.234	6120.63626560059	16.9405036075217	5855.04864616069	1783.42189256413
31.623	6731.13245909663	26.8596860928868	6004.94858610939	3041.17356625483
17.783	8143.99135031948	39.5631237177987	6278.39299018644	5187.13568116896
10	11154.5539098153	52.4413106499731	6799.52335780048	8842.54233994396
5.6234	16909.3255628998	62.5752187119426	7788.16032849205	15008.9922942828
3.1623	27216.850079489	69.0885468326645	9714.36701420493	25424.161771093
1.7783	44640.7956574044	72.4667874748284	13448.4230701106	42566.8950459562
1	73440.1055153724	73.3941842401881	20988.1275312866	70377.180966841
0.56234	119288.705722465	72.8107949928946	35253.1600862332	113960.563428211
0.31623	191678.939958708	71.5265791297653	60736.2900486437	181801.867687934
0.17783	300674.218749767	69.4364945161033	105610.422539551	281516.295215393
0.1	464779.356303873	66.6576002081842	184157.227959508	426738.755489249
Frequency (Hz)	Z (Ω)	-Phase (°)	Z' (Ω)	-Z'' (Ω)
100000	5533.36336689039	-0.268261269062697	5533.30271713045	-25.9073472474002
56234	5479.11267712749	-0.170146966333459	5479.08851789837	-16.2708848352898
31623	5467.55720570514	0.109948224047552	5467.54713883702	10.4920090242182
17783	5478.01003721243	0.387569254576111	5477.88471024169	37.0549470439303
10000	5495.45168609513	0.635382722900704	5495.11378119805	60.9406751936865
5623.4	5524.69429891027	0.882017447714823	5524.03969474045	85.0443845495384
3162.3	5553.85934285975	1.12152879037578	5552.79537967057	108.706355746434
1778.3	5583.71821596808	1.40702833753045	5582.03464241175	137.107134201475
1000	5612.40446933919	1.87556062389727	5609.3977206329	183.687613128681
562.34	5643.45020670217	2.72294151600774	5637.07837461395	268.1000447342
316.23	5685.57635156219	4.21782355519758	5670.17779840049	418.165259161183
177.83	5750.50566699887	6.80519624500853	5709.99200768881	681.400541763825
100	5881.47370415832	11.1992368953603	5769.47716569279	1142.30738737666
56.234	6174.71083388823	18.2930478449075	5862.6629912472	1938.10127010874
31.623	6876.417095673	28.736684782148	6029.50732803975	3306.07825902214
17.783	8473.79083185223	41.6924674656529	6327.59681453143	5636.19105555469
10	11823.5322953561	54.3064023147884	6898.4454074374	9602.46670912923
5.6234	18137.1827167194	63.91408582593	7975.25263525555	16289.6513868012
3.1623	29338.1863102629	69.8651121355435	10099.1265002467	27545.1777977147
1.7783	48265.71321884	72.8406673982322	14239.830385266	46117.3102329501
1	79776.6392986386	73.5478415404169	22593.912067396	76510.308555618
0.56234	129705.066400793	72.9858605833658	37952.7001341469	124028.209704735
0.31623	208082.761613657	69.3780736030248	73286.7156000706	194749.821559149
0.17783	315660.8411146	65.5093866464407	130855.358243799	287260.581758208
0.1	467141.379463033	64.3805540478594	201988.102931439	421214.760758433
Frequency (Hz)	Z (Ω)	-Phase (°)	Z' (Ω)	-Z'' (Ω)
100000	5530.32512400544	-0.260212626306342	5530.26809032617	-25.1162562078811
56234	5475.84507859827	-0.164762546884754	5475.82243775564	-15.7465863229168
31623	5463.71010032886	0.106322101260499	5463.70069315079	10.1388411168317
17783	5473.77018829664	0.367921625890273	5473.65733339186	35.1492658610616
10000	5490.29500262287	0.622828995497769	5489.97062283247	59.6806188149396
5623.4	5513.89604410925	0.887095501603042	5513.23517509209	85.3667931401545
3162.3	5550.70149327201	1.14074677603859	5549.60138161704	110.505984301252
1778.3	5581.17729351934	1.41032590512507	5579.48658945544	137.365861052936
1000	5611.30125619863	1.82173788959363	5608.46514326943	178.383083693673
562.34	5645.67092582555	2.57757648629429	5639.95889982292	253.897245003246
316.23	5682.23047927889	3.94006548125825	5668.80037724873	390.44270072652
177.83	5745.76907948551	6.31708419622611	5710.88186816601	632.210884613988
100	5863.09423212126	10.3820543580332	5767.10343680895	1056.59449358774
56.234	6114.73890668799	17.0034473620838	5847.4463207325	1788.12846941035
31.623	6731.4955193454	26.938078167278	6001.1057007777	3049.5511628862
17.783	8153.5942165372	39.6440840150076	6278.45160264193	5202.12880667442
10	11177.8440077491	52.514598465676	6802.38058649513	8869.71335602492
5.6234	16957.1195988188	62.5990708377955	7803.90693155375	15054.6651139204
3.1623	27263.8899905961	69.0892122423426	9730.86094527212	25468.2163231567
1.7783	44734.8453164394	72.2756598805163	13618.9751439083	42611.3822999837
1	73615.3665546265	73.2648489795782	21197.4042553329	70497.4626905679
0.56234	120217.484194898	72.5442221585757	36061.5918526496	114681.319748264
0.31623	193870.441323634	70.7886977284638	63793.6367133421	183074.083184668
0.17783	302900.87367755	67.3691151963067	116554.110270703	279578.394468578
0.1	442662.628690863	63.8718862235992	194939.661838223	397427.642573971
Frequency (Hz)	Z (Ω)	-Phase (°)	Z' (Ω)	-Z'' (Ω)
100000	5494.78406822659	-0.241754902407122	5494.73515511346	-23.1847276673328
56234	5443.73707119402	-0.113919443299713	5443.72631106583	-10.8236085326816
31623	5433.99551494667	0.187292756316252	5433.9664823694	17.763021882633
17783	5445.50449366453	0.482077848707799	5445.31174354735	45.8170940364177
10000	5471.62239323016	0.764056000692072	5471.13589103554	72.9635245892047
5623.4	5503.16351348803	1.03442762260951	5502.26665158147	99.349640564464
3162.3	5538.12386362951	1.27550922892815	5536.75160276198	123.278620268271
1778.3	5578.33521316085	1.53767830225209	5576.32642447685	149.690875044235
1000	5608.07985846603	1.97009481127469	5604.76495875503	192.79381744259
562.34	5644.7162383917	2.7846084805801	5638.05109263535	274.228533884191
316.23	5687.8716524332	4.25607836440059	5672.18630834533	422.121330867046
177.83	5751.07867439257	6.82963118444706	5710.269832866	683.903761441272
100	5883.08902517111	11.2167699604004	5770.71180398516	1144.38706451754
56.234	6176.65078357443	18.3077311649797	5864.00787255212	1940.21302255124
31.623	6878.15178463469	28.7418518875191	6030.73011832707	3307.45615426361
17.783	8480.76646858381	41.6739539061863	6334.62805037986	5638.78420920646
10	11826.3643552055	54.2663629909199	6906.8080729104	9599.94250535153
5.6234	18132.4353537078	63.8447423138185	7992.86904670306	16275.7259825376
3.1623	29321.8326473409	69.7904413751532	10129.366733	27516.6458600437
1.7783	48134.167122392	72.6574613121712	14348.0079760399	45945.9760118975
1	79216.1940819414	73.5225207353944	22468.7583574937	75962.8876669414
0.56234	128242.950926003	72.8105501098742	37899.9144528274	122514.696859918
0.31623	207109.750206315	70.8457215574878	67955.3885432035	195643.844264174
0.17783	322799.153928099	67.8821065212175	121538.271454593	299044.71630264
0.1	470717.879518129	65.8092786431908	192888.568350837	429382.489509771
Frequency (Hz)	Z (Ω)	-Phase (°)	Z' (Ω)	-Z'' (Ω)
100000	5484.1573767618	-0.260831056244201	5484.10055005369	-24.9657764083086
56234	5430.85008530596	-0.142854007702128	5430.83320512156	-13.5405766830946
31623	5420.78629171105	0.158845097996696	5420.76545954727	15.0284058269958
17783	5430.32823260814	0.45229957660354	5430.15903238649	42.8672001937521
10000	5453.90205510004	0.747134344416466	5453.43836980732	71.1166178734243
5623.4	5484.20953546805	1.04370684742093	5483.29965606232	99.8954991253573
3162.3	5526.07570183164	1.31005193004151	5524.63126128326	126.341162040604
1778.3	5565.73518143633	1.55822819243144	5563.67700488969	151.348257802207
1000	5601.63499078299	1.93329633706714	5598.44642635938	188.976668264057
562.34	5635.79576816305	2.65736948362779	5629.73530213708	261.293643849387
316.23	5678.53779756297	3.99940475053296	5664.70927984607	396.055921780115
177.83	5740.40595530979	6.37038797872222	5704.96122528988	636.928527933112
100	5856.97297682516	10.4429176192883	5759.95793791362	1061.61057112581
56.234	6115.87402389705	17.0846560533255	5845.9910544832	1796.74808114023
31.623	6733.80933930845	27.0415887487161	5997.64745569139	3061.43972917911
17.783	8167.69451466894	39.7481067529332	6279.83778818648	5222.53492463365
10	11207.8402908919	52.5852481777367	6809.66359201724	8901.91921720786
5.6234	17004.8696246269	62.632999353592	7816.94086012796	15101.689526004
3.1623	27382.6611371372	69.0417702970722	9794.4286768066	25571.0636823389
1.7783	44905.4797165961	72.1973589216617	13729.3651536719	42755.1943166531
1	73923.7247479026	73.2469558507234	21308.30252528	70786.1096832904
0.56234	120465.887524678	72.6314836622298	35961.042851568	114973.185804935
0.31623	190691.302914089	70.3043090352777	64267.6319483171	179535.078719532
0.17783	301271.127803589	67.6429570152531	114596.637581965	278625.022392021
0.1	442271.037022185	64.9327324856753	187382.282580604	400613.966760473
Frequency (Hz)	Z (Ω)	-Phase (°)	Z' (Ω)	-Z'' (Ω)
100000	5452.71521544559	-0.143837919739753	5452.69803303415	-13.6887288446141
56234	5404.11825415362	-0.0253242837388492	5404.11772628734	-2.38857767070413
31623	5394.66671040035	0.282001238400114	5394.60136868786	26.5516337130644
17783	5411.91008832136	0.596581010368979	5411.61672201072	56.3494288204157
10000	5440.87206933536	0.907648315527984	5440.18938587091	86.1877063803858
5623.4	5479.11997469798	1.20006475214983	5477.91818346185	114.75222190615
3162.3	5522.28425403681	1.43574431975015	5520.55054990093	138.365488368651
1778.3	5570.42403821102	1.66123790251952	5568.08279660179	161.486642377195
1000	5606.78778516856	2.0483511138613	5603.20515972048	200.402609756231
562.34	5637.91035702489	2.83027548692286	5631.03315135067	278.386138732267
316.23	5678.11526968277	4.28876644305527	5662.21549579293	424.627713423206
177.83	5750.72214359802	6.86289378979883	5709.51785955138	687.176094121701
100	5878.8278636709	11.2617197084595	5765.63311807044	1148.08179085058
56.234	6175.12833958753	18.366387235925	5860.57363105667	1945.73552296818
31.623	6876.09925331242	28.8135880562297	6024.78593815655	3314.014988016
17.783	8489.83707998949	41.7427242848064	6334.62339159037	5652.42250114768
10	11844.4711866743	54.2978016159892	6912.10611933179	9618.43473165223
5.6234	18170.4691350994	63.8213511139253	8016.29242069505	16306.5938937445
3.1623	29358.4581829407	69.7551215924346	10159.0009983271	27544.7593127162
1.7783	48291.5712214049	72.638423647462	14410.2431580079	46091.4389356538
1	79071.1935026122	73.3053308072579	22714.8926681723	75738.2815556371
0.56234	128332.29884559	72.543108668777	38498.1687969849	122421.688953685
0.31623	205148.549677367	70.5969585001191	68152.646199687	193497.14274559
0.17783	320218.548674618	66.5059423789538	127656.390810433	293672.887411373
0.1	469606.119199018	64.98832699704	198550.827726363	425567.240278594
Frequency (Hz)	Z (Ω)	-Phase (°)	Z' (Ω)	-Z'' (Ω)
100000	5444.9826370523	-0.182900133484495	5444.95489434021	-17.3814959534279
56234	5397.23136481219	-0.0597437356348869	5397.22843067454	-5.62782648439083
31623	5386.04397612406	0.242638585670633	5385.99567984001	22.8089782118273
17783	5398.94746898332	0.554505345545602	5398.69463122802	52.2498956096071
10000	5422.87063393554	0.880349975765847	5422.23052166448	83.3191594445012
5623.4	5459.52638041522	1.20802684510639	5458.31294465157	115.100376623194
3162.3	5509.99062178112	1.47592501425343	5508.16260503266	141.92028972554
1778.3	5562.40621945355	1.68454755474167	5560.00228452139	163.516195932987
1000	5599.90524409305	2.00736123507376	5596.4687780213	196.152898152558
562.34	5634.45026334834	2.69643031410763	5628.21184444872	265.068300921243
316.23	5673.80652875393	4.02516556684465	5659.81103790601	398.270688009984
177.83	5736.02011070906	6.39656271400703	5700.31111756511	639.046065180288
100	5853.31486351514	10.4783923425324	5755.70242795665	1064.51136784026
56.234	6113.07911332087	17.1362688662146	5841.69931257656	1801.18999196712
31.623	6735.53757597052	27.1066284095846	5995.70678716024	3069.03348950635
17.783	8174.64489514807	39.8139376099286	6279.1719139234	5234.19709575079
10	11223.9542706824	52.6101994947531	6815.57127824814	8917.6867864648
5.6234	17033.9254451667	62.646764248332	7826.66298669433	15129.3741630052
3.1623	27405.4660735456	69.0141611150935	9814.9167925271	25587.6333228384
1.7783	44925.1418301343	72.1276469555089	13787.4096179017	42757.1713807856
1	73792.6606163901	73.0388652521572	21527.0126832572	70582.8908856857
0.56234	120369.965048913	72.4262764811173	36343.6303680983	114752.207026896
0.31623	192525.39069756	70.2444969109033	65074.9516043272	181194.030632752
0.17783	301971.350084143	67.323427249775	116418.652311874	278627.697233292
0.1	441790.348707158	64.6478398976226	189166.114797682	399242.90002847
Frequency (Hz)	Z (Ω)	-Phase (°)	Z' (Ω)	-Z'' (Ω)
100000	5406.64018962423	-0.193353301170184	5406.60940350278	-18.2454930116516
56234	5358.72794108765	-0.0153316621361357	5358.72774923627	-1.43393118987063
31623	5356.58057754375	0.348283525249438	5356.4816136196	32.5608150111888
17783	5374.10318003821	0.717110079639367	5373.68226278803	67.2601538365402
10000	5408.1927441672	1.0774137634441	5407.23658731545	101.691921310928
5623.4	5455.41585861917	1.38139800454343	5453.8303477911	131.517025461757
3162.3	5511.68486613578	1.57604299001829	5509.59980951293	151.591565086002
1778.3	5557.6996134368	1.74669125850208	5555.1172434358	169.403084026563
1000	5595.10109498568	2.11230873500765	5591.29921610269	206.226426821121
562.34	5627.04387136126	2.90640549362779	5619.80577560449	285.316972342432
316.23	5671.00582776877	4.4012025289438	5654.28283585321	435.192728297551
177.83	5740.97718743444	7.04422167073437	5697.64311809329	704.046848928966
100	5878.59875343393	11.5521851725754	5759.51429287114	1177.25036168525
56.234	6187.23060364984	18.7998460351494	5857.14263117089	1993.91643276786
31.623	6920.98070041161	29.3909486117235	6030.19062829746	3396.58281834309
17.783	8593.38282520208	42.350812202026	6350.80165001743	5789.08859688759
10	12056.741911407	54.8025181367709	6949.46266091113	9852.41058030369
5.6234	18541.2565093544	64.0929861662852	8100.89568410484	16677.9399825317
3.1623	30000.3324267846	69.8381861646896	10340.2938046197	28162.0004572069
1.7783	49601.1410765054	72.4699313392509	14940.1744926236	47297.6149739218
1	82189.4611554495	72.3021353259441	24985.395359674	78299.6650295768
0.56234	133715.948571848	69.642112034241	46517.5129480234	125363.774239608
0.31623	203760.796118866	65.550867447012	84333.580234316	185489.377808693
0.17783	292602.319280818	63.0207403162261	132744.29066557	260758.644236789
0.1	409825.575784426	65.3924702720184	170651.484160208	372605.788362116
Frequency (Hz)	Z (Ω)	-Phase (°)	Z' (Ω)	-Z'' (Ω)
100000	5402.59609145022	-0.234895433707057	5402.55068936705	-22.1489542146729
56234	5355.55057687668	-0.0579660502284861	5355.54783608363	-5.41820119075085
31623	5346.17236499537	0.294023478135517	5346.10197178623	27.4347134768898
17783	5361.36987624361	0.658342408913815	5361.0159608965	61.6020852361227
10000	5392.0376603057	1.03404411677355	5391.15956025044	97.3073793466655
5623.4	5438.96426904222	1.3868139951476	5437.37112085486	131.63439524506
3162.3	5497.12493399425	1.62148359997971	5494.9237493117	155.54912147457
1778.3	5550.30954661712	1.76612913214107	5547.67289673022	171.059913931133
1000	5590.16186143373	2.05274383587587	5586.574524401	200.236660834055
562.34	5624.6484337322	2.73336937611283	5618.24910527399	268.229368589868
316.23	5661.59367446117	4.06870234337039	5647.32469987372	401.704703600741
177.83	5728.79214043768	6.45896216520022	5692.42967547401	644.440670755174
100	5847.59652703428	10.5723125612244	5748.32846795155	1072.89559954415
56.234	6113.31558357394	17.2683418479881	5837.75766944853	1814.72114033062
31.623	6743.85072165911	27.275465806599	5994.02587392632	3090.49775581927
17.783	8199.12572465742	39.9797293843091	6282.75887951387	5268.07398492358
10	11265.5196148159	52.7155264639353	6824.34552180634	8963.27174589745
5.6234	17113.0856687841	62.6296983830772	7867.56209193255	15197.3408146533
3.1623	27540.6451584497	68.928083302453	9901.94927673373	25698.998740508
1.7783	45024.8596368419	72.0246887471066	13894.9938601036	42827.1774804854
1	73884.659818873	72.840433412746	21798.4749164919	70595.8174955546
0.56234	120838.167292425	71.9901232530895	37360.8574954757	114917.487797962
0.31623	191692.082173229	70.7087147620907	63329.473355208	180928.804153623
0.17783	290910.162928671	65.5134987845285	120576.108585368	264745.396435132
0.1	433408.031249317	63.6932007229463	192076.719643492	388521.627869549
Frequency (Hz)	Z (Ω)	-Phase (°)	Z' (Ω)	-Z'' (Ω)
100000	5381.42780446407	-0.0899281592128536	5381.42117598978	-8.44637601250037
56234	5336.68242847196	0.0689751089675862	5336.67856141261	6.42452491696922
31623	5333.29644361368	0.429989746948149	5333.14625582422	40.0246105600446
17783	5355.45406358876	0.815880042516997	5354.91110548535	76.2579802969505
10000	5393.17799771153	1.19086846299342	5392.01311701772	112.086845386213
5623.4	5447.46646697798	1.49037327809209	5445.62363844629	141.683087362213
3162.3	5506.54558556345	1.65378141510156	5504.2519202838	158.918482060561
1778.3	5553.60989774091	1.79027168653228	5550.89906537728	173.500611755242
1000	5590.47781334251	2.13164211752699	5586.60922821188	207.941128045372
562.34	5627.09748801053	2.90491684028502	5619.86673453784	285.173676220946
316.23	5666.32000744744	4.37393591997814	5649.81712725719	432.144484345788
177.83	5736.78397053905	6.97873976162511	5694.28188374789	697.025216942959
100	5875.25383152986	11.4343712649541	5758.6442918602	1164.7418189162
56.234	6177.2258479248	18.6123704199221	5854.15399047795	1971.54767430091
31.623	6894.26297760187	29.1227972783357	6022.68092454357	3355.32062334894
17.783	8539.13925067818	42.0302091650069	6342.803668987	5717.14445848256
10	11939.5500619985	54.4820436985416	6936.37793931453	9717.999627802
5.6234	18339.186569225	63.8482535343138	8082.99722343814	16461.8018426517
3.1623	29611.1799295487	69.6291099046125	10307.5274676985	27759.2660984174
1.7783	48595.8839125013	72.4041614502554	14690.567719451	46322.2101514762
1	79375.4231188705	72.9923194913674	23217.3029202872	75903.9830338787
0.56234	128352.269386998	72.2254252900273	39182.4518715892	122225.367752046
0.31623	204141.829731593	70.8411701659946	66996.8938309889	192834.910903503
0.17783	316948.265850544	69.1236644454698	112945.18692439	296141.162245781
0.1	482746.710542339	68.0820287184017	180199.106790237	447853.400625081
Frequency (Hz)	Z (Ω)	-Phase (°)	Z' (Ω)	-Z'' (Ω)
100000	5373.69432954437	-0.141215569429255	5373.67800794769	-13.2444054840739
56234	5326.29381805064	0.0212441342686112	5326.29345192686	1.97488365449753
31623	5318.84743382789	0.371044829302117	5318.73590336039	34.4443702599599
17783	5336.30743737458	0.750192969733866	5335.85002768815	69.8680771145733
10000	5372.32210437858	1.14788785865546	5371.2439742536	107.62417125881
5623.4	5423.14881053262	1.50603581220546	5421.27544789619	142.532590025251
3162.3	5487.74954034702	1.716532864908	5485.28695787673	164.383719772948
1778.3	5543.87052127067	1.82910231046376	5541.04579134556	176.951673701095
1000	5581.6492915953	2.09538650939196	5577.91707218957	204.083194169802
562.34	5619.39707767554	2.76456490994892	5612.85698678816	271.034983815144
316.23	5658.28580339269	4.08911777463809	5643.88175700067	403.481035329228
177.83	5721.18933464127	6.47329048386388	5684.71400385963	645.00705200425
100	5842.59385641343	10.5789013696326	5743.28741047868	1072.63819232633
56.234	6107.69347387991	17.2698731682418	5832.34051777676	1813.20811149047
31.623	6739.47936908664	27.2628337249618	5990.82133571219	3087.17377060638
17.783	8192.53909128419	39.9362466917488	6281.70473453439	5259.07619172302
10	11256.9760428946	52.6329454687685	6832.07202888795	8946.63631888489
5.6234	17083.5076386374	62.5492440323726	7875.25927260239	15160.0304956379
3.1623	27451.7894899663	68.8135648543755	9921.1818897779	25596.3062982019
1.7783	44909.109846622	71.86635637706	13977.2648544758	42678.6154227594
1	73742.5167561542	72.7314084234727	21890.5728976849	70418.4748183516
0.56234	119240.026616878	71.9924537446037	36862.1304162251	113399.15030004
0.31623	189497.872871949	70.4103392147994	63535.1437360484	178529.351461974
0.17783	294429.12256722	69.2293994343346	104412.587347949	275293.515759107
0.1	445006.896729743	68.0378979049077	166429.56758786	412713.383802312
Frequency (Hz)	Z (Ω)	-Phase (°)	Z' (Ω)	-Z'' (Ω)
100000	5348.86224357581	-0.0377969723326747	5348.86107971736	-3.52854582460336
56234	5304.86098514932	0.131988655076588	5304.84690939227	12.2204611485923
31623	5303.71642517095	0.504909813787245	5303.51049032055	46.7375404571165
17783	5324.62563829952	0.908951947845575	5323.95562016178	84.4674054553874
10000	5371.08846106846	1.2990877544369	5369.70793243914	121.770180762705
5623.4	5427.39359951364	1.59504208769121	5425.2906332598	151.072263189428
3162.3	5493.28553373229	1.73535285760772	5490.76612109258	166.353114110881
1778.3	5541.77250179705	1.84889405993254	5538.88740890552	178.798023316442
1000	5579.96441335014	2.17690223308259	5575.93741201203	211.954786637524
562.34	5616.95129427688	2.94016704997539	5609.55738519705	288.110715628515
316.23	5660.78492172181	4.40086253362935	5644.09464750494	434.37488417152
177.83	5730.88001758388	6.99929954297746	5688.17144490963	698.34904543275
100	5862.98386927052	11.4506392140062	5746.2876133134	1163.94094197574
56.234	6166.02171397232	18.6245154329429	5843.11855491745	1969.21033167043
31.623	6890.69585833379	29.1328077872013	6018.97874742661	3354.63623215472
17.783	8533.39719265998	42.0309913338241	6338.46051941137	5713.38655191127
10	11932.6846878413	54.4677692085579	6934.80894927989	9710.68425480048
5.6234	18316.8457812458	63.8051258020199	8085.52427985075	16435.6665971869
3.1623	29588.3018350472	69.5570562974543	10334.4378687299	27724.8444435531
1.7783	48489.8660996294	72.2521155807264	14781.1238279497	46182.0906060218
1	79326.6226187537	72.8649981979768	23371.5396433237	75805.5683363611
0.56234	129313.166097671	71.9253621941289	40120.1403770284	122931.970057961
0.31623	205199.284713841	69.5463866564341	71706.6718907033	192262.579961445
0.17783	315206.725225687	66.0802578858644	127802.641603522	288134.976055778
0.1	467380.080394942	64.4780535139368	201373.881185414	421773.279768059
Frequency (Hz)	Z (Ω)	-Phase (°)	Z' (Ω)	-Z'' (Ω)
100000	5341.41396041952	-0.0788501189461043	5341.40890234045	-7.35082054481706
56234	5297.95891604349	0.07609245265516	5297.95424389725	7.03602556608808
31623	5291.39790874519	0.435340409756177	5291.24516936114	40.2043080444604
17783	5311.13600893699	0.833001984734695	5310.57470694286	77.2139068167684
10000	5347.46712005383	1.25268335066812	5346.18909851504	116.904760278249
5623.4	5405.79384173717	1.61760132480172	5403.63958053791	152.598633701279
3162.3	5473.46530699977	1.80557961166182	5470.74771376915	172.458456503685
1778.3	5532.67718433755	1.89960994253947	5529.63665529338	183.399254428785
1000	5572.23614181275	2.15430322725091	5568.2977696692	209.464957502081
562.34	5607.88796469704	2.81068287921529	5601.14174204916	274.988381697316
316.23	5651.40257983706	4.12937399480027	5636.73152205849	406.950694336737
177.83	5717.52710341012	6.50742696624212	5680.69006747964	647.978807884521
100	5837.32992455041	10.617217754193	5737.39498913452	1075.50889661859
56.234	6101.64792704255	17.3117985840939	5825.24048502311	1815.67638009377
31.623	6737.65585725354	27.3079591318194	5986.7677723881	3091.054527225
17.783	8196.7693583217	39.9745740604611	6281.42710824281	5265.99481554567
10	11262.899761978	52.662184487656	6831.09833184461	8954.83146848865
5.6234	17102.6337199919	62.5304235114886	7889.0610473403	15174.4125405744
3.1623	27498.7591339506	68.7896722722427	9948.84806520463	25635.9547527004
1.7783	44963.2045694065	71.8199497536103	14028.7055181159	42718.6749166717
1	73670.0348110271	72.6055531887333	22023.5320004626	70301.0531022299
0.56234	119311.224298671	71.8241262930286	37217.3316605612	113358.010161239
0.31623	188094.835680115	70.3524291386044	63243.8064406871	177143.693527098
0.17783	294656.103670862	68.3271860137757	108818.224527412	273826.246808438
0.1	445253.517258303	66.5922450530633	176886.801835202	408609.537293739
