# Supplementary material for: Daily electric field treatment improves functional outcomes after thoracic contusion spinal cord injury in rats
Source: Nat Commun. 2025 Jun 26;16:5372. doi: 10.1038/s41467-025-60332-0 (PMC12202812; doi:10.1038/s41467-025-60332-0)
Supplement: Supplementary file 6 — Source Data [file 41467_2025_60332_MOESM6_ESM.zip › SFig4/XPS/Lukas_electrode_refined/ASCII files/Contaminated electrode/C1s.csv]

Energy	Spectrum	Composite spectrum	Background	Residual	[1/1]	[2/1]	[3/1]	[4/1]	[5/1]
291.765	78.071	76.409	73.617	1.662	74.580	74.023	74.005	73.935	74.335
291.715	70.735	76.405	73.568	-5.670	74.543	73.980	73.964	73.895	74.296
291.665	74.977	76.399	73.516	-1.422	74.503	73.934	73.920	73.852	74.254
291.615	88.756	76.382	73.451	12.374	74.450	73.876	73.864	73.797	74.199
291.565	71.149	76.382	73.402	-5.233	74.414	73.834	73.824	73.758	74.160
291.515	74.897	76.380	73.349	-1.483	74.374	73.788	73.781	73.716	74.119
291.465	65.389	76.387	73.305	-10.999	74.342	73.751	73.746	73.683	74.085
291.415	75.365	76.388	73.252	-1.023	74.303	73.706	73.703	73.641	74.043
291.365	79.849	76.386	73.195	3.463	74.259	73.657	73.656	73.597	73.998
291.315	79.544	76.386	73.139	3.159	74.216	73.608	73.610	73.553	73.953
291.265	65.851	76.399	73.094	-10.549	74.186	73.571	73.576	73.521	73.920
291.215	89.482	76.394	73.029	13.088	74.135	73.515	73.522	73.470	73.867
291.165	68.103	76.409	72.982	-8.306	74.103	73.476	73.487	73.438	73.833
291.115	80.237	76.416	72.925	3.821	74.060	73.428	73.442	73.396	73.788
291.065	77.203	76.427	72.870	0.776	74.021	73.382	73.400	73.358	73.747
291.015	81.246	76.437	72.812	4.809	73.978	73.333	73.355	73.317	73.702
290.965	78.699	76.452	72.756	2.247	73.938	73.287	73.313	73.279	73.660
290.915	76.049	76.471	72.703	-0.421	73.901	73.243	73.273	73.245	73.620
290.865	66.816	76.500	72.657	-9.684	73.871	73.208	73.242	73.219	73.589
290.815	98.361	76.505	72.584	21.856	73.815	73.145	73.184	73.168	73.530
290.765	86.371	76.524	72.522	9.848	73.770	73.093	73.138	73.128	73.483
290.715	87.501	76.544	72.458	10.957	73.724	73.040	73.090	73.088	73.435
290.665	64.675	76.588	72.415	-11.913	73.698	73.008	73.064	73.071	73.407
290.615	73.567	76.628	72.363	-3.061	73.665	72.968	73.030	73.047	73.371
290.565	78.967	76.667	72.307	2.300	73.627	72.924	72.992	73.021	73.331
290.515	92.185	76.699	72.240	15.486	73.579	72.868	72.943	72.986	73.281
290.465	73.443	76.753	72.188	-3.310	73.547	72.830	72.912	72.971	73.247
290.415	94.237	76.794	72.119	17.442	73.497	72.773	72.863	72.941	73.195
290.365	76.134	76.858	72.065	-0.724	73.464	72.733	72.831	72.932	73.159
290.315	88.874	76.919	72.001	11.955	73.420	72.682	72.789	72.918	73.113
290.265	83.425	76.994	71.941	6.431	73.381	72.636	72.753	72.915	73.072
290.215	97.135	77.068	71.869	20.067	73.331	72.579	72.706	72.909	73.020
290.165	93.075	77.159	71.801	15.916	73.285	72.525	72.663	72.917	72.972
290.115	81.158	77.276	71.743	3.882	73.249	72.483	72.632	72.948	72.934
290.065	73.226	77.419	71.691	-4.193	73.221	72.448	72.609	73.002	72.904
290.015	83.288	77.576	71.632	5.712	73.185	72.404	72.579	73.068	72.866
289.965	96.288	77.748	71.560	18.540	73.138	72.350	72.539	73.146	72.817
289.915	88.674	77.960	71.496	10.714	73.099	72.304	72.507	73.260	72.775
289.865	72.905	78.224	71.445	-5.319	73.073	72.271	72.490	73.423	72.748
289.815	90.804	78.519	71.379	12.285	73.033	72.223	72.459	73.613	72.706
289.765	82.052	78.874	71.320	3.177	73.001	72.184	72.438	73.860	72.672
289.715	91.596	79.284	71.253	12.312	72.961	72.137	72.411	74.157	72.630
289.665	77.365	79.779	71.198	-2.414	72.934	72.103	72.398	74.535	72.601
289.615	88.679	80.347	71.134	8.332	72.898	72.061	72.378	74.981	72.564
289.565	87.602	81.010	71.070	6.592	72.864	72.019	72.362	75.518	72.528
289.515	78.217	81.786	71.015	-3.569	72.839	71.987	72.356	76.163	72.501
289.465	70.604	82.687	70.966	-12.083	72.821	71.962	72.361	76.926	72.482
289.415	114.924	83.679	70.879	31.245	72.765	71.900	72.331	77.774	72.424
289.365	91.069	84.831	70.812	6.238	72.731	71.859	72.325	78.775	72.389
289.315	92.471	86.131	70.744	6.340	72.696	71.819	72.324	79.917	72.353
289.265	87.572	87.593	70.681	-0.021	72.667	71.783	72.332	81.212	72.323
289.215	87.403	89.219	70.617	-1.816	72.638	71.749	72.348	82.660	72.293
289.165	96.555	91.004	70.546	5.551	72.603	71.707	72.364	84.257	72.257
289.115	91.576	92.960	70.479	-1.384	72.573	71.672	72.394	86.011	72.226
289.065	103.419	95.070	70.402	8.349	72.534	71.627	72.427	87.903	72.187
289.015	108.002	97.333	70.321	10.670	72.491	71.580	72.470	89.930	72.144
288.965	90.367	99.756	70.255	-9.389	72.465	71.549	72.548	92.094	72.118
288.915	100.128	102.301	70.180	-2.173	72.432	71.512	72.640	94.354	72.085
288.865	80.149	104.974	70.123	-24.825	72.417	71.493	72.778	96.708	72.070
288.815	85.595	107.728	70.061	-22.134	72.399	71.471	72.945	99.105	72.052
288.765	109.567	110.522	69.979	-0.954	72.361	71.431	73.135	101.494	72.015
288.715	100.988	113.352	69.904	-12.364	72.332	71.399	73.385	103.863	71.987
288.665	127.980	116.155	69.805	11.825	72.281	71.347	73.675	106.136	71.937
288.615	125.381	118.923	69.709	6.458	72.233	71.298	74.043	108.292	71.891
288.565	134.360	121.609	69.605	12.751	72.179	71.244	74.495	110.269	71.839
288.515	126.555	124.194	69.507	2.361	72.134	71.199	75.063	112.032	71.796
288.465	116.893	126.649	69.418	-9.755	72.098	71.165	75.766	113.529	71.763
288.415	118.294	128.937	69.328	-10.643	72.063	71.133	76.617	114.706	71.731
288.365	118.893	131.042	69.238	-12.149	72.029	71.103	77.639	115.521	71.700
288.315	137.030	132.942	69.131	4.089	71.981	71.060	78.840	115.929	71.657
288.265	137.112	134.659	69.025	2.453	71.934	71.021	80.262	115.927	71.615
288.215	140.326	136.214	68.916	4.112	71.887	70.982	81.926	115.508	71.573
288.165	150.829	137.635	68.797	13.193	71.833	70.938	83.851	114.677	71.525
288.115	135.581	138.994	68.692	-3.413	71.794	70.912	86.081	113.482	71.492
288.065	166.288	140.307	68.560	25.981	71.731	70.864	88.599	111.919	71.436
288.015	132.620	141.692	68.458	-9.072	71.699	70.849	91.475	110.088	71.413
287.965	145.691	143.171	68.344	2.520	71.658	70.830	94.681	107.998	71.381
287.915	155.956	144.802	68.221	11.154	71.610	70.808	98.223	105.702	71.344
287.865	160.441	146.642	68.095	13.799	71.562	70.789	102.105	103.258	71.306
287.815	128.525	148.760	67.996	-20.235	71.544	70.807	106.347	100.745	71.300
287.765	162.118	151.127	67.867	10.991	71.499	70.805	110.869	98.154	71.269
287.715	157.711	153.788	67.743	3.923	71.461	70.819	115.675	95.560	71.246
287.665	157.016	156.738	67.619	0.278	71.427	70.848	120.716	92.997	71.228
287.615	128.559	159.982	67.520	-31.423	71.421	70.919	125.964	90.521	71.239
287.565	180.625	163.417	67.376	17.208	71.373	70.965	131.282	88.092	71.211
287.515	162.847	167.054	67.248	-4.207	71.344	71.052	136.653	85.792	71.203
287.465	204.710	170.777	67.083	33.933	71.283	71.135	141.939	83.586	71.165
287.415	157.609	174.587	66.958	-16.977	71.266	71.297	147.119	81.565	71.173
287.365	210.477	178.308	66.788	32.169	71.208	71.461	152.001	79.650	71.143
287.315	172.012	181.924	66.652	-9.913	71.187	71.717	156.551	77.923	71.152
287.265	186.316	185.288	66.503	1.028	71.159	72.034	160.610	76.339	71.157
287.215	173.911	188.323	66.364	-14.413	71.146	72.450	164.088	74.917	71.180
287.165	170.451	190.930	66.229	-20.479	71.141	72.977	166.869	73.643	71.215
287.115	181.472	193.017	66.084	-11.545	71.132	73.624	168.849	72.498	71.250
287.065	181.396	194.540	65.939	-13.144	71.129	74.428	169.965	71.481	71.295
287.015	210.999	195.448	65.769	15.551	71.106	75.391	170.146	70.555	71.326
286.965	182.578	195.804	65.623	-13.226	71.114	76.599	169.431	69.760	71.393
286.915	162.771	195.647	65.495	-32.876	71.146	78.079	167.832	69.077	71.491
286.865	178.512	195.028	65.352	-16.516	71.171	79.841	165.370	68.465	71.590
286.815	183.153	194.071	65.206	-10.917	71.200	81.938	162.133	67.921	71.703
286.765	186.758	192.909	65.056	-6.151	71.233	84.415	158.217	67.438	71.832
286.715	184.131	191.697	64.909	-7.566	71.277	87.323	153.738	67.010	71.985
286.665	199.710	190.574	64.749	9.135	71.317	90.691	148.794	66.616	72.152
286.615	187.285	189.720	64.599	-2.435	71.376	94.585	143.523	66.270	72.361
286.565	193.857	189.267	64.443	4.589	71.441	99.027	138.019	65.951	72.602
286.515	173.995	189.377	64.305	-15.382	71.533	104.073	132.410	65.676	72.905
286.465	187.825	190.146	64.154	-2.321	71.625	109.716	126.760	65.411	73.252
286.415	180.953	191.698	64.010	-10.745	71.735	115.988	121.175	65.169	73.671
286.365	226.135	194.075	63.827	32.060	71.819	122.844	115.682	64.903	74.133
286.315	182.737	197.419	63.681	-14.682	71.956	130.344	110.422	64.686	74.733
286.265	205.988	201.712	63.514	4.276	72.088	138.399	105.389	64.459	75.435
286.215	196.868	206.998	63.356	-10.130	72.246	146.984	100.651	64.248	76.295
286.165	222.518	213.239	63.176	9.279	72.401	156.000	96.207	64.020	77.315
286.115	221.353	220.424	62.996	0.929	72.578	165.377	92.100	63.799	78.557
286.065	217.574	228.500	62.820	-10.926	72.784	175.006	88.340	63.585	80.067
286.015	234.937	237.370	62.629	-2.433	73.004	184.734	84.911	63.359	81.879
285.965	258.900	246.934	62.417	11.966	73.236	194.405	81.799	63.116	84.047
285.915	213.705	257.140	62.245	-43.435	73.547	203.908	79.053	62.914	86.696
285.865	261.618	267.786	62.030	-6.167	73.865	212.975	76.574	62.673	89.819
285.815	254.357	278.788	61.822	-24.431	74.248	221.456	74.389	62.440	93.544
285.765	315.116	289.957	61.562	25.160	74.650	229.085	72.416	62.156	97.897
285.715	267.395	301.261	61.342	-33.867	75.184	235.751	70.723	61.915	103.059
285.665	313.005	312.510	61.084	0.495	75.791	241.174	69.205	61.635	109.039
285.615	322.441	323.650	60.817	-1.209	76.531	245.210	67.868	61.349	115.959
285.565	360.304	334.611	60.517	25.693	77.416	247.690	66.665	61.031	123.878
285.515	373.839	345.416	60.206	28.423	78.513	248.538	65.593	60.702	132.893
285.465	324.112	356.179	59.937	-32.067	79.934	247.767	64.687	60.417	143.123
285.415	371.940	366.932	59.627	5.008	81.664	245.311	63.844	60.091	154.531
285.365	386.541	377.876	59.305	8.665	83.818	241.275	63.076	59.754	167.173
285.315	348.231	389.272	59.016	-41.042	86.544	235.831	62.415	59.450	181.094
285.265	472.437	401.226	58.619	71.211	89.826	229.003	61.707	59.040	196.126
285.215	369.301	414.197	58.311	-44.896	94.003	221.180	61.137	58.719	212.403
285.165	422.941	428.312	57.957	-5.371	99.108	212.429	60.563	58.353	229.689
285.115	439.627	443.856	57.589	-4.229	105.365	202.990	60.007	57.972	247.877
285.065	451.445	461.067	57.210	-9.622	112.996	193.069	59.468	57.582	266.793
285.015	488.435	480.127	56.800	8.308	122.219	182.836	58.918	57.161	286.191
284.965	510.972	501.220	56.369	9.752	133.309	172.482	58.367	56.720	305.820
284.915	542.364	524.470	55.912	17.894	146.538	162.157	57.803	56.253	325.367
284.865	579.767	549.959	55.422	29.808	162.196	151.998	57.218	55.753	344.482
284.815	579.031	577.756	54.933	1.275	180.614	142.157	56.644	55.255	362.818
284.765	585.723	607.840	54.438	-22.117	202.081	132.730	56.072	54.751	379.958
284.715	620.901	640.116	53.913	-19.215	226.855	123.769	55.476	54.217	395.449
284.665	665.951	674.455	53.348	-8.504	255.182	115.326	54.846	53.645	408.848
284.615	728.424	710.675	52.730	17.749	287.260	107.425	54.168	53.019	419.723
284.565	670.285	748.685	52.162	-78.399	323.349	100.193	53.543	52.443	427.803
284.515	807.285	788.102	51.475	19.183	363.367	93.466	52.804	51.749	432.616
284.465	833.976	828.808	50.765	5.167	407.405	87.332	52.045	51.032	434.054
284.415	888.263	870.574	50.008	17.689	455.335	81.748	51.242	50.268	432.012
284.365	906.383	913.231	49.235	-6.848	506.970	76.717	50.425	49.489	426.571
284.315	964.320	956.539	48.413	7.781	561.932	72.166	49.561	48.660	417.870
284.265	954.073	1000.321	47.599	-46.249	619.805	68.115	48.708	47.840	406.247
284.215	1065.357	1044.180	46.688	21.177	679.876	64.414	47.760	46.924	391.959
284.165	1095.983	1087.808	45.752	8.175	741.475	61.087	46.788	45.982	375.483
284.115	1074.409	1130.771	44.833	-56.361	803.778	58.135	45.836	45.059	357.297
284.065	1232.260	1172.316	43.779	59.944	865.646	55.359	44.749	43.999	337.678
284.015	1228.060	1211.874	42.727	16.186	926.135	52.858	43.667	42.942	317.181
283.965	1269.412	1248.590	41.640	20.822	984.039	50.554	42.551	41.850	296.157
283.915	1348.067	1281.530	40.485	66.537	1038.105	48.381	41.368	40.691	274.926
283.865	1285.519	1309.856	39.384	-24.337	1087.212	46.429	40.241	39.585	253.926
283.815	1375.050	1332.459	38.206	42.591	1130.002	44.540	39.037	38.402	233.301
283.765	1298.262	1348.536	37.094	-50.274	1165.464	42.833	37.900	37.286	213.428
283.715	1434.143	1357.044	35.864	77.099	1192.384	41.105	36.647	36.052	194.312
283.665	1308.712	1357.504	34.743	-48.792	1210.152	39.564	35.504	34.927	176.329
283.615	1345.125	1349.284	33.591	-4.158	1218.041	38.055	34.330	33.771	159.449
283.565	1272.725	1332.248	32.501	-59.523	1215.856	36.661	33.220	32.677	143.837
283.515	1234.434	1306.431	31.444	-71.996	1203.603	35.342	32.143	31.617	129.501
283.465	1178.666	1272.200	30.436	-93.533	1181.653	34.106	31.116	30.605	116.462
283.415	1248.414	1230.065	29.367	18.349	1150.542	32.838	30.029	29.533	104.591
283.365	1169.010	1180.993	28.367	-11.983	1111.284	31.660	29.012	28.529	93.974
283.315	1149.439	1125.927	27.384	23.512	1064.889	30.518	28.012	27.543	84.500
283.265	1114.547	1065.980	26.431	48.567	1012.544	29.422	27.043	26.587	76.107
283.215	1002.918	1002.366	25.574	0.552	955.550	28.434	26.171	25.728	68.781
283.165	945.908	936.190	24.768	9.718	895.102	27.507	25.349	24.918	62.384
283.115	872.804	868.586	24.024	4.219	832.424	26.652	24.591	24.172	56.842
283.065	827.000	800.590	23.320	26.410	768.645	25.845	23.873	23.465	52.042
283.015	716.690	733.236	22.712	-16.546	704.884	25.140	23.252	22.854	47.954
282.965	708.530	667.314	22.111	41.216	642.013	24.448	22.638	22.250	44.408
282.915	603.618	603.673	21.600	-0.055	580.956	23.852	22.115	21.737	41.412
282.865	522.815	542.935	21.160	-20.121	522.407	23.331	21.662	21.294	38.879
282.815	524.844	485.549	20.717	39.296	466.871	22.813	21.208	20.849	36.676
282.765	408.752	432.007	20.376	-23.254	414.898	22.399	20.855	20.505	34.851
282.715	422.713	382.466	20.022	40.247	366.691	21.977	20.491	20.149	33.245
282.665	356.418	337.148	19.726	19.270	322.512	21.616	20.184	19.851	31.888
282.615	297.751	296.095	19.480	1.656	282.436	21.308	19.928	19.603	30.739
282.565	276.680	259.227	19.253	17.453	246.414	21.022	19.691	19.374	29.737
282.515	232.498	226.440	19.064	6.057	214.363	20.777	19.493	19.183	28.879
282.465	201.227	197.532	18.902	3.695	186.103	20.562	19.322	19.019	28.134
282.415	149.431	172.282	18.785	-22.852	161.427	20.394	19.196	18.899	27.505
282.365	151.970	150.369	18.665	1.601	140.028	20.226	19.068	18.778	26.931
282.315	124.515	131.522	18.570	-7.007	121.644	20.083	18.964	18.681	26.428
282.265	114.372	115.421	18.483	-1.048	105.965	19.952	18.869	18.592	25.974
282.215	91.329	101.771	18.416	-10.442	92.703	19.843	18.794	18.524	25.572
282.165	68.443	90.276	18.369	-21.832	81.565	19.755	18.740	18.475	25.218
282.115	56.923	80.644	18.332	-23.721	72.265	19.679	18.695	18.436	24.897
282.065	59.738	72.603	18.293	-12.865	64.534	19.602	18.649	18.395	24.594
282.015	57.259	65.918	18.256	-8.659	58.139	19.529	18.604	18.356	24.311
281.965	53.318	60.377	18.222	-7.059	52.871	19.460	18.564	18.321	24.047
281.915	55.155	55.786	18.186	-0.631	48.538	19.392	18.522	18.284	23.795
281.865	52.629	51.986	18.153	0.643	44.981	19.326	18.482	18.249	23.558
281.815	63.739	48.822	18.110	14.917	42.048	19.253	18.433	18.205	23.323
281.765	42.234	46.204	18.086	-3.970	39.650	19.199	18.403	18.179	23.117
281.715	36.332	44.019	18.067	-7.687	37.673	19.152	18.378	18.158	22.925
281.665	40.537	42.175	18.044	-1.638	36.026	19.102	18.349	18.134	22.738
281.615	51.963	40.597	18.011	11.366	34.638	19.043	18.311	18.100	22.550
281.565	39.784	39.252	17.989	0.533	33.472	18.995	18.283	18.077	22.379
281.515	57.732	38.068	17.951	19.664	32.461	18.933	18.240	18.038	22.200
281.465	43.872	37.039	17.925	6.833	31.596	18.884	18.210	18.011	22.040
281.415	54.116	36.115	17.891	18.001	30.830	18.826	18.170	17.975	21.877
281.365	25.912	35.309	17.881	-9.397	30.173	18.794	18.155	17.964	21.745
281.315	47.087	34.559	17.852	12.528	29.568	18.745	18.122	17.934	21.600
281.265	31.228	33.885	17.837	-2.658	29.032	18.710	18.103	17.918	21.473
281.215	43.404	33.253	17.812	10.151	28.532	18.664	18.073	17.892	21.341
281.165	41.406	32.666	17.789	8.740	28.072	18.622	18.045	17.867	21.215
281.115	32.908	32.124	17.772	0.784	27.652	18.587	18.024	17.850	21.101
281.065	43.110	31.606	17.747	11.505	27.250	18.544	17.995	17.824	20.982
281.015	31.642	31.126	17.732	0.516	26.883	18.512	17.976	17.807	20.877
280.965	24.674	30.678	17.723	-6.004	26.543	18.486	17.963	17.797	20.781
280.915	29.991	30.248	17.710	-0.257	26.217	18.456	17.945	17.783	20.685
280.865	26.249	29.843	17.699	-3.595	25.912	18.430	17.931	17.771	20.595
280.815	36.663	29.448	17.680	7.215	25.613	18.395	17.908	17.751	20.499
280.765	26.474	29.080	17.669	-2.605	25.338	18.370	17.894	17.739	20.415
280.715	40.445	28.716	17.646	11.729	25.063	18.333	17.868	17.716	20.321
280.665	17.086	28.387	17.644	-11.301	24.821	18.317	17.862	17.712	20.251
280.615	41.716	28.052	17.620	13.663	24.569	18.279	17.834	17.688	20.161
280.565	28.240	27.742	17.608	0.498	24.340	18.254	17.819	17.675	20.086
280.515	30.116	27.443	17.594	2.673	24.118	18.228	17.802	17.660	20.012
280.465	17.271	27.168	17.591	-9.897	23.917	18.213	17.796	17.656	19.950
280.415	28.300	26.894	17.579	1.406	23.716	18.189	17.781	17.643	19.882
280.365	33.988	26.625	17.562	7.363	23.517	18.160	17.761	17.625	19.810
280.315	24.077	26.376	17.553	-2.299	23.336	18.140	17.749	17.616	19.749
280.265	26.743	26.134	17.543	0.610	23.159	18.118	17.736	17.604	19.687
280.215	41.788	25.888	17.519	15.900	22.976	18.084	17.709	17.580	19.614
280.165	27.401	25.662	17.507	1.739	22.812	18.062	17.695	17.568	19.555
280.115	34.755	25.439	17.489	9.316	22.648	18.034	17.674	17.549	19.492
280.065	25.212	25.232	17.480	-0.020	22.498	18.015	17.662	17.539	19.438
280.015	36.211	25.022	17.461	11.189	22.344	17.986	17.640	17.519	19.376
279.965	24.695	24.830	17.452	-0.135	22.206	17.967	17.629	17.509	19.325
279.915	25.332	24.643	17.442	0.688	22.072	17.949	17.617	17.499	19.275
279.865	34.286	24.456	17.425	9.831	21.935	17.923	17.597	17.481	19.219
279.815	14.211	24.291	17.425	-10.080	21.820	17.914	17.595	17.480	19.181
279.765	26.533	24.122	17.414	2.411	21.698	17.895	17.582	17.469	19.134
279.715	30.687	23.954	17.400	6.732	21.577	17.872	17.565	17.454	19.085
279.665	22.487	23.799	17.393	-1.312	21.467	17.857	17.556	17.446	19.043
279.615	18.190	23.653	17.389	-5.463	21.365	17.846	17.550	17.442	19.006
279.565	21.639	23.508	17.383	-1.870	21.263	17.832	17.541	17.435	18.967
279.515	18.384	23.371	17.379	-4.987	21.167	17.821	17.536	17.431	18.933
279.465	22.893	23.234	17.371	-0.341	21.071	17.806	17.526	17.423	18.895
279.415	23.318	23.101	17.364	0.216	20.977	17.791	17.516	17.414	18.857
279.365	23.830	22.972	17.355	0.858	20.886	17.776	17.506	17.405	18.820
279.315	14.196	22.855	17.355	-8.659	20.805	17.769	17.504	17.405	18.792
