# Supplementary material for: Daily electric field treatment improves functional outcomes after thoracic contusion spinal cord injury in rats
Source: Nat Commun. 2025 Jun 26;16:5372. doi: 10.1038/s41467-025-60332-0 (PMC12202812; doi:10.1038/s41467-025-60332-0)
Supplement: Supplementary file 6 — Source Data [file 41467_2025_60332_MOESM6_ESM.zip › SFig4/XPS/Lukas_electrode_refined/ASCII files/Good electrode/C1s.csv]

Energy	Spectrum	Composite spectrum	Background	Residual	[1/1]	[2/1]	[3/1]	[4/1]	[5/1]
291.765	85.000	83.209	82.222	1.791	82.371	82.222	82.423	82.749	82.332
291.715	60.000	83.231	82.220	-23.231	82.371	82.220	82.425	82.764	82.331
291.665	105.000	83.238	82.201	21.762	82.353	82.201	82.410	82.763	82.314
291.615	91.667	83.251	82.187	8.416	82.341	82.187	82.400	82.768	82.301
291.565	88.333	83.266	82.174	5.067	82.330	82.174	82.392	82.775	82.290
291.515	71.667	83.289	82.167	-11.623	82.325	82.167	82.390	82.790	82.285
291.465	81.667	83.310	82.157	-1.643	82.317	82.157	82.384	82.802	82.276
291.415	78.333	83.334	82.147	-5.001	82.310	82.147	82.380	82.818	82.269
291.365	76.667	83.361	82.139	-6.694	82.303	82.139	82.377	82.835	82.262
291.315	81.667	83.388	82.128	-1.721	82.295	82.128	82.372	82.853	82.253
291.265	91.667	83.414	82.114	8.252	82.283	82.114	82.363	82.870	82.241
291.215	93.333	83.443	82.099	9.890	82.270	82.099	82.354	82.889	82.228
291.165	88.333	83.477	82.086	4.856	82.259	82.086	82.347	82.913	82.217
291.115	73.333	83.522	82.079	-10.189	82.254	82.079	82.346	82.947	82.212
291.065	93.333	83.564	82.064	9.769	82.242	82.064	82.337	82.979	82.199
291.015	70.000	83.621	82.058	-13.621	82.238	82.058	82.338	83.025	82.195
290.965	103.333	83.673	82.040	19.660	82.222	82.040	82.326	83.066	82.179
290.915	106.667	83.733	82.020	22.933	82.205	82.020	82.314	83.114	82.161
290.865	101.667	83.806	82.002	17.861	82.189	82.002	82.303	83.175	82.146
290.815	83.333	83.898	81.991	-0.564	82.181	81.991	82.300	83.254	82.137
290.765	103.333	83.997	81.973	19.336	82.165	81.973	82.289	83.341	82.121
290.715	71.667	84.126	81.966	-12.459	82.161	81.966	82.290	83.456	82.117
290.665	78.333	84.273	81.957	-5.939	82.154	81.957	82.290	83.590	82.110
290.615	80.000	84.444	81.947	-4.444	82.147	81.947	82.289	83.747	82.102
290.565	95.000	84.638	81.932	10.362	82.135	81.932	82.283	83.926	82.090
290.515	76.667	84.872	81.923	-8.206	82.129	81.923	82.283	84.146	82.084
290.465	95.000	85.138	81.908	9.862	82.116	81.908	82.278	84.396	82.071
290.415	81.667	85.453	81.897	-3.786	82.109	81.897	82.278	84.695	82.063
290.365	95.000	85.813	81.882	9.187	82.097	81.882	82.273	85.038	82.051
290.315	76.667	86.236	81.873	-9.569	82.091	81.873	82.276	85.443	82.045
290.265	121.667	86.705	81.848	34.961	82.069	81.848	82.263	85.895	82.023
290.215	78.333	87.261	81.839	-8.928	82.063	81.839	82.266	86.432	82.017
290.165	90.000	87.889	81.825	2.111	82.053	81.825	82.265	87.041	82.007
290.115	93.333	88.601	81.811	4.733	82.042	81.811	82.264	87.732	81.995
290.065	91.667	89.403	81.797	2.263	82.031	81.797	82.264	88.514	81.984
290.015	106.667	90.298	81.777	16.369	82.015	81.777	82.259	89.387	81.968
289.965	98.333	91.298	81.760	7.036	82.002	81.760	82.257	90.364	81.955
289.915	71.667	92.414	81.754	-20.748	81.999	81.754	82.267	91.457	81.952
289.865	83.333	93.637	81.743	-10.304	81.992	81.743	82.273	92.656	81.944
289.815	81.667	94.973	81.732	-13.306	81.985	81.732	82.281	93.965	81.938
289.765	105.000	96.412	81.713	8.588	81.970	81.713	82.281	95.377	81.923
289.715	100.000	97.962	81.696	2.038	81.957	81.696	82.284	96.900	81.910
289.665	100.000	99.619	81.679	0.381	81.944	81.679	82.288	98.527	81.897
289.615	95.000	101.377	81.663	-6.377	81.933	81.663	82.296	100.253	81.885
289.565	91.667	103.227	81.649	-11.560	81.923	81.649	82.307	102.069	81.876
289.515	93.333	105.154	81.634	-11.820	81.913	81.634	82.319	103.959	81.865
289.465	85.000	107.147	81.623	-22.147	81.906	81.623	82.337	105.914	81.858
289.415	128.333	109.172	81.595	19.162	81.883	81.595	82.342	107.897	81.836
289.365	101.667	111.232	81.577	-9.566	81.870	81.577	82.360	109.912	81.823
289.315	110.000	113.294	81.556	-3.294	81.854	81.556	82.379	111.924	81.807
289.265	135.000	115.326	81.526	19.674	81.829	81.526	82.393	113.901	81.782
289.215	126.667	117.314	81.499	9.353	81.807	81.499	82.416	115.828	81.761
289.165	136.667	119.222	81.469	17.445	81.781	81.469	82.443	117.668	81.735
289.115	135.000	121.024	81.438	13.976	81.757	81.439	82.478	119.394	81.711
289.065	118.333	122.697	81.415	-4.364	81.738	81.415	82.530	120.980	81.693
289.015	146.667	124.194	81.380	22.473	81.710	81.380	82.583	122.377	81.665
288.965	115.000	125.508	81.357	-10.508	81.693	81.358	82.662	123.577	81.649
288.915	113.333	126.603	81.335	-13.269	81.677	81.336	82.758	124.540	81.633
288.865	140.000	127.447	81.303	12.553	81.651	81.304	82.864	125.233	81.608
288.815	158.333	128.027	81.265	30.306	81.619	81.266	82.987	125.638	81.576
288.765	146.667	128.348	81.230	18.318	81.591	81.232	83.142	125.756	81.549
288.715	115.000	128.417	81.208	-13.417	81.575	81.210	83.340	125.589	81.534
288.665	125.000	128.227	81.181	-3.227	81.556	81.184	83.570	125.126	81.515
288.615	126.667	127.799	81.154	-1.132	81.536	81.158	83.842	124.382	81.497
288.565	113.333	127.162	81.132	-13.829	81.521	81.138	84.167	123.382	81.483
288.515	126.667	126.337	81.105	0.330	81.501	81.113	84.540	122.138	81.465
288.465	116.667	125.367	81.082	-8.701	81.486	81.093	84.976	120.688	81.450
288.415	133.333	124.281	81.052	9.052	81.464	81.068	85.473	119.053	81.430
288.365	121.667	123.127	81.027	-1.460	81.448	81.049	86.048	117.275	81.415
288.315	141.667	121.932	80.994	19.734	81.423	81.025	86.694	115.375	81.392
288.265	126.667	120.748	80.967	5.918	81.405	81.009	87.432	113.396	81.376
288.215	93.333	119.618	80.953	-26.285	81.400	81.009	88.273	111.375	81.372
288.165	123.333	118.552	80.927	4.781	81.383	81.003	89.199	109.317	81.357
288.115	118.333	117.594	80.903	0.739	81.369	81.005	90.227	107.260	81.345
288.065	128.333	116.767	80.875	11.566	81.351	81.012	91.354	105.221	81.330
288.015	100.000	116.108	80.858	-16.108	81.344	81.039	92.596	103.236	81.326
287.965	118.333	115.620	80.834	2.713	81.331	81.072	93.934	101.304	81.315
287.915	121.667	115.325	80.809	6.342	81.316	81.120	95.372	99.447	81.304
287.865	110.000	115.239	80.788	-5.239	81.307	81.193	96.912	97.682	81.298
287.815	101.667	115.370	80.770	-13.703	81.300	81.294	98.544	96.017	81.295
287.765	155.000	115.697	80.733	39.303	81.275	81.405	100.236	94.437	81.274
287.715	103.333	116.258	80.714	-12.925	81.269	81.572	102.016	92.985	81.273
287.665	128.333	117.021	80.687	11.312	81.254	81.775	103.841	91.634	81.263
287.615	126.667	117.988	80.660	8.679	81.241	82.032	105.703	90.395	81.256
287.565	106.667	119.153	80.640	-12.486	81.235	82.360	107.589	89.272	81.257
287.515	131.667	120.487	80.611	11.179	81.220	82.754	109.461	88.247	81.250
287.465	131.667	121.984	80.582	9.683	81.206	83.235	111.303	87.323	81.246
287.415	125.000	123.628	80.556	1.372	81.195	83.820	113.092	86.498	81.246
287.365	128.333	125.396	80.528	2.937	81.183	84.520	114.796	85.762	81.248
287.315	130.000	127.271	80.500	2.729	81.171	85.352	116.385	85.109	81.253
287.265	101.667	129.243	80.482	-27.577	81.171	86.343	117.842	84.543	81.273
287.215	133.333	131.274	80.453	2.059	81.159	87.490	119.113	84.035	81.288
287.165	150.000	133.352	80.417	16.648	81.142	88.815	120.177	83.583	81.303
287.115	120.000	135.482	80.392	-15.482	81.136	90.353	121.025	83.199	81.340
287.065	133.333	137.639	80.363	-4.305	81.127	92.104	121.618	82.859	81.383
287.015	156.667	139.815	80.325	16.851	81.109	94.081	121.937	82.554	81.433
286.965	150.000	142.025	80.289	7.975	81.095	96.307	121.985	82.290	81.505
286.915	190.000	144.259	80.239	45.741	81.067	98.778	121.740	82.043	81.586
286.865	105.000	146.577	80.220	-41.577	81.072	101.544	121.254	81.857	81.729
286.815	171.667	148.944	80.176	22.723	81.052	104.556	120.485	81.670	81.886
286.765	145.000	151.416	80.142	-6.416	81.044	107.844	119.484	81.513	82.100
286.715	168.333	154.000	80.100	14.334	81.028	111.385	118.258	81.365	82.364
286.665	151.667	156.734	80.064	-5.068	81.020	115.179	116.847	81.238	82.705
286.615	163.333	159.633	80.023	3.701	81.008	119.198	115.270	81.119	83.130
286.565	160.000	162.721	79.984	-2.721	81.000	123.420	113.564	81.012	83.661
286.515	166.667	166.011	79.942	0.656	80.990	127.809	111.753	80.911	84.317
286.465	146.667	169.527	79.908	-22.860	80.989	132.336	109.878	80.824	85.131
286.415	198.333	173.249	79.854	25.084	80.971	136.928	107.938	80.724	86.106
286.365	150.000	177.220	79.819	-27.220	80.972	141.569	105.997	80.647	87.310
286.315	166.667	181.415	79.777	-14.749	80.970	146.180	104.053	80.568	88.752
286.265	210.000	185.824	79.719	24.176	80.954	150.690	102.119	80.476	90.462
286.215	198.333	190.463	79.666	7.870	80.946	155.054	100.233	80.392	92.501
286.165	213.333	195.317	79.607	18.016	80.934	159.200	98.402	80.304	94.904
286.115	223.333	200.384	79.544	22.949	80.923	163.063	96.640	80.215	97.719
286.065	203.333	205.670	79.489	-2.337	80.924	166.592	94.971	80.135	101.003
286.015	226.667	211.158	79.425	15.508	80.921	169.712	93.385	80.049	104.791
285.965	190.000	216.870	79.375	-26.870	80.938	172.391	91.912	79.977	109.152
285.915	243.333	222.775	79.305	20.559	80.942	174.547	90.521	79.887	114.097
285.865	215.000	228.908	79.245	-13.908	80.965	176.171	89.244	79.808	119.699
285.815	248.333	235.254	79.173	13.079	80.987	177.211	88.060	79.718	125.972
285.765	236.667	241.840	79.106	-5.173	81.026	177.663	86.981	79.633	132.960
285.715	238.333	248.670	79.037	-10.336	81.080	177.511	86.000	79.549	140.680
285.665	250.000	255.749	78.965	-5.749	81.148	176.755	85.109	79.461	149.135
285.615	233.333	263.094	78.899	-29.761	81.246	175.417	84.314	79.380	158.333
285.565	281.667	270.685	78.814	10.982	81.353	173.496	83.584	79.281	168.229
285.515	268.333	278.541	78.735	-10.207	81.499	171.047	82.935	79.188	178.811
285.465	270.000	286.644	78.655	-16.644	81.685	168.108	82.357	79.096	190.020
285.415	300.000	294.965	78.564	5.035	81.908	164.717	81.831	78.992	201.775
285.365	298.333	303.482	78.474	-5.149	82.188	160.942	81.363	78.890	213.996
285.315	316.667	312.145	78.377	4.522	82.529	156.836	80.939	78.781	226.568
285.265	376.667	320.881	78.258	55.785	82.927	152.447	80.539	78.651	239.349
285.215	350.000	329.653	78.149	20.347	83.427	147.872	80.187	78.531	252.229
285.165	366.667	338.361	78.033	28.305	84.028	143.159	79.865	78.406	265.036
285.115	313.333	346.939	77.937	-33.605	84.772	138.398	79.591	78.300	277.626
285.065	385.000	355.235	77.815	29.765	85.630	133.602	79.317	78.169	289.777
285.015	358.333	363.175	77.703	-4.841	86.657	128.863	79.075	78.047	301.343
284.965	396.667	370.618	77.576	26.049	87.848	124.207	78.837	77.912	312.118
284.915	371.667	377.471	77.459	-5.804	89.246	119.702	78.625	77.786	321.947
284.865	356.667	383.614	77.347	-26.947	90.869	115.381	78.430	77.667	330.655
284.815	368.333	388.929	77.231	-20.595	92.725	111.267	78.243	77.543	338.075
284.765	358.333	393.326	77.119	-34.993	94.844	107.390	78.069	77.423	344.075
284.715	376.667	396.712	76.999	-20.046	97.230	103.759	77.895	77.297	348.529
284.665	396.667	399.023	76.873	-2.356	99.901	100.383	77.721	77.163	351.347
284.615	425.000	400.214	76.736	24.786	102.864	97.266	77.541	77.019	352.467
284.565	410.000	400.284	76.604	9.716	106.146	94.422	77.372	76.881	351.880
284.515	401.667	399.238	76.476	2.429	109.748	91.845	77.209	76.747	349.593
284.465	406.667	397.105	76.346	9.561	113.663	89.522	77.048	76.610	345.645
284.415	423.333	393.938	76.210	29.396	117.883	87.437	76.883	76.468	340.105
284.365	391.667	389.829	76.085	1.838	122.409	85.593	76.732	76.338	333.096
284.315	421.667	384.849	75.949	36.818	127.200	83.952	76.572	76.197	324.724
284.265	388.333	379.125	75.826	9.208	132.251	82.521	76.426	76.068	315.162
284.215	333.333	372.777	75.722	-39.444	137.532	81.289	76.302	75.959	304.583
284.165	323.333	365.901	75.623	-42.568	142.985	80.223	76.183	75.855	293.147
284.115	386.667	358.584	75.500	28.083	148.530	79.279	76.041	75.727	281.007
284.065	336.667	350.973	75.396	-14.306	154.151	78.480	75.919	75.618	268.387
284.015	350.000	343.142	75.286	6.858	159.756	77.789	75.793	75.504	255.445
283.965	338.333	335.187	75.181	3.146	165.284	77.199	75.672	75.395	242.362
283.915	353.333	327.168	75.071	26.165	170.645	76.688	75.546	75.280	229.291
283.865	301.667	319.165	74.979	-17.498	175.784	76.268	75.440	75.184	216.405
283.815	321.667	311.188	74.880	10.479	180.587	75.900	75.328	75.081	203.813
283.765	275.000	303.284	74.799	-28.284	184.994	75.601	75.233	74.996	191.655
283.715	313.333	295.427	74.703	17.906	188.888	75.331	75.125	74.896	179.999
283.665	298.333	287.628	74.612	10.705	192.208	75.100	75.022	74.802	168.945
283.615	321.667	279.855	74.514	41.812	194.866	74.891	74.912	74.700	158.541
283.565	258.333	272.115	74.438	-13.782	196.832	74.728	74.825	74.621	148.862
283.515	285.000	264.349	74.353	20.651	198.023	74.574	74.729	74.532	139.902
283.465	223.333	256.565	74.290	-33.232	198.441	74.458	74.656	74.466	131.705
283.415	236.667	248.718	74.222	-12.051	198.045	74.349	74.579	74.395	124.240
283.365	246.667	240.800	74.151	5.867	196.846	74.246	74.498	74.321	117.494
283.315	243.333	232.816	74.081	10.517	194.876	74.152	74.419	74.248	111.446
283.265	250.000	224.774	74.009	25.226	192.177	74.061	74.338	74.172	106.060
283.215	200.000	216.714	73.955	-16.714	188.831	73.993	74.276	74.115	101.317
283.165	218.333	208.637	73.894	9.696	184.884	73.922	74.207	74.052	97.148
283.115	195.000	200.592	73.842	-5.592	180.431	73.862	74.147	73.997	93.522
283.065	173.333	192.613	73.797	-19.279	175.556	73.812	74.095	73.950	90.389
283.015	193.333	184.722	73.746	8.611	170.330	73.756	74.036	73.896	87.687
282.965	190.000	176.966	73.695	13.034	164.846	73.703	73.979	73.843	85.377
282.915	153.333	169.395	73.659	-16.061	159.201	73.664	73.935	73.803	83.425
282.865	178.333	162.021	73.613	16.312	153.450	73.616	73.883	73.755	81.767
282.815	153.333	154.897	73.576	-1.564	147.685	73.578	73.840	73.716	80.380
282.765	153.333	148.045	73.539	5.289	141.965	73.541	73.797	73.677	79.221
282.715	130.000	141.500	73.511	-11.500	136.358	73.512	73.763	73.646	78.263
282.665	138.333	135.275	73.479	3.059	130.907	73.480	73.726	73.613	77.466
282.615	135.000	129.393	73.449	5.607	125.660	73.450	73.690	73.580	76.809
282.565	133.333	123.868	73.420	9.466	120.655	73.420	73.655	73.549	76.267
282.515	106.667	118.719	73.400	-12.052	115.930	73.400	73.631	73.527	75.831
282.465	100.000	113.944	73.383	-13.944	111.500	73.383	73.609	73.508	75.476
282.415	116.667	109.535	73.359	7.131	107.371	73.360	73.580	73.483	75.179
282.365	101.667	105.500	73.342	-3.833	103.564	73.342	73.558	73.463	74.940
282.315	118.333	101.817	73.318	16.516	100.067	73.318	73.530	73.437	74.737
282.265	101.667	98.489	73.300	3.178	96.890	73.300	73.507	73.418	74.574
282.215	95.000	95.496	73.285	-0.496	94.021	73.285	73.488	73.400	74.440
282.165	81.667	92.824	73.274	-11.157	91.451	73.274	73.473	73.388	74.333
282.115	100.000	90.440	73.257	9.560	89.153	73.257	73.452	73.369	74.236
282.065	78.333	88.339	73.248	-10.006	87.123	73.248	73.439	73.359	74.161
282.015	123.333	86.474	73.222	36.859	85.320	73.222	73.409	73.331	74.080
281.965	73.333	84.859	73.215	-11.526	83.757	73.215	73.398	73.322	74.025
281.915	93.333	83.445	73.200	9.888	82.389	73.200	73.380	73.306	73.970
281.865	78.333	82.225	73.191	-3.891	81.208	73.191	73.367	73.295	73.925
281.815	98.333	81.163	73.174	17.170	80.183	73.174	73.348	73.277	73.878
281.765	76.667	80.257	73.165	-3.590	79.309	73.165	73.336	73.267	73.841
281.715	98.333	79.472	73.149	18.862	78.554	73.149	73.316	73.249	73.799
281.665	86.667	78.803	73.136	7.864	77.913	73.136	73.301	73.235	73.764
281.615	71.667	78.237	73.130	-6.570	77.373	73.130	73.291	73.227	73.735
281.565	75.000	77.753	73.122	-2.753	76.913	73.122	73.280	73.218	73.707
281.515	71.667	77.341	73.115	-5.674	76.524	73.115	73.270	73.210	73.682
281.465	93.333	76.981	73.100	16.352	76.185	73.100	73.253	73.194	73.650
281.415	81.667	76.676	73.090	4.991	75.901	73.090	73.240	73.182	73.623
281.365	68.333	76.418	73.084	-8.085	75.663	73.084	73.232	73.175	73.601
281.315	85.000	76.190	73.073	8.810	75.454	73.073	73.217	73.163	73.575
281.265	85.000	75.992	73.061	9.008	75.273	73.061	73.203	73.150	73.549
281.215	95.000	75.814	73.046	19.186	75.113	73.046	73.185	73.133	73.519
281.165	78.333	75.663	73.036	2.670	74.978	73.036	73.174	73.123	73.497
281.115	60.000	75.535	73.034	-15.535	74.867	73.034	73.169	73.119	73.482
281.065	66.667	75.419	73.029	-8.753	74.766	73.029	73.162	73.113	73.465
281.015	80.000	75.310	73.019	4.690	74.671	73.019	73.150	73.102	73.444
280.965	61.667	75.217	73.016	-13.550	74.592	73.016	73.145	73.098	73.429
280.915	86.667	75.122	73.004	11.544	74.512	73.004	73.130	73.085	73.407
280.865	90.000	75.033	72.990	14.967	74.436	72.990	73.115	73.070	73.383
280.815	66.667	74.959	72.985	-8.292	74.375	72.985	73.108	73.064	73.368
280.765	78.333	74.885	72.976	3.448	74.313	72.976	73.097	73.054	73.349
280.715	70.000	74.818	72.970	-4.818	74.259	72.970	73.089	73.047	73.334
280.665	68.333	74.756	72.965	-6.422	74.208	72.965	73.081	73.041	73.319
280.615	71.667	74.695	72.958	-3.029	74.159	72.958	73.073	73.033	73.304
280.565	70.000	74.638	72.952	-4.638	74.113	72.952	73.065	73.026	73.290
280.515	58.333	74.588	72.950	-16.255	74.073	72.950	73.061	73.023	73.280
280.465	78.333	74.533	72.941	3.800	74.028	72.941	73.050	73.013	73.263
280.415	66.667	74.484	72.936	-7.818	73.989	72.936	73.044	73.007	73.251
280.365	81.667	74.432	72.925	7.235	73.947	72.925	73.032	72.996	73.233
280.315	71.667	74.385	72.918	-2.719	73.909	72.918	73.024	72.988	73.219
280.265	73.333	74.340	72.911	-1.006	73.873	72.911	73.015	72.980	73.205
280.215	75.000	74.295	72.903	0.705	73.837	72.903	73.005	72.972	73.191
280.165	60.000	74.257	72.901	-14.257	73.807	72.901	73.001	72.968	73.182
280.115	71.667	74.216	72.894	-2.550	73.775	72.894	72.993	72.961	73.169
280.065	66.667	74.179	72.889	-7.512	73.745	72.889	72.987	72.955	73.159
280.015	73.333	74.140	72.882	-0.807	73.714	72.882	72.978	72.947	73.146
279.965	68.333	74.104	72.876	-5.771	73.686	72.876	72.971	72.941	73.134
279.915	75.000	74.067	72.868	0.933	73.657	72.868	72.962	72.932	73.121
279.865	88.333	74.026	72.855	14.307	73.623	72.855	72.948	72.918	73.103
279.815	63.333	73.995	72.851	-10.662	73.599	72.851	72.943	72.914	73.094
279.765	91.667	73.955	72.837	17.711	73.566	72.837	72.927	72.899	73.075
279.715	71.667	73.923	72.831	-2.257	73.540	72.831	72.919	72.892	73.064
279.665	71.667	73.892	72.824	-2.226	73.516	72.824	72.911	72.884	73.053
279.615	53.333	73.869	72.824	-20.535	73.498	72.824	72.910	72.884	73.048
279.565	61.667	73.843	72.821	-12.176	73.479	72.821	72.906	72.880	73.041
279.515	83.333	73.810	72.810	9.523	73.452	72.810	72.894	72.868	73.025
279.465	71.667	73.782	72.803	-2.115	73.430	72.803	72.886	72.861	73.015
279.415	83.333	73.750	72.792	9.583	73.404	72.792	72.874	72.849	73.000
279.365	75.000	73.722	72.784	1.278	73.381	72.784	72.865	72.841	72.988
279.315	70.000	73.697	72.778	-3.697	73.361	72.778	72.857	72.834	72.978
