# Supplementary material for: Daily electric field treatment improves functional outcomes after thoracic contusion spinal cord injury in rats
Source: Nat Commun. 2025 Jun 26;16:5372. doi: 10.1038/s41467-025-60332-0 (PMC12202812; doi:10.1038/s41467-025-60332-0)
Supplement: Supplementary file 6 — Source Data [file 41467_2025_60332_MOESM6_ESM.zip › SFig9.m]

clc, clear, close all

addpath("Z:\AnalysisCode\Master_Current\external\slanCM")
addpath("Z:\AnalysisCode\Master_Current\external\panel")

impedanceTable = table('Size', [0, 9], ...
    'VariableNames', {'group', 'ratname', 'day', 'week', 'channel', 'frequency', 'impedence_magnitude', 'phase', 'impedence_group'}, ...
    'VariableTypes', {'string', 'string', 'double', 'double', 'double', 'cell', 'cell', 'cell', 'double'});

load('SFig9/SFig9.mat', "impedanceTable")

%% Set up panel Main Text Figure
% A) |Z| stimulation electrodes
% B) Phase stimulation electrodes
% C) |Z| 1 kHZ, Stimulation and reserve scatter plot over time

figsize = [12, 6];
h_fig = figure('Units', 'centimeters','Position', [10, 10, figsize]);
set(h_fig,'PaperPositionMode', 'auto', 'PaperUnits', 'centimeters', 'PaperSize', figsize)
set(h_fig, 'visible', 'on', 'MenuBar', 'none', 'color', 'w')

fontSize_maintitle = 7;
fontSize_title = 6;
fontSize_sub = 4;

% Create panel
p = panel();
p.fontname = 'Arial';
p.fontsize = fontSize_title;

% Create subpanels
m = 1;
n = 3;
w = 3;
p.pack('h', {4.5/10, 4.5/10, 1/10}); % [schematic, graphs]


ax(1) = p(1).select();
ax(2) = p(2).select();
ax(3) = p(3).select();


p.de.margin = 10;
p.margin = [10 10 7 3]; % l, b, r, t

%% Calculate Open Circuit Averace Data
% Extract Open Circuit Data
subset_mask = (impedanceTable{:, "ratname"} == "OpenCircuit_ImplantStimPaper");
impedanceTable_oc = impedanceTable(subset_mask, :);

% Calculate mean open circuit spectra
oc_Z = mean(cell2mat(impedanceTable_oc{:, "impedence_magnitude"}'), 2);
oc_theha = mean(cell2mat(impedanceTable_oc{:, "phase"}'), 2);
oc_f = mean(cell2mat(impedanceTable_oc{:, "frequency"}'), 2);
oc_week = 13; % Label as week 13, so we can add it as red on the top of the colorbar

% Get the index of the 1 kHz measurement
[~, idx_1khz] = min(abs(oc_f - 1000));
Zmag_at_1khz = oc_Z(idx_1khz);


%% Plot all |Z| vs Frequency traces for stimulation electrodes, colored by day

% All stimulation stimtrodes, i.e. PCB 5 and 32
subset_mask = any(impedanceTable{:, "channel"} == [7, 30], 2);
impedanceTable_subset_reserve = impedanceTable(subset_mask, :);

% Get details of week min and max for color bar
% -1 = in vitro before implantation
% 0 = at the end of surgery
% 1 through 12 = in vivo data
% 12 = in vitro explant data
week_min = min(impedanceTable{:, "week"});
week_max = max(impedanceTable{:, "week"});
n_weeks = 13;

% The + 7 is just to shift the color scale a bit at the top and bottom
% because in vitro and OC are going to be red and black, and we want a bit
% better visual separation
cmap_week = slanCM('turbo', n_weeks + 7); 
cmap_week = [0,0,0; cmap_week((1:n_weeks) + 2, :); 0,0,0];

% Plot all |Z| vs Frequency traces for stimulation electrodes 
set(h_fig, 'CurrentAxes', ax(1));
hold on
for i_rec = 1 : size(impedanceTable_subset_reserve, 1)

    if impedanceTable_subset_reserve{i_rec, "impedence_magnitude"}{:}(idx_1khz) > Zmag_at_1khz
        continue
    end
    l = plot(impedanceTable_subset_reserve{i_rec, "frequency"}{:}, impedanceTable_subset_reserve{i_rec, "impedence_magnitude"}{:});
    week = impedanceTable_subset_reserve{i_rec, "week"};
    cmap_week_idx = week - week_min + 1;
    l.Color = [cmap_week(cmap_week_idx, :),  0.3];

end

% Plot Open circuit
l = plot(oc_f, oc_Z, '--');
week = oc_week;
cmap_week_idx = week - week_min + 1;
l.Color = [cmap_week(end, :)];
hold off

% Axis limits and details
set(gca, 'XScale', 'log')
set(gca, 'XTick', 10.^[0:4])
set(gca, 'YScale', 'log')
colormap(cmap_week)
xlabel('Frequency (Hz)')
ylabel('|Z| (\Omega)', 'Interpreter','tex')
xlim([10^0, 10^4])
ylim([10^3, 10^10])

% Plot all Phase vs Frequency traces for stimulation electrodes 

set(h_fig, 'CurrentAxes', ax(2));
hold on
for i_rec = 1 : size(impedanceTable_subset_reserve, 1)

    if impedanceTable_subset_reserve{i_rec, "impedence_magnitude"}{:}(idx_1khz) > Zmag_at_1khz
        continue
    end

    l = plot(impedanceTable_subset_reserve{i_rec, "frequency"}{:}, impedanceTable_subset_reserve{i_rec, "phase"}{:});
    week = impedanceTable_subset_reserve{i_rec, "week"};
    cmap_week_idx = week - week_min + 1;
    l.Color = [cmap_week(cmap_week_idx, :),  0.3];

end

% Plot pen circuit
l = plot(oc_f, oc_theha, '--');
week = oc_week;
cmap_week_idx = week - week_min + 1;
l.Color = [cmap_week(end, :)];
hold off

% Axis details
set(gca, 'XScale', 'log')
set(gca, 'XTick', 10.^[0:4])
xlim([10^0, 10^4])
ylim([-90, 0])
colormap(cmap_week)
xlabel('Frequency (Hz)')
ylabel('Phase (°)', 'Interpreter','tex')

%% Make a new colorbar
% on a separate axis so we dont mess up the size of the axes
set(h_fig, 'CurrentAxes', ax(1, 3)); axis off
% colormap(cmap_week)
% colorbar('Ticks', linspace((1/size(cmap_week, 1))/2, 1 - ((1/size(cmap_week, 1))/2), size(cmap_week, 1)),...
%     'TickLabels', ['In Vitro', 'Surgery', sprintfc('Week %d', 1:12), 'Open Circuit'], 'AxisLocation','in')

hold on
plot(NaN, NaN, ':', 'Color', cmap_week(end, :), 'LineWidth', 2)
for i = (size(cmap_week, 1) - 1) : -1 : 1
    plot(NaN, NaN, 'Color', cmap_week(i, :), 'LineWidth', 2)
end
hold off

leg = legend(fliplr(['In Vitro', 'Surgery', sprintfc('Week %d', 1:12), 'Open Circuit']), 'Box', 'off');
leg.Position(1) = .8;
leg.Position(2) = .25;

print(h_fig, 'SFig9.svg', '-dsvg');

close(h_fig)
